# Supplementary material for: Bioinformatics analysis of laryngeal squamous cell carcinoma: seeking key candidate genes and pathways
Source: PeerJ. 2021 Apr 14;9:e11259. doi: 10.7717/peerj.11259 (PMC8052978; doi:10.7717/peerj.11259)
Supplement: Supplemental Information 1 [file peerj-09-11259-s001.txt]

Category	Term	Count	%	PValue	Genes	List Total	Pop Hits	Pop Total	Fold Enrichment	Bonferroni	Benjamini	FDR
GOTERM_CC_DIRECT	GO:0005576~extracellular region	75	0.15085686700458603	2.8737613199576703E-14	SLURP1, LTBP1, FAM3D, MMP9, F13A1, FAM3B, NELL2, CSPG4, FGF10, MMP3, MMRN1, SPINK5, CXCL12, MMP1, CXCL10, OGN, APOD, SERPINE1, CFH, IL1B, COL12A1, MUC15, CFD, NRG1, CRISP3, IL24, MMP13, NDNF, MMP12, PRELP, OSM, PTHLH, MMP10, CHRDL1, PLA2G2A, PLA2G7, MFAP2, LAMC2, SUSD4, COL1A1, TREM1, ADAM12, MFAP4, PROS1, IL36A, EMCN, TNC, LUM, CLU, ENDOU, IFI30, CXCL8, ADH7, GREM2, IGSF10, COL6A3, SPATA6, SPP1,…	329	1610	18224	2.5803772017595197	7.706280058528137E-12	7.706280058528137E-12	3.7758685067501574E-11
GOTERM_CC_DIRECT	GO:0005615~extracellular space	66	0.13275404296403573	1.680196779177783E-13	SLURP1, MMP9, FAM3B, FGF10, SELENBP1, POSTN, MMP3, CXCL12, CXCL10, OGN, PTGIS, APOD, SERPINE1, CFH, IL1B, CEACAM6, COL12A1, SEMA3C, CFD, NRG1, LOXL2, CRISP3, EGFL6, SPARCL1, CILP, IL24, MMP13, PRELP, PTHLH, OSM, MMP10, TNFRSF9, TNFAIP6, NUCB2, PLA2G2A, SERPINB1, LAMC2, COL1A1, PROS1, IL36A, TNC, LUM, CLU, ENDOU, CXCL8, GPRC5B, GREM2, SERPINH1, ABI3BP, ALDH3A1, COL6A3, SERPINB11, PTN, ANGPTL1, DPT…	329	1347	18224	2.714089398257526	4.50177672917107E-11	2.250888364585535E-11	2.206013149930186E-10
GOTERM_CC_DIRECT	GO:0031012~extracellular matrix	29	0.05833132190843994	8.023024818018233E-13	LTBP1, LUM, TNC, CLU, FGF10, POSTN, MMRN1, ABI3BP, MMP1, OGN, SERPINE1, COL6A3, COL12A1, LOXL2, DPT, COL4A2, COL4A1, CILP, MGP, ECM1, COL5A2, MMP13, NDNF, PRELP, MMP10, COL14A1, SFRP1, COL1A1, MFAP4	329	296	18224	5.426928448205044	2.1500223823522902E-10	7.166744975251049E-11	1.0535905481390273E-9
GOTERM_BP_DIRECT	GO:0030198~extracellular matrix organization	24	0.04827419744146754	2.022207285714153E-12	COL4A2, COL4A1, EGFL6, LUM, TNC, CCDC80, ITGA3, POSTN, VIT, COL5A2, SPINK5, ABI3BP, NDNF, COL14A1, LAMA3, ITGA5, ITGAV, COL6A3, SERPINE1, LAMC2, MFAP2, COL1A1, JAM2, SPP1	313	196	16792	6.569211710243202	3.6641543132986953E-9	3.6641543132986953E-9	3.4366620660364333E-9
GOTERM_CC_DIRECT	GO:0005578~proteinaceous extracellular matrix	26	0.052297047228256496	1.919710283257295E-11	LTBP1, MAMDC2, LUM, MMP9, POSTN, VIT, MMP3, MMP1, OGN, COL6A3, DPT, CRISP3, SPARCL1, CRTAC1, CILP, MGP, ECM1, COL5A2, MMP13, MMP12, NDNF, PRELP, MMP10, COL14A1, SFRP1, TGFBR3	329	268	18224	5.37386018237082	5.1448196813908E-9	1.2862049203477E-9	2.5211477350239875E-8
GOTERM_CC_DIRECT	GO:0070062~extracellular exosome	98	0.19711963955265913	4.6666091365196845E-11	MMP9, TSPAN6, CSPG4, SELENBP1, CXCL12, OGN, SLC16A1, APOD, SERPINE1, AIF1L, CFH, COL12A1, IL1B, PI16, CFD, PI15, CRISP3, CLCA4, BST2, CRTAC1, SPARCL1, LIFR, KRT13, MGP, METTL7A, SCEL, PRELP, KRT17, KRT15, PLA2G2A, TMPRSS11B, TNFAIP3, MFAP4, EPS8L1, GCNT3, CLU, SERPINH1, GPD1L, PPL, ITGAV, UPK1A, ANGPTL1, NDRG2, SPP1, MUC1, MYO1B, MAOB, EPHX2, ITGA3, ECM1, ACPP, LYVE1, COL14A1, LAMA3, C1ORF116, SF…	329	2811	18224	1.9311367954161842	1.2506518820565304E-8	2.5013038307264424E-9	6.128647589420666E-8
GOTERM_BP_DIRECT	GO:0007155~cell adhesion	32	0.06436559658862337	5.827964785059132E-10	SLURP1, TNC, POSTN, CDH3, MMRN1, CXCL12, CDSN, LAMB4, SRPX, SORBS1, SORBS2, ITGAV, COL6A3, COL12A1, CD24, LOXL2, BOC, CEACAM1, SPP1, DPT, EGFL6, ITGA3, TNFAIP6, LYVE1, LAMA3, CD34, ITGA5, LAMC2, COL1A1, ADAM12, MFAP4, FEZ1	313	459	16792	3.740204779107241	1.0560266603398816E-6	5.280134696139527E-7	9.904622455536582E-7
GOTERM_BP_DIRECT	GO:0030574~collagen catabolic process	12	0.02413709872073377	2.365732209795221E-8	MMP10, COL4A2, COL4A1, MMP9, COL6A3, COL12A1, COL1A1, MMP3, MMP13, COL5A2, MMP12, MMP1	313	64	16792	10.059105431309904	4.286614937498712E-5	1.4288920630600721E-5	4.020559672968105E-5
GOTERM_MF_DIRECT	GO:0008201~heparin binding	15	0.030171373400917207	1.172796678976024E-6	CCDC80, FGF10, POSTN, GREM2, ABI3BP, NDNF, PRELP, CXCL10, OGN, SFRP1, CFH, PTN, TGFBR3, LIPH, LAMC2	304	160	16881	5.205900493421053	5.756777410075298E-4	5.756777410075298E-4	0.0016845490734662683
GOTERM_BP_DIRECT	GO:0050900~leukocyte migration	13	0.026148523614128248	2.870542389937712E-6	MMP9, ITGA3, MMP1, SLC16A1, ITGA5, CD34, ITGAV, CEACAM6, TREM1, COL1A1, JAM2, PROS1, CEACAM1	313	122	16792	5.716650081181585	0.005187926261048026	0.0012995124704370253	0.004878373028149863
GOTERM_BP_DIRECT	GO:0010811~positive regulation of cell-substrate adhesion	8	0.016091399147155842	5.501117258725313E-6	EGFL6, ITGA5, CCDC80, PTN, ITGA3, VIT, ABI3BP, NDNF	313	38	16792	11.294434168488314	0.009918535525104022	0.001991624456875063	0.009348734085234955
GOTERM_BP_DIRECT	GO:0030199~collagen fibril organization	8	0.016091399147155842	6.59860046258035E-6	COL14A1, LUM, COL12A1, COL1A1, LOXL2, SERPINH1, COL5A2, DPT	313	39	16792	11.004833292373227	0.011885506152197522	0.0019907996389341154	0.011213725634151572
GOTERM_BP_DIRECT	GO:0001503~ossification	10	0.020114248933944808	1.7147325227717675E-5	IGSF10, CHRDL1, MMP9, MGP, SORT1, ATP6V0A4, ECM1, COL5A2, SLC26A2, SPP1	313	80	16792	6.706070287539935	0.030593470232124442	0.004428909000479764	0.029137872610052185
GOTERM_BP_DIRECT	GO:0016337~single organismal cell-cell adhesion	11	0.02212567382733929	1.8319668232797318E-5	EMCN, COL14A1, CD34, PDPN, TENM2, LMO7, CD24, CRNN, JAM2, CDH3, CDSN	313	101	16792	5.84291272577737	0.032650617214444955	0.0041408458201173115	0.03112970376241142
GOTERM_CC_DIRECT	GO:0016324~apical plasma membrane	18	0.03620564808110065	2.2625325766288275E-5	MUC1, SHROOM3, BST2, CLCA4, MUC20, CSPG4, LMO7, GJA1, MAL, ANK2, SORBS2, CD34, UPK1A, SCNN1B, NRG1, ATP6V0A4, SCNN1A, CEACAM1	329	291	18224	3.426315294707486	0.006045309042005731	0.0010100988233398	0.029709695165602845
GOTERM_BP_DIRECT	GO:0022617~extracellular matrix disassembly	9	0.018102824040550324	8.177627905427185E-5	MMP10, LAMA3, MMP9, LAMC2, MMP3, MMP13, MMP12, MMP1, SPP1	313	76	16792	6.353119219774676	0.13772814130557265	0.016330157435651804	0.13888788013656228
GOTERM_BP_DIRECT	GO:0006869~lipid transport	9	0.018102824040550324	8.177627905427185E-5	ABCA8, SPNS2, ABCA10, APOL1, ABCA9, APOD, GULP1, ABCA6, ABCA12	313	76	16792	6.353119219774676	0.13772814130557265	0.016330157435651804	0.13888788013656228
GOTERM_CC_DIRECT	GO:0005604~basement membrane	9	0.018102824040550324	8.691433846779268E-5	P3H2, LAMB4, LAMA3, COL4A1, EGFL6, TNC, CCDC80, PTN, LOXL2	329	79	18224	6.310492093416952	0.02302484291670004	0.0033221914146615017	0.1140841780671642
GOTERM_MF_DIRECT	GO:0005518~collagen binding	8	0.016091399147155842	9.577532142526413E-5	COL14A1, SPARCL1, LUM, MMP9, ITGA3, MMP13, SERPINH1, ABI3BP	304	60	16881	7.403947368421052	0.045939254386322625	0.023239668284139703	0.1374801678688864
GOTERM_BP_DIRECT	GO:0035987~endodermal cell differentiation	6	0.012068549360366885	1.2372554727233418E-4	COL4A2, LAMA3, ITGA5, ITGAV, MMP9, COL12A1	313	27	16792	11.92190273340433	0.2008483582981746	0.022170985650770025	0.2100635574358467
GOTERM_CC_DIRECT	GO:0009897~external side of plasma membrane	14	0.028159948507522726	1.3475685308906853E-4	EMCN, PDPN, ITGA3, CXCL12, CXCL10, IL12RB2, TNFRSF9, ITGA5, CD34, ITGAV, TGFBR3, AMOT, SCNN1B, NRG1	329	213	18224	3.6407951253621014	0.03547282345137304	0.004504483023099137	0.1768311700274583
GOTERM_BP_DIRECT	GO:0048662~negative regulation of smooth muscle cell proliferation	6	0.012068549360366885	1.7654701851582146E-4	OGN, APOD, PPARG, NDRG2, TNFAIP3, IGFBP5	313	29	16792	11.099702544893686	0.27380117633459544	0.02866578805169151	0.299618283840708
GOTERM_BP_DIRECT	GO:0090026~positive regulation of monocyte chemotaxis	5	0.010057124466972404	1.7833705664384091E-4	CXCL17, SERPINE1, PLA2G7, CXCL12, CXCL10	313	16	16792	16.76517571884984	0.2761532386443212	0.026571883388482487	0.3026518297781555
GOTERM_MF_DIRECT	GO:0005201~extracellular matrix structural constituent	8	0.016091399147155842	1.9378776001961843E-4	COL4A2, COL14A1, COL4A1, LUM, MGP, COL1A1, COL5A2, PRELP	304	67	16881	6.630400628436763	0.09077165414756116	0.03122187866825321	0.2779895193722237
GOTERM_BP_DIRECT	GO:0006954~inflammatory response	19	0.03821707297449513	2.7097702723473426E-4	PLP1, GBP5, EPHX2, CXCL8, IL24, ECM1, CXCL12, AIM2, CXCL10, TNFRSF9, TNFAIP6, AOX1, IL1B, MGLL, TNFAIP3, SPP1, IL36A, TNIP3, BLNK	313	379	16792	2.689505761757441	0.3880329951919671	0.0370705659243159	0.45952861943963086
GOTERM_BP_DIRECT	GO:0001525~angiogenesis	14	0.028159948507522726	2.8463508780955643E-4	COL4A2, EMCN, CSPG4, FGF10, CXCL8, MEIS1, ECM1, NDNF, CXCL17, APOD, ITGA5, ITGAV, SERPINE1, CEACAM1	313	223	16792	3.3680711758048107	0.40299643528767315	0.03617463435731827	0.4826375574961794
GOTERM_BP_DIRECT	GO:0008544~epidermis development	8	0.016091399147155842	0.0010224376393215742	PTHLH, LAMA3, KRT17, KRT15, LAMC2, CDSN, SCEL, EMP1	313	85	16792	5.049276451794775	0.8433286158256247	0.11624345050906715	1.72349597427639
GOTERM_BP_DIRECT	GO:0009615~response to virus	9	0.018102824040550324	0.0010318627210120182	IFIT3, OASL, BST2, DDX60, CLU, RSAD2, OAS2, CXCL12, DCLK1	313	110	16792	4.3894278245715945	0.8459842747292107	0.11034255677691318	1.7392527491724374
GOTERM_MF_DIRECT	GO:0005509~calcium ion binding	26	0.052297047228256496	0.0012221606206152791	LTBP1, NELL2, CRNN, MMP3, CDH3, MMRN1, MMP1, LPCAT1, AIF1L, SPARCL1, CRTAC1, EGFL6, MGP, TC2N, MMP13, PADI1, MMP12, MMP10, SNED1, TENM2, NUCB2, SCIN, PLA2G2A, S100A7A, PROS1, MELK	304	717	16881	2.0136258533362694	0.4514341004067005	0.13938838764410988	1.7412032027564694
GOTERM_BP_DIRECT	GO:0006069~ethanol oxidation	4	0.008045699573577921	0.0012340577017326143	ALDH1A1, ADH1C, ADH1B, ADH7	313	12	16792	17.882854100106496	0.8932743160333128	0.12332353088394643	2.076708588407783
GOTERM_CC_DIRECT	GO:0005581~collagen trimer	8	0.016091399147155842	0.001359640498635376	COL14A1, COL6A3, COL12A1, COL1A1, MMP13, SERPINH1, COL5A2, MMP1	329	92	18224	4.816704109951104	0.305547555646807	0.03970487657686528	1.7709577384135478
GOTERM_CC_DIRECT	GO:0005614~interstitial matrix	4	0.008045699573577921	0.0014450606852931468	TNC, CCDC80, VIT, ABI3BP	329	13	18224	17.043722235211597	0.3212866139359446	0.0380142441523903	1.8812459083950572
GOTERM_CC_DIRECT	GO:0005796~Golgi lumen	8	0.016091399147155842	0.0017405893338671957	MUC1, OGN, LUM, MUC20, CSPG4, MUC15, PROS1, PRELP	329	96	18224	4.616008105369808	0.37304742956233883	0.04155589678168781	2.2619285109455767
GOTERM_CC_DIRECT	GO:0000942~condensed nuclear chromosome outer kinetochore	3	0.006034274680183443	0.00189188636159168	PLK1, BUB1, NDC80	329	4	18224	41.544072948328264	0.3980047764721506	0.04141030976461735	2.456291891831208
GOTERM_BP_DIRECT	GO:0030855~epithelial cell differentiation	7	0.014079974253761363	0.0018958906540925608	MUC1, COL4A1, UPK1A, PPARG, EHF, KRT4, SPINK5	313	70	16792	5.364856230031949	0.9678908587336489	0.17389561529224873	3.173670725946387
GOTERM_CC_DIRECT	GO:0030496~midbody	9	0.018102824040550324	0.0023431400001796086	KIF23, KIF14, KIF4A, PLK1, CENPF, AURKA, CEP55, ECT2, SHCBP1	329	129	18224	3.8645649254258854	0.46671451132621056	0.04721062585581515	3.033875122705143
GOTERM_BP_DIRECT	GO:0008284~positive regulation of cell proliferation	19	0.03821707297449513	0.002875197758194688	KIF14, CLDN7, FOXM1, TNC, LIFR, TTK, IL24, ALDH3A1, CXCL10, PTHLH, IL12RB2, OSM, SFRP1, ITGAV, PTN, CEACAM6, LAMC2, PBX1, NRG1	313	466	16792	2.187387733274829	0.9945783897394069	0.24012248385985002	4.775635747082008
GOTERM_CC_DIRECT	GO:0031093~platelet alpha granule lumen	6	0.012068549360366885	0.003051628444083559	F13A1, CLU, SERPINE1, CFD, MMRN1, PROS1	329	55	18224	6.042774247029565	0.5591659745797719	0.05682760957567856	3.9343352476439164
GOTERM_BP_DIRECT	GO:0008285~negative regulation of cell proliferation	17	0.034194223187706166	0.003078674347946571	CDC6, DFNA5, KAT2B, CXCL8, FGF10, ZBTB16, IL24, CDKN3, PTHLH, P3H2, IFIT3, OSM, TNFRSF9, SFRP1, SCIN, IL1B, DPT	313	396	16792	2.3030948462258367	0.9962543603136285	0.24373099796202236	5.105340647810519
GOTERM_BP_DIRECT	GO:0007010~cytoskeleton organization	10	0.020114248933944808	0.003195824276489206	ABLIM1, ANK2, MICAL2, PPL, KRT15, ABLIM3, STRIP2, KRT13, KRT4, FGD6	313	161	16792	3.3322088385291604	0.9969727679570437	0.2413354421948194	5.294677792090674
GOTERM_CC_DIRECT	GO:0031527~filopodium membrane	4	0.008045699573577921	0.003257394243019662	MYO10, PDPN, ITGAV, ITGA3	329	17	18224	13.033434650455927	0.5828905305753942	0.056627229467481444	4.194403881253583
GOTERM_BP_DIRECT	GO:0006805~xenobiotic metabolic process	7	0.014079974253761363	0.00328322551058773	CYP3A5, CYP2J2, CYP2C18, FMO2, EPHX2, MGST2, ALDH3A1	313	78	16792	4.8146145654132875	0.9974174870559865	0.23727923794584438	5.4357036008891635
GOTERM_BP_DIRECT	GO:0014012~peripheral nervous system axon regeneration	3	0.006034274680183443	0.003316072320150786	APOD, TNC, NEFL	313	5	16792	32.18913738019169	0.9975671887656986	0.23024496259494953	5.48865228535772
GOTERM_MF_DIRECT	GO:0016491~oxidoreductase activity	11	0.02212567382733929	0.0033680972992582068	ALDH1A1, CYP3A5, FADS1, MICAL2, AOX1, MAOB, ADH1C, ADH1B, ADH7, HPGD, ALDH3A1	304	200	16881	3.0541282894736845	0.8091995219831858	0.28201413943079945	4.730433717925919
GOTERM_CC_DIRECT	GO:0000776~kinetochore	7	0.014079974253761363	0.0033987398731563714	KAT2B, PLK1, KIF18A, BUB1, CENPF, TTK, NDC80	329	81	18224	4.786971368531653	0.5984461747613974	0.055430353636346075	4.372674441193558
GOTERM_BP_DIRECT	GO:0008283~cell proliferation	16	0.032182798294311685	0.003630305128872681	BCAT1, BST2, PDPN, DLGAP5, MET, CSPG4, TPX2, CENPF, EHF, OSM, PLK1, CD34, BUB1, NRG1, MELK, EMP1	313	366	16792	2.3452923409975734	0.9986260729075018	0.2401139234398657	5.993783653875495
GOTERM_MF_DIRECT	GO:0005200~structural constituent of cytoskeleton	8	0.016091399147155842	0.0036914914006660774	ANK2, KRT17, SORBS2, PPL, KRT15, EPB41L4A, NDC80, NEFL	304	110	16881	4.038516746411483	0.83730467335677	0.26113939190233193	5.173505873009487
GOTERM_MF_DIRECT	GO:0004497~monooxygenase activity	6	0.012068549360366885	0.0037974634585064074	CYP3A5, CYP2J2, PTGIS, CYP2C18, FMO2, CYP4B1	304	58	16881	5.744441923774954	0.8455838171033194	0.23422889809971936	5.318277326374288
GOTERM_MF_DIRECT	GO:0004222~metalloendopeptidase activity	8	0.016091399147155842	0.004281921100137691	MMP10, CLCA4, MMP9, ADAM12, MMP3, MMP13, MMP12, MMP1	304	113	16881	3.9312994876571956	0.8783901556665517	0.2315403094584626	5.977493724769623
GOTERM_CC_DIRECT	GO:0031258~lamellipodium membrane	4	0.008045699573577921	0.004519990495455894	PLEK2, PDPN, ITGAV, CSPG4	329	19	18224	11.66149416093425	0.7030238339552106	0.06892723476506657	5.776019062773042
GOTERM_CC_DIRECT	GO:0051233~spindle midzone	4	0.008045699573577921	0.004519990495455894	KIF14, CDC6, PLK1, AURKA	329	19	18224	11.66149416093425	0.7030238339552106	0.06892723476506657	5.776019062773042
GOTERM_MF_DIRECT	GO:0005125~cytokine activity	10	0.020114248933944808	0.00458277437677654	OSM, SLURP1, FAM3D, FAM3B, IL1B, IL24, NRG1, GREM2, SPP1, IL36A	304	176	16881	3.155091208133971	0.895159378530309	0.22165891744002186	6.384722007862564
GOTERM_MF_DIRECT	GO:0004024~alcohol dehydrogenase activity, zinc-dependent	3	0.006034274680183443	0.0045924010712786725	ADH1C, ADH1B, ADH7	304	6	16881	27.764802631578945	0.8956560331770773	0.20228688117497096	6.39772535175922
GOTERM_CC_DIRECT	GO:0001726~ruffle	7	0.014079974253761363	0.005702851278634199	COBL, MYO10, PDPN, ITGA5, KIF18A, AMOT, FGD6	329	90	18224	4.308274231678487	0.7840565690429995	0.08162746167870394	7.23583285927355
GOTERM_BP_DIRECT	GO:0007094~mitotic spindle assembly checkpoint	4	0.008045699573577921	0.005728939641366292	PLK1, BUB1, CENPF, TTK	313	20	16792	10.729712460063897	0.9999698910560247	0.3406017033519647	9.302759870780108
GOTERM_MF_DIRECT	GO:0016887~ATPase activity	10	0.020114248933944808	0.005891821759335228	KIF23, KIF14, ABCA8, ABCA10, ABCA9, DNAH17, CLU, ABCA6, ATP13A4, ABCA12	304	183	16881	3.0344046591889557	0.9450559720977382	0.2318477311592101	8.137589265932377
GOTERM_BP_DIRECT	GO:0060337~type I interferon signaling pathway	6	0.012068549360366885	0.006684563154293015	IFIT3, OASL, BST2, RSAD2, OAS2, IFI6	313	64	16792	5.029552715654952	0.9999947279585548	0.3733873109167416	10.772911265174457
GOTERM_MF_DIRECT	GO:0042626~ATPase activity, coupled to transmembrane movement of substances	5	0.010057124466972404	0.007857242756550909	ABCA8, ABCA10, ABCA9, ABCA6, ABCA12	304	44	16881	6.310182416267942	0.9792070711232798	0.27585371723950314	10.712106402137344
GOTERM_BP_DIRECT	GO:0030155~regulation of cell adhesion	5	0.010057124466972404	0.008161319641916914	KIF14, EMCN, LAMA3, LMO7, CXCL8	313	43	16792	6.2382049186418005	0.9999996442322181	0.42302855609825996	13.000748381050531
GOTERM_BP_DIRECT	GO:0030336~negative regulation of cell migration	7	0.014079974253761363	0.008559670617858802	SLURP1, SFRP1, BST2, SERPINE1, PTN, IL24, IGFBP5	313	95	16792	3.9530519589709097	0.9999998281914703	0.4266834822793161	13.5926737698166
GOTERM_BP_DIRECT	GO:0071305~cellular response to vitamin D	3	0.006034274680183443	0.008948374281058727	SFRP1, TNC, PTN	313	8	16792	20.118210862619808	0.9999999155778819	0.42972452087061375	14.166608408157899
GOTERM_BP_DIRECT	GO:0032147~activation of protein kinase activity	5	0.010057124466972404	0.009573090081401007	KIF14, CLSPN, TPX2, GPRC5B, ECT2	313	45	16792	5.960951366702165	0.9999999730693953	0.44066129806172893	15.081512310462442
GOTERM_CC_DIRECT	GO:0009986~cell surface	19	0.03821707297449513	0.009638888127431727	BST2, MET, CLU, CSPG4, FGF10, ITGA3, GPRC5B, SRPX, SFRP1, ITGA5, ITGAV, SORT1, AMOT, PTN, TGFBR3, CD24, KRT4, CEACAM1, PLAU	329	542	18224	1.9417893874987382	0.9254102585879703	0.12769709030058884	11.944356678727619
GOTERM_BP_DIRECT	GO:0071300~cellular response to retinoic acid	6	0.012068549360366885	0.009701170938076438	MUC1, TNC, SLC6A4, PPARG, KRT13, COL1A1	313	70	16792	4.598448197170242	0.9999999786954114	0.434371359176993	15.26795096226634
GOTERM_MF_DIRECT	GO:0001968~fibronectin binding	4	0.008045699573577921	0.0109676538119127	ITGAV, CCDC80, ITGA3, IGFBP5	304	26	16881	8.543016194331983	0.9955500694642607	0.34066809040890766	14.649649958265654
GOTERM_BP_DIRECT	GO:0002237~response to molecule of bacterial origin	3	0.006034274680183443	0.011364732628775904	CXCL8, CD24, TNFAIP3	313	9	16792	17.882854100106496	0.9999999989874623	0.476497090330139	17.654754003084115
GOTERM_BP_DIRECT	GO:0042493~response to drug	13	0.026148523614128248	0.011754500096809412	TXNIP, SLC6A4, PPARG, MAOB, CENPF, ITGA3, CDH3, ALDH3A1, SFRP1, APOD, PTN, SEMA3C, COL1A1	313	304	16792	2.2941819404741888	0.9999999995044359	0.47756371857559465	18.204750903982927
GOTERM_MF_DIRECT	GO:0003779~actin binding	12	0.02413709872073377	0.01207446783856813	ABLIM1, ENAH, SORBS1, MICAL2, LIMCH1, ABLIM3, SCIN, KIF18A, SYNPO2, CEACAM1, EPS8L1, MYO5C	304	278	16881	2.396961378265808	0.9974320479954429	0.34691382104117263	16.011374277656376
GOTERM_MF_DIRECT	GO:0070330~aromatase activity	4	0.008045699573577921	0.012177474845949242	CYP3A5, CYP2J2, CYP2C18, CYP4B1	304	27	16881	8.226608187134502	0.997560211296337	0.3303876097490609	16.137071255548218
GOTERM_BP_DIRECT	GO:0002576~platelet degranulation	7	0.014079974253761363	0.012463671170017256	F13A1, CLU, SERPINE1, CFD, MMRN1, PROS1, ECM1	313	103	16792	3.6460187971090914	0.9999999998650468	0.48747947200880715	19.196597730657295
GOTERM_CC_DIRECT	GO:0001527~microfibril	3	0.006034274680183443	0.013209898234867713	LTBP1, MFAP2, MFAP4	329	10	18224	16.617629179331306	0.9716702815788414	0.1632184173889949	16.024177405488714
GOTERM_CC_DIRECT	GO:0005887~integral component of plasma membrane	38	0.07643414594899026	0.014028803477680735	CYSLTR1, SLC6A4, TSPAN6, CSPG4, GJA1, SLC26A2, AQP3, IL12RB2, SLC16A1, UPK1A, ITGAV, SMAGP, CEACAM6, CEACAM5, SCNN1B, NRG1, BOC, SCNN1A, DCLK1, CEACAM1, SLC28A3, MUC1, CLCA4, BST2, PDPN, MET, LIFR, MAL, ATP13A4, TNFRSF9, LYVE1, SLC16A7, CD34, SLC16A6, TENM2, TGFBR3, TMPRSS11B, JAM2	329	1415	18224	1.48756162264921	0.9773215645275515	0.164981953802543	16.934805247790585
GOTERM_BP_DIRECT	GO:0001501~skeletal system development	8	0.016091399147155842	0.014147848892531468	PTHLH, MMP9, COL12A1, POSTN, COL1A1, ZBTB16, COL5A2, PRELP	313	137	16792	3.1327627620624523	0.999999999993877	0.5217803194577276	21.506917978517382
GOTERM_BP_DIRECT	GO:0001666~response to hypoxia	9	0.018102824040550324	0.015227455850568816	MUC1, SLC6A4, TGFBR3, POSTN, CD24, LOXL2, CXCL12, PLAU, ALDH3A1	313	172	16792	2.8071922133888103	0.9999999999991591	0.538070994492368	22.95504571290038
GOTERM_MF_DIRECT	GO:0015129~lactate transmembrane transporter activity	3	0.006034274680183443	0.015869796273433552	SLC16A1, SLC16A7, SLC16A6	304	11	16881	15.144437799043063	0.9996120217525492	0.38793089134057956	20.528845185875223
GOTERM_BP_DIRECT	GO:0000281~mitotic cytokinesis	4	0.008045699573577921	0.016242841465212706	KIF23, KIF4A, PLK1, CEP55	313	29	16792	7.399801696595791	0.9999999999998703	0.551564904322075	24.29405239067982
GOTERM_CC_DIRECT	GO:0009925~basal plasma membrane	4	0.008045699573577921	0.01637614695580165	CD34, MUC20, MET, CEACAM1	329	30	18224	7.385612968591691	0.9880274706174448	0.1822043160561715	19.49475956361818
GOTERM_BP_DIRECT	GO:0035879~plasma membrane lactate transport	3	0.006034274680183443	0.016942817317292806	SLC16A1, SLC16A7, SLC16A6	313	11	16792	14.631426081905316	0.9999999999999643	0.5572842051653872	25.2043356938873
GOTERM_BP_DIRECT	GO:0055078~sodium ion homeostasis	3	0.006034274680183443	0.016942817317292806	SCN7A, SCNN1B, SCNN1A	313	11	16792	14.631426081905316	0.9999999999999643	0.5572842051653872	25.2043356938873
GOTERM_CC_DIRECT	GO:0048471~perinuclear region of cytoplasm	20	0.040228497867889616	0.017721123509007397	COBL, MYO1B, PPARG, CLU, CENPF, AURKA, ITGA3, OAS2, CDKN3, SPINK5, LAMP3, APOD, CD34, SORBS2, PLA2G2A, SORT1, PTN, LAMC2, NDRG2, SPP1	329	621	18224	1.7839644851670755	0.9917028738749617	0.18806998719174928	20.928510104325547
GOTERM_MF_DIRECT	GO:0050699~WW domain binding	4	0.008045699573577921	0.017757391330330684	ENAH, SCNN1B, SCNN1A, PMEPA1	304	31	16881	7.165110356536502	0.9998488473380146	0.40398148243972176	22.69043153891156
GOTERM_BP_DIRECT	GO:0044344~cellular response to fibroblast growth factor stimulus	4	0.008045699573577921	0.01780446669345025	SFRP1, CXCL8, POSTN, COL1A1	313	30	16792	7.153141640042598	0.9999999999999927	0.5659847638598909	26.310724015975183
GOTERM_MF_DIRECT	GO:0016705~oxidoreductase activity, acting on paired donors, with incorporation or reduction of molecular oxygen	5	0.010057124466972404	0.019088372932593297	CYP3A5, CYP2J2, PTGIS, CYP2C18, CYP4B1	304	57	16881	4.871018005540166	0.9999223266103355	0.40887164470860693	24.181586817964806
GOTERM_BP_DIRECT	GO:2000010~positive regulation of protein localization to cell surface	3	0.006034274680183443	0.020084569240806028	GPD1L, NRG1, ABCA12	313	12	16792	13.412140575079873	0.9999999999999999	0.6011189313856171	29.164615926223213
GOTERM_BP_DIRECT	GO:0042340~keratan sulfate catabolic process	3	0.006034274680183443	0.020084569240806028	OGN, LUM, PRELP	313	12	16792	13.412140575079873	0.9999999999999999	0.6011189313856171	29.164615926223213
GOTERM_BP_DIRECT	GO:0030195~negative regulation of blood coagulation	3	0.006034274680183443	0.020084569240806028	CD34, SERPINE1, PROS1	313	12	16792	13.412140575079873	0.9999999999999999	0.6011189313856171	29.164615926223213
GOTERM_CC_DIRECT	GO:0031090~organelle membrane	6	0.012068549360366885	0.02040478606884083	CYP3A5, CYP2J2, CYP2C18, FMO2, MGST2, CYP4B1	329	87	18224	3.820144638926737	0.9960143107765752	0.20563339843026374	23.719069794884497
GOTERM_BP_DIRECT	GO:0045766~positive regulation of angiogenesis	7	0.014079974253761363	0.020437680791333818	SASH1, PTGIS, CD34, SERPINE1, CXCL8, IL1B, ECM1	313	115	16792	3.2655646617585776	0.9999999999999999	0.598522441346066	29.59717303508188
GOTERM_MF_DIRECT	GO:0008028~monocarboxylic acid transmembrane transporter activity	3	0.006034274680183443	0.021981720268518416	SLC16A1, SLC16A7, SLC16A6	304	13	16881	12.814524291497975	0.9999817877630749	0.4369519789498644	27.33129247919188
GOTERM_CC_DIRECT	GO:0005819~spindle	7	0.014079974253761363	0.022271110914295022	KIF23, PLK1, TPX2, CENPF, TTK, AURKA, SHCBP1	329	121	18224	3.204501494636891	0.9976091961948008	0.21450801574319445	25.605785677704805
GOTERM_CC_DIRECT	GO:0005788~endoplasmic reticulum lumen	9	0.018102824040550324	0.023110717546134252	P3H2, COL4A2, COL14A1, COL4A1, COL6A3, COL12A1, COL1A1, SERPINH1, COL5A2	329	192	18224	2.596504559270517	0.9981008798371352	0.21416939261285484	26.4404241637086
GOTERM_CC_DIRECT	GO:0005938~cell cortex	7	0.014079974253761363	0.023912284954970824	CTTNBP2, COBL, MYO10, SCIN, LAMC2, SPINK5, MELK	329	123	18224	3.152395779276942	0.9984759088322661	0.21355732435478414	27.229168558267823
GOTERM_BP_DIRECT	GO:0009612~response to mechanical stimulus	5	0.010057124466972404	0.023921549012952962	TXNIP, TNC, PPARG, POSTN, CXCL12	313	59	16792	4.546488330535549	1.0	0.6481634215294254	33.73366304262411
GOTERM_BP_DIRECT	GO:0010628~positive regulation of gene expression	11	0.02212567382733929	0.02506390672466248	PLP1, LAMP3, ANK2, CD34, TNC, SLC6A4, EPHX2, GJA1, IL1B, ITGA3, CDH3	313	262	16792	2.2524205545935665	1.0	0.6568689360578919	35.03944653926474
GOTERM_BP_DIRECT	GO:0016266~O-glycan processing	5	0.010057124466972404	0.0252670990617909	MUC1, GCNT3, MUC20, MUC15, GALNT12	313	60	16792	4.470713525026624	1.0	0.6514301287246873	35.26915562356439
GOTERM_CC_DIRECT	GO:0005925~focal adhesion	14	0.028159948507522726	0.025333297199708463	KIF23, ENAH, TNC, CSPG4, LMO7, GJA1, SYNPO2, ITGA3, SORBS1, SORBS2, ITGA5, ITGAV, AIF1L, PLAU	329	391	18224	1.9833487511563368	0.9989685628950646	0.21776500513079977	28.60827405881293
GOTERM_BP_DIRECT	GO:0010951~negative regulation of endopeptidase activity	7	0.014079974253761363	0.025491996943178444	BST2, COL6A3, SERPINE1, SERPINB1, SERPINB11, PROS1, SERPINH1	313	121	16792	3.103635835555673	1.0	0.6464703481586596	35.522511410210456
GOTERM_CC_DIRECT	GO:0030027~lamellipodium	8	0.016091399147155842	0.02596000442415501	ABLIM1, MYO10, ENAH, PDPN, SORBS2, ABLIM3, AMOT, FGD6	329	160	18224	2.7696048632218844	0.9991318800608592	0.2157874578246607	29.208792142925542
GOTERM_BP_DIRECT	GO:0007160~cell-matrix adhesion	6	0.012068549360366885	0.026181314929316565	LYVE1, SNED1, SORBS1, CD34, ITGAV, ITGA3	313	90	16792	3.576570820021299	1.0	0.6483282685304521	36.29325203006761
GOTERM_BP_DIRECT	GO:0006935~chemotaxis	7	0.014079974253761363	0.0264082963234908	CXCL17, CYSLTR1, CXCL8, AMOT, CXCL12, PLAU, CXCL10	313	122	16792	3.078196197559315	1.0	0.6436382936491909	36.545141045878296
GOTERM_BP_DIRECT	GO:0032461~positive regulation of protein oligomerization	3	0.006034274680183443	0.027025669372552307	MMP3, MMP1, AIM2	313	14	16792	11.496120492925604	1.0	0.6445101567711927	37.22552745207934
GOTERM_MF_DIRECT	GO:0008083~growth factor activity	8	0.016091399147155842	0.02713276405838269	OSM, OGN, ENDOU, FGF10, PTN, NRG1, CXCL12, MACC1	304	162	16881	2.7422027290448345	0.9999986375939187	0.49100287572310775	32.6393987077213
GOTERM_BP_DIRECT	GO:0032355~response to estradiol	6	0.012068549360366885	0.027297720787486827	TXNIP, SLC6A4, FGF10, PTN, POSTN, COL1A1	313	91	16792	3.537267843977109	1.0	0.6406622474912455	37.52316163492079
GOTERM_BP_DIRECT	GO:0000902~cell morphogenesis	5	0.010057124466972404	0.028092685601872256	SHROOM3, PDPN, CLU, NRG1, ECT2	313	62	16792	4.326496959703184	1.0	0.6439388548500684	38.38528960640512
GOTERM_BP_DIRECT	GO:0016525~negative regulation of angiogenesis	5	0.010057124466972404	0.028092685601872256	COL4A2, AMOT, PTN, SPINK5, CXCL10	313	62	16792	4.326496959703184	1.0	0.6439388548500684	38.38528960640512
GOTERM_BP_DIRECT	GO:0055114~oxidation-reduction process	19	0.03821707297449513	0.028455817317022326	CYP2J2, CYP2C18, FADS1, MICAL2, MAOB, IFI30, ADH7, ALDH3A1, CYP4B1, GPD1L, ALDH1A1, P3H2, TDO2, PTGIS, DIO2, AOX1, CYBRD1, LOXL2, HPGD	313	592	16792	1.7218288576116052	1.0	0.6414481408893182	38.77536407720711
GOTERM_MF_DIRECT	GO:0004867~serine-type endopeptidase inhibitor activity	6	0.012068549360366885	0.030503850801877605	COL6A3, SERPINE1, SERPINB1, SERPINB11, SERPINH1, SPINK5	304	97	16881	3.434820944112859	0.9999997521839601	0.5153427274625255	35.91550998682473
GOTERM_BP_DIRECT	GO:0050930~induction of positive chemotaxis	3	0.006034274680183443	0.03080670445243501	CXCL8, FGF10, CXCL12	313	15	16792	10.729712460063897	1.0	0.6639106504894985	41.244997045344704
GOTERM_BP_DIRECT	GO:0032467~positive regulation of cytokinesis	4	0.008045699573577921	0.030999577540247396	KIF23, KIF14, CDC6, ECT2	313	37	16792	5.799844573007512	1.0	0.6592510912828318	41.44339447444501
GOTERM_BP_DIRECT	GO:2001240~negative regulation of extrinsic apoptotic signaling pathway in absence of ligand	4	0.008045699573577921	0.030999577540247396	IL1B, FGF10, NRG1, IFI6	313	37	16792	5.799844573007512	1.0	0.6592510912828318	41.44339447444501
GOTERM_MF_DIRECT	GO:0050431~transforming growth factor beta binding	3	0.006034274680183443	0.032647104931209425	LTBP1, ITGAV, TGFBR3	304	16	16881	10.411800986842104	0.9999999164005445	0.5232595797991515	37.92063200920788
GOTERM_CC_DIRECT	GO:0045121~membrane raft	9	0.018102824040550324	0.03340054844581263	ANK2, BST2, SORBS1, SLC6A4, GJA1, MAL, CD24, GPRC5B, SERPINH1	329	206	18224	2.420043084368637	0.9998888079095221	0.2617516870649296	35.990666516552906
GOTERM_BP_DIRECT	GO:0051607~defense response to virus	8	0.016091399147155842	0.03469962093673913	IFIT3, OASL, BST2, MB21D1, DDX60, RSAD2, OAS2, CXCL10	313	165	16792	2.6011424145609445	1.0	0.6942680080277619	45.129503925450024
GOTERM_BP_DIRECT	GO:0030949~positive regulation of vascular endothelial growth factor receptor signaling pathway	3	0.006034274680183443	0.03478295837600756	ITGA5, IL1B, FGF10	313	16	16792	10.059105431309904	1.0	0.6884964405476616	45.209956091357896
GOTERM_MF_DIRECT	GO:0004031~aldehyde oxidase activity	2	0.004022849786788961	0.03557721867454121	AOX1, ADH7	304	2	16881	55.52960526315789	0.9999999811494876	0.5385289244245279	40.56756066505126
GOTERM_MF_DIRECT	GO:0018479~benzaldehyde dehydrogenase (NAD+) activity	2	0.004022849786788961	0.03557721867454121	ALDH1A1, ALDH3A1	304	2	16881	55.52960526315789	0.9999999811494876	0.5385289244245279	40.56756066505126
GOTERM_MF_DIRECT	GO:0008574~ATP-dependent microtubule motor activity, plus-end-directed	3	0.006034274680183443	0.0365693180930089	KIF14, KIF4A, KIF18A	304	17	16881	9.799342105263158	0.9999999886275974	0.5333472357934576	41.439714066735434
GOTERM_BP_DIRECT	GO:0071306~cellular response to vitamin E	2	0.004022849786788961	0.03681641197691067	PPARG, COL1A1	313	2	16792	53.64856230031949	1.0	0.7029208470505854	47.138946846978534
GOTERM_BP_DIRECT	GO:2000098~negative regulation of smooth muscle cell-matrix adhesion	2	0.004022849786788961	0.03681641197691067	APOD, SERPINE1	313	2	16792	53.64856230031949	1.0	0.7029208470505854	47.138946846978534
GOTERM_BP_DIRECT	GO:0007229~integrin-mediated signaling pathway	6	0.012068549360366885	0.03732018132795517	PLP1, ITGA5, ITGAV, ITGA3, ADAM12, CEACAM1	313	99	16792	3.2514280182011808	1.0	0.7015323533073347	47.60685847043047
GOTERM_BP_DIRECT	GO:2000811~negative regulation of anoikis	3	0.006034274680183443	0.038945921158093165	ITGA5, PDK4, CEACAM5	313	17	16792	9.467393347115202	1.0	0.7109198335478568	49.09043179657148
GOTERM_BP_DIRECT	GO:0071380~cellular response to prostaglandin E stimulus	3	0.006034274680183443	0.038945921158093165	SFRP1, PPARG, PRKAA2	313	17	16792	9.467393347115202	1.0	0.7109198335478568	49.09043179657148
GOTERM_BP_DIRECT	GO:0010466~negative regulation of peptidase activity	3	0.006034274680183443	0.038945921158093165	PI16, ECM1, PI15	313	17	16792	9.467393347115202	1.0	0.7109198335478568	49.09043179657148
GOTERM_CC_DIRECT	GO:0030175~filopodium	5	0.010057124466972404	0.039083001416257465	ENAH, PDPN, MYO1B, TENM2, ACPP	329	71	18224	3.9008519200308234	0.9999771010907597	0.2915379257799713	40.7601262358473
GOTERM_CC_DIRECT	GO:0005794~Golgi apparatus	24	0.04827419744146754	0.039668619669890104	CDC6, BST2, FUT6, PPARG, CLU, GJA1, RSAD2, EHF, ST6GALNAC1, ITM2A, PTHLH, P3H2, PLAGL1, LPCAT1, ITGA5, HSPB8, TENM2, NUCB2, FUT3, SORT1, COL1A1, NDRG2, FGD6, FEZ1	329	863	18224	1.5404522993586378	0.9999805526579414	0.2875131012730695	41.23251638565378
GOTERM_BP_DIRECT	GO:0042593~glucose homeostasis	6	0.012068549360366885	0.04013497631653337	SLC16A1, PDK4, PPARG, PRKAA2, GPRC5B, IGFBP5	313	101	16792	3.187043304969474	1.0	0.7157888872940877	50.15037514290075
GOTERM_MF_DIRECT	GO:0005539~glycosaminoglycan binding	3	0.006034274680183443	0.04066228789140233	TGFBR3, VIT, NDNF	304	18	16881	9.254934210526315	0.9999999985939041	0.5574925394573945	44.91346400705354
GOTERM_MF_DIRECT	GO:0004252~serine-type endopeptidase activity	10	0.020114248933944808	0.041163489328013086	MMP10, MMP9, PRSS27, TMPRSS11B, CFD, MMP3, MMP13, MMP12, MMP1, PLAU	304	255	16881	2.177631578947368	0.9999999989121217	0.5478806552469364	45.325405125075626
GOTERM_BP_DIRECT	GO:0007566~embryo implantation	4	0.008045699573577921	0.04282742839282908	PTGIS, MMP9, IL1B, SPP1	313	42	16792	5.109386885744713	1.0	0.7333722160929832	52.47421125777627
GOTERM_BP_DIRECT	GO:0033189~response to vitamin A	3	0.006034274680183443	0.04328732986522012	RBP1, FADS1, PPARG	313	18	16792	8.941427050053248	1.0	0.7313933308525506	52.86080682335468
GOTERM_BP_DIRECT	GO:0033280~response to vitamin D	3	0.006034274680183443	0.04328732986522012	AQP3, SPP1, CXCL10	313	18	16792	8.941427050053248	1.0	0.7313933308525506	52.86080682335468
GOTERM_BP_DIRECT	GO:0019373~epoxygenase P450 pathway	3	0.006034274680183443	0.04328732986522012	CYP2J2, CYP2C18, EPHX2	313	18	16792	8.941427050053248	1.0	0.7313933308525506	52.86080682335468
GOTERM_CC_DIRECT	GO:0005783~endoplasmic reticulum	23	0.04626277254807306	0.04411689465107896	MAMDC2, CLU, RSAD2, MAL, OAS2, METTL7A, SERPINH1, SPINK5, ALDH3A1, P3H2, OGN, SRPX, PTGIS, LPCAT1, APOD, ITGA5, TENM2, UPK1A, NUCB2, PLA2G2A, PTN, SNX10, MGST2	329	828	18224	1.5386693684566024	0.9999943962004727	0.30679272988247375	44.70872141707118
GOTERM_BP_DIRECT	GO:0001649~osteoblast differentiation	6	0.012068549360366885	0.04459308606959074	SFRP1, TNC, GJA1, COL1A1, SPP1, IGFBP5	313	104	16792	3.09510936347997	1.0	0.7363732824499796	53.94236469643723
GOTERM_CC_DIRECT	GO:0031528~microvillus membrane	3	0.006034274680183443	0.045146904277015655	PDPN, ITGAV, MUC20	329	19	18224	8.746120620700687	0.9999958024275293	0.3052110731031945	45.48607609917078
GOTERM_BP_DIRECT	GO:0007050~cell cycle arrest	7	0.014079974253761363	0.048097456147962646	PLAGL1, KAT2B, CAB39L, CXCL8, PRKAA2, RRAGD, CDKN3	313	141	16792	2.6634038021435207	1.0	0.7577414228767527	56.73074121178847
GOTERM_BP_DIRECT	GO:0043434~response to peptide hormone	4	0.008045699573577921	0.04810386584292787	GJA1, COL1A1, CXCL12, NEFL	313	44	16792	4.877142027301772	1.0	0.7523621616873842	56.73569254272376
GOTERM_BP_DIRECT	GO:0030334~regulation of cell migration	5	0.010057124466972404	0.04887792958363351	KIF14, MMP10, LAMA3, AMOT, CEACAM1	313	74	16792	3.6249028581296954	1.0	0.7526602724117796	57.32973273662556
GOTERM_BP_DIRECT	GO:0000187~activation of MAPK activity	6	0.012068549360366885	0.04933614764266193	CXCL17, MUC20, CSPG4, IL1B, FGF10, NRG1	313	107	16792	3.0083305962795976	1.0	0.7506893991336385	57.67775723860004
GOTERM_BP_DIRECT	GO:0006955~immune response	14	0.028159948507522726	0.051177432087512256	ENDOU, CXCL8, IL24, OAS2, CXCL12, AIM2, CXCL10, OSM, TNFRSF9, SEMA3C, IL1B, TGFBR3, IFI6, IL36A	313	421	16792	1.7840377011982727	1.0	0.7584686032874255	59.04948988237446
GOTERM_MF_DIRECT	GO:0019825~oxygen binding	4	0.008045699573577921	0.05203844866386299	CYP3A5, TDO2, CYP2C18, CYP4B1	304	47	16881	4.72592385218365	0.9999999999959798	0.6216140518378612	53.58798432542058
GOTERM_BP_DIRECT	GO:0031572~G2 DNA damage checkpoint	3	0.006034274680183443	0.05247363164304379	CLSPN, DTL, PLK1	313	20	16792	8.047284345047922	1.0	0.7621916402632138	59.98992491576669
GOTERM_MF_DIRECT	GO:0017060~3-galactosyl-N-acetylglucosaminide 4-alpha-L-fucosyltransferase activity	2	0.004022849786788961	0.05288986176878878	FUT6, FUT3	304	3	16881	37.01973684210526	0.999999999997414	0.6143745782950623	54.18315275289627
GOTERM_CC_DIRECT	GO:0097149~centralspindlin complex	2	0.004022849786788961	0.053031609548772396	KIF23, ECT2	329	3	18224	36.92806484295846	0.9999995451069095	0.3411335253793665	51.11061264616814
GOTERM_CC_DIRECT	GO:0005923~bicellular tight junction	6	0.012068549360366885	0.05352271138931779	CLDN7, CGNL1, AMOT, MPP7, JAM2, ECT2	329	113	18224	2.941173306076337	0.9999996041479888	0.3360219991105666	51.44254362157057
GOTERM_BP_DIRECT	GO:0060447~bud outgrowth involved in lung branching	2	0.004022849786788961	0.05471476096128924	TNC, FGF10	313	3	16792	35.76570820021299	1.0	0.7718292964158012	61.5681550973735
GOTERM_MF_DIRECT	GO:0005102~receptor binding	12	0.02413709872073377	0.05482970041025918	LAMA3, TENM2, SERPINE1, SMAGP, EPHX2, GJA1, GFRA1, ANGPTL1, NRG1, CXCL12, CXCL10, ABCA12	304	353	16881	1.8876919636200984	0.999999999999055	0.6150892094885897	55.512751702173205
GOTERM_BP_DIRECT	GO:0032869~cellular response to insulin stimulus	5	0.010057124466972404	0.05510539287595142	KAT2B, SORBS1, PPARG, LPIN1, CEACAM1	313	77	16792	3.4836728766441225	1.0	0.7694415959738382	61.83717374296992
GOTERM_MF_DIRECT	GO:0003777~microtubule motor activity	5	0.010057124466972404	0.055759978847171904	KIF23, KIF14, KIF4A, DNAH17, KIF18A	304	80	16881	3.470600328947368	0.9999999999994172	0.60899527135613	56.13756291699505
GOTERM_BP_DIRECT	GO:0030335~positive regulation of cell migration	8	0.016091399147155842	0.05654785918200038	TNFAIP6, ITGA5, ITGAV, CEACAM6, SEMA3C, LAMC2, COL1A1, PLAU	313	184	16792	2.3325461869704127	1.0	0.773628000354146	62.81528824489595
GOTERM_BP_DIRECT	GO:0009267~cellular response to starvation	4	0.008045699573577921	0.05658415960566241	SFRP1, FADS1, PDK4, RRAGD	313	47	16792	4.565835089388893	1.0	0.7691324149341392	62.83959593087538
GOTERM_BP_DIRECT	GO:0031100~organ regeneration	4	0.008045699573577921	0.05658415960566241	PPARG, TGFBR3, LPIN1, CXCL12	313	47	16792	4.565835089388893	1.0	0.7691324149341392	62.83959593087538
GOTERM_BP_DIRECT	GO:0071230~cellular response to amino acid stimulus	4	0.008045699573577921	0.05658415960566241	COL4A1, COL1A1, RRAGD, COL5A2	313	47	16792	4.565835089388893	1.0	0.7691324149341392	62.83959593087538
GOTERM_BP_DIRECT	GO:0051781~positive regulation of cell division	4	0.008045699573577921	0.05658415960566241	OSM, IL1B, PTN, MACC1	313	47	16792	4.565835089388893	1.0	0.7691324149341392	62.83959593087538
GOTERM_BP_DIRECT	GO:0042730~fibrinolysis	3	0.006034274680183443	0.057303179130216764	SERPINE1, PROS1, PLAU	313	21	16792	7.664080328617069	1.0	0.7688654094843397	63.317998874555734
GOTERM_MF_DIRECT	GO:0003690~double-stranded DNA binding	5	0.010057124466972404	0.057864907690305736	HLF, RAD51AP1, DDX60, ZBTB16, AIM2	304	81	16881	3.427753411306043	0.9999999999998052	0.6109672330093802	57.521302764958534
GOTERM_MF_DIRECT	GO:0005506~iron ion binding	7	0.014079974253761363	0.05796473097683558	P3H2, CYP3A5, CYP2J2, PTGIS, CYP2C18, AOX1, CYP4B1	304	153	16881	2.5405701754385963	0.999999999999815	0.5999695708961489	57.585904885649185
GOTERM_BP_DIRECT	GO:0031424~keratinization	4	0.008045699573577921	0.05955821243871224	KRT17, PPL, CDH3, ABCA12	313	48	16792	4.470713525026624	1.0	0.7776729128472384	64.78107335374605
GOTERM_BP_DIRECT	GO:0071222~cellular response to lipopolysaccharide	6	0.012068549360366885	0.05968110787161917	SERPINE1, CXCL8, IL24, TNFAIP3, TNIP3, CXCL10	313	113	16792	2.848596228335548	1.0	0.7738857638192407	64.85920862621856
GOTERM_CC_DIRECT	GO:0032587~ruffle membrane	5	0.010057124466972404	0.06052900078305544	PDPN, ITGA5, ITGAV, AIF1L, EPS8L1	329	82	18224	3.377566906368152	0.9999999459562617	0.3638087186865756	55.95686634078303
GOTERM_CC_DIRECT	GO:1903561~extracellular vesicle	4	0.008045699573577921	0.06093783277004196	OGN, COL6A3, COL12A1, PRELP	329	50	18224	4.431367781155015	0.9999999519067392	0.3581651875758679	56.20791417497042
GOTERM_CC_DIRECT	GO:0016459~myosin complex	4	0.008045699573577921	0.06093783277004196	CGNL1, MYO10, MYO1B, MYO5C	329	50	18224	4.431367781155015	0.9999999519067392	0.3581651875758679	56.20791417497042
GOTERM_BP_DIRECT	GO:0042060~wound healing	5	0.010057124466972404	0.06174066912255102	TNC, FGF10, IL24, NRG1, CDH3	313	80	16792	3.3530351437699677	1.0	0.7811636409903442	66.14461771945791
GOTERM_BP_DIRECT	GO:0045736~negative regulation of cyclin-dependent protein serine/threonine kinase activity	3	0.006034274680183443	0.06228046970993597	KAT2B, PLK1, TNFAIP3	313	22	16792	7.315713040952658	1.0	0.7798047889166635	66.47412278732551
GOTERM_BP_DIRECT	GO:0071560~cellular response to transforming growth factor beta stimulus	4	0.008045699573577921	0.06260430137034803	COL4A2, SFRP1, POSTN, COL1A1	313	49	16792	4.379474473495469	1.0	0.7772854047824176	66.6703451333916
GOTERM_BP_DIRECT	GO:0007018~microtubule-based movement	5	0.010057124466972404	0.0640421483718491	KIF23, KIF14, KIF4A, DNAH17, KIF18A	313	81	16792	3.3116396481678696	1.0	0.780863896396659	67.52861165734431
GOTERM_BP_DIRECT	GO:0050731~positive regulation of peptidyl-tyrosine phosphorylation	5	0.010057124466972404	0.06638809607030324	OSM, ITGA5, CSPG4, FGF10, NRG1	313	82	16792	3.2712537987999686	1.0	0.7890067710725052	68.88442574781433
GOTERM_CC_DIRECT	GO:0043202~lysosomal lumen	5	0.010057124466972404	0.06726904939377071	OGN, LUM, CSPG4, IFI30, PRELP	329	85	18224	3.258358662613982	0.999999992152849	0.38031340327632857	59.930719703048965
GOTERM_CC_DIRECT	GO:0005886~plasma membrane	87	0.1749939657253198	0.06740455436004317	CLDN7, ENAH, SLC6A4, FGF10, GJA1, SLC26A2, AQP3, ADTRP, SLC16A1, ANK2, SERPINE1, CEACAM7, SMAGP, MGLL, CEACAM6, SCN7A, MUC15, BOC, CEACAM1, KIF14, BST2, CLCA4, PDPN, LIFR, TC2N, CD34, NUCB2, CYBRD1, PLA2G2A, SORT1, TREM1, TMPRSS11B, JAM2, ADAM12, PROS1, EMP1, PMEPA1, MELK, ABCA8, COBL, EMCN, CYSLTR1, ENDOU, IFI30, ZBTB16, GPRC5B, CDH3, ITM2A, ALDH3A1, IL12RB2, GPD1L, SORBS1, UPK1A, ITGAV, PPL, SC…	329	4121	18224	1.169403654939597	0.9999999924525232	0.3734654217677642	60.00710163043305
GOTERM_MF_DIRECT	GO:0042803~protein homodimerization activity	20	0.040228497867889616	0.0680269034148393	IKZF2, BST2, MAOB, SLC6A4, EPHX2, TTK, CENPF, ZBTB16, ECT2, CDSN, GREM2, GPD1L, SLC16A1, TENM2, UPK1A, SMAGP, MGLL, CEACAM5, HPGD, CEACAM1	304	730	16881	1.5213590483056956	0.999999999999999	0.6494424564212239	63.64858891146152
GOTERM_MF_DIRECT	GO:0001730~2'-5'-oligoadenylate synthetase activity	2	0.004022849786788961	0.06989272774305322	OASL, OAS2	304	4	16881	27.764802631578945	0.9999999999999997	0.6487793211965318	64.68004914661219
GOTERM_CC_DIRECT	GO:0005871~kinesin complex	4	0.008045699573577921	0.07007599892076781	KIF23, KIF14, KIF4A, KIF18A	329	53	18224	4.180535642599072	0.9999999965012054	0.3780519530797205	61.485755155946805
GOTERM_CC_DIRECT	GO:0097209~epidermal lamellar body	2	0.004022849786788961	0.07007818394066734	SPINK5, ABCA12	329	4	18224	27.696048632218844	0.999999996503408	0.3709890390841296	61.48694362013458
GOTERM_BP_DIRECT	GO:0016321~female meiosis chromosome segregation	2	0.004022849786788961	0.07228156032689484	PLK1, TTK	313	4	16792	26.824281150159745	1.0	0.8133241759305546	72.05923254404537
GOTERM_BP_DIRECT	GO:0038165~oncostatin-M-mediated signaling pathway	2	0.004022849786788961	0.07228156032689484	OSM, LIFR	313	4	16792	26.824281150159745	1.0	0.8133241759305546	72.05923254404537
GOTERM_BP_DIRECT	GO:0035404~histone-serine phosphorylation	2	0.004022849786788961	0.07228156032689484	AURKA, PRKAA2	313	4	16792	26.824281150159745	1.0	0.8133241759305546	72.05923254404537
GOTERM_MF_DIRECT	GO:0005215~transporter activity	8	0.016091399147155842	0.07238914106180673	ABCA8, ABCA10, ABCA9, APOD, RBP1, AQP3, ABCA6, ABCA12	304	202	16881	2.1991922876498173	0.9999999999999999	0.6515109544642573	66.01755470808793
GOTERM_MF_DIRECT	GO:0004175~endopeptidase activity	4	0.008045699573577921	0.07276222163130794	MMP9, MMP3, MMP12, MMP1	304	54	16881	4.113304093567251	0.9999999999999999	0.6431191042671113	66.21334403904116
GOTERM_BP_DIRECT	GO:0006629~lipid metabolic process	7	0.014079974253761363	0.07300069291410877	SLC16A1, APOD, FADS1, CLU, PPARG, LIPH, MGLL	313	157	16792	2.3919741153008687	1.0	0.812701092374334	72.42504784151265
GOTERM_CC_DIRECT	GO:0001725~stress fiber	4	0.008045699573577921	0.07325175972077266	ABLIM1, SORBS1, ABLIM3, AMOT	329	54	18224	4.103118315884273	0.999999998601204	0.3775745942864296	63.17778528643743
GOTERM_BP_DIRECT	GO:0035556~intracellular signal transduction	13	0.026148523614128248	0.07462166061529796	PLEK2, CSPG4, CXCL8, DEPTOR, TGFBR3, TREM1, PRKAA2, NRG1, ECT2, DCLK1, MELK, BLNK, IGFBP5	313	403	16792	1.7305987838812738	1.0	0.8160472314311478	73.23315312775158
GOTERM_MF_DIRECT	GO:0004871~signal transducer activity	8	0.016091399147155842	0.07567148890714405	BST2, GULP1, TSPAN6, CSPG4, GJA1, CD24, ECT2, ECM1	304	204	16881	2.177631578947368	1.0	0.6480293769217489	67.7044881277724
GOTERM_BP_DIRECT	GO:0007411~axon guidance	7	0.014079974253761363	0.07654921115534173	KLF7, ENAH, TENM2, SEMA3C, BOC, CXCL12, FEZ1	313	159	16792	2.361886390580103	1.0	0.8205574957858474	74.16508678876401
GOTERM_MF_DIRECT	GO:0019901~protein kinase binding	12	0.02413709872073377	0.07774056358566914	KIF14, IL12RB2, SASH1, KAT2B, ANK2, PLK1, FOXM1, CSPG4, TPX2, AURKA, CD24, GPRC5B	304	376	16881	1.7722214445688689	1.0	0.6485487009784683	68.7274794916565
GOTERM_MF_DIRECT	GO:0050840~extracellular matrix binding	3	0.006034274680183443	0.0787136123836842	SPARCL1, ITGAV, SPP1	304	26	16881	6.407262145748987	1.0	0.6437639820059208	69.19807695447726
GOTERM_BP_DIRECT	GO:0048511~rhythmic process	4	0.008045699573577921	0.07887822277203393	HLF, KAT2B, PPARG, PRKAA2	313	54	16792	3.9739675778014436	1.0	0.8264904166619179	75.2503828390894
GOTERM_BP_DIRECT	GO:0051726~regulation of cell cycle	6	0.012068549360366885	0.08160436394877947	DTL, PLK1, FOXM1, PRR11, CENPF, MYBL2	313	124	16792	2.5958981758219104	1.0	0.8336408378995476	76.46621004901473
GOTERM_BP_DIRECT	GO:0019432~triglyceride biosynthetic process	3	0.006034274680183443	0.08352785648521034	GPD1L, LPCAT1, LPIN1	313	26	16792	6.19021872695994	1.0	0.8374317207388284	77.28999605989738
GOTERM_BP_DIRECT	GO:0010976~positive regulation of neuron projection development	5	0.010057124466972404	0.0840303089754666	PTN, ITGA3, GPRC5B, NDNF, FEZ1	313	89	16792	3.013964174175252	1.0	0.8359042762093836	77.50066998774095
GOTERM_BP_DIRECT	GO:0007565~female pregnancy	5	0.010057124466972404	0.0840303089754666	MUC1, PTHLH, ENDOU, HPGD, IGFBP5	313	89	16792	3.013964174175252	1.0	0.8359042762093836	77.50066998774095
GOTERM_CC_DIRECT	GO:0008305~integrin complex	3	0.006034274680183443	0.08443940926500085	ITGA5, ITGAV, ITGA3	329	27	18224	6.15467747382641	0.9999999999460315	0.4156950676209282	68.60664736456637
GOTERM_CC_DIRECT	GO:0005813~centrosome	13	0.026148523614128248	0.08569787142252869	KIF23, DTL, CENPF, AURKA, CEP55, SLC16A1, SORBS1, PLK1, PLEKHA7, CKAP2L, NDRG2, SNX10, FEZ1	329	426	18224	1.69036916534669	0.9999999999626709	0.41350038634393926	69.16864660382657
GOTERM_BP_DIRECT	GO:0050680~negative regulation of epithelial cell proliferation	4	0.008045699573577921	0.08585365566074289	SFRP1, TGFBR3, PTN, KRT4	313	56	16792	3.832040164308535	1.0	0.8391956770124296	78.2498368861973
GOTERM_BP_DIRECT	GO:0016049~cell growth	4	0.008045699573577921	0.08585365566074289	ITGAV, TGFBR3, EMP1, NDNF	313	56	16792	3.832040164308535	1.0	0.8391956770124296	78.2498368861973
GOTERM_BP_DIRECT	GO:0055085~transmembrane transport	9	0.018102824040550324	0.08594722293097283	ABCA8, SPNS2, ABCA10, ABCA9, SLC16A6, SLC6A4, MAL, ABCA6, ABCA12	313	244	16792	1.9788404127167023	1.0	0.8362348003994882	78.28764075896582
GOTERM_MF_DIRECT	GO:0035174~histone serine kinase activity	2	0.004022849786788961	0.0865913414453177	AURKA, PRKAA2	304	5	16881	22.211842105263155	1.0	0.6710238613525923	72.77247137949988
GOTERM_CC_DIRECT	GO:0034706~sodium channel complex	2	0.004022849786788961	0.08681881817229344	SCNN1B, SCNN1A	329	5	18224	22.156838905775075	0.9999999999731303	0.4108832376942785	69.66139292045779
GOTERM_BP_DIRECT	GO:0031069~hair follicle morphogenesis	3	0.006034274680183443	0.08914125677014949	KRT17, FGF10, IGFBP5	313	27	16792	5.960951366702165	1.0	0.8441935713074118	79.5416535439786
GOTERM_MF_DIRECT	GO:0051015~actin filament binding	6	0.012068549360366885	0.08944671707310857	MYO10, SHROOM3, MYO1B, SLC6A4, SCIN, AIF1L	304	132	16881	2.524072966507177	1.0	0.6744205940954112	73.96982227989555
GOTERM_BP_DIRECT	GO:0061042~vascular wound healing	2	0.004022849786788961	0.08952293233049577	CD34, NDNF	313	5	16792	21.459424920127795	1.0	0.8423199967370081	79.686858043064
GOTERM_BP_DIRECT	GO:0051259~protein oligomerization	4	0.008045699573577921	0.09308094682214846	UPK1A, SLC6A4, GJA1, TNFAIP3	313	58	16792	3.6999008482978955	1.0	0.8509710523876082	80.99458487946924
GOTERM_BP_DIRECT	GO:2000352~negative regulation of endothelial cell apoptotic process	3	0.006034274680183443	0.09486276803492849	SERPINE1, TNFAIP3, NDNF	313	28	16792	5.748060246462802	1.0	0.8535796107851917	81.61930210543984
GOTERM_BP_DIRECT	GO:0018146~keratan sulfate biosynthetic process	3	0.006034274680183443	0.09486276803492849	OGN, LUM, PRELP	313	28	16792	5.748060246462802	1.0	0.8535796107851917	81.61930210543984
GOTERM_MF_DIRECT	GO:0004712~protein serine/threonine/tyrosine kinase activity	3	0.006034274680183443	0.09499481746527283	TTK, AURKA, PRKAA2	304	29	16881	5.744441923774954	1.0	0.6886632972514541	76.15750157312773
