# Supplementary material for: Bioinformatics analysis of laryngeal squamous cell carcinoma: seeking key candidate genes and pathways
Source: PeerJ. 2021 Apr 14;9:e11259. doi: 10.7717/peerj.11259 (PMC8052978; doi:10.7717/peerj.11259)
Supplement: Supplemental Information 2 [file peerj-09-11259-s002.xlsx]

## Sheet: GSE59102
Gene.symbol	ID	adj.P.Val	P.Value	t	B	logFC	Gene.title				Gene.symbol	logFC
MMP12	A_23_P150316	5.82e-14	1.68e-18	14.7	31.6339	5.92	matrixmetallopeptidase12				CRISP3	-5.7
MMP12	A_23_P340698	7.87e-14	4.54e-18	14.3	30.6925	6.21	matrixmetallopeptidase12				FAM3D	-5.08
HOXC13	A_23_P64808	2.57e-13	2.22e-17	13.7	29.1836	5.47	homeoboxC13				OGN	-4.74
PLP1	A_23_P85201	5.39e-13	6.22e-17	-13.3	28.2045	-4.33	proteolipidprotein1				CHRDL1	-4.72
	A_24_P459937	1.53e-12	2.2e-16	12.8	26.9951	4.96					CLCA4	-4.72
CRISP2	A_32_P173662	2.22e-12	3.84e-16	-12.6	26.4641	-6.28	cysteinerichsecretoryprotein2				KRT4	-4.51
C16orf89	A_24_P73769	2.68e-12	5.42e-16	-12.5	26.1336	-3.31	chromosome16openreadingframe89				CYP4B1	-4.47
CDC6	A_23_P49972	3.9e-12	9e-16	12.3	25.6464	2.06	celldivisioncycle6				CRNN	-4.42
CASC9	A_32_P201329	1.36e-11	3.53e-15	11.8	24.3332	5.6	cancersusceptibilitycandidate9(non-proteincoding)				FMO2	-4.41
GJB7	A_23_P30983	1.61e-11	4.66e-15	11.7	24.066	4.05	gapjunctionproteinbeta7				TMPRSS11B	-4.35
RBL1	A_24_P276102	1.91e-11	6.07e-15	11.6	23.8101	2.27	RBtranscriptionalcorepressorlike1				PLP1	-4.33
PMP2	A_23_P31615	2.17e-11	7.52e-15	-11.6	23.604	-2.74	peripheralmyelinprotein2				PLA2G2A	-4.33
HOXC13-AS	A_32_P164215	2.58e-11	9.93e-15	11.5	23.3359	5.52	HOXC13antisenseRNA				MAL	-4.29
CKS1B	A_23_P45917	2.58e-11	1.08e-14	11.4	23.2558	1.49	CDC28proteinkinaseregulatorysubunit1B				CXCL17	-4.14
TMEFF1	A_24_P274987	2.58e-11	1.16e-14	11.4	23.1841	2.73	transmembraneproteinwithEGFlikeandtwofollistatinlikedomains1				CXCL12	-4.12
FGD6	A_23_P73220	2.58e-11	1.24e-14	11.4	23.1241	2.02	FYVE,RhoGEFandPHdomaincontaining6				GREM2	-4.05
	A_24_P627415	2.58e-11	1.26e-14	-11.4	23.1022	-2.61					SH3BGRL2	-4.01
MCM2	A_32_P103633	2.85e-11	1.48e-14	11.3	22.9504	2.23	minichromosomemaintenancecomplexcomponent2				FAM3B	-3.92
HOXB7	A_23_P55281	4.01e-11	2.2e-14	11.2	22.5678	2.93	homeoboxB7				ATP6V0A4	-3.85
	A_32_P21848	4.12e-11	2.39e-14	11.2	22.4875	5.84					GABRP	-3.8
NUCB2	A_23_P13364	4.12e-11	2.49e-14	-11.2	22.446	-2.36	nucleobindin2				ANKRD20A11P	-3.74
VSX1	A_23_P131990	4.32e-11	2.74e-14	-11.1	22.3551	-2.56	visualsystemhomeobox1				APOD	-3.72
MTBP	A_23_P357794	4.64e-11	3.19e-14	11.1	22.2096	1.76	MDM2bindingprotein				ANGPTL1	-3.68
LINC01296	A_24_P788227	4.64e-11	3.21e-14	11.1	22.2018	3.68	longintergenicnon-proteincodingRNA1296				CILP	-3.68
CAB39L	A_24_P56363	5.26e-11	3.8e-14	-11	22.0401	-2.4	calciumbindingprotein39like				CEACAM5	-3.64
CRISP3	A_23_P419760	6.48e-11	4.95e-14	-10.9	21.7826	-5.7	cysteinerichsecretoryprotein3				SCIN	-3.59
SCN7A	A_23_P90944	6.48e-11	5.05e-14	-10.9	21.7643	-2.68	sodiumvoltage-gatedchannelalphasubunit7				VIT	-3.55
HSD17B6	A_23_P25030	6.85e-11	5.61e-14	10.9	21.6618	3.01	hydroxysteroid17-betadehydrogenase6				PADI1	-3.53
	A_23_P36392	6.85e-11	5.89e-14	10.9	21.6157	1.51					KRT13	-3.46
PTPN14	A_23_P149111	6.85e-11	5.93e-14	10.9	21.6091	1.82	proteintyrosinephosphatase,non-receptortype14				HPGD	-3.4
SCN7A	A_32_P191066	7.34e-11	6.63e-14	-10.8	21.5005	-3.27	sodiumvoltage-gatedchannelalphasubunit7				CGNL1	-3.39
	A_24_P891276	7.34e-11	6.78e-14	10.8	21.4795	1.6					ABCA8	-3.39
PPP1R14C	A_23_P45011	8.03e-11	7.65e-14	10.8	21.3625	2.39	proteinphosphatase1regulatoryinhibitorsubunit14C				C2orf54	-3.36
MYBL2	A_23_P143190	8.31e-11	8.15e-14	10.7	21.301	1.92	MYBproto-oncogenelike2				FUT6	-3.32
FEN1	A_24_P73158	9.35e-11	9.66e-14	10.7	21.1367	1.72	flapstructure-specificendonuclease1				ABI3BP	-3.32
NEMP1	A_23_P53346	9.35e-11	9.71e-14	10.7	21.1311	2.01	nuclearenvelopeintegralmembraneprotein1				PI16	-3.32
FGD6	A_24_P179407	9.5e-11	1.03e-13	10.7	21.0747	2.06	FYVE,RhoGEFandPHdomaincontaining6				GCNT3	-3.28
SORBS2	A_23_P257562	9.5e-11	1.04e-13	-10.7	21.0631	-3.16	sorbinandSH3domaincontaining2				PTGIS	-3.26
PDCD6IP	A_24_P945194	1.11e-10	1.25e-13	-10.6	20.8891	-1.53	programmedcelldeath6interactingprotein				SNX31	-3.21
DUXAP8	A_24_P901856	1.19e-10	1.37e-13	10.6	20.7957	4.2	doublehomeoboxApseudogene8				SORBS2	-3.16
	A_32_P491904	1.3e-10	1.54e-13	-10.5	20.6849	-2.37					SPINK5	-3.14
SORBS2	A_23_P121795	1.44e-10	1.74e-13	-10.5	20.5655	-3.41	sorbinandSH3domaincontaining2				PDK4	-3.09
HOXD11	A_23_P143029	1.53e-10	1.89e-13	10.5	20.484	3.86	homeoboxD11				SCEL	-3.08
DLG2	A_32_P229618	1.6e-10	2.03e-13	-10.4	20.415	-3.46	discslargeMAGUKscaffoldprotein2				ST6GALNAC1	-3.07
C16orf89	A_23_P26640	1.64e-10	2.12e-13	-10.4	20.3731	-4	chromosome16openreadingframe89				GGTA1P	-3.03
LOC100507460	A_24_P497235	1.72e-10	2.28e-13	10.4	20.3042	3.31	uncharacterizedLOC100507460				CEACAM6	-3.01
RBL1	A_23_P28733	1.9e-10	2.66e-13	10.4	20.1529	1.69	RBtranscriptionalcorepressorlike1				MMRN1	-3.01
ADGRB3	A_23_P252556	1.9e-10	2.67e-13	-10.4	20.1501	-3.32	adhesionGprotein-coupledreceptorB3				ADH7	-2.99
	A_24_P912136	1.9e-10	2.73e-13	-10.3	20.1276	-3.74					ABCA6	-2.98
HOXD10	A_23_P381368	1.9e-10	2.74e-13	10.3	20.1271	4.13	homeoboxD10				FAM189A2	-2.93
ZNF471	A_32_P45351	1.96e-10	2.88e-13	-10.3	20.0773	-2.95	zincfingerprotein471				PPP1R3C	-2.92
EHF	A_23_P203540	2.36e-10	3.54e-13	-10.3	19.8765	-2.28	ETShomologousfactor				LOC441178	-2.89
TPCN1	A_23_P218086	2.41e-10	3.75e-13	-10.2	19.821	-1.43	twoporesegmentchannel1				LYVE1	-2.86
	A_32_P111254	2.41e-10	3.76e-13	-10.2	19.8187	-3.23					SELENBP1	-2.85
COL14A1	A_32_P80850	2.59e-10	4.16e-13	-10.2	19.72	-1.8	collagentypeXIValpha1chain				SRPX	-2.84
ASPA	A_23_P164436	2.59e-10	4.18e-13	-10.2	19.7151	-2.67	aspartoacylase				UPK1A	-2.82
NUDT1	A_23_P134295	2.79e-10	4.58e-13	10.2	19.6271	1.39	nudixhydrolase1				CYP3A5	-2.82
MOGAT1	A_23_P142574	2.93e-10	4.9e-13	-10.2	19.5621	-3.2	monoacylglycerolO-acyltransferase1				AOX1	-2.82
GPRIN1	A_24_P160466	3.07e-10	5.23e-13	10.1	19.499	3.22	Gproteinregulatedinducerofneuriteoutgrowth1				SCNN1B	-2.78
HOXC9	A_23_P25150	3.27e-10	5.67e-13	10.1	19.4204	5.09	homeoboxC9				FUT3	-2.76
FAM63A	A_24_P942163	3.56e-10	6.26e-13	-10.1	19.3232	-1.99	familywithsequencesimilarity63memberA				MAMDC2	-2.76
FAXDC2	A_23_P501831	3.66e-10	6.55e-13	-10.1	19.2791	-2.45	fattyacidhydroxylasedomaincontaining2				IGSF10	-2.75
CENPO	A_23_P50990	3.68e-10	6.69e-13	10	19.2592	1.89	centromereproteinO				SNED1	-2.71
GGTA1P	A_23_P112452	3.73e-10	6.99e-13	-10	19.216	-3.03	glycoprotein,alpha-galactosyltransferase1pseudogene				SCN7A	-2.68
LOC105379426	A_24_P895836	3.73e-10	7e-13	-10	19.2153	-3.42	ankyrinrepeatdomain-containingprotein20A2				ABCA9	-2.67
ATAD2	A_23_P216068	3.9e-10	7.42e-13	10	19.159	1.73	ATPasefamily,AAAdomaincontaining2				CEACAM7	-2.67
ECT2	A_24_P366033	4.06e-10	7.85e-13	10	19.104	2.45	epithelialcelltransforming2				LAMB4	-2.65
IRF6	A_23_P748	4.36e-10	8.56e-13	9.97	19.0203	1.72	interferonregulatoryfactor6				PAX9	-2.65
FSCN1	A_23_P168532	4.49e-10	8.93e-13	9.95	18.9786	2.74	fascinactin-bundlingprotein1				ADH1C	-2.63
WDHD1	A_23_P25873	4.57e-10	9.24e-13	9.94	18.9457	2.05	WDrepeatandHMG-boxDNAbindingprotein1				SERPINB11	-2.62
ASAP1	A_23_P216278	4.64e-10	9.51e-13	9.93	18.9176	1.36	ArfGAPwithSH3domain,ankyrinrepeatandPHdomain1				SPNS2	-2.61
GNA12	A_23_P215265	4.82e-10	1e-12	9.92	18.8668	1.93	Gproteinsubunitalpha12				CYP2J2	-2.57
	A_32_P41153	4.97e-10	1.05e-12	-9.9	18.8237	-3.44					NDRG2	-2.53
CKS1B	A_32_P192430	5.1e-10	1.09e-12	9.89	18.7821	1.41	CDC28proteinkinaseregulatorysubunit1B				PRKAA2	-2.52
	A_32_P223400	5.1e-10	1.1e-12	9.88	18.7721	2.31					NDNF	-2.51
ATAD2	A_24_P59596	5.14e-10	1.13e-12	9.88	18.7523	1.55	ATPasefamily,AAAdomaincontaining2				AMOT	-2.51
FAM107A	A_24_P131622	5.16e-10	1.15e-12	-9.87	18.7366	-3.48	familywithsequencesimilarity107memberA				ACPP	-2.51
TK1	A_23_P107421	5.34e-10	1.2e-12	9.86	18.6908	2.11	thymidinekinase1				MGP	-2.49
SH3BGRL2	A_24_P209171	5.85e-10	1.33e-12	-9.82	18.5894	-4.01	SH3domainbindingglutamaterichproteinlike2				SFRP1	-2.49
COL14A1	A_24_P254789	6.94e-10	1.61e-12	-9.76	18.4037	-2.95	collagentypeXIValpha1chain				CFD	-2.47
ANKRD20A8P	A_24_P851132	6.94e-10	1.62e-12	-9.76	18.399	-3.38	ankyrinrepeatdomain20familymemberA8,pseudogene				AQP3	-2.45
AQP5	A_23_P366812	7.04e-10	1.67e-12	-9.75	18.3705	-2.92	aquaporin5				CTTNBP2	-2.4
SCN7A	A_23_P102331	7.04e-10	1.69e-12	-9.75	18.3562	-3.83	sodiumvoltage-gatedchannelalphasubunit7				CAB39L	-2.4
LY6K	A_23_P397285	7.04e-10	1.71e-12	9.74	18.3496	3.97	lymphocyteantigen6complex,locusK				CRTAC1	-2.39
SORBS2	A_24_P140475	7.38e-10	1.81e-12	-9.72	18.2922	-3.52	sorbinandSH3domaincontaining2				MUC20	-2.38
C16orf59	A_23_P26557	7.4e-10	1.84e-12	9.72	18.2778	2.04	chromosome16openreadingframe59				MYO5C	-2.37
POLR2D	A_23_P209778	8.52e-10	2.14e-12	9.67	18.1299	1.01	RNApolymeraseIIsubunitD				DCLK1	-2.37
GREM2	A_23_P97181	8.55e-10	2.19e-12	-9.66	18.1051	-4.05	gremlin2,DANfamilyBMPantagonist				NUCB2	-2.36
BBS5	A_23_P252642	8.55e-10	2.21e-12	9.66	18.0995	1.68	Bardet-Biedlsyndrome5				IKZF2	-2.35
CENPL	A_23_P126120	8.55e-10	2.25e-12	9.65	18.0814	1.96	centromereproteinL				MFAP4	-2.32
FGF10	A_23_P377750	8.55e-10	2.27e-12	-9.65	18.0736	-2.17	fibroblastgrowthfactor10				EMCN	-2.3
ISG15	A_23_P819	8.55e-10	2.27e-12	9.65	18.0718	3.18	ISG15ubiquitin-likemodifier				AIF1L	-2.29
CBX3	A_23_P31315	8.63e-10	2.33e-12	9.64	18.0474	1.09	chromobox3				SLURP1	-2.29
TUBA1C	A_23_P128154	8.63e-10	2.34e-12	9.64	18.0417	1.21	tubulinalpha1c				CFH	-2.29
	A_24_P827096	8.77e-10	2.4e-12	9.63	18.0157	3.06					EHF	-2.28
ANKRD20A2	A_24_P64241	9e-10	2.5e-12	-9.62	17.9776	-3.07	ankyrinrepeatdomain20familymemberA2				SCNN1A	-2.28
TMEM132C	A_23_P151232	9e-10	2.54e-12	-9.62	17.9637	-3.45	transmembraneprotein132C				CEACAM1	-2.27
FAM107A	A_24_P208703	9e-10	2.55e-12	-9.61	17.9569	-2.61	familywithsequencesimilarity107memberA				PRSS27	-2.25
TRIP13	A_24_P277576	9e-10	2.57e-12	9.61	17.9503	3.22	thyroidhormonereceptorinteractor13				TTC9	-2.25
PRIM2	A_24_P282237	1.04e-09	3.01e-12	9.56	17.7972	1.64	primase(DNA)subunit2				VSIG10L	-2.24
RSPO1	A_24_P293698	1.1e-09	3.2e-12	-9.54	17.7384	-3.04	R-spondin1				MACC1	-2.24
SH3BGRL2	A_24_P226322	1.17e-09	3.44e-12	-9.52	17.6683	-3.57	SH3domainbindingglutamaterichproteinlike2				PRELP	-2.24
ELF4	A_23_P9621	1.2e-09	3.59e-12	9.5	17.6264	1.25	E74likeETStranscriptionfactor4				F13A1	-2.19
PCAT7	A_32_P153781	1.2e-09	3.61e-12	9.5	17.6195	4.56	prostatecancerassociatedtranscript7(non-proteincoding)				PTN	-2.18
ABCA6	A_24_P378581	1.21e-09	3.68e-12	-9.5	17.6027	-2.98	ATPbindingcassettesubfamilyAmember6				FGF10	-2.17
HOXA10	A_23_P253368	1.22e-09	3.72e-12	9.49	17.59	3.77	homeoboxA10				MANSC1	-2.17
CEP152	A_32_P14978	1.24e-09	3.84e-12	9.48	17.5608	1.66	centrosomalprotein152				GALNT12	-2.16
	A_24_P84220	1.31e-09	4.09e-12	-9.46	17.4976	-3.93					GULP1	-2.15
E2F1	A_23_P80032	1.34e-09	4.23e-12	9.45	17.467	2.29	E2Ftranscriptionfactor1				EPS8L1	-2.15
UBL3	A_24_P330234	1.37e-09	4.36e-12	-9.44	17.4362	-1.68	ubiquitinlike3				ANKRD35	-2.11
PAIP2B	A_23_P301051	1.4e-09	4.48e-12	-9.43	17.4098	-2.16	poly(A)bindingproteininteractingprotein2B				LIPH	-2.11
C1QTNF7	A_23_P167237	1.62e-09	5.24e-12	-9.38	17.2567	-3.26	C1qandtumornecrosisfactorrelatedprotein7				DEPTOR	-2.11
SH3BGRL2	A_23_P111267	1.65e-09	5.38e-12	-9.37	17.2319	-4.15	SH3domainbindingglutamaterichproteinlike2				MUC1	-2.1
MMS22L	A_24_P83678	1.69e-09	5.57e-12	9.36	17.1984	1.62	MMS22like,DNArepairprotein				KAT2B	-2.09
CLSPN	A_23_P126212	1.69e-09	5.6e-12	9.36	17.1921	2.86	claspin				IGFBP5	-2.08
FEN1	A_24_P84898	1.73e-09	5.78e-12	9.35	17.1613	1.54	flapstructure-specificendonuclease1				ALDH3A1	-2.07
CLEC3B	A_23_P69497	1.77e-09	5.97e-12	-9.34	17.1299	-3.14	C-typelectindomainfamily3memberB				ITM2A	-2.06
FANCI	A_32_P95729	1.85e-09	6.29e-12	9.32	17.0804	1.62	FanconianemiacomplementationgroupI				HLF	-2.04
KIF23	A_23_P48835	1.93e-09	6.66e-12	9.31	17.0236	1.87	kinesinfamilymember23				SPATA6	-2.02
PDE2A	A_23_P401106	1.93e-09	6.67e-12	-9.31	17.0226	-1.85	phosphodiesterase2A				RRAGD	-2.02
DSCC1	A_23_P252740	2.21e-09	7.72e-12	9.26	16.8803	1.95	DNAreplicationandsisterchromatidcohesion1				JAM2	-2.01
DLG2	A_23_P124514	2.21e-09	7.76e-12	-9.26	16.8747	-2.62	discslargeMAGUKscaffoldprotein2				GPD1L	-2
ACOX2	A_23_P10182	2.22e-09	7.86e-12	-9.25	16.8626	-2.58	acyl-CoAoxidase2				LMO7	-1.98
CDC45	A_23_P57379	2.22e-09	7.96e-12	9.25	16.8505	2.21	celldivisioncycle45				ATP13A4	-1.98
	A_32_P42213	2.34e-09	8.5e-12	9.23	16.7861	1.38					ENDOU	-1.97
LAMC2	A_23_P201636	2.34e-09	8.51e-12	9.23	16.7852	3.35	lamininsubunitgamma2				EMP1	-1.97
CDK2	A_23_P98898	2.46e-09	9.01e-12	9.21	16.73	1.4	cyclindependentkinase2				GFRA1	-1.96
RTKN	A_23_P120056	2.6e-09	9.62e-12	9.19	16.666	1.52	rhotekin				SASH1	-1.94
	A_32_P215676	2.84e-09	1.06e-11	-9.16	16.5736	-3.64					SLC26A2	-1.93
AOX1	A_23_P154037	3.01e-09	1.13e-11	-9.14	16.5095	-2.82	aldehydeoxidase1				SLC16A7	-1.9
FAM107A	A_23_P84860	3.03e-09	1.15e-11	-9.13	16.4923	-3.42	familywithsequencesimilarity107memberA				LIFR	-1.9
	A_32_P55438	3.03e-09	1.15e-11	-9.13	16.49	-1.6					ALDH1A1	-1.9
	A_23_P86461	3.03e-09	1.16e-11	-9.13	16.4809	-2.49					METTL7A	-1.9
MMS22L	A_32_P208136	3.06e-09	1.19e-11	9.12	16.457	1.67	MMS22like,DNArepairprotein				KRT15	-1.89
MRGBP	A_24_P65803	3.06e-09	1.19e-11	9.12	16.4565	1.73	MRG/MORF4Lbindingprotein				ZBTB16	-1.88
CEP72	A_23_P302654	3.27e-09	1.29e-11	9.1	16.3817	1.75	centrosomalprotein72				CLU	-1.88
CHEK1	A_23_P116123	3.27e-09	1.29e-11	9.1	16.3781	2.13	checkpointkinase1				SPARCL1	-1.87
ARPC4-TTLL3	A_23_P380928	3.4e-09	1.35e-11	-9.08	16.3334	-1.01	ARPC4-TTLL3readthrough				PPL	-1.86
	A_32_P167212	3.46e-09	1.39e-11	-9.07	16.3094	-2.25					PPARG	-1.86
EXO1	A_23_P23303	3.55e-09	1.43e-11	9.06	16.2772	2.24	exonuclease1				GSTM5	-1.85
CAB39L	A_23_P204879	3.6e-09	1.47e-11	-9.06	16.2556	-1.88	calciumbindingprotein39like				SAMD5	-1.84
XCL1	A_24_P45476	3.63e-09	1.49e-11	9.05	16.2405	2.04	X-Cmotifchemokineligand1				CD34	-1.83
ORC1	A_23_P45799	3.71e-09	1.53e-11	9.04	16.2137	2.49	originrecognitioncomplexsubunit1				ABLIM3	-1.83
CSF2	A_23_P133408	3.89e-09	1.62e-11	9.02	16.1551	4.61	colonystimulatingfactor2				BOC	-1.81
GSG2	A_23_P66732	3.89e-09	1.63e-11	9.02	16.1544	2.45	germcellassociated2,haspin				COL14A1	-1.8
	A_24_P195400	4.15e-09	1.75e-11	9	16.084	2.32					BARX2	-1.79
TEAD2	A_23_P119344	4.15e-09	1.76e-11	9	16.0775	1.52	TEAdomaintranscriptionfactor2				MUC15	-1.79
MMP3	A_23_P161698	4.15e-09	1.77e-11	9	16.0698	6.38	matrixmetallopeptidase3				IL36A	-1.79
NR2F2-AS1	A_32_P136776	4.16e-09	1.79e-11	-8.99	16.0608	-2.28	NR2F2antisenseRNA1				PPM1L	-1.79
	A_32_P108938	4.42e-09	1.91e-11	8.97	15.9953	4.47					CD24	-1.77
TPX2	A_23_P68610	4.44e-09	1.93e-11	8.97	15.986	2.28	TPX2,microtubulenucleationfactor				SYNPO2	-1.76
GALNT12	A_23_P415652	4.62e-09	2.04e-11	-8.95	15.9344	-2.16	polypeptideN-acetylgalactosaminyltransferase12				NFIA	-1.75
TNXB	A_23_P156708	4.62e-09	2.04e-11	-8.95	15.9333	-3.97	tenascinXB				SORT1	-1.74
PLXNA1	A_23_P69068	4.7e-09	2.09e-11	8.94	15.9107	1.83	plexinA1				SORBS1	-1.74
ATP1A2	A_23_P148879	4.7e-09	2.1e-11	-8.94	15.9035	-3.94	ATPaseNa+/K+transportingsubunitalpha2				CYP2C18	-1.74
CDCA5	A_23_P104651	4.82e-09	2.17e-11	8.93	15.8711	2.12	celldivisioncycleassociated5				LIMCH1	-1.73
FZD4	A_23_P64617	4.82e-09	2.18e-11	-8.93	15.8667	-1.49	frizzledclassreceptor4				MEIS1	-1.72
	A_24_P643776	4.85e-09	2.21e-11	-8.93	15.8543	-3.43					LNX1	-1.72
	A_32_P92668	5.27e-09	2.42e-11	8.9	15.767	3.82					MGLL	-1.71
FSCN1	A_23_P168531	5.53e-09	2.55e-11	8.88	15.7152	2.74	fascinactin-bundlingprotein1				PLEKHA7	-1.7
ANKRD20A5P	A_32_P150086	5.71e-09	2.65e-11	-8.87	15.6768	-2.84	ankyrinrepeatdomain20familymemberA5,pseudogene				TSPAN6	-1.7
	A_32_P147484	5.88e-09	2.75e-11	-8.86	15.6428	-2.77					ECM1	-1.69
LINC01140	A_32_P112592	6.35e-09	2.99e-11	-8.83	15.5599	-2.56	longintergenicnon-proteincodingRNA1140				BLNK	-1.68
ANGPTL1	A_23_P126706	6.35e-09	3.01e-11	-8.83	15.5553	-3.68	angiopoietinlike1				DIO2	-1.68
NDRG2	A_24_P244800	6.39e-09	3.04e-11	-8.83	15.5441	-2.53	NDRGfamilymember2				EPB41L4A	-1.68
ALOX12P2	A_32_P440768	6.4e-09	3.07e-11	8.82	15.5346	2.1	arachidonate12-lipoxygenasepseudogene2				UBL3	-1.68
FANCA	A_23_P206441	6.4e-09	3.08e-11	8.82	15.5306	2.11	FanconianemiacomplementationgroupA				CCDC80	-1.68
AKAP12	A_32_P152437	6.5e-09	3.15e-11	-8.82	15.5091	-2.02	A-kinaseanchoringprotein12				C1orf116	-1.67
ATP2B4	A_23_P11841	6.5e-09	3.18e-11	8.81	15.5011	1.8	ATPaseplasmamembraneCa2+transporting4				NFIX	-1.64
ENAH	A_23_P337767	6.5e-09	3.19e-11	8.81	15.4973	2.05	enabledhomolog(Drosophila)				DPT	-1.59
RAD51	A_23_P88731	6.53e-09	3.22e-11	8.81	15.4878	2.03	RAD51recombinase				SHROOM3	-1.59
TNFRSF10B	A_23_P169030	6.71e-09	3.33e-11	8.8	15.4558	2.18	TNFreceptorsuperfamilymember10b				TCEA3	-1.59
PKMYT1	A_23_P398515	6.79e-09	3.39e-11	8.79	15.4381	1.98	proteinkinase,membraneassociatedtyrosine/threonine1				CLDN7	-1.53
ASPA	A_24_P373475	6.89e-09	3.47e-11	-8.79	15.4167	-2.6	aspartoacylase				EXPH5	-1.51
GREM2	A_24_P40626	6.89e-09	3.48e-11	-8.79	15.4135	-4.33	gremlin2,DANfamilyBMPantagonist				PBX1	-1.49
	A_24_P247823	7.04e-09	3.58e-11	-8.78	15.386	-2.77					EPHX2	-1.49
NIPA1	A_23_P359131	7.28e-09	3.72e-11	8.76	15.3476	1.41	nonimprintedinPrader-Willi/Angelmansyndrome1				MPP7	-1.45
GMDS	A_23_P72068	7.44e-09	3.82e-11	-8.76	15.3209	-1.59	GDP-mannose4,6-dehydratase				SLC6A4	-1.44
COX7A1	A_23_P67661	7.57e-09	3.91e-11	-8.75	15.2996	-1.95	cytochromecoxidasesubunit7A1				TC2N	-1.4
COL14A1	A_23_P216361	7.6e-09	3.95e-11	-8.75	15.2899	-2.85	collagentypeXIValpha1chain				SERPINB1	-1.38
SLC35C1	A_23_P202720	7.97e-09	4.16e-11	-8.73	15.238	-1.61	solutecarrierfamily35memberC1				ECHDC2	-1.38
TMEM100	A_23_P15450	8.13e-09	4.27e-11	-8.72	15.2133	-2.92	transmembraneprotein100				CYSLTR1	-1.36
LAMC2	A_23_P160968	8.34e-09	4.4e-11	8.71	15.1829	3.43	lamininsubunitgamma2				MAOB	-1.36
TTYH1	A_23_P50815	8.47e-09	4.49e-11	-8.71	15.1632	-2.32	tweetyfamilymember1				ADH1B	-1.36
AGO2	A_23_P112159	8.5e-09	4.54e-11	8.7	15.154	1.32	argonaute2,RISCcatalyticcomponent				TGFBR3	-1.35
BMP8A	A_23_P85922	8.66e-09	4.64e-11	8.69	15.1309	2.45	bonemorphogeneticprotein8a				KLF8	-1.35
STIP1	A_24_P327815	8.72e-09	4.7e-11	8.69	15.119	1.45	stressinducedphosphoprotein1				ABLIM1	-1.31
ADAMTS9-AS2	A_24_P756494	8.74e-09	4.74e-11	-8.69	15.1113	-1.68	ADAMTS9antisenseRNA2				GPRC5B	-1.31
KIF14	A_23_P149668	8.77e-09	4.78e-11	8.69	15.1029	2.84	kinesinfamilymember14				ABCA10	-1.27
ABCA6	A_23_P500400	9.33e-09	5.11e-11	-8.66	15.0369	-2.56	ATPbindingcassettesubfamilyAmember6				HSPB8	-1.27
PSMB2	A_23_P170058	9.65e-09	5.32e-11	8.65	14.9994	1.32	proteasomesubunitbeta2				FCHO2	-1.27
NOCT	A_24_P213794	9.93e-09	5.5e-11	8.64	14.9665	2.47	nocturnin				PDCD4	-1.25
KIF3C	A_23_P303523	1.02e-08	5.69e-11	8.63	14.9328	2.6	kinesinfamilymember3C				LPIN1	-1.24
MARK1	A_23_P424	1.02e-08	5.71e-11	8.63	14.93	1.64	microtubuleaffinityregulatingkinase1				RMND5B	-1.21
MAD2L1	A_23_P92441	1.03e-08	5.77e-11	8.63	14.9185	1.56	MAD2mitoticarrestdeficient-like1(yeast)				SMAGP	-1.2
TONSL	A_23_P216355	1.04e-08	5.9e-11	8.62	14.898	1.9	tonsoku-like,DNArepairprotein				PROS1	-1.19
BRI3BP	A_32_P831181	1.05e-08	5.98e-11	8.62	14.8849	1.13	BRI3bindingprotein				SUSD4	-1.19
FLAD1	A_32_P6917	1.05e-08	5.98e-11	8.62	14.8844	1.3	flavinadeninedinucleotidesynthetase1				SLC16A6	-1.19
CSE1L	A_23_P17393	1.05e-08	6.04e-11	8.61	14.8751	0.991	chromosomesegregation1like				MGST2	-1.18
VSIG2	A_23_P36018	1.06e-08	6.09e-11	-8.61	14.8666	-2.88	V-setandimmunoglobulindomaincontaining2				CYBRD1	-1.17
DNMT1	A_24_P408083	1.07e-08	6.23e-11	8.6	14.8449	1.34	DNA(cytosine-5-)-methyltransferase1				ANK2	-1.1
	A_32_P69441	1.1e-08	6.4e-11	-8.6	14.818	-2.39					COBL	-1.1
PGAM5	A_23_P426398	1.12e-08	6.54e-11	8.59	14.7967	2.06	PGAMfamilymember5,mitochondrialserine/threonineproteinphosphatase				TXNIP	-1.06
CENPN	A_24_P392109	1.14e-08	6.68e-11	8.58	14.7758	2	centromereproteinN				TCP11L2	-1.04
EBF1	A_32_P197561	1.15e-08	6.82e-11	-8.58	14.7563	-2.09	earlyB-cellfactor1				PLAGL1	-1.03
NDRG2	A_23_P37205	1.16e-08	6.9e-11	-8.57	14.7444	-2.5	NDRGfamilymember2				LUM	1.03
OASL	A_23_P139786	1.17e-08	6.98e-11	8.57	14.733	3.33	2'-5'-oligoadenylatesynthetaselike				EGFL6	1.1
ANKRD20A11P	A_23_P392529	1.17e-08	7.05e-11	-8.57	14.7243	-3.74	ankyrinrepeatdomain20familymemberA11,pseudogene				IFI30	1.11
CILP	A_23_P151895	1.17e-08	7.07e-11	-8.56	14.7212	-3.68	cartilageintermediatelayerprotein				ITGAV	1.14
DBF4B	A_24_P253780	1.17e-08	7.07e-11	8.56	14.7207	2.06	DBF4zincfingerB				DDX60L	1.14
CHTF18	A_23_P354297	1.22e-08	7.43e-11	8.55	14.6721	1.36	chromosometransmissionfidelityfactor18				POSTN	1.16
GREM2	A_23_P329822	1.22e-08	7.44e-11	-8.55	14.6718	-4.06	gremlin2,DANfamilyBMPantagonist				MICAL2	1.23
GNA14	A_24_P415150	1.22e-08	7.49e-11	-8.55	14.6642	-2.03	Gproteinsubunitalpha14				SLC28A3	1.25
TUBA1A	A_23_P139547	1.23e-08	7.6e-11	8.54	14.651	1.23	tubulinalpha1a				PI15	1.27
HOXC8	A_23_P398476	1.23e-08	7.62e-11	8.54	14.6483	3.68	homeoboxC8				MICALCL	1.27
PLCXD3	A_32_P119033	1.24e-08	7.7e-11	-8.54	14.6373	-2.67	phosphatidylinositolspecificphospholipaseCXdomaincontaining3				COL4A2	1.28
KRT16	A_24_P392991	1.29e-08	8.05e-11	8.52	14.5946	3.36	keratin16				SEMA3C	1.34
OAS2	A_24_P343929	1.29e-08	8.09e-11	8.52	14.5899	1.92	2'-5'-oligoadenylatesynthetase2				MET	1.37
KRT16	A_23_P38537	1.3e-08	8.24e-11	8.52	14.5712	4.1	keratin16				DCBLD1	1.39
	A_24_P306896	1.42e-08	9.03e-11	8.49	14.4826	2.64					LTBP1	1.42
KIF2C	A_23_P34788	1.44e-08	9.18e-11	8.48	14.4658	2.18	kinesinfamilymember2C				ITGA5	1.43
NFIX	A_24_P858698	1.44e-08	9.19e-11	-8.48	14.4647	-1.64	nuclearfactorIX				LOC440173	1.44
HAUS8	A_23_P141965	1.44e-08	9.24e-11	8.48	14.4598	1.23	HAUSaugminlikecomplexsubunit8				COL5A2	1.46
MYOC	A_23_P23783	1.44e-08	9.34e-11	-8.48	14.4498	-6.13	myocilin				SLC16A1	1.46
	A_24_P195454	1.44e-08	9.35e-11	8.48	14.4484	1.39					MB21D1	1.48
PHKG2	A_24_P296457	1.48e-08	9.67e-11	8.47	14.4151	0.862	phosphorylasekinasecatalyticsubunitgamma2				IL12RB2	1.48
AUNIP	A_23_P160537	1.48e-08	9.7e-11	8.47	14.412	2.19	aurorakinaseAandnineininteractingprotein				APOL1	1.5
FAM63A	A_23_P160546	1.56e-08	1.03e-10	-8.45	14.3516	-1.84	familywithsequencesimilarity63memberA				DFNA5	1.52
ECT2	A_23_P44684	1.56e-08	1.03e-10	8.45	14.3513	1.83	epithelialcelltransforming2				COL4A1	1.54
MCM4	A_23_P370989	1.56e-08	1.04e-10	8.45	14.3487	1.77	minichromosomemaintenancecomplexcomponent4				PMEPA1	1.54
CLINT1	A_23_P133345	1.56e-08	1.04e-10	-8.44	14.3419	-1.12	clathrininteractor1				COL6A3	1.55
RBM47	A_23_P132910	1.58e-08	1.06e-10	-8.44	14.3301	-1.65	RNAbindingmotifprotein47				RBP1	1.58
PDE1A	A_23_P79272	1.6e-08	1.07e-10	-8.43	14.3127	-2.26	phosphodiesterase1A				PRR11	1.59
EHF	A_24_P64442	1.6e-08	1.08e-10	-8.43	14.3069	-2.22	ETShomologousfactor				PLEK2	1.62
UBE2T	A_23_P115482	1.62e-08	1.1e-10	8.43	14.288	1.82	ubiquitinconjugatingenzymeE2T				CDKN3	1.63
ZNF367	A_23_P410625	1.62e-08	1.1e-10	8.43	14.287	1.75	zincfingerprotein367				LPCAT1	1.65
LAMB3	A_23_P86012	1.63e-08	1.12e-10	8.42	14.276	1.93	lamininsubunitbeta3				CHST11	1.66
ZIC5	A_32_P219942	1.64e-08	1.13e-10	8.42	14.2675	4.19	Zicfamilymember5				CDH3	1.75
SNX10	A_23_P8513	1.74e-08	1.2e-10	8.4	14.2011	2.04	sortingnexin10				COL12A1	1.75
GINS2	A_23_P118246	1.74e-08	1.2e-10	8.4	14.2011	2	GINScomplexsubunit2				ITGA3	1.76
TTI1	A_23_P109001	1.74e-08	1.21e-10	8.4	14.1958	1.15	TELO2interactingprotein1				SERPINH1	1.78
MASTL	A_23_P201988	1.77e-08	1.23e-10	8.39	14.1768	1.73	microtubuleassociatedserine/threoninekinaselike				TMEM45A	1.79
TAGLN2	A_23_P74138	1.85e-08	1.3e-10	8.38	14.1302	1.08	transgelin2				AURKA	1.8
	A_32_P175864	1.87e-08	1.31e-10	8.37	14.1161	1.42					TNIP3	1.81
ANXA11	A_24_P107142	1.94e-08	1.37e-10	-8.36	14.0733	-1.23	annexinA11				EPSTI1	1.81
ART4	A_23_P116902	1.94e-08	1.37e-10	-8.36	14.0729	-5.54	ADP-ribosyltransferase4(Dombrockbloodgroup)				DDX60	1.86
	A_23_P140654	1.94e-08	1.38e-10	-8.36	14.0656	-2.45					CENPF	1.86
GSTM5	A_23_P97606	1.96e-08	1.4e-10	-8.35	14.051	-1.85	glutathioneS-transferasemu5				KIF23	1.87
GNG11	A_23_P111701	1.96e-08	1.41e-10	-8.35	14.0471	-1.55	Gproteinsubunitgamma11				GBP5	1.91
SLC44A3	A_23_P86195	1.99e-08	1.43e-10	-8.35	14.0304	-2.39	solutecarrierfamily44member3				LAMP3	1.92
	A_24_P799680	1.99e-08	1.44e-10	-8.34	14.0266	-3.66					OAS2	1.92
KAT2B	A_32_P159651	2.08e-08	1.51e-10	-8.33	13.9794	-2.09	lysineacetyltransferase2B				MYBL2	1.92
HPCA	A_23_P126159	2.09e-08	1.52e-10	8.33	13.9727	1.41	hippocalcin				TNFAIP6	1.94
SNX10	A_24_P98109	2.1e-08	1.54e-10	8.32	13.9616	1.95	sortingnexin10				KLF7	1.94
BICD1	A_24_P916586	2.1e-08	1.55e-10	8.32	13.9578	2.75	BICDcargoadaptor1				DLGAP5	1.95
AR	A_23_P113111	2.11e-08	1.56e-10	-8.32	13.9462	-2.85	androgenreceptor				TTK	1.96
ATP6V0A4	A_23_P215111	2.11e-08	1.56e-10	-8.32	13.9456	-3.85	ATPaseH+transportingV0subunita4				CSPG4	1.97
OTULIN	A_24_P414446	2.12e-08	1.58e-10	8.32	13.9375	1.46	OTUdeubiquitinasewithlinearlinkagespecificity				ABCA12	1.98
AGFG2	A_23_P311640	2.16e-08	1.62e-10	-8.31	13.9145	-1.82	ArfGAPwithFGrepeats2				MYO10	1.98
POLE	A_23_P159355	2.29e-08	1.72e-10	8.29	13.8528	1.19	DNApolymeraseepsilon,catalyticsubunit				DTL	1.98
	A_32_P207848	2.3e-08	1.73e-10	-8.29	13.8486	-2.29					GJA1	1.99
	A_24_P92823	2.3e-08	1.74e-10	8.29	13.8433	1.22					IGF2BP3	2
CHTF18	A_32_P44274	2.3e-08	1.74e-10	8.29	13.8409	1.37	chromosometransmissionfidelityfactor18				FADS1	2.01
TUBA1C	A_24_P58529	2.34e-08	1.79e-10	8.28	13.8143	1.25	tubulinalpha1c				RGS4	2.02
E2F7	A_32_P210202	2.34e-08	1.79e-10	8.28	13.8131	1.72	E2Ftranscriptionfactor7				MELK	2.02
ANKRD20A2	A_32_P66222	2.38e-08	1.83e-10	-8.27	13.7935	-2.6	ankyrinrepeatdomain20familymemberA2				BUB1	2.02
	A_32_P54531	2.43e-08	1.87e-10	-8.26	13.7695	-1.18					SHCBP1	2.02
FAM3D	A_23_P41145	2.45e-08	1.9e-10	-8.26	13.7572	-5.08	familywithsequencesimilarity3memberD				FGD6	2.02
	A_24_P761727	2.55e-08	1.98e-10	8.25	13.7172	1.17					SNX10	2.04
FANCI	A_24_P902509	2.56e-08	1.99e-10	8.24	13.7087	1.62	FanconianemiacomplementationgroupI				PDPN	2.04
NOLC1	A_23_P138465	2.63e-08	2.06e-10	8.23	13.6782	1.41	nucleolarandcoiled-bodyphosphoprotein1				TNC	2.04
ANKRD20A2	A_32_P168326	2.63e-08	2.06e-10	-8.23	13.6754	-2.65	ankyrinrepeatdomain20familymemberA2				IFIT3	2.05
SLC3A2	A_23_P75811	2.64e-08	2.08e-10	8.23	13.6684	1.43	solutecarrierfamily3member2				ENAH	2.05
MFAP2	A_23_P1029	2.78e-08	2.2e-10	8.21	13.6151	2.3	microfibrillarassociatedprotein2				CDC6	2.06
ACOT7	A_24_P205589	2.83e-08	2.25e-10	8.21	13.5924	1.78	acyl-CoAthioesterase7				AIM2	2.06
	A_23_P250516	2.96e-08	2.36e-10	8.19	13.5459	3.78					CKAP2L	2.07
ANKRD20A2	A_24_P868583	2.96e-08	2.36e-10	-8.19	13.5432	-3.16	ankyrinrepeatdomain20familymemberA2				KIF4A	2.08
	A_32_P140262	3.03e-08	2.43e-10	8.18	13.5166	1.65					LOXL2	2.08
FXYD1	A_23_P108216	3.05e-08	2.45e-10	-8.18	13.5073	-2.2	FXYDdomaincontainingiontransportregulator1				BCAT1	2.08
IGF2BP2	A_23_P95672	3.11e-08	2.52e-10	8.17	13.4821	3.41	insulinlikegrowthfactor2mRNAbindingprotein2				PLA2G7	2.09
F10	A_23_P205177	3.14e-08	2.55e-10	-8.17	13.4703	-2.13	coagulationfactorX				PLK1	2.11
MEOX2	A_24_P106624	3.2e-08	2.6e-10	-8.16	13.4493	-2.63	mesenchymehomeobox2				BST2	2.14
PMP2	A_32_P108870	3.25e-08	2.65e-10	-8.16	13.4303	-1.86	peripheralmyelinprotein2				RAD51AP1	2.15
PAIP2B	A_23_P301053	3.26e-08	2.68e-10	-8.15	13.4209	-1.96	poly(A)bindingproteininteractingprotein2B				FEZ1	2.19
CKS1B	A_32_P206698	3.26e-08	2.69e-10	8.15	13.4177	1.5	CDC28proteinkinaseregulatorysubunit1B				C12orf75	2.2
DBF4B	A_23_P152753	3.26e-08	2.7e-10	8.15	13.4137	1.5	DBF4zincfingerB				ADTRP	2.22
	A_32_P99533	3.26e-08	2.7e-10	8.15	13.4125	2.23					KIF18A	2.22
TEAD4	A_23_P94795	3.27e-08	2.72e-10	8.15	13.4076	1.84	TEAdomaintranscriptionfactor4				EXO1	2.24
MYRIP	A_23_P326760	3.27e-08	2.74e-10	-8.15	13.3998	-3.12	myosinVIIAandRabinteractingprotein				TNFAIP3	2.25
E2F6	A_32_P12610	3.27e-08	2.74e-10	8.15	13.3987	1.13	E2Ftranscriptionfactor6				NRG1	2.25
HOXC8	A_24_P124558	3.3e-08	2.77e-10	8.14	13.387	4.09	homeoboxC8				TPX2	2.28
S100A7A	A_24_P280274	3.3e-08	2.78e-10	8.14	13.3842	6.45	S100calciumbindingproteinA7A				PLAU	2.28
	A_24_P814872	3.32e-08	2.8e-10	-8.14	13.3759	-1.34					MFAP2	2.3
SLC7A6	A_23_P88831	3.35e-08	2.84e-10	8.14	13.3641	1.29	solutecarrierfamily7member6				MYO1B	2.31
KIF18A	A_23_P150667	3.43e-08	2.92e-10	8.13	13.3358	2.22	kinesinfamilymember18A				NETO2	2.34
	A_23_P135385	3.45e-08	2.95e-10	8.12	13.3281	1.89					FOXM1	2.36
TREM2	A_24_P12397	3.49e-08	2.99e-10	8.12	13.3139	2.85	triggeringreceptorexpressedonmyeloidcells2				STRIP2	2.36
SMC2	A_23_P60271	3.58e-08	3.08e-10	8.11	13.2858	1.52	structuralmaintenanceofchromosomes2				COL1A1	2.38
CENPN	A_24_P873688	3.71e-08	3.2e-10	8.1	13.2469	1.46	centromereproteinN				CEP55	2.39
KIAA0141	A_24_P63563	3.74e-08	3.24e-10	-8.1	13.236	-0.879	KIAA0141				ECT2	2.45
RPL15	A_23_P253200	3.77e-08	3.28e-10	-8.09	13.2228	-1.19	ribosomalproteinL15				NDC80	2.46
SPAG5	A_23_P89509	3.77e-08	3.28e-10	8.09	13.2218	1.78	spermassociatedantigen5				IL1B	2.47
	A_23_P364504	3.78e-08	3.32e-10	8.09	13.2111	4.13					IFI6	2.48
FMO2	A_23_P355295	3.78e-08	3.32e-10	-8.09	13.2105	-4.41	flavincontainingmonooxygenase2				CXCL10	2.49
NRG2	A_23_P213699	3.78e-08	3.32e-10	-8.09	13.2099	-3.79	neuregulin2				TDO2	2.52
XCL2	A_23_P51534	3.79e-08	3.35e-10	8.09	13.2032	1.86	X-Cmotifchemokineligand2				OSM	2.53
	A_24_P102125	3.8e-08	3.37e-10	8.08	13.1971	1.64					MMP9	2.53
CACYBP	A_24_P84428	3.87e-08	3.44e-10	8.08	13.1766	1.02	calcyclinbindingprotein				ADAM12	2.56
C1orf132	A_24_P930088	3.97e-08	3.54e-10	-8.07	13.1491	-2.13	chromosome1openreadingframe132				NEFL	2.59
FGF10	A_32_P66517	4.05e-08	3.62e-10	-8.06	13.1261	-2.66	fibroblastgrowthfactor10				TMC7	2.61
SOCS1	A_24_P48014	4.11e-08	3.69e-10	8.06	13.1086	1.32	suppressorofcytokinesignaling1				LAMA3	2.62
RAD54L	A_23_P74115	4.13e-08	3.73e-10	8.05	13.0986	2.03	RAD54-like(S.cerevisiae)				AFAP1-AS1	2.63
PKMYT1	A_24_P105102	4.13e-08	3.74e-10	8.05	13.0945	1.62	proteinkinase,membraneassociatedtyrosine/threonine1				CXCL8	2.7
RBM47	A_24_P921660	4.13e-08	3.74e-10	-8.05	13.0937	-1.36	RNAbindingmotifprotein47				P3H2	2.73
BUB1	A_23_P124417	4.15e-08	3.77e-10	8.05	13.086	2.02	BUB1mitoticcheckpointserine/threoninekinase				KIF14	2.84
TRMT6	A_23_P102743	4.17e-08	3.8e-10	8.05	13.0786	1.23	tRNAmethyltransferase6				TENM2	2.84
C11orf84	A_23_P313223	4.17e-08	3.82e-10	8.05	13.0754	1.23	chromosome11openreadingframe84				CLSPN	2.86
TBC1D31	A_23_P334218	4.25e-08	3.9e-10	8.04	13.055	1.09	TBC1domainfamilymember31				TNFRSF9	2.87
FANCI	A_23_P375104	4.26e-08	3.92e-10	8.04	13.0485	1.49	FanconianemiacomplementationgroupI				NELL2	2.94
CCDC125	A_23_P432591	4.26e-08	3.93e-10	-8.04	13.0456	-1.32	coiled-coildomaincontaining125				RSAD2	2.96
SNX5	A_24_P914479	4.29e-08	3.98e-10	8.03	13.0348	2.18	sortingnexin5				MMP10	3.03
TMEM97	A_24_P151920	4.32e-08	4.01e-10	8.03	13.0267	1.92	transmembraneprotein97				KRT17	3.05
ZWILCH	A_23_P112673	4.38e-08	4.08e-10	8.03	13.0098	1.18	zwilchkinetochoreprotein				PPP4R4	3.15
GNA14	A_23_P169479	4.44e-08	4.15e-10	-8.02	12.9927	-2.76	Gproteinsubunitalpha14				TRIP13	3.22
RFC4	A_23_P18196	4.51e-08	4.23e-10	8.01	12.9737	1.69	replicationfactorCsubunit4				OASL	3.33
	A_24_P595460	4.51e-08	4.24e-10	-8.01	12.9721	-2.2					LAMC2	3.35
OAS3	A_24_P335305	4.57e-08	4.31e-10	8.01	12.9554	1.86	2'-5'-oligoadenylatesynthetase3				IGF2BP2	3.41
PRKAG2	A_24_P384779	4.6e-08	4.36e-10	-8.01	12.9456	-1.72	proteinkinaseAMP-activatednon-catalyticsubunitgamma2				PLAC1	3.48
PNPLA3	A_23_P17914	4.6e-08	4.37e-10	8	12.9432	2.72	patatinlikephospholipasedomaincontaining3				SPP1	3.74
	A_24_P67494	4.61e-08	4.39e-10	8	12.9377	2.15					DNAH17	3.76
SPATA18	A_32_P216841	4.75e-08	4.53e-10	-7.99	12.9071	-1.49	spermatogenesisassociated18				TREM1	3.88
PGM5	A_23_P10956	4.76e-08	4.56e-10	-7.99	12.9012	-1.86	phosphoglucomutase5				IL24	3.97
GINS1	A_23_P210853	4.76e-08	4.57e-10	7.99	12.8986	2.27	GINScomplexsubunit1				MMP13	3.97
LINC00491	A_32_P162880	4.78e-08	4.6e-10	7.99	12.8924	2.55	longintergenicnon-proteincodingRNA491				SERPINE1	3.97
SCARA5	A_23_P94103	4.81e-08	4.65e-10	-7.99	12.883	-4.2	scavengerreceptorclassAmember5				HOXD10	4.13
DTL	A_23_P10385	4.9e-08	4.75e-10	7.98	12.8606	1.98	denticlelessE3ubiquitinproteinligasehomolog				PTHLH	4.27
KLHL42	A_23_P13679	4.98e-08	4.84e-10	7.97	12.8433	1.2	kelchlikefamilymember42				CDSN	4.83
PSMC3IP	A_24_P287941	4.99e-08	4.86e-10	7.97	12.8385	1.25	PSMC3interactingprotein				MMP12	5.92
TUBA1C	A_23_P128161	5e-08	4.89e-10	7.97	12.8339	1.15	tubulinalpha1c				MMP1	6.13
PGAM5	A_23_P319719	5e-08	4.9e-10	7.97	12.83	1.53	PGAMfamilymember5,mitochondrialserine/threonineproteinphosphatase				MMP3	6.38
	A_23_P62857	5.02e-08	4.94e-10	-7.97	12.8234	-4.93					S100A7A	6.45
OAS2	A_23_P204087	5.13e-08	5.06e-10	7.96	12.7995	1.84	2'-5'-oligoadenylatesynthetase2
TENM2	A_24_P299474	5.17e-08	5.12e-10	7.96	12.7883	2.84	teneurintransmembraneprotein2
	A_32_P139123	5.25e-08	5.21e-10	7.95	12.7714	3.8
PCBP1-AS1	A_24_P650482	5.25e-08	5.23e-10	-7.95	12.7681	-1.58	PCBP1antisenseRNA1
UHRF1	A_32_P101235	5.29e-08	5.28e-10	7.95	12.7578	1.28	ubiquitinlikewithPHDandringfingerdomains1
ZNF415	A_23_P89871	5.31e-08	5.31e-10	-7.94	12.7522	-2.35	zincfingerprotein415
PDK4	A_24_P243749	5.33e-08	5.35e-10	-7.94	12.7448	-3.09	pyruvatedehydrogenasekinase4
GFRA1	A_32_P59549	5.38e-08	5.42e-10	-7.94	12.7332	-1.96	GDNFfamilyreceptoralpha1
SYTL4	A_24_P122337	5.39e-08	5.45e-10	-7.94	12.7269	-2.03	synaptotagminlike4
C14orf80	A_23_P431381	5.39e-08	5.46e-10	7.94	12.7247	1.31	chromosome14openreadingframe80
NAAA	A_24_P354488	5.46e-08	5.56e-10	-7.93	12.7079	-2.12	N-acylethanolamineacidamidase
CDK4	A_23_P24997	5.46e-08	5.56e-10	7.93	12.7078	1.04	cyclindependentkinase4
NXPH4	A_24_P196188	5.63e-08	5.76e-10	7.92	12.6731	2.88	neurexophilin4
FUT6	A_23_P5092	5.63e-08	5.77e-10	-7.92	12.6716	-3.32	fucosyltransferase6
DMGDH	A_23_P257803	5.72e-08	5.88e-10	-7.91	12.6524	-1.81	dimethylglycinedehydrogenase
NDE1	A_24_P210675	5.72e-08	5.9e-10	7.91	12.6501	1.35	nudEneurodevelopmentprotein1
ZNF598	A_23_P407684	5.72e-08	5.93e-10	7.91	12.6451	1.13	zincfingerprotein598
ANKRD20A5P	A_32_P68942	5.72e-08	5.94e-10	-7.91	12.6434	-3.35	ankyrinrepeatdomain20familymemberA5,pseudogene
SLC2A6	A_23_P169249	5.72e-08	5.95e-10	7.91	12.6415	1.91	solutecarrierfamily2member6
TNS2	A_23_P151297	5.72e-08	5.95e-10	-7.91	12.641	-1.24	tensin2
CEP55	A_23_P115872	5.75e-08	6.01e-10	7.91	12.631	2.39	centrosomalprotein55
MGME1	A_23_P102769	5.75e-08	6.03e-10	7.91	12.6289	1.42	mitochondrialgenomemaintenanceexonuclease1
TIGAR	A_23_P128486	5.77e-08	6.07e-10	7.9	12.6216	1.21	TP53inducedglycolysisregulatoryphosphatase
IPO9	A_23_P97157	5.77e-08	6.07e-10	7.9	12.6211	0.966	importin9
MASTL	A_24_P258051	6.03e-08	6.36e-10	7.89	12.5757	1.4	microtubuleassociatedserine/threoninekinaselike
FOXM1	A_23_P151150	6.06e-08	6.43e-10	7.89	12.5661	2.36	forkheadboxM1
PGM5	A_24_P120907	6.06e-08	6.43e-10	-7.89	12.5653	-2.96	phosphoglucomutase5
CBX8	A_23_P55421	6.07e-08	6.47e-10	7.88	12.5593	1.24	chromobox8
AZI2	A_23_P109682	6.07e-08	6.5e-10	-7.88	12.5556	-0.973	5-azacytidineinduced2
PSMB2	A_24_P284893	6.07e-08	6.5e-10	7.88	12.5555	1.16	proteasomesubunitbeta2
ORC6	A_23_P100344	6.11e-08	6.55e-10	7.88	12.5467	1.89	originrecognitioncomplexsubunit6
TTL	A_23_P361482	6.11e-08	6.57e-10	7.88	12.5441	1.47	tubulintyrosineligase
FAM91A1	A_23_P411215	6.18e-08	6.67e-10	7.88	12.5294	1.13	familywithsequencesimilarity91memberA1
BRMS1	A_23_P75500	6.18e-08	6.69e-10	7.87	12.5267	1.33	breastcancermetastasissuppressor1
PDCD4	A_23_P258862	6.26e-08	6.79e-10	-7.87	12.5121	-1.25	programmedcelldeath4(neoplastictransformationinhibitor)
SPRTN	A_24_P15292	6.32e-08	6.87e-10	7.87	12.5004	1.1	SprT-likeN-terminaldomain
ZNF675	A_23_P339687	6.33e-08	6.91e-10	-7.87	12.4958	-1.2	zincfingerprotein675
ANKRD20A12P	A_32_P109604	6.46e-08	7.06e-10	-7.86	12.4744	-2.58	ankyrinrepeatdomain20familymemberA12,pseudogene
XRCC2	A_32_P77343	6.47e-08	7.1e-10	7.86	12.469	2.15	X-rayrepaircrosscomplementing2
NUF2	A_23_P74349	6.51e-08	7.16e-10	7.85	12.4611	1.94	NUF2,NDC80kinetochorecomplexcomponent
BCKDHB	A_24_P239664	6.51e-08	7.18e-10	-7.85	12.4582	-1.8	branchedchainketoaciddehydrogenaseE1subunitbeta
CDK1	A_23_P138507	6.65e-08	7.35e-10	7.85	12.4346	1.79	cyclindependentkinase1
PSMA6	A_32_P43217	6.71e-08	7.43e-10	7.84	12.4242	0.87	proteasomesubunitalpha6
CENPN	A_23_P355075	6.71e-08	7.46e-10	7.84	12.4198	2.4	centromereproteinN
POPDC3	A_23_P358597	6.71e-08	7.47e-10	7.84	12.4192	3.7	popeyedomaincontaining3
HSD11B1L	A_24_P267552	6.76e-08	7.54e-10	-7.84	12.4097	-1.26	hydroxysteroid11-betadehydrogenase1like
	A_24_P399341	6.76e-08	7.58e-10	-7.84	12.4045	-3.07
SORCS1	A_23_P352932	6.76e-08	7.58e-10	-7.84	12.4044	-2.19	sortilinrelatedVPS10domaincontainingreceptor1
	A_24_P941946	6.77e-08	7.63e-10	-7.83	12.3983	-1.19
KIF26B	A_23_P63541	6.77e-08	7.65e-10	7.83	12.3955	2.44	kinesinfamilymember26B
RNF141	A_24_P372625	6.77e-08	7.66e-10	-7.83	12.3948	-1.29	ringfingerprotein141
FIRRE	A_24_P728920	6.8e-08	7.71e-10	7.83	12.3883	3.18	firreintergenicrepeatingRNAelement
SKP2	A_23_P156310	6.84e-08	7.77e-10	7.83	12.38	1.82	S-phasekinase-associatedprotein2,E3ubiquitinproteinligase
GOLGA4	A_24_P187706	6.95e-08	7.92e-10	-7.82	12.3617	-0.983	golginA4
MYO1B	A_32_P217471	7.16e-08	8.17e-10	7.81	12.331	2.31	myosinIB
ZNF135	A_32_P224302	7.16e-08	8.24e-10	-7.81	12.3228	-2.03	zincfingerprotein135
TUBA3D	A_32_P10003	7.16e-08	8.26e-10	7.81	12.3204	1.03	tubulinalpha3d
ARHGAP6	A_23_P217428	7.16e-08	8.26e-10	-7.81	12.3203	-2.04	RhoGTPaseactivatingprotein6
EME1	A_23_P368225	7.16e-08	8.28e-10	7.81	12.3186	1.42	essentialmeioticstructure-specificendonuclease1
UBE2S	A_32_P184933	7.16e-08	8.29e-10	7.81	12.3175	1.51	ubiquitinconjugatingenzymeE2S
FAM95A	A_32_P154601	7.19e-08	8.35e-10	-7.81	12.3107	-2.08	familywithsequencesimilarity95memberA
ECT2	A_23_P9574	7.19e-08	8.36e-10	7.81	12.3088	1.65	epithelialcelltransforming2
ASB1	A_23_P165360	7.27e-08	8.47e-10	7.8	12.2961	1.01	ankyrinrepeatandSOCSboxcontaining1
NEMP1	A_24_P126628	7.27e-08	8.5e-10	7.8	12.2932	1.15	nuclearenvelopeintegralmembraneprotein1
KLF3-AS1	A_23_P30163	7.31e-08	8.57e-10	-7.8	12.2852	-2.45	KLF3antisenseRNA1
SPATA18	A_23_P407112	7.34e-08	8.62e-10	-7.8	12.2786	-2.56	spermatogenesisassociated18
EPB41L4A	A_24_P257579	7.34e-08	8.64e-10	-7.8	12.2769	-1.68	erythrocytemembraneproteinband4.1like4A
MCM10	A_23_P161474	7.34e-08	8.66e-10	7.8	12.2748	2.29	minichromosomemaintenance10replicationinitiationfactor
CDT1	A_24_P176374	7.39e-08	8.74e-10	7.79	12.2652	1.81	chromatinlicensingandDNAreplicationfactor1
ABCA9	A_24_P241672	7.41e-08	8.8e-10	-7.79	12.259	-2.67	ATPbindingcassettesubfamilyAmember9
DEPDC1	A_24_P25872	7.41e-08	8.8e-10	7.79	12.2585	2.41	DEPdomaincontaining1
TSPAN12	A_23_P145984	7.59e-08	9.04e-10	-7.78	12.2322	-2.54	tetraspanin12
RNF2	A_23_P85543	7.76e-08	9.26e-10	7.78	12.2088	1.13	ringfingerprotein2
MGLL	A_24_P226008	7.78e-08	9.31e-10	-7.77	12.2041	-1.71	monoglyceridelipase
SPAG9	A_23_P356041	7.87e-08	9.45e-10	7.77	12.1896	1.27	spermassociatedantigen9
TRPM2	A_24_P322756	7.89e-08	9.49e-10	7.77	12.1849	2.44	transientreceptorpotentialcationchannelsubfamilyMmember2
CNIH4	A_23_P200507	7.96e-08	9.6e-10	7.77	12.1739	1.04	cornichonfamilyAMPAreceptorauxiliaryprotein4
PSMD2	A_24_P42681	8.36e-08	1.01e-09	7.75	12.1243	1.55	proteasome26Ssubunit,non-ATPase2
	A_24_P727215	8.37e-08	1.01e-09	7.75	12.1201	1.73
MTERF3	A_23_P43071	8.39e-08	1.02e-09	7.75	12.1152	0.927	mitochondrialtranscriptionterminationfactor3
ZNF716	A_24_P204639	8.41e-08	1.02e-09	-7.75	12.1107	-1.14	zincfingerprotein716
NOSTRIN	A_23_P79360	8.44e-08	1.03e-09	-7.74	12.1049	-2.24	nitricoxidesynthasetrafficking
CENPI	A_23_P252292	8.44e-08	1.03e-09	7.74	12.1035	1.91	centromereproteinI
LOC389033	A_32_P230736	8.44e-08	1.03e-09	-7.74	12.1008	-1.36	placentaspecific9pseudogene
TMEM132A	A_23_P24716	8.48e-08	1.04e-09	7.74	12.0934	1.74	transmembraneprotein132A
CEP152	A_32_P220519	8.56e-08	1.05e-09	7.74	12.0819	1.2	centrosomalprotein152
SOD3	A_23_P254741	8.82e-08	1.09e-09	-7.73	12.0512	-2.55	superoxidedismutase3,extracellular
ASXL3	A_23_P381746	8.99e-08	1.11e-09	-7.72	12.0284	-2.89	additionalsexcombslike3,transcriptionalregulator
RAG1	A_23_P360744	8.99e-08	1.12e-09	7.72	12.0274	2.33	recombinationactivatinggene1
MMP1	A_23_P1691	9.02e-08	1.12e-09	7.72	12.0219	6.13	matrixmetallopeptidase1
STAT1	A_24_P274270	9.14e-08	1.14e-09	7.71	12.0073	1.98	signaltransducerandactivatoroftranscription1
C17orf53	A_24_P48248	9.26e-08	1.16e-09	7.71	11.9922	2.33	chromosome17openreadingframe53
	A_32_P127019	9.27e-08	1.16e-09	-7.71	11.9889	-1.37
MAD2L2	A_23_P23206	9.43e-08	1.18e-09	7.7	11.97	1.33	MAD2mitoticarrestdeficient-like2(yeast)
FGD6	A_32_P104478	9.44e-08	1.19e-09	7.7	11.9662	1.48	FYVE,RhoGEFandPHdomaincontaining6
WDR53	A_23_P110076	9.86e-08	1.24e-09	7.69	11.9221	1.18	WDrepeatdomain53
	A_24_P928489	9.86e-08	1.25e-09	-7.69	11.9192	-1.54
LYVE1	A_23_P150457	9.89e-08	1.25e-09	-7.68	11.9125	-2.86	lymphaticvesselendothelialhyaluronanreceptor1
	A_24_P870509	9.89e-08	1.25e-09	-7.68	11.9124	-2.55
DNA2	A_24_P366107	1e-07	1.28e-09	7.68	11.8958	1.51	DNAreplicationhelicase/nuclease2
SLC19A1	A_23_P29083	1.01e-07	1.3e-09	7.67	11.8811	1.38	solutecarrierfamily19member1
NISCH	A_23_P41021	1.01e-07	1.3e-09	-7.67	11.8797	-0.863	nischarin
POLA2	A_23_P161615	1.01e-07	1.3e-09	7.67	11.8778	1.24	DNApolymerasealpha2,accessorysubunit
	A_24_P935235	1.03e-07	1.32e-09	-7.67	11.861	-3.43
RASL11B	A_23_P69738	1.03e-07	1.32e-09	7.67	11.8605	2.68	RASlikefamily11memberB
FANCB	A_23_P356021	1.03e-07	1.33e-09	7.67	11.8521	1.42	FanconianemiacomplementationgroupB
NRP2	A_23_P393727	1.03e-07	1.34e-09	7.67	11.8518	1.73	neuropilin2
TPT1	A_24_P306726	1.04e-07	1.35e-09	-7.66	11.8388	-0.992	tumorprotein,translationally-controlled1
CYP2J2	A_23_P103486	1.04e-07	1.35e-09	-7.66	11.8381	-2.57	cytochromeP450family2subfamilyJmember2
NDNF	A_23_P110266	1.05e-07	1.37e-09	-7.66	11.8275	-2.51	neuronderivedneurotrophicfactor
NAAA	A_23_P155666	1.05e-07	1.37e-09	-7.66	11.8271	-1.89	N-acylethanolamineacidamidase
PLA2G2A	A_23_P321949	1.05e-07	1.38e-09	-7.66	11.8216	-4.33	phospholipaseA2groupIIA
LINC00341	A_23_P14302	1.07e-07	1.4e-09	-7.65	11.805	-1.08	longintergenicnon-proteincodingRNA341
SRSF8	A_32_P17635	1.07e-07	1.4e-09	-7.65	11.8032	-1.07	serineandargininerichsplicingfactor8
	A_32_P88587	1.08e-07	1.41e-09	-7.65	11.7953	-2.18
GDF10	A_23_P52227	1.08e-07	1.42e-09	-7.65	11.7883	-2.97	growthdifferentiationfactor10
CYP2B6	A_24_P339514	1.09e-07	1.43e-09	-7.64	11.7814	-3.26	cytochromeP450family2subfamilyBmember6
	A_23_P123234	1.1e-07	1.45e-09	7.64	11.7704	4.6
	A_24_P297539	1.1e-07	1.46e-09	7.64	11.7631	2.12
PLEKHA7	A_24_P348806	1.11e-07	1.48e-09	-7.63	11.7529	-1.7	pleckstrinhomologydomaincontainingA7
CCDC86	A_24_P38944	1.12e-07	1.49e-09	7.63	11.7467	1.28	coiled-coildomaincontaining86
ADH4	A_23_P30098	1.12e-07	1.5e-09	-7.63	11.7372	-2.78	alcoholdehydrogenase4(classII),pipolypeptide
TUBA1B	A_23_P128147	1.13e-07	1.51e-09	7.63	11.7306	0.941	tubulinalpha1b
C2orf40	A_23_P56433	1.13e-07	1.51e-09	-7.63	11.7285	-4.7	chromosome2openreadingframe40
ZNF626	A_32_P102778	1.13e-07	1.52e-09	-7.63	11.7238	-1.57	zincfingerprotein626
RNF168	A_23_P416112	1.14e-07	1.53e-09	7.62	11.7173	1.55	ringfingerprotein168
HIST3H2A	A_23_P149301	1.16e-07	1.56e-09	7.62	11.6973	1.02	histonecluster3,H2a
	A_32_P475513	1.16e-07	1.58e-09	-7.62	11.6897	-0.92
SLC35F1	A_23_P413888	1.17e-07	1.58e-09	-7.61	11.6855	-1.53	solutecarrierfamily35memberF1
ZNF208	A_23_P165239	1.17e-07	1.6e-09	-7.61	11.6778	-1.83	zincfingerprotein208
FOXK2	A_23_P397969	1.18e-07	1.61e-09	7.61	11.6699	0.934	forkheadboxK2
DESI2	A_23_P422204	1.18e-07	1.61e-09	7.61	11.6696	1.46	desumoylatingisopeptidase2
NRG2	A_32_P163894	1.18e-07	1.61e-09	-7.61	11.6686	-2.77	neuregulin2
PLK1	A_23_P118174	1.18e-07	1.62e-09	7.61	11.6616	2.11	pololikekinase1
CDC20	A_23_P149200	1.19e-07	1.63e-09	7.6	11.6557	1.89	celldivisioncycle20
DLX3	A_24_P296587	1.19e-07	1.64e-09	7.6	11.6531	3.16	distal-lesshomeobox3
TXLNG	A_24_P134626	1.21e-07	1.67e-09	7.6	11.6341	1.21	taxilingamma
ANLN	A_23_P356684	1.21e-07	1.67e-09	7.6	11.6311	2.09	anillinactinbindingprotein
RIF1	A_24_P34476	1.22e-07	1.69e-09	7.59	11.6195	0.809	replicationtimingregulatoryfactor1
GINS4	A_23_P136786	1.23e-07	1.7e-09	7.59	11.6152	2.05	GINScomplexsubunit4
ERVMER34-1	A_23_P92583	1.27e-07	1.76e-09	7.58	11.5811	2.87	endogenousretrovirusgroupMER34member1
C18orf54	A_23_P300797	1.28e-07	1.79e-09	7.58	11.5672	1.42	chromosome18openreadingframe54
NR3C2	A_23_P392470	1.3e-07	1.81e-09	-7.57	11.5552	-2.76	nuclearreceptorsubfamily3groupCmember2
ECE2	A_23_P92261	1.3e-07	1.82e-09	7.57	11.5473	1.7	endothelinconvertingenzyme2
KIF13B	A_23_P147388	1.31e-07	1.84e-09	-7.57	11.5389	-1.62	kinesinfamilymember13B
MYO10	A_24_P46357	1.33e-07	1.88e-09	7.56	11.5187	1.98	myosinX
TSN	A_23_P28105	1.33e-07	1.88e-09	7.56	11.5178	0.985	translin
SNHG6	A_32_P145639	1.33e-07	1.88e-09	7.56	11.5175	1.8	smallnucleolarRNAhostgene6
RIF1	A_23_P5611	1.33e-07	1.89e-09	7.56	11.5144	0.951	replicationtimingregulatoryfactor1
PDE2A	A_23_P87379	1.35e-07	1.92e-09	-7.56	11.4974	-1.4	phosphodiesterase2A
EMC8	A_23_P106859	1.36e-07	1.93e-09	7.55	11.4932	0.792	ERmembraneproteincomplexsubunit8
CDC25A	A_24_P397107	1.36e-07	1.93e-09	7.55	11.4929	1.41	celldivisioncycle25A
	A_32_P16625	1.36e-07	1.94e-09	7.55	11.4883	2.1
FAM174B	A_23_P100001	1.36e-07	1.94e-09	-7.55	11.4877	-2.1	familywithsequencesimilarity174memberB
ACAD8	A_24_P4678	1.36e-07	1.95e-09	-7.55	11.4818	-1.18	acyl-CoAdehydrogenasefamilymember8
BHMT2	A_23_P92983	1.36e-07	1.95e-09	-7.55	11.4815	-1.93	betaine--homocysteineS-methyltransferase2
NUTF2	A_23_P118038	1.4e-07	2.01e-09	7.54	11.4502	0.845	nucleartransportfactor2
SENP5	A_23_P18102	1.4e-07	2.02e-09	7.54	11.4461	1.3	SUMO1/sentrinspecificpeptidase5
TRMT6	A_23_P210747	1.4e-07	2.02e-09	7.54	11.4449	1.01	tRNAmethyltransferase6
SPRR2G	A_23_P114597	1.41e-07	2.03e-09	7.54	11.4405	6.96	smallprolinerichprotein2G
TNFRSF9	A_23_P51936	1.41e-07	2.04e-09	7.54	11.4367	2.87	TNFreceptorsuperfamilymember9
	A_32_P177725	1.42e-07	2.06e-09	-7.53	11.427	-1.44
TMEM81	A_23_P46690	1.42e-07	2.07e-09	7.53	11.424	1.49	transmembraneprotein81
SASH1	A_23_P93442	1.42e-07	2.07e-09	-7.53	11.4232	-1.94	SAMandSH3domaincontaining1
MMP11	A_23_P57417	1.42e-07	2.07e-09	7.53	11.4232	2.9	matrixmetallopeptidase11
PGS1	A_24_P290799	1.42e-07	2.07e-09	7.53	11.4232	1.05	phosphatidylglycerophosphatesynthase1
CRBN	A_23_P250930	1.42e-07	2.07e-09	-7.53	11.4213	-0.871	cereblon
	A_32_P36385	1.44e-07	2.11e-09	-7.53	11.4025	-1.65
LHX2	A_23_P32165	1.44e-07	2.13e-09	7.52	11.3968	4.64	LIMhomeobox2
LOC441666	A_24_P161813	1.44e-07	2.13e-09	-7.52	11.3965	-1.49	zincfingerprotein91pseudogene
CBR3-AS1	A_32_P41106	1.45e-07	2.14e-09	-7.52	11.3897	-1.95	CBR3antisenseRNA1
STK39	A_24_P19544	1.45e-07	2.15e-09	-7.52	11.388	-1.82	serine/threoninekinase39
GPD1L	A_23_P318284	1.45e-07	2.15e-09	-7.52	11.3872	-2	glycerol-3-phosphatedehydrogenase1-like
PSMB3	A_23_P100576	1.46e-07	2.17e-09	7.52	11.3756	0.826	proteasomesubunitbeta3
SOST	A_23_P118571	1.48e-07	2.21e-09	7.51	11.3595	4.43	sclerostin
TC2N	A_23_P88439	1.48e-07	2.21e-09	-7.51	11.3579	-1.4	tandemC2domains,nuclear
CDT1	A_23_P37704	1.5e-07	2.24e-09	7.51	11.3456	1.77	chromatinlicensingandDNAreplicationfactor1
	A_24_P529039	1.51e-07	2.25e-09	7.51	11.3403	1.93
ELF4	A_24_P340066	1.51e-07	2.26e-09	7.51	11.3354	1.23	E74likeETStranscriptionfactor4
DNMT3B	A_23_P28953	1.53e-07	2.3e-09	7.5	11.3221	1.82	DNAmethyltransferase3beta
UBE2S	A_32_P72447	1.55e-07	2.34e-09	7.5	11.3032	1.61	ubiquitinconjugatingenzymeE2S
LMO7DN	A_23_P419868	1.55e-07	2.34e-09	-7.5	11.3027	-2.44	LMO7downstreamneighbor
	A_24_P642771	1.55e-07	2.35e-09	-7.49	11.3002	-2.19
	A_24_P160927	1.56e-07	2.36e-09	-7.49	11.2964	-1.62
CKAP2	A_24_P99090	1.56e-07	2.36e-09	7.49	11.295	1.74	cytoskeletonassociatedprotein2
NTRK3	A_32_P141969	1.56e-07	2.37e-09	-7.49	11.2916	-2.82	neurotrophicreceptortyrosinekinase3
CCSAP	A_23_P366908	1.56e-07	2.37e-09	7.49	11.2904	1.65	centriole,ciliaandspindleassociatedprotein
	A_32_P148476	1.57e-07	2.39e-09	7.49	11.2809	1.12
HCFC2	A_32_P85539	1.57e-07	2.4e-09	-7.49	11.2785	-1.15	hostcellfactorC2
	A_32_P106523	1.61e-07	2.47e-09	-7.48	11.2525	-1.21
RNASEH2A	A_23_P164826	1.62e-07	2.48e-09	7.48	11.2457	1.11	ribonucleaseH2subunitA
AHCTF1	A_23_P63584	1.62e-07	2.49e-09	7.48	11.2436	0.864	AT-hookcontainingtranscriptionfactor1
KIAA1211L	A_24_P272313	1.63e-07	2.51e-09	-7.47	11.2331	-1.92	KIAA1211like
C7	A_32_P384246	1.63e-07	2.52e-09	-7.47	11.2321	-3.52	complementcomponent7
MCM7	A_23_P93690	1.64e-07	2.53e-09	7.47	11.2255	1.51	minichromosomemaintenancecomplexcomponent7
STK39	A_23_P90762	1.65e-07	2.55e-09	-7.47	11.2198	-1.8	serine/threoninekinase39
ARMC2	A_23_P254140	1.65e-07	2.55e-09	-7.47	11.2177	-2.86	armadillorepeatcontaining2
	A_32_P79190	1.65e-07	2.56e-09	-7.47	11.2142	-1.97
TMC7	A_23_P140928	1.65e-07	2.58e-09	7.47	11.2097	2.61	transmembranechannellike7
	A_32_P68350	1.66e-07	2.6e-09	7.46	11.2018	2.58
ANKRD20A12P	A_24_P187056	1.66e-07	2.6e-09	-7.46	11.2002	-2.72	ankyrinrepeatdomain20familymemberA12,pseudogene
BIRC5	A_23_P118815	1.67e-07	2.61e-09	7.46	11.195	2.02	baculoviralIAPrepeatcontaining5
	A_23_P206826	1.69e-07	2.65e-09	7.46	11.1819	0.953
PAICS	A_23_P41280	1.69e-07	2.65e-09	7.46	11.1819	1.17	phosphoribosylaminoimidazolecarboxylase;phosphoribosylaminoimidazolesuccinocarboxamidesynthase
CENPO	A_24_P276888	1.71e-07	2.69e-09	7.45	11.1667	1.34	centromereproteinO
SPARCL1	A_23_P113351	1.71e-07	2.7e-09	-7.45	11.1647	-1.87	SPARClike1
HIST1H4F	A_23_P359540	1.73e-07	2.74e-09	7.45	11.1493	1.5	histonecluster1,H4f
	A_23_P154818	1.77e-07	2.82e-09	-7.44	11.1219	-3.77
CA5B	A_24_P941268	1.77e-07	2.82e-09	-7.44	11.1212	-1.33	carbonicanhydrase5B
KLF15	A_24_P20327	1.77e-07	2.82e-09	-7.44	11.1207	-3.59	Kruppellikefactor15
	A_32_P146764	1.77e-07	2.82e-09	-7.44	11.1202	-1.45
NUP155	A_23_P7679	1.82e-07	2.9e-09	7.43	11.0947	1.25	nucleoporin155
DUSP14	A_23_P207537	1.82e-07	2.91e-09	7.43	11.0894	1.69	dualspecificityphosphatase14
RSAD2	A_24_P316965	1.82e-07	2.92e-09	7.43	11.0869	2.96	radicalS-adenosylmethioninedomaincontaining2
ZNF568	A_24_P101304	1.83e-07	2.93e-09	-7.43	11.0835	-1.54	zincfingerprotein568
	A_24_P105913	1.84e-07	2.96e-09	-7.43	11.074	-1.1
HDGF	A_24_P376707	1.85e-07	2.98e-09	7.42	11.0676	0.991	hepatoma-derivedgrowthfactor
KIAA1429	A_23_P215980	1.85e-07	2.99e-09	7.42	11.0653	0.909	KIAA1429
TUBA4A	A_23_P154070	1.85e-07	2.99e-09	7.42	11.0633	0.826	tubulinalpha4a
NTN4	A_23_P204630	1.85e-07	2.99e-09	-7.42	11.0626	-1.95	netrin4
	A_32_P886028	1.85e-07	3e-09	7.42	11.0594	1.48
GNB5	A_24_P911571	1.86e-07	3.02e-09	7.42	11.0549	2.42	Gproteinsubunitbeta5
MUSTN1	A_24_P272310	1.86e-07	3.03e-09	-7.42	11.0499	-1.5	musculoskeletal,embryonicnuclearprotein1
CHRDL1	A_24_P168925	1.86e-07	3.04e-09	-7.42	11.0491	-4.72	chordinlike1
SDE2	A_32_P64475	1.87e-07	3.05e-09	7.42	11.0448	1.13	SDE2telomeremaintenancehomolog
KNSTRN	A_23_P140705	1.87e-07	3.06e-09	7.42	11.0415	1.35	kinetochorelocalizedastrin/SPAG5bindingprotein
CA9	A_23_P157793	1.87e-07	3.06e-09	7.42	11.0406	4.71	carbonicanhydrase9
EIF3F	A_32_P196918	1.87e-07	3.07e-09	-7.41	11.0378	-1.12	eukaryotictranslationinitiationfactor3subunitF
RTN4R	A_23_P132175	1.87e-07	3.09e-09	7.41	11.0324	1.89	reticulon4receptor
TRMU///GTSE1	A_24_P916195	1.87e-07	3.09e-09	7.41	11.0307	1.94	tRNA5-methylaminomethyl-2-thiouridylatemethyltransferase///G2andS-phaseexpressed1
CDC25B	A_23_P210726	1.87e-07	3.1e-09	7.41	11.0296	1.88	celldivisioncycle25B
STARD4	A_23_P327519	1.87e-07	3.1e-09	7.41	11.0293	1.6	StARrelatedlipidtransferdomaincontaining4
CSGALNACT2	A_23_P161269	1.89e-07	3.14e-09	7.41	11.0174	1.6	chondroitinsulfateN-acetylgalactosaminyltransferase2
KIAA0232	A_23_P327069	1.9e-07	3.16e-09	-7.41	11.0107	-1.1	KIAA0232
CLCA4	A_23_P45751	1.93e-07	3.21e-09	-7.4	10.9948	-4.72	chloridechannelaccessory4
ZNF429	A_32_P106944	1.95e-07	3.24e-09	-7.4	10.986	-1.7	zincfingerprotein429
SHCBP1	A_32_P96719	1.95e-07	3.26e-09	7.4	10.981	2.02	SHCbindingandspindleassociated1
NEK2	A_24_P319613	1.95e-07	3.26e-09	7.4	10.9781	2.77	NIMArelatedkinase2
WDR76	A_23_P129075	1.99e-07	3.33e-09	7.39	10.9575	2.12	WDrepeatdomain76
CDC25C	A_23_P70249	2.07e-07	3.47e-09	7.38	10.9189	2.09	celldivisioncycle25C
HOXA10	A_24_P77904	2.07e-07	3.47e-09	7.38	10.9175	3.51	homeoboxA10
	A_32_P52076	2.09e-07	3.51e-09	-7.37	10.9074	-2.2
TMEM97	A_32_P201521	2.09e-07	3.52e-09	7.37	10.905	1.77	transmembraneprotein97
FBLN1	A_23_P211631	2.12e-07	3.57e-09	-7.37	10.8899	-1.96	fibulin1
TTL	A_23_P131502	2.13e-07	3.6e-09	7.37	10.8814	1.29	tubulintyrosineligase
COLGALT1	A_23_P209183	2.13e-07	3.61e-09	7.37	10.8806	1.14	collagenbeta(1-O)galactosyltransferase1
CIPC	A_23_P372925	2.13e-07	3.61e-09	-7.37	10.8801	-1.09	CLOCKinteractingpacemaker
MCM8	A_24_P305556	2.18e-07	3.71e-09	7.36	10.8537	1.19	minichromosomemaintenance8homologousrecombinationrepairfactor
KRT16P2	A_32_P62963	2.19e-07	3.73e-09	7.36	10.8485	2.9	keratin16pseudogene2
CYP4F29P	A_32_P405902	2.2e-07	3.75e-09	-7.35	10.8437	-3.57	cytochromeP450family4subfamilyFmember29,pseudogene
CD200R1	A_23_P325155	2.2e-07	3.76e-09	-7.35	10.8391	-1.88	CD200receptor1
	A_23_P369966	2.2e-07	3.77e-09	7.35	10.837	2.35
	A_24_P782437	2.21e-07	3.8e-09	-7.35	10.8304	-2.15
CXCL5	A_23_P110204	2.21e-07	3.8e-09	7.35	10.8295	3.98	C-X-Cmotifchemokineligand5
ACOX3	A_24_P354451	2.22e-07	3.82e-09	-7.35	10.8259	-1.46	acyl-CoAoxidase3,pristanoyl
LEPR	A_24_P231104	2.22e-07	3.83e-09	-7.35	10.8221	-2.95	leptinreceptor
CYP27B1	A_23_P36397	2.22e-07	3.83e-09	7.35	10.8211	2.48	cytochromeP450family27subfamilyBmember1
	A_24_P705136	2.23e-07	3.85e-09	-7.35	10.818	-1.19
NEK2	A_23_P35219	2.27e-07	3.93e-09	7.34	10.7971	2.28	NIMArelatedkinase2
CRYM	A_23_P77731	2.3e-07	3.98e-09	-7.34	10.7844	-3.05	crystallinmu
PDZRN3	A_32_P219460	2.3e-07	3.99e-09	-7.34	10.7811	-2.37	PDZdomaincontainingringfinger3
GIT1	A_23_P100912	2.31e-07	4.02e-09	7.33	10.7738	1.17	GITArfGAP1
XPR1	A_23_P63534	2.31e-07	4.04e-09	7.33	10.7706	1.81	xenotropicandpolytropicretrovirusreceptor1
CGNL1	A_23_P163306	2.31e-07	4.04e-09	-7.33	10.7704	-3.39	cingulinlike1
SCHIP1	A_32_P62863	2.32e-07	4.06e-09	7.33	10.7654	1.72	schwannomininteractingprotein1
BAZ2B	A_23_P120048	2.32e-07	4.07e-09	-7.33	10.7639	-1.04	bromodomainadjacenttozincfingerdomain2B
PARN	A_23_P113026	2.33e-07	4.08e-09	7.33	10.7602	0.821	poly(A)-specificribonuclease
CDCA3	A_24_P218979	2.33e-07	4.09e-09	7.33	10.7583	1.96	celldivisioncycleassociated3
MEIS1	A_24_P319736	2.33e-07	4.1e-09	-7.33	10.756	-1.72	Meishomeobox1
	A_24_P50328	2.33e-07	4.11e-09	7.33	10.7537	2.14
RORC	A_23_P324107	2.37e-07	4.19e-09	-7.32	10.7339	-2.94	RARrelatedorphanreceptorC
USB1	A_24_P247987	2.38e-07	4.21e-09	7.32	10.73	2.08	U6snRNAbiogenesisphosphodiesterase1
	A_24_P167412	2.38e-07	4.22e-09	7.32	10.7281	1.23
CPEB3	A_23_P46813	2.42e-07	4.29e-09	-7.31	10.7123	-1.54	cytoplasmicpolyadenylationelementbindingprotein3
RAE1	A_23_P346206	2.42e-07	4.3e-09	7.31	10.709	0.994	ribonucleicacidexport1
ZNF880	A_24_P323967	2.47e-07	4.39e-09	-7.31	10.6886	-1.49	zincfingerprotein880
ZNF577	A_23_P208198	2.48e-07	4.42e-09	-7.31	10.6832	-1.55	zincfingerprotein577
NRM	A_23_P8055	2.5e-07	4.46e-09	7.3	10.6726	1.22	nurim(nuclearenvelopemembraneprotein)
MRGBP	A_23_P17307	2.5e-07	4.47e-09	7.3	10.6702	1.28	MRG/MORF4Lbindingprotein
NFIA	A_32_P155026	2.5e-07	4.48e-09	-7.3	10.6682	-1.75	nuclearfactorIA
	A_32_P4792	2.52e-07	4.52e-09	-7.3	10.6594	-2.6
NR2F2	A_23_P88589	2.53e-07	4.55e-09	-7.3	10.6531	-1.74	nuclearreceptorsubfamily2groupFmember2
DIEXF	A_24_P385341	2.54e-07	4.58e-09	7.29	10.648	1.05	digestiveorganexpansionfactorhomolog(zebrafish)
PLEKHF1	A_24_P194068	2.54e-07	4.59e-09	-7.29	10.6463	-1.2	pleckstrinhomologyandFYVEdomaincontaining1
KIF22	A_23_P54622	2.57e-07	4.64e-09	7.29	10.6349	1.32	kinesinfamilymember22
DNM1L	A_24_P176044	2.61e-07	4.72e-09	7.29	10.6183	1.08	dynamin1like
	A_32_P34868	2.61e-07	4.73e-09	-7.28	10.6163	-2.3
ANKHD1	A_24_P323265	2.61e-07	4.73e-09	-7.28	10.6155	-0.786	ankyrinrepeatandKHdomaincontaining1
TUBB	A_23_P81912	2.63e-07	4.78e-09	7.28	10.6046	0.951	tubulinbetaclassI
ABCA8	A_23_P118615	2.63e-07	4.79e-09	-7.28	10.6037	-3.39	ATPbindingcassettesubfamilyAmember8
ZNF714	A_23_P50834	2.64e-07	4.81e-09	-7.28	10.5991	-1.03	zincfingerprotein714
MSRA	A_23_P61426	2.64e-07	4.81e-09	-7.28	10.5986	-1.52	methioninesulfoxidereductaseA
	A_32_P227027	2.64e-07	4.82e-09	7.28	10.5967	3.11
COL4A6	A_24_P915591	2.65e-07	4.85e-09	7.28	10.5914	3.33	collagentypeIValpha6chain
MELK	A_23_P94422	2.66e-07	4.88e-09	7.28	10.5863	2.02	maternalembryonicleucinezipperkinase
ADAM12	A_23_P202327	2.66e-07	4.88e-09	7.27	10.5845	2.56	ADAMmetallopeptidasedomain12
	A_24_P33595	2.66e-07	4.9e-09	7.27	10.5814	1.26
PRC1	A_23_P206059	2.67e-07	4.92e-09	7.27	10.5766	1.58	proteinregulatorofcytokinesis1
RAD51AP1	A_23_P99292	2.67e-07	4.94e-09	7.27	10.5744	2.15	RAD51associatedprotein1
WDR62	A_23_P339705	2.68e-07	4.96e-09	7.27	10.5699	1.27	WDrepeatdomain62
ITGA2B	A_23_P77971	2.68e-07	4.96e-09	7.27	10.569	1.15	integrinsubunitalpha2b
POTED	A_23_P420348	2.68e-07	4.98e-09	7.27	10.5661	4.49	POTEankyrindomainfamilymemberD
ZNF254	A_24_P15965	2.68e-07	4.98e-09	-7.27	10.5655	-1.29	zincfingerprotein254
C7	A_23_P213857	2.72e-07	5.07e-09	-7.26	10.5486	-1.81	complementcomponent7
OSGIN2	A_24_P261083	2.73e-07	5.1e-09	7.26	10.5428	1.2	oxidativestressinducedgrowthinhibitorfamilymember2
BDH2	A_24_P80500	2.73e-07	5.1e-09	-7.26	10.5422	-1.74	3-hydroxybutyratedehydrogenase,type2
KAT2B	A_23_P41128	2.75e-07	5.14e-09	-7.26	10.5356	-1.66	lysineacetyltransferase2B
ASF1B	A_23_P119254	2.77e-07	5.18e-09	7.26	10.5262	1.5	anti-silencingfunction1Bhistonechaperone
TLE2	A_23_P153676	2.77e-07	5.2e-09	-7.26	10.5225	-1.99	transducinlikeenhancerofsplit2
IL17D	A_23_P345692	2.77e-07	5.21e-09	-7.26	10.5218	-2.37	interleukin17D
	A_32_P46313	2.79e-07	5.25e-09	7.25	10.5133	1.1
RAB32	A_23_P42375	2.79e-07	5.26e-09	7.25	10.5125	1.57	RAB32,memberRASoncogenefamily
	A_32_P188921	2.82e-07	5.31e-09	7.25	10.5024	1.68
E4F1	A_23_P15045	2.83e-07	5.34e-09	7.25	10.4967	0.691	E4Ftranscriptionfactor1
SERPINE1	A_24_P158089	2.83e-07	5.36e-09	7.25	10.4931	3.97	serpinfamilyEmember1
GNB5	A_23_P205778	2.84e-07	5.38e-09	7.25	10.4905	1.34	Gproteinsubunitbeta5
DEPDC1B	A_23_P361419	2.86e-07	5.43e-09	7.24	10.4809	2.44	DEPdomaincontaining1B
SPNS2	A_24_P8371	2.88e-07	5.48e-09	-7.24	10.4718	-2.61	sphingolipidtransporter2
SGTB	A_24_P239689	2.89e-07	5.51e-09	7.24	10.4666	1.4	smallglutaminerichtetratricopeptiderepeatcontainingbeta
METTL21A	A_23_P156809	2.89e-07	5.52e-09	-7.24	10.4653	-2.49	methyltransferaselike21A
CDCA8	A_23_P375	2.91e-07	5.56e-09	7.24	10.4577	1.73	celldivisioncycleassociated8
ZBTB47	A_24_P71700	2.95e-07	5.64e-09	-7.23	10.4447	-1.29	zincfingerandBTBdomaincontaining47
USP14	A_24_P313744	2.98e-07	5.71e-09	7.23	10.4323	0.969	ubiquitinspecificpeptidase14
ZNF665	A_24_P341292	2.99e-07	5.74e-09	-7.23	10.4272	-1.26	zincfingerprotein665
MGME1	A_24_P254285	2.99e-07	5.75e-09	7.23	10.4251	1.03	mitochondrialgenomemaintenanceexonuclease1
FUT5	A_23_P101759	3.03e-07	5.83e-09	-7.22	10.4123	-2.69	fucosyltransferase5
SAC3D1	A_23_P348298	3.03e-07	5.84e-09	7.22	10.4101	1.1	SAC3domaincontaining1
	A_24_P135461	3.03e-07	5.84e-09	-7.22	10.4098	-2.96
AURKB	A_23_P130182	3.04e-07	5.89e-09	7.22	10.4009	2.08	aurorakinaseB
IGF1	A_24_P398572	3.04e-07	5.9e-09	-7.22	10.4003	-3.9	insulinlikegrowthfactor1
ZNF135	A_23_P348227	3.04e-07	5.9e-09	-7.22	10.3997	-2.23	zincfingerprotein135
	A_32_P4581	3.04e-07	5.91e-09	-7.22	10.3989	-2.55
IGF1	A_24_P304423	3.05e-07	5.94e-09	-7.22	10.3939	-3.6	insulinlikegrowthfactor1
RALGAPA2	A_24_P601695	3.05e-07	5.94e-09	-7.22	10.3934	-1.17	RalGTPaseactivatingproteincatalyticalphasubunit2
CD302	A_24_P396702	3.08e-07	6e-09	-7.21	10.3831	-1.93	CD302molecule
GOLGA4	A_23_P256391	3.14e-07	6.13e-09	-7.21	10.3624	-0.991	golginA4
ANKRD20A2	A_32_P204376	3.14e-07	6.15e-09	-7.21	10.3591	-3.34	ankyrinrepeatdomain20familymemberA2
LINC01615	A_32_P103955	3.14e-07	6.16e-09	7.21	10.3581	3.9	longintergenicnon-proteincodingRNA1615
PSME4	A_23_P79628	3.2e-07	6.28e-09	7.2	10.3392	1.03	proteasomeactivatorsubunit4
GALNT16	A_23_P76749	3.21e-07	6.3e-09	-7.2	10.3362	-2.81	polypeptideN-acetylgalactosaminyltransferase16
	A_24_P127462	3.21e-07	6.31e-09	7.2	10.3342	1.25
NDC80	A_24_P14156	3.24e-07	6.38e-09	7.2	10.3239	2.46	NDC80,kinetochorecomplexcomponent
	A_24_P466231	3.24e-07	6.39e-09	7.19	10.3214	1.89
	A_32_P140153	3.31e-07	6.53e-09	-7.19	10.3006	-2.12
SPP1	A_23_P7313	3.31e-07	6.55e-09	7.19	10.2973	3.74	secretedphosphoprotein1
ANGPTL7	A_23_P114862	3.31e-07	6.56e-09	-7.19	10.2959	-3.53	angiopoietinlike7
BOC	A_23_P257763	3.39e-07	6.74e-09	-7.18	10.2704	-1.81	BOCcelladhesionassociated,oncogeneregulated
OBFC1	A_24_P759674	3.39e-07	6.75e-09	-7.18	10.2689	-1.23	oligonucleotide/oligosaccharidebindingfoldcontaining1
GULP1	A_23_P332399	3.41e-07	6.79e-09	-7.18	10.263	-2.15	GULP,engulfmentadaptorPTBdomaincontaining1
ZNF738	A_32_P68148	3.41e-07	6.8e-09	-7.18	10.2615	-1.07	zincfingerprotein738
FYCO1	A_23_P212339	3.42e-07	6.83e-09	-7.17	10.2563	-1.25	FYVEandcoiled-coildomaincontaining1
UBAP2L	A_23_P103837	3.42e-07	6.84e-09	7.17	10.2558	0.927	ubiquitinassociatedprotein2like
	A_24_P40995	3.42e-07	6.85e-09	7.17	10.254	2.18
CACYBP	A_32_P114574	3.44e-07	6.9e-09	7.17	10.2477	0.981	calcyclinbindingprotein
	A_24_P401321	3.45e-07	6.93e-09	-7.17	10.2429	-1.32
	A_32_P132936	3.49e-07	7.02e-09	-7.17	10.2306	-2
TYMP	A_23_P91802	3.49e-07	7.04e-09	7.17	10.2278	1.78	thymidinephosphorylase
EMCN	A_32_P213521	3.5e-07	7.06e-09	-7.16	10.2241	-2.3	endomucin
CPEB3	A_23_P46812	3.5e-07	7.07e-09	-7.16	10.2233	-1.48	cytoplasmicpolyadenylationelementbindingprotein3
CD34	A_32_P220798	3.52e-07	7.11e-09	-7.16	10.2173	-1.83	CD34molecule
B4GALT2	A_24_P353709	3.54e-07	7.17e-09	-7.16	10.2092	-3.06	beta-1,4-galactosyltransferase2
BORCS7	A_23_P305140	3.54e-07	7.17e-09	-7.16	10.209	-0.985	BLOC-1relatedcomplexsubunit7
DNAH17	A_24_P126406	3.57e-07	7.24e-09	7.16	10.1997	3.76	dyneinaxonemalheavychain17
SLC3A2	A_23_P87216	3.57e-07	7.25e-09	7.16	10.1985	1.1	solutecarrierfamily3member2
	A_32_P79351	3.57e-07	7.27e-09	-7.16	10.1964	-2.1
	A_23_P425492	3.57e-07	7.29e-09	7.16	10.1939	1.33
ZNF678	A_24_P118862	3.61e-07	7.37e-09	-7.15	10.182	-1.05	zincfingerprotein678
CFH	A_23_P114740	3.62e-07	7.4e-09	-7.15	10.1786	-2.29	complementfactorH
C1QTNF3	A_23_P122067	3.63e-07	7.45e-09	-7.15	10.1722	-2.11	C1qandtumornecrosisfactorrelatedprotein3
PIF1	A_23_P323749	3.63e-07	7.46e-09	7.15	10.1711	1.23	PIF15'-to-3'DNAhelicase
PART1	A_23_P335277	3.63e-07	7.46e-09	-7.15	10.1709	-2.68	prostateandrogen-regulatedtranscript1(non-proteincoding)
FAM214A	A_23_P99853	3.64e-07	7.48e-09	-7.15	10.1683	-1.14	familywithsequencesimilarity214memberA
ZFP28	A_23_P107673	3.64e-07	7.49e-09	-7.15	10.1664	-1.82	ZFP28zincfingerprotein
	A_32_P38003	3.69e-07	7.61e-09	7.14	10.1512	1
CD200R1	A_23_P41217	3.82e-07	7.89e-09	-7.13	10.1164	-2.55	CD200receptor1
RNASE4	A_23_P205531	3.83e-07	7.91e-09	-7.13	10.1131	-2.53	ribonucleaseAfamilymember4
C2orf27A	A_32_P32061	3.83e-07	7.96e-09	7.13	10.1079	1.69	chromosome2openreadingframe27A
VAC14	A_23_P77593	3.83e-07	7.97e-09	7.13	10.1058	1.12	Vac14,PIKFYVEcomplexcomponent
ASAP1	A_23_P44831	3.83e-07	7.97e-09	7.13	10.1056	1.13	ArfGAPwithSH3domain,ankyrinrepeatandPHdomain1
KNL1	A_23_P100127	3.83e-07	7.98e-09	7.13	10.1051	1.73	kinetochorescaffold1
SLCO1A2	A_23_P13820	3.83e-07	7.99e-09	7.13	10.1043	3.19	solutecarrierorganicaniontransporterfamilymember1A2
PTGES3	A_24_P343869	3.9e-07	8.12e-09	7.12	10.0873	0.818	prostaglandinEsynthase3
RANBP1	A_23_P91590	3.91e-07	8.18e-09	7.12	10.0813	0.938	RANbindingprotein1
SELENBP1	A_23_P86021	3.93e-07	8.21e-09	-7.12	10.077	-2.85	seleniumbindingprotein1
MYO1B	A_24_P7143	3.95e-07	8.27e-09	7.12	10.0699	2.1	myosinIB
GDF10	A_24_P355464	3.95e-07	8.29e-09	-7.12	10.0682	-2.93	growthdifferentiationfactor10
GOLPH3L	A_24_P345377	3.95e-07	8.3e-09	-7.12	10.0659	-1.22	golgiphosphoprotein3like
UBE2Z	A_24_P339305	3.96e-07	8.32e-09	7.12	10.0635	0.777	ubiquitinconjugatingenzymeE2Z
SLC39A1	A_23_P23575	3.99e-07	8.39e-09	7.11	10.0555	0.921	solutecarrierfamily39member1
ANKRD40	A_23_P15580	4.02e-07	8.49e-09	7.11	10.0448	1.22	ankyrinrepeatdomain40
MCM5	A_23_P132277	4.02e-07	8.49e-09	7.11	10.0442	1.3	minichromosomemaintenancecomplexcomponent5
CYP4B1	A_23_P114713	4.03e-07	8.52e-09	-7.11	10.0415	-4.47	cytochromeP450family4subfamilyBmember1
SNRPG	A_23_P102235	4.04e-07	8.56e-09	7.11	10.0367	0.827	smallnuclearribonucleoproteinpolypeptideG
	A_23_P385427	4.05e-07	8.6e-09	-7.11	10.032	-1.08
ZNF728	A_24_P358868	4.06e-07	8.63e-09	-7.1	10.0288	-1.37	zincfingerprotein728
ASAP1	A_23_P71526	4.12e-07	8.76e-09	7.1	10.0133	1.08	ArfGAPwithSH3domain,ankyrinrepeatandPHdomain1
PARP14	A_32_P56759	4.14e-07	8.82e-09	7.1	10.0069	1.35	poly(ADP-ribose)polymerasefamilymember14
RALGAPA2	A_23_P143356	4.15e-07	8.85e-09	-7.1	10.0033	-1.21	RalGTPaseactivatingproteincatalyticalphasubunit2
ZBTB20	A_23_P40866	4.18e-07	8.93e-09	-7.09	9.99469	-1.52	zincfingerandBTBdomaincontaining20
GIT1	A_24_P347946	4.18e-07	8.94e-09	7.09	9.99446	1.12	GITArfGAP1
FLVCR1	A_23_P12113	4.18e-07	8.95e-09	7.09	9.99337	1.33	felineleukemiavirussubgroupCcellularreceptor1
TOP2A	A_23_P118834	4.18e-07	8.97e-09	7.09	9.99095	1.89	topoisomerase(DNA)IIalpha
ZNF43	A_23_P5234	4.24e-07	9.11e-09	-7.09	9.97605	-1.38	zincfingerprotein43
ZNF623	A_23_P258931	4.25e-07	9.14e-09	7.09	9.97227	1.27	zincfingerprotein623
RNF34	A_24_P278839	4.25e-07	9.15e-09	7.09	9.97177	0.878	ringfingerprotein34
CENPN	A_23_P88740	4.25e-07	9.16e-09	7.09	9.97039	1.77	centromereproteinN
TRIM13	A_23_P99360	4.27e-07	9.22e-09	-7.08	9.96336	-0.979	tripartitemotifcontaining13
OXGR1	A_24_P39195	4.28e-07	9.25e-09	-7.08	9.96065	-3.91	oxoglutaratereceptor1
MZT1	A_24_P532589	4.28e-07	9.26e-09	7.08	9.95923	0.998	mitoticspindleorganizingprotein1
CBR3-AS1	A_32_P122925	4.29e-07	9.3e-09	-7.08	9.95573	-0.924	CBR3antisenseRNA1
LMO2	A_23_P53126	4.29e-07	9.3e-09	-7.08	9.95572	-1.74	LIMdomainonly2
APOBEC3B	A_24_P66027	4.32e-07	9.4e-09	7.08	9.94539	2.28	apolipoproteinBmRNAeditingenzymecatalyticsubunit3B
	A_24_P882732	4.32e-07	9.41e-09	7.08	9.94422	3.03
PGS1	A_23_P77833	4.33e-07	9.42e-09	7.08	9.94264	0.959	phosphatidylglycerophosphatesynthase1
	A_24_P810074	4.33e-07	9.44e-09	7.08	9.94123	1.5
	A_24_P349869	4.34e-07	9.47e-09	7.08	9.93754	1.09
GPX3	A_23_P133474	4.36e-07	9.52e-09	-7.08	9.93204	-2.5	glutathioneperoxidase3
SNED1	A_23_P365267	4.38e-07	9.58e-09	-7.07	9.9261	-2.71	sushi,nidogenandEGFlikedomains1
CFHR3	A_23_P103256	4.43e-07	9.71e-09	-7.07	9.91333	-2.25	complementfactorHrelated3
C1QTNF7	A_32_P190769	4.43e-07	9.73e-09	-7.07	9.91102	-2.36	C1qandtumornecrosisfactorrelatedprotein7
NFE2L1	A_23_P78302	4.43e-07	9.75e-09	7.07	9.90915	1.14	nuclearfactor,erythroid2like1
RUVBL1	A_32_P30693	4.43e-07	9.75e-09	7.07	9.90906	1.17	RuvBlikeAAAATPase1
ZNF117	A_23_P215806	4.44e-07	9.8e-09	-7.07	9.90443	-1.04	zincfingerprotein117
CORO1C	A_23_P53458	4.44e-07	9.81e-09	7.07	9.90352	1.29	coronin1C
FERMT1	A_23_P131935	4.46e-07	9.85e-09	7.07	9.89931	1.52	fermitinfamilymember1
FOXP1	A_24_P362737	4.48e-07	9.91e-09	-7.06	9.89333	-1.32	forkheadboxP1
TMEM158	A_23_P369899	4.48e-07	9.92e-09	7.06	9.89239	2.49	transmembraneprotein158(gene/pseudogene)
TTYH3	A_23_P331895	4.49e-07	9.98e-09	7.06	9.88644	1.46	tweetyfamilymember3
MAPRE1	A_23_P40354	4.49e-07	9.99e-09	7.06	9.88526	0.988	microtubuleassociatedproteinRP/EBfamilymember1
DLGAP5	A_23_P88331	4.49e-07	1e-08	7.06	9.88482	1.95	DLGassociatedprotein5
CACNB4	A_23_P209227	4.5e-07	1e-08	-7.06	9.88238	-2.96	calciumvoltage-gatedchannelauxiliarysubunitbeta4
NISCH	A_24_P405621	4.53e-07	1.01e-08	-7.06	9.87459	-0.786	nischarin
	A_32_P181339	4.53e-07	1.01e-08	-7.06	9.87122	-1.21
HOXC10	A_23_P36546	4.53e-07	1.01e-08	7.06	9.87099	3.75	homeoboxC10
METTL25	A_23_P345928	4.53e-07	1.01e-08	-7.06	9.87018	-1.14	methyltransferaselike25
ALPK2	A_23_P15876	4.53e-07	1.02e-08	7.06	9.86976	2.71	alphakinase2
	A_24_P24724	4.54e-07	1.02e-08	-7.06	9.86682	-1.05
TGS1	A_23_P60899	4.54e-07	1.02e-08	7.05	9.86426	0.941	trimethylguanosinesynthase1
MAGI2-AS3	A_24_P929083	4.54e-07	1.02e-08	-7.05	9.8625	-1.78	MAGI2antisenseRNA3
EXT1	A_23_P43273	4.54e-07	1.02e-08	7.05	9.86142	1.59	exostosinglycosyltransferase1
ANKRD24	A_32_P191786	4.58e-07	1.03e-08	-7.05	9.85193	-1.59	ankyrinrepeatdomain24
PEG3-AS1	A_32_P119830	4.58e-07	1.03e-08	-7.05	9.85184	-3.01	PEG3antisenseRNA1
	A_23_P51966	4.58e-07	1.04e-08	7.05	9.84909	1.69
LRFN4	A_23_P63980	4.68e-07	1.06e-08	7.04	9.82724	1.46	leucinerichrepeatandfibronectintypeIIIdomaincontaining4
PSMD11	A_23_P207600	4.72e-07	1.07e-08	7.04	9.81876	0.875	proteasome26Ssubunit,non-ATPase11
NUSAP1	A_24_P416079	4.73e-07	1.07e-08	7.04	9.81521	1.8	nucleolarandspindleassociatedprotein1
	A_24_P109703	4.73e-07	1.07e-08	-7.04	9.814	-2.33
KIAA1109	A_24_P325176	4.76e-07	1.08e-08	-7.04	9.80519	-0.802	KIAA1109
FAM221A	A_32_P59673	4.79e-07	1.09e-08	-7.03	9.79978	-2.09	familywithsequencesimilarity221memberA
FAM72D	A_32_P151800	4.8e-07	1.1e-08	7.03	9.79517	1.91	familywithsequencesimilarity72memberD
FLAD1	A_23_P34527	4.8e-07	1.1e-08	7.03	9.79288	0.97	flavinadeninedinucleotidesynthetase1
KRT17	A_23_P96158	4.8e-07	1.1e-08	7.03	9.79272	3.05	keratin17
JAM2	A_23_P120667	4.84e-07	1.11e-08	-7.03	9.78308	-2.01	junctionaladhesionmolecule2
CFLAR	A_23_P156807	4.89e-07	1.12e-08	-7.03	9.77319	-1.46	CASP8andFADDlikeapoptosisregulator
	A_24_P926115	4.92e-07	1.13e-08	-7.02	9.76491	-3.59
CCL23	A_24_P133905	4.92e-07	1.13e-08	-7.02	9.76348	-3.37	C-Cmotifchemokineligand23
FAM189A2	A_23_P422831	4.92e-07	1.13e-08	-7.02	9.7631	-2.93	familywithsequencesimilarity189memberA2
ZNF114	A_23_P368779	4.93e-07	1.14e-08	7.02	9.76023	3.75	zincfingerprotein114
	A_32_P54553	4.96e-07	1.14e-08	7.02	9.75258	1.82
ACD	A_23_P26375	4.98e-07	1.15e-08	7.02	9.74625	0.853	adrenocorticaldysplasiahomolog
SERPINE1	A_32_P10403	4.98e-07	1.15e-08	7.02	9.74561	2.65	serpinfamilyEmember1
CASK	A_24_P288722	4.99e-07	1.16e-08	7.02	9.74241	1.23	calcium/calmodulindependentserineproteinkinase
RPL9	A_24_P126890	5.05e-07	1.17e-08	-7.01	9.7287	-1.06	ribosomalproteinL9
	A_24_P324506	5.05e-07	1.17e-08	7.01	9.72784	0.924
PSMA7	A_23_P91468	5.05e-07	1.17e-08	7.01	9.72753	0.834	proteasomesubunitalpha7
ATP13A3	A_23_P155185	5.11e-07	1.19e-08	7.01	9.71561	1.3	ATPase13A3
	A_24_P826858	5.19e-07	1.21e-08	-7	9.69921	-2.93
SDPR	A_23_P72668	5.23e-07	1.22e-08	-7	9.68925	-2.25	serumdeprivationresponse
PFDN2	A_24_P410320	5.24e-07	1.23e-08	7	9.68602	1.25	prefoldinsubunit2
RSPO1	A_23_P22013	5.34e-07	1.25e-08	-6.99	9.66654	-2.73	R-spondin1
RELN	A_24_P309095	5.35e-07	1.25e-08	-6.99	9.66452	-2.57	reelin
STAT5B	A_24_P342178	5.4e-07	1.27e-08	-6.99	9.65401	-2.08	signaltransducerandactivatoroftranscription5B
	A_24_P887092	5.41e-07	1.27e-08	-6.99	9.65035	-1.81
PRKDC	A_32_P25204	5.49e-07	1.29e-08	6.98	9.6346	1.15	proteinkinase,DNA-activated,catalyticpolypeptide
TUBG1	A_23_P152768	5.49e-07	1.29e-08	6.98	9.63425	0.929	tubulingamma1
	A_32_P14669	5.56e-07	1.31e-08	-6.98	9.61965	-0.928
MMP9	A_23_P40174	5.56e-07	1.31e-08	6.98	9.61905	2.53	matrixmetallopeptidase9
CCT5	A_23_P257863	5.56e-07	1.31e-08	6.98	9.61716	1.2	chaperonincontainingTCP1subunit5
	A_32_P153361	5.56e-07	1.32e-08	6.98	9.61672	3.01
KLF11	A_23_P319512	5.57e-07	1.32e-08	6.98	9.61304	1.41	Kruppellikefactor11
	A_24_P934583	5.6e-07	1.33e-08	6.98	9.60706	1.6
MB21D2	A_23_P326963	5.6e-07	1.33e-08	6.98	9.60539	1.94	Mab-21domaincontaining2
PIGW	A_32_P167148	5.61e-07	1.33e-08	6.97	9.60245	1	phosphatidylinositolglycananchorbiosynthesisclassW
HPGD	A_24_P71904	5.61e-07	1.33e-08	-6.97	9.60245	-3.4	hydroxyprostaglandindehydrogenase15-(NAD)
GRAMD3	A_23_P22350	5.62e-07	1.34e-08	-6.97	9.5999	-1.33	GRAMdomaincontaining3
TADA2A	A_23_P66664	5.64e-07	1.35e-08	6.97	9.59408	0.931	transcriptionaladaptor2A
CDH24	A_23_P405267	5.64e-07	1.35e-08	6.97	9.59293	2.48	cadherin24
USB1	A_24_P107941	5.71e-07	1.37e-08	6.97	9.57877	1.06	U6snRNAbiogenesisphosphodiesterase1
CDC25A	A_23_P121423	5.71e-07	1.37e-08	6.97	9.5786	1.7	celldivisioncycle25A
SNRPD1	A_23_P107644	5.73e-07	1.38e-08	6.97	9.57292	0.856	smallnuclearribonucleoproteinD1polypeptide
OGN	A_23_P82990	5.73e-07	1.38e-08	-6.97	9.57287	-4.74	osteoglycin
BRIX1	A_23_P252855	5.81e-07	1.4e-08	6.96	9.55739	1.33	BRX1,biogenesisofribosomes
SASH1	A_24_P658584	5.81e-07	1.4e-08	-6.96	9.55671	-2.14	SAMandSH3domaincontaining1
	A_24_P652786	5.83e-07	1.4e-08	-6.96	9.55343	-1.17
GATC	A_23_P76435	5.83e-07	1.41e-08	6.96	9.55097	1.09	glutamyl-tRNAamidotransferasesubunitC
YWHAQ	A_24_P199905	5.9e-07	1.42e-08	6.95	9.53868	1	tyrosine3-monooxygenase/tryptophan5-monooxygenaseactivationproteintheta
BICDL2	A_24_P273647	5.9e-07	1.43e-08	-6.95	9.53833	-2.14	BICDfamilylikecargoadaptor2
SAP18	A_24_P381555	5.91e-07	1.43e-08	-6.95	9.53396	-1.37	Sin3Aassociatedprotein18
NFKBIB	A_23_P79086	5.92e-07	1.44e-08	6.95	9.53113	0.988	NFKBinhibitorbeta
SLC30A6	A_23_P165390	5.93e-07	1.44e-08	6.95	9.5295	1.04	solutecarrierfamily30member6
	A_32_P226449	5.95e-07	1.44e-08	-6.95	9.52511	-1.44
SPATA2	A_24_P164838	5.95e-07	1.45e-08	6.95	9.52279	0.923	spermatogenesisassociated2
TTL	A_24_P359838	5.95e-07	1.45e-08	6.95	9.52268	1.42	tubulintyrosineligase
PNPLA7	A_23_P43455	5.97e-07	1.45e-08	-6.95	9.51839	-1.62	patatinlikephospholipasedomaincontaining7
CCT3	A_23_P160631	5.98e-07	1.46e-08	6.95	9.5144	0.875	chaperonincontainingTCP1subunit3
IKBIP	A_23_P303210	6e-07	1.47e-08	6.95	9.51092	1.22	IKBKBinteractingprotein
BCAS1	A_23_P17420	6.01e-07	1.47e-08	-6.95	9.50868	-3.37	breastcarcinomaamplifiedsequence1
AQP1	A_23_P372834	6.07e-07	1.49e-08	-6.94	9.49739	-1.9	aquaporin1(Coltonbloodgroup)
RNPS1	A_23_P152272	6.12e-07	1.5e-08	6.94	9.48722	0.662	RNAbindingproteinwithserinerichdomain1
CXCL12	A_23_P202448	6.19e-07	1.52e-08	-6.94	9.47599	-4.12	C-X-Cmotifchemokineligand12
INPP4A	A_23_P393531	6.19e-07	1.52e-08	6.94	9.47461	1.15	inositolpolyphosphate-4-phosphatasetypeIA
COL7A1	A_23_P144071	6.23e-07	1.53e-08	6.93	9.4668	1.87	collagentypeVIIalpha1chain
PSMD14	A_23_P165691	6.29e-07	1.55e-08	6.93	9.45587	0.88	proteasome26Ssubunit,non-ATPase14
VIT	A_23_P56578	6.37e-07	1.57e-08	-6.93	9.44261	-3.55	vitrin
RAN	A_24_P47547	6.39e-07	1.58e-08	6.92	9.43849	0.92	RAN,memberRASoncogenefamily
CDCA4	A_23_P205449	6.4e-07	1.59e-08	6.92	9.43412	1.64	celldivisioncycleassociated4
PSMA4	A_24_P124992	6.4e-07	1.59e-08	6.92	9.43381	0.831	proteasomesubunitalpha4
	A_24_P662057	6.4e-07	1.59e-08	6.92	9.43343	1.59
METTL25	A_24_P359020	6.45e-07	1.6e-08	-6.92	9.42568	-1.18	methyltransferaselike25
IFI27	A_23_P48513	6.45e-07	1.6e-08	6.92	9.42361	2.27	interferonalphainducibleprotein27
VMA21	A_23_P96542	6.45e-07	1.61e-08	6.92	9.42216	1.27	VMA21vacuolarH+-ATPasehomolog(S.cerevisiae)
PARVA	A_24_P931944	6.45e-07	1.61e-08	-6.92	9.42069	-1.22	parvinalpha
COL4A3BP	A_24_P29277	6.45e-07	1.61e-08	-6.92	9.42013	-0.848	collagentypeIValpha3bindingprotein
KPNA2	A_23_P125265	6.45e-07	1.61e-08	6.92	9.42005	1.21	karyopherinsubunitalpha2
SRPX2	A_23_P136978	6.46e-07	1.61e-08	-6.92	9.41759	-1.76	sushirepeatcontainingprotein,X-linked2
PPP4R4	A_23_P205367	6.47e-07	1.62e-08	6.92	9.4139	3.15	proteinphosphatase4regulatorysubunit4
BRCA2	A_23_P99452	6.49e-07	1.62e-08	6.92	9.41034	1.81	BRCA2,DNArepairassociated
PGM5	A_24_P144423	6.6e-07	1.66e-08	-6.91	9.39191	-1.45	phosphoglucomutase5
GPD1	A_23_P162660	6.61e-07	1.66e-08	-6.91	9.39033	-1.66	glycerol-3-phosphatedehydrogenase1
PLK4	A_23_P155969	6.65e-07	1.67e-08	6.91	9.38314	1.43	pololikekinase4
	A_32_P13151	6.66e-07	1.68e-08	-6.91	9.37987	-2.55
JAM2	A_32_P310335	6.66e-07	1.68e-08	-6.91	9.37957	-2.37	junctionaladhesionmolecule2
AURKA	A_23_P131866	6.67e-07	1.68e-08	6.91	9.37656	1.8	aurorakinaseA
MFHAS1	A_23_P112078	6.67e-07	1.68e-08	6.9	9.3751	1.7	malignantfibroushistiocytomaamplifiedsequence1
RRN3	A_23_P206877	6.68e-07	1.69e-08	6.9	9.37332	0.946	RRN3homolog,RNApolymeraseItranscriptionfactor
TMEM97	A_24_P190168	6.76e-07	1.71e-08	6.9	9.36081	1.69	transmembraneprotein97
	A_32_P117860	6.77e-07	1.71e-08	6.9	9.3581	1.24
ZNF667	A_23_P101623	6.79e-07	1.72e-08	-6.9	9.35337	-1.8	zincfingerprotein667
CCM2	A_23_P123125	6.82e-07	1.73e-08	6.9	9.34733	1.01	CCM2scaffoldingprotein
DLX4	A_23_P164196	6.82e-07	1.73e-08	6.9	9.34691	3.01	distal-lesshomeobox4
BOP1	A_23_P43800	6.91e-07	1.76e-08	6.89	9.33313	1.25	blockofproliferation1
CCDC186	A_24_P335048	7.04e-07	1.79e-08	-6.89	9.31362	-0.789	coiled-coildomaincontaining186
TUBG2	A_23_P78014	7.05e-07	1.8e-08	6.89	9.31144	0.973	tubulingamma2
	A_32_P227673	7.06e-07	1.8e-08	-6.88	9.30926	-1.45
ZNF542P	A_24_P570583	7.07e-07	1.81e-08	-6.88	9.30675	-1.5	zincfingerprotein542,pseudogene
KIF4A	A_23_P148475	7.09e-07	1.81e-08	6.88	9.30268	2.08	kinesinfamilymember4A
NPCDR1	A_23_P259362	7.12e-07	1.82e-08	-6.88	9.29799	-1.02	nasopharyngealcarcinoma,down-regulated1
PARP12	A_23_P111804	7.2e-07	1.85e-08	6.88	9.28528	1.14	poly(ADP-ribose)polymerasefamilymember12
ENAH	A_23_P51397	7.27e-07	1.87e-08	6.87	9.27502	1.51	enabledhomolog(Drosophila)
MTMR9LP	A_24_P160413	7.27e-07	1.87e-08	-6.87	9.27408	-1.32	myotubularinrelatedprotein9-like,pseudogene
HIST1H2AL	A_23_P363174	7.29e-07	1.88e-08	6.87	9.27013	2.08	histonecluster1,H2al
PATL1	A_23_P373079	7.29e-07	1.88e-08	6.87	9.26821	0.797	PAT1homolog1,processingbodymRNAdecayfactor
NBEA	A_23_P65278	7.3e-07	1.88e-08	-6.87	9.26578	-3.09	neurobeachin
RRAGD	A_23_P133691	7.36e-07	1.9e-08	-6.87	9.25686	-2.02	RasrelatedGTPbindingD
	A_23_P108157	7.45e-07	1.93e-08	-6.86	9.24398	-2.93
KCTD6	A_23_P385246	7.47e-07	1.93e-08	-6.86	9.24049	-1.03	potassiumchanneltetramerizationdomaincontaining6
HIPK1	A_32_P231446	7.47e-07	1.94e-08	-6.86	9.23936	-1.08	homeodomaininteractingproteinkinase1
	A_24_P887857	7.65e-07	1.98e-08	6.86	9.21479	2.8
BRI3BP	A_23_P25313	7.66e-07	1.99e-08	6.86	9.21245	0.954	BRI3bindingprotein
NFATC2IP	A_24_P330625	7.68e-07	2e-08	6.85	9.20982	0.947	nuclearfactorofactivatedT-cells2interactingprotein
RRP1B	A_23_P256297	7.71e-07	2.01e-08	6.85	9.20495	1.24	ribosomalRNAprocessing1B
NEIL1	A_23_P129157	7.74e-07	2.01e-08	-6.85	9.2001	-1.45	neilikeDNAglycosylase1
APBA2	A_23_P146849	7.8e-07	2.03e-08	6.85	9.19049	1.96	amyloidbetaprecursorproteinbindingfamilyAmember2
BPIFB2	A_23_P254797	7.83e-07	2.05e-08	-6.85	9.18563	-3.61	BPIfoldcontainingfamilyBmember2
CBR3	A_24_P934477	7.93e-07	2.07e-08	-6.84	9.17288	-1.57	carbonylreductase3
RECK	A_23_P83028	7.93e-07	2.07e-08	-6.84	9.17193	-2.03	reversioninducingcysteinerichproteinwithkazalmotifs
PZP	A_23_P139682	7.94e-07	2.08e-08	-6.84	9.16952	-2.23	PZP,alpha-2-macroglobulinlike
	A_24_P902195	8.12e-07	2.13e-08	6.84	9.14616	1.17
	A_24_P927639	8.15e-07	2.14e-08	6.83	9.14186	1.88
MAZ	A_23_P33436	8.15e-07	2.14e-08	6.83	9.13993	0.939	MYCassociatedzincfingerprotein
SLC16A1	A_23_P126825	8.33e-07	2.19e-08	6.83	9.11834	1.46	solutecarrierfamily16member1
CEACAM3	A_23_P358244	8.33e-07	2.19e-08	-6.83	9.11728	-1.53	carcinoembryonicantigenrelatedcelladhesionmolecule3
RGS11	A_23_P118122	8.38e-07	2.21e-08	-6.82	9.1093	-1.86	regulatorofG-proteinsignaling11
KLF7	A_23_P67980	8.38e-07	2.21e-08	6.82	9.10912	1.94	Kruppellikefactor7
ZNF85	A_23_P67702	8.4e-07	2.22e-08	-6.82	9.1054	-1.14	zincfingerprotein85
HOXA11-AS	A_24_P280983	8.41e-07	2.22e-08	6.82	9.10336	3.58	HOXA11antisenseRNA
UBE2I	A_23_P152107	8.42e-07	2.23e-08	6.82	9.10166	0.628	ubiquitinconjugatingenzymeE2I
PROCR	A_23_P80040	8.45e-07	2.24e-08	6.82	9.09614	1.86	proteinCreceptor
	A_24_P179029	8.5e-07	2.26e-08	-6.82	9.09014	-1.83
HDHD2	A_23_P153098	8.5e-07	2.26e-08	-6.82	9.08814	-0.971	haloaciddehalogenaselikehydrolasedomaincontaining2
ZNF160	A_24_P401241	8.51e-07	2.26e-08	-6.82	9.08678	-1.3	zincfingerprotein160
POTEE	A_24_P357950	8.52e-07	2.27e-08	6.82	9.0844	4.9	POTEankyrindomainfamilymemberE
SELENBP1	A_23_P74619	8.56e-07	2.29e-08	-6.81	9.07643	-2.28	seleniumbindingprotein1
BOLA3	A_24_P77364	8.56e-07	2.29e-08	6.81	9.07634	0.817	bolAfamilymember3
CKAP2L	A_23_P388812	8.56e-07	2.29e-08	6.81	9.07633	2.07	cytoskeletonassociatedprotein2like
KNTC1	A_23_P136817	8.61e-07	2.3e-08	6.81	9.07038	1.13	kinetochoreassociated1
ZNF577	A_23_P309207	8.65e-07	2.32e-08	-6.81	9.06427	-1.67	zincfingerprotein577
PCGF3	A_24_P388632	8.65e-07	2.32e-08	-6.81	9.06342	-1.07	polycombgroupringfinger3
PGM5-AS1	A_32_P157208	8.69e-07	2.33e-08	-6.81	9.05719	-2.29	PGM5antisenseRNA1
CGNL1	A_24_P135319	8.7e-07	2.34e-08	-6.81	9.05544	-2.62	cingulinlike1
ANKHD1-EIF4EBP3	A_23_P58443	8.77e-07	2.36e-08	-6.8	9.04616	-0.934	ANKHD1-EIF4EBP3readthrough
ACTRT3	A_23_P121447	8.81e-07	2.37e-08	6.8	9.04034	1.81	actinrelatedproteinT3
ALDH9A1	A_24_P385280	8.81e-07	2.37e-08	-6.8	9.03979	-1.23	aldehydedehydrogenase9familymemberA1
GABPB1	A_23_P205789	8.95e-07	2.41e-08	6.8	9.0236	1.23	GAbindingproteintranscriptionfactorbetasubunit1
CFD	A_23_P119562	9.02e-07	2.44e-08	-6.8	9.01495	-2.47	complementfactorD
NUP93	A_32_P163908	9.02e-07	2.44e-08	6.79	9.01441	0.999	nucleoporin93
PCDH1	A_24_P234838	9.04e-07	2.45e-08	-6.79	9.01056	-1	protocadherin1
TFF3	A_23_P257296	9.06e-07	2.45e-08	-6.79	9.00796	-5.07	trefoilfactor3
CHML	A_23_P46118	9.06e-07	2.46e-08	6.79	9.00412	1.67	CHMlike,Rabescortprotein2
TMEM80	A_23_P332960	9.06e-07	2.46e-08	-6.79	9.00344	-1.02	transmembraneprotein80
PRB4	A_23_P116872	9.06e-07	2.46e-08	-6.79	9.00342	-4.8	prolinerichproteinBstNIsubfamily4
KCNK15	A_23_P109026	9.06e-07	2.47e-08	-6.79	9.00303	-1.51	potassiumtwoporedomainchannelsubfamilyKmember15
	A_24_P488927	9.08e-07	2.47e-08	-6.79	9.00013	-2.07
CMC2	A_23_P106544	9.1e-07	2.48e-08	6.79	8.9965	0.763	C-X9-Cmotifcontaining2
TREM2	A_23_P167941	9.13e-07	2.5e-08	6.79	8.99124	2.38	triggeringreceptorexpressedonmyeloidcells2
ZNF732	A_24_P281801	9.13e-07	2.5e-08	-6.79	8.98941	-1.03	zincfingerprotein732
LAMA3	A_24_P179569	9.13e-07	2.5e-08	6.79	8.989	2.62	lamininsubunitalpha3
SAMD1	A_32_P89073	9.13e-07	2.5e-08	6.79	8.98856	1.27	sterilealphamotifdomaincontaining1
IL33	A_23_P31945	9.13e-07	2.5e-08	-6.79	8.98854	-3.27	interleukin33
XPNPEP2	A_23_P83659	9.13e-07	2.51e-08	-6.79	8.9863	-1.6	X-prolylaminopeptidase2
RCAN2	A_32_P156851	9.13e-07	2.51e-08	-6.79	8.98607	-1.74	regulatorofcalcineurin2
SYT1	A_23_P36795	9.34e-07	2.57e-08	6.78	8.96298	3.04	synaptotagmin1
TAMM41	A_32_P755542	9.35e-07	2.57e-08	-6.78	8.96101	-0.929	TAM41mitochondrialtranslocatorassemblyandmaintenancehomolog
ZNF92	A_24_P192209	9.35e-07	2.58e-08	-6.78	8.95987	-1	zincfingerprotein92
DHX9	A_24_P808534	9.36e-07	2.58e-08	6.78	8.95799	0.887	DEAH-boxhelicase9
GTSE1	A_23_P57588	9.37e-07	2.59e-08	6.78	8.95557	1.98	G2andS-phaseexpressed1
VPS9D1	A_23_P129476	9.37e-07	2.59e-08	-6.78	8.95483	-1.1	VPS9domaincontaining1
RAN	A_32_P506600	9.37e-07	2.59e-08	6.78	8.95407	0.79	RAN,memberRASoncogenefamily
SCARB1	A_23_P369201	9.41e-07	2.61e-08	6.77	8.94821	1.44	scavengerreceptorclassBmember1
	A_32_P61975	9.41e-07	2.61e-08	-6.77	8.94785	-1.48
PAIP2B	A_24_P860797	9.5e-07	2.64e-08	-6.77	8.93771	-1.62	poly(A)bindingproteininteractingprotein2B
JOSD1	A_23_P6474	9.57e-07	2.66e-08	6.77	8.92916	1.31	Josephindomaincontaining1
CDH19	A_23_P38735	9.61e-07	2.67e-08	-6.77	8.92361	-4.03	cadherin19
	A_32_P181107	9.61e-07	2.68e-08	-6.77	8.92336	-1.05
UCK2	A_23_P487	9.61e-07	2.68e-08	6.77	8.92213	1.01	uridine-cytidinekinase2
CCNF	A_23_P37954	9.63e-07	2.69e-08	6.77	8.91923	1.54	cyclinF
KCNMB3	A_24_P251661	9.63e-07	2.69e-08	6.77	8.91792	1.73	potassiumcalcium-activatedchannelsubfamilyMregulatorybetasubunit3
JADE2	A_23_P156198	9.63e-07	2.69e-08	6.77	8.91755	1.59	jadefamilyPHDfinger2
	A_24_P17031	9.75e-07	2.73e-08	6.76	8.90352	4.39
CENPH	A_23_P110802	9.75e-07	2.73e-08	6.76	8.90316	1.26	centromereproteinH
PTHLH	A_24_P923612	9.81e-07	2.75e-08	6.76	8.8963	4.27	parathyroidhormonelikehormone
	A_32_P233713	9.85e-07	2.76e-08	-6.76	8.89147	-1.19
LRR1	A_23_P88362	9.91e-07	2.78e-08	6.76	8.88428	1.03	leucinerichrepeatprotein1
FUBP3	A_23_P435833	9.93e-07	2.79e-08	6.75	8.88085	0.842	farupstreamelementbindingprotein3
DLX2	A_23_P28598	9.95e-07	2.8e-08	6.75	8.87849	3.76	distal-lesshomeobox2
SKA1	A_24_P322354	1e-06	2.83e-08	6.75	8.8676	2.24	spindleandkinetochoreassociatedcomplexsubunit1
LOC341056	A_24_P195621	1.01e-06	2.84e-08	6.75	8.86433	0.988	SUMO1activatingenzymesubunit1pseudogene
ARL6IP5	A_23_P166640	1.01e-06	2.85e-08	-6.75	8.86054	-1.34	ADPribosylationfactorlikeGTPase6interactingprotein5
HDGFRP3	A_23_P344451	1.01e-06	2.86e-08	6.75	8.85818	1	hepatoma-derivedgrowthfactor,relatedprotein3
LOC344967	A_24_P698141	1.01e-06	2.86e-08	6.75	8.85801	1.46	acyl-CoAthioesterase7pseudogene
	A_32_P75559	1.01e-06	2.87e-08	6.75	8.85395	2.86
LAPTM4B	A_24_P414999	1.01e-06	2.87e-08	6.75	8.85328	1.71	lysosomalproteintransmembrane4beta
LINC00520	A_32_P189781	1.01e-06	2.88e-08	6.75	8.85294	3.84	longintergenicnon-proteincodingRNA520
E2F4	A_23_P152218	1.01e-06	2.88e-08	6.75	8.85186	0.838	E2Ftranscriptionfactor4
OAS3	A_23_P47955	1.02e-06	2.89e-08	6.74	8.8488	1.65	2'-5'-oligoadenylatesynthetase3
	A_24_P153035	1.02e-06	2.9e-08	6.74	8.84375	3.03
PHF5A	A_23_P253571	1.02e-06	2.9e-08	6.74	8.84348	0.823	PHDfingerprotein5A
CYSLTR1	A_23_P22660	1.02e-06	2.91e-08	-6.74	8.84024	-1.36	cysteinylleukotrienereceptor1
CEP97	A_23_P143952	1.03e-06	2.94e-08	6.74	8.83156	1.51	centrosomalprotein97
ALDH6A1	A_23_P128967	1.03e-06	2.94e-08	-6.74	8.83026	-1.35	aldehydedehydrogenase6familymemberA1
LAMP3	A_23_P29773	1.03e-06	2.95e-08	6.74	8.82816	1.92	lysosomalassociatedmembraneprotein3
	A_32_P107219	1.03e-06	2.95e-08	-6.74	8.82725	-1.93
TTTY14	A_24_P66233	1.03e-06	2.96e-08	-6.74	8.82566	-1.57	testis-specifictranscript,Y-linked14(non-proteincoding)
COL4A3BP	A_23_P61748	1.03e-06	2.96e-08	-6.74	8.82377	-0.785	collagentypeIValpha3bindingprotein
PRAME	A_23_P166360	1.03e-06	2.97e-08	6.74	8.82164	5.81	preferentiallyexpressedantigeninmelanoma
TPBG	A_23_P59261	1.03e-06	2.97e-08	6.74	8.81992	1.23	trophoblastglycoprotein
SNED1	A_24_P409071	1.03e-06	2.98e-08	-6.74	8.81826	-2.09	sushi,nidogenandEGFlikedomains1
	A_32_P154726	1.04e-06	2.99e-08	6.73	8.81483	3.08
PDZRN4	A_23_P105651	1.04e-06	2.99e-08	-6.73	8.81408	-2.83	PDZdomaincontainingringfinger4
ST6GALNAC3	A_23_P416711	1.04e-06	3e-08	-6.73	8.81237	-1.14	ST6N-acetylgalactosaminidealpha-2,6-sialyltransferase3
HIST2H4B	A_23_P436281	1.04e-06	3.02e-08	6.73	8.8058	1.23	histonecluster2,H4b
HIST1H4J	A_23_P30805	1.05e-06	3.02e-08	6.73	8.80366	1.43	histonecluster1,H4j
RFWD3	A_24_P287826	1.05e-06	3.03e-08	6.73	8.8021	1.1	ringfingerandWDrepeatdomain3
BCKDHB	A_23_P93464	1.05e-06	3.04e-08	-6.73	8.79942	-1.53	branchedchainketoaciddehydrogenaseE1subunitbeta
BUB3	A_32_P27991	1.05e-06	3.04e-08	-6.73	8.79792	-1.98	BUB3,mitoticcheckpointprotein
	A_24_P925211	1.05e-06	3.04e-08	-6.73	8.79756	-1
KIT	A_23_P110253	1.05e-06	3.05e-08	-6.73	8.7967	-1.94	KITproto-oncogenereceptortyrosinekinase
HIST1H2BB	A_23_P111054	1.05e-06	3.06e-08	6.73	8.79353	1.33	histonecluster1,H2bb
EPHA10	A_23_P385199	1.05e-06	3.06e-08	-6.73	8.79082	-2.24	EPHreceptorA10
ADAM33	A_23_P502343	1.05e-06	3.07e-08	-6.73	8.78996	-0.851	ADAMmetallopeptidasedomain33
ZNF493	A_32_P109036	1.06e-06	3.1e-08	-6.72	8.77946	-1.48	zincfingerprotein493
ZNF273	A_24_P58549	1.07e-06	3.11e-08	-6.72	8.77534	-1.12	zincfingerprotein273
PSMD3	A_24_P289726	1.07e-06	3.12e-08	6.72	8.77238	1.08	proteasome26Ssubunit,non-ATPase3
	A_24_P76142	1.07e-06	3.13e-08	6.72	8.77089	1.22
IL36G	A_23_P17053	1.07e-06	3.13e-08	6.72	8.76861	4.72	interleukin36,gamma
ADRM1	A_24_P305597	1.07e-06	3.15e-08	6.72	8.76246	0.995	adhesionregulatingmolecule1
EIF3B	A_23_P157072	1.07e-06	3.16e-08	6.72	8.7616	0.793	eukaryotictranslationinitiationfactor3subunitB
	A_23_P102071	1.07e-06	3.16e-08	6.72	8.7602	1.14
MTFR2	A_23_P253752	1.07e-06	3.16e-08	6.72	8.76008	1.69	mitochondrialfissionregulator2
TPCN1	A_24_P244575	1.08e-06	3.17e-08	-6.72	8.75851	-1.09	twoporesegmentchannel1
	A_32_P104300	1.08e-06	3.18e-08	6.72	8.75504	1.5
TIMELESS	A_23_P53276	1.08e-06	3.18e-08	6.72	8.75463	1.29	timelesscircadianclock
ABCA5	A_23_P78018	1.08e-06	3.19e-08	-6.71	8.7508	-1.17	ATPbindingcassettesubfamilyAmember5
PUF60	A_23_P9756	1.08e-06	3.2e-08	6.71	8.74764	0.82	poly(U)bindingsplicingfactor60
CD276	A_23_P393598	1.09e-06	3.22e-08	6.71	8.74222	1.57	CD276molecule
FLNA	A_23_P96568	1.09e-06	3.23e-08	6.71	8.74039	1.22	filaminA
ARHGAP11A	A_23_P136805	1.1e-06	3.26e-08	6.71	8.73047	1.9	RhoGTPaseactivatingprotein11A
POFUT1	A_23_P68624	1.11e-06	3.28e-08	6.71	8.72353	1.77	proteinO-fucosyltransferase1
ZNF91	A_23_P209146	1.11e-06	3.29e-08	-6.71	8.72171	-1.32	zincfingerprotein91
TMEM220	A_23_P4069	1.11e-06	3.3e-08	-6.7	8.71753	-1.77	transmembraneprotein220
PSMD12	A_32_P12639	1.12e-06	3.33e-08	6.7	8.71077	0.776	proteasome26Ssubunit,non-ATPase12
SOX12	A_23_P131887	1.12e-06	3.33e-08	6.7	8.70998	1.7	SRY-box12
NOLC1	A_23_P314151	1.12e-06	3.33e-08	6.7	8.70955	1.15	nucleolarandcoiled-bodyphosphoprotein1
GJA3	A_32_P205241	1.12e-06	3.34e-08	6.7	8.70798	2.65	gapjunctionproteinalpha3
HIST1H4K	A_23_P30813	1.12e-06	3.35e-08	6.7	8.70314	1.36	histonecluster1,H4k
PCGF1	A_23_P68059	1.14e-06	3.4e-08	6.7	8.69044	0.808	polycombgroupringfinger1
KIAA0930	A_23_P315589	1.14e-06	3.41e-08	6.69	8.68648	0.941	KIAA0930
KIAA0101	A_23_P117852	1.14e-06	3.42e-08	6.69	8.68436	1.54	KIAA0101
ZNF430	A_23_P56304	1.15e-06	3.44e-08	-6.69	8.67728	-0.979	zincfingerprotein430
YDJC	A_24_P92367	1.15e-06	3.45e-08	6.69	8.67444	0.916	YdjChomolog(bacterial)
ALG13	A_23_P22672	1.15e-06	3.45e-08	-6.69	8.67418	-0.96	ALG13,UDP-N-acetylglucosaminyltransferasesubunit
LINC01146	A_24_P759747	1.15e-06	3.46e-08	-6.69	8.67146	-1.85	longintergenicnon-proteincodingRNA1146
ACTL6A	A_23_P69249	1.16e-06	3.49e-08	6.69	8.66315	1.37	actinlike6A
	A_32_P193091	1.16e-06	3.49e-08	-6.69	8.66252	-1.33
RRAS2	A_23_P405761	1.16e-06	3.5e-08	6.69	8.66144	1.26	relatedRASviral(r-ras)oncogenehomolog2
PHC3	A_23_P409988	1.16e-06	3.51e-08	6.69	8.65894	0.927	polyhomeotichomolog3
TFF3	A_24_P245778	1.16e-06	3.52e-08	-6.69	8.65669	-4.47	trefoilfactor3
SPRTN	A_23_P433791	1.16e-06	3.52e-08	6.69	8.65493	0.951	SprT-likeN-terminaldomain
CIRBP	A_23_P142322	1.16e-06	3.53e-08	-6.68	8.65377	-1.05	coldinducibleRNAbindingprotein
HMGB3	A_23_P217236	1.16e-06	3.53e-08	6.68	8.65314	1.5	highmobilitygroupbox3
CACYBP	A_23_P74034	1.16e-06	3.53e-08	6.68	8.65213	0.894	calcyclinbindingprotein
SLC37A1	A_23_P17695	1.17e-06	3.54e-08	-6.68	8.64914	-1.5	solutecarrierfamily37member1
CHRAC1	A_23_P123544	1.17e-06	3.54e-08	6.68	8.64861	0.893	chromatinaccessibilitycomplex1
TAF2	A_23_P43248	1.17e-06	3.55e-08	6.68	8.64704	0.88	TATA-boxbindingproteinassociatedfactor2
MTERF3	A_24_P243834	1.17e-06	3.56e-08	6.68	8.64385	0.841	mitochondrialtranscriptionterminationfactor3
PRKAB2	A_23_P350704	1.17e-06	3.58e-08	6.68	8.64007	1.01	proteinkinaseAMP-activatednon-catalyticsubunitbeta2
GFRA1	A_23_P12686	1.17e-06	3.59e-08	-6.68	8.63728	-2.53	GDNFfamilyreceptoralpha1
BUB1B	A_23_P163481	1.18e-06	3.59e-08	6.68	8.63577	1.82	BUB1mitoticcheckpointserine/threoninekinaseB
KIF13B	A_32_P165611	1.18e-06	3.61e-08	-6.68	8.63097	-1.4	kinesinfamilymember13B
FCHO2	A_23_P349083	1.19e-06	3.64e-08	-6.68	8.62341	-1.27	FCHdomainonly2
MCM10	A_24_P412088	1.2e-06	3.66e-08	6.67	8.6168	2.21	minichromosomemaintenance10replicationinitiationfactor
HIPK2	A_23_P169766	1.2e-06	3.67e-08	-6.67	8.61457	-1.23	homeodomaininteractingproteinkinase2
PTPRN2	A_32_P79434	1.2e-06	3.67e-08	-6.67	8.61428	-2.55	proteintyrosinephosphatase,receptortypeN2
TPT1	A_24_P179351	1.2e-06	3.69e-08	-6.67	8.6081	-0.824	tumorprotein,translationally-controlled1
UPRT	A_24_P185986	1.2e-06	3.7e-08	-6.67	8.60644	-1.2	uracilphosphoribosyltransferasehomolog
DCAF13	A_23_P215875	1.2e-06	3.71e-08	6.67	8.60475	0.97	DDB1andCUL4associatedfactor13
	A_32_P194974	1.2e-06	3.71e-08	6.67	8.60435	4.56
	A_24_P921264	1.21e-06	3.74e-08	6.67	8.59532	1.11
SAMD1	A_23_P435941	1.21e-06	3.75e-08	6.67	8.59372	1.16	sterilealphamotifdomaincontaining1
SNRPB	A_23_P154675	1.22e-06	3.76e-08	6.67	8.59002	1.07	smallnuclearribonucleoproteinpolypeptidesBandB1
	A_24_P638073	1.22e-06	3.78e-08	-6.66	8.58569	-2.01
FAM214A	A_24_P357576	1.22e-06	3.78e-08	-6.66	8.58567	-1.13	familywithsequencesimilarity214memberA
QSOX2	A_24_P263682	1.22e-06	3.79e-08	6.66	8.58444	1.34	quiescinsulfhydryloxidase2
RREB1	A_23_P325411	1.23e-06	3.8e-08	-6.66	8.58	-0.924	rasresponsiveelementbindingprotein1
HJURP	A_24_P257099	1.23e-06	3.81e-08	6.66	8.57893	1.95	Hollidayjunctionrecognitionprotein
TREML1	A_23_P156550	1.23e-06	3.82e-08	6.66	8.57432	1.49	triggeringreceptorexpressedonmyeloidcellslike1
	A_32_P11764	1.23e-06	3.83e-08	-6.66	8.57284	-2.74
MRM2	A_24_P363477	1.23e-06	3.83e-08	6.66	8.57269	0.899	mitochondrialrRNAmethyltransferase2
HOXB9	A_23_P27013	1.23e-06	3.83e-08	6.66	8.57218	4.29	homeoboxB9
TFF3	A_23_P393099	1.23e-06	3.85e-08	-6.66	8.5686	-5.19	trefoilfactor3
LRR1	A_24_P13533	1.23e-06	3.85e-08	6.66	8.56699	1.33	leucinerichrepeatprotein1
POTED	A_24_P237804	1.24e-06	3.88e-08	6.66	8.559	4.45	POTEankyrindomainfamilymemberD
NAV2	A_24_P933580	1.26e-06	3.93e-08	-6.65	8.54672	-1.84	neuronnavigator2
FERMT1	A_24_P365506	1.26e-06	3.95e-08	6.65	8.54235	1.42	fermitinfamilymember1
POLR2D	A_32_P118512	1.26e-06	3.95e-08	6.65	8.54227	0.995	RNApolymeraseIIsubunitD
FADS1	A_23_P203419	1.26e-06	3.96e-08	6.65	8.54128	2.01	fattyaciddesaturase1
ADRM1	A_23_P68665	1.26e-06	3.96e-08	6.65	8.54071	0.989	adhesionregulatingmolecule1
PAQR3	A_23_P337875	1.26e-06	3.97e-08	6.65	8.53865	1.3	progestinandadipoQreceptorfamilymember3
SCGB2A1	A_23_P312300	1.27e-06	4e-08	-6.65	8.531	-4.47	secretoglobinfamily2Amember1
GINS4	A_23_P136787	1.27e-06	4e-08	6.65	8.5308	1.91	GINScomplexsubunit4
	A_32_P180538	1.27e-06	4.01e-08	6.65	8.52835	1.21
PHYKPL	A_23_P41888	1.28e-06	4.04e-08	-6.64	8.52091	-0.968	5-phosphohydroxy-L-lysinephospho-lyase
BCKDHB	A_24_P914513	1.29e-06	4.06e-08	-6.64	8.51528	-1.56	branchedchainketoaciddehydrogenaseE1subunitbeta
	A_32_P223256	1.3e-06	4.1e-08	6.64	8.50652	4.19
STRIP2	A_32_P213831	1.3e-06	4.1e-08	6.64	8.50551	2.36	striatininteractingprotein2
PPIF	A_23_P202104	1.3e-06	4.11e-08	6.64	8.50507	1.49	peptidylprolylisomeraseF
CAST	A_23_P213518	1.3e-06	4.11e-08	-6.64	8.50309	-1.25	calpastatin
MSANTD3	A_23_P146584	1.3e-06	4.13e-08	6.64	8.50007	1.49	Myb/SANTDNAbindingdomaincontaining3
ZNF283	A_24_P409670	1.31e-06	4.16e-08	-6.64	8.4917	-0.991	zincfingerprotein283
ZNF107	A_24_P209378	1.32e-06	4.21e-08	-6.63	8.48115	-1.19	zincfingerprotein107
PPP5C	A_23_P153583	1.34e-06	4.26e-08	6.63	8.4694	0.874	proteinphosphatase5catalyticsubunit
THSD4	A_23_P148249	1.35e-06	4.29e-08	-6.63	8.46308	-1.93	thrombospondintype1domaincontaining4
SSC5D	A_24_P170717	1.35e-06	4.3e-08	-6.63	8.45957	-3.63	scavengerreceptorcysteinerichfamilymemberwith5domains
ALYREF	A_24_P387158	1.36e-06	4.33e-08	6.62	8.45201	0.991	Aly/REFexportfactor
CCL14	A_23_P218369	1.38e-06	4.42e-08	-6.62	8.433	-3.6	C-Cmotifchemokineligand14
FAM225A	A_24_P687326	1.38e-06	4.42e-08	6.62	8.43262	1.67	familywithsequencesimilarity225memberA(non-proteincoding)
SFRP2	A_24_P137501	1.38e-06	4.43e-08	-6.62	8.43171	-3.08	secretedfrizzledrelatedprotein2
NSUN2	A_23_P7423	1.39e-06	4.44e-08	6.62	8.42865	1.04	NOP2/SunRNAmethyltransferasefamilymember2
XPR1	A_24_P336417	1.39e-06	4.45e-08	6.62	8.42553	1.23	xenotropicandpolytropicretrovirusreceptor1
JADE2	A_24_P226278	1.39e-06	4.47e-08	6.61	8.42183	1.55	jadefamilyPHDfinger2
TTK	A_23_P259586	1.4e-06	4.5e-08	6.61	8.41611	1.96	TTKproteinkinase
TRIO	A_24_P42603	1.4e-06	4.5e-08	6.61	8.4149	1.35	trioRhoguaninenucleotideexchangefactor
TFF3	A_24_P289208	1.41e-06	4.55e-08	-6.61	8.4057	-2.86	trefoilfactor3
ZBTB20	A_32_P179526	1.41e-06	4.55e-08	-6.61	8.40523	-1.33	zincfingerandBTBdomaincontaining20
SLC26A2	A_23_P250951	1.42e-06	4.56e-08	-6.61	8.40227	-1.93	solutecarrierfamily26member2
USP18	A_23_P132159	1.42e-06	4.59e-08	6.61	8.39644	1.77	ubiquitinspecificpeptidase18
PCCA	A_23_P48358	1.43e-06	4.63e-08	-6.6	8.3885	-1.17	propionyl-CoAcarboxylasealphasubunit
POLQ	A_23_P333998	1.44e-06	4.65e-08	6.6	8.38335	1.66	DNApolymerasetheta
ATOH8	A_23_P142878	1.45e-06	4.69e-08	-6.6	8.37498	-1.56	atonalbHLHtranscriptionfactor8
EIF2AK2	A_23_P142750	1.45e-06	4.69e-08	6.6	8.37483	0.927	eukaryotictranslationinitiationfactor2alphakinase2
TAF5	A_23_P52311	1.47e-06	4.75e-08	6.6	8.36289	1.05	TATA-boxbindingproteinassociatedfactor5
ZNF598	A_23_P100292	1.47e-06	4.75e-08	6.6	8.3624	0.746	zincfingerprotein598
CD274	A_23_P338479	1.47e-06	4.76e-08	6.6	8.36032	2.81	CD274molecule
CCNB2	A_23_P65757	1.47e-06	4.77e-08	6.6	8.35922	1.85	cyclinB2
LMO7	A_23_P205159	1.47e-06	4.78e-08	-6.59	8.3571	-1.98	LIMdomain7
ATAD5	A_23_P255750	1.47e-06	4.78e-08	6.59	8.35687	1.45	ATPasefamily,AAAdomaincontaining5
CFH	A_23_P200160	1.47e-06	4.78e-08	-6.59	8.35571	-2.39	complementfactorH
CTAGE1	A_24_P124805	1.48e-06	4.81e-08	-6.59	8.35113	-1.19	cutaneousT-celllymphoma-associatedantigen1
CDH3	A_23_P49155	1.49e-06	4.84e-08	6.59	8.34412	1.75	cadherin3
MED10	A_23_P124022	1.49e-06	4.85e-08	6.59	8.34242	1.07	mediatorcomplexsubunit10
SLC39A4	A_23_P20502	1.5e-06	4.9e-08	6.59	8.33309	1.37	solutecarrierfamily39member4
	A_32_P82580	1.51e-06	4.94e-08	-6.58	8.32506	-1.78
FAM189A2	A_32_P43717	1.51e-06	4.95e-08	-6.58	8.32231	-2.38	familywithsequencesimilarity189memberA2
TNFAIP3	A_24_P166527	1.53e-06	5.01e-08	6.58	8.31126	2.25	TNFalphainducedprotein3
KIAA1804	A_24_P130952	1.55e-06	5.08e-08	6.58	8.29685	1.64	mixedlineagekinase4
RSAD2	A_24_P28722	1.55e-06	5.1e-08	6.58	8.29377	2.54	radicalS-adenosylmethioninedomaincontaining2
GMNN	A_23_P19712	1.55e-06	5.1e-08	6.58	8.29373	1.05	geminin,DNAreplicationinhibitor
UHRF1	A_23_P208880	1.55e-06	5.1e-08	6.58	8.29361	1.58	ubiquitinlikewithPHDandringfingerdomains1
FAM89A	A_24_P418408	1.55e-06	5.11e-08	6.57	8.29193	2.18	familywithsequencesimilarity89memberA
P3H4	A_24_P407866	1.56e-06	5.14e-08	6.57	8.28625	1.47	prolyl3-hydroxylasefamilymember4(non-enzymatic)
KIF11	A_23_P52278	1.57e-06	5.16e-08	6.57	8.28196	1.59	kinesinfamilymember11
ATAD5	A_24_P113144	1.58e-06	5.21e-08	6.57	8.27277	1.67	ATPasefamily,AAAdomaincontaining5
KIAA2022	A_32_P169505	1.58e-06	5.22e-08	-6.57	8.2704	-2.7	KIAA2022
MICAL3	A_24_P366082	1.6e-06	5.28e-08	6.57	8.25986	0.958	microtubuleassociatedmonooxygenase,calponinandLIMdomaincontaining3
PIP	A_23_P8702	1.62e-06	5.36e-08	-6.56	8.24543	-7.15	prolactininducedprotein
SEPT3	A_23_P503127	1.62e-06	5.36e-08	6.56	8.24471	1.71	septin3
TMEM185B	A_23_P119789	1.66e-06	5.51e-08	6.55	8.21814	1.14	transmembraneprotein185B
TPT1	A_32_P96213	1.66e-06	5.51e-08	-6.55	8.21707	-0.781	tumorprotein,translationally-controlled1
HIST1H4I	A_24_P20873	1.7e-06	5.63e-08	6.55	8.19686	1.21	histonecluster1,H4i
ZNF493	A_23_P354942	1.7e-06	5.65e-08	-6.54	8.19341	-0.984	zincfingerprotein493
IGF1	A_24_P304419	1.7e-06	5.66e-08	-6.54	8.19237	-3.25	insulinlikegrowthfactor1
PLAU	A_23_P24104	1.71e-06	5.67e-08	6.54	8.18957	2.28	plasminogenactivator,urokinase
PLK1	A_24_P313504	1.71e-06	5.68e-08	6.54	8.18858	1.8	pololikekinase1
HMGCS2	A_23_P103588	1.72e-06	5.72e-08	-6.54	8.18156	-3.37	3-hydroxy-3-methylglutaryl-CoAsynthase2
C1QTNF3	A_23_P122068	1.73e-06	5.77e-08	-6.54	8.17217	-1.94	C1qandtumornecrosisfactorrelatedprotein3
UBE2S	A_32_P171328	1.74e-06	5.82e-08	6.54	8.16506	1.45	ubiquitinconjugatingenzymeE2S
SETD1A	A_23_P129678	1.74e-06	5.82e-08	6.54	8.16419	0.838	SETdomaincontaining1A
USB1	A_23_P206272	1.74e-06	5.82e-08	6.54	8.1636	1.46	U6snRNAbiogenesisphosphodiesterase1
MRPS12	A_24_P569294	1.74e-06	5.83e-08	6.54	8.16334	0.969	mitochondrialribosomalproteinS12
SLC39A6	A_24_P156049	1.74e-06	5.83e-08	6.54	8.16305	1.43	solutecarrierfamily39member6
ZNF736	A_24_P897062	1.76e-06	5.89e-08	-6.53	8.15271	-1.28	zincfingerprotein736
EBF1	A_24_P156501	1.76e-06	5.9e-08	-6.53	8.15092	-1.83	earlyB-cellfactor1
STATH	A_23_P252253	1.76e-06	5.91e-08	-6.53	8.14896	-6.84	statherin
PPT1	A_24_P276628	1.76e-06	5.92e-08	6.53	8.14787	1.15	palmitoyl-proteinthioesterase1
	A_32_P18493	1.77e-06	5.94e-08	-6.53	8.14496	-0.935
TMPRSS5	A_23_P52797	1.78e-06	6e-08	-6.53	8.13514	-2.18	transmembraneprotease,serine5
IKZF2	A_32_P114284	1.78e-06	6.01e-08	-6.53	8.13368	-2.35	IKAROSfamilyzincfinger2
EXPH5	A_23_P403335	1.78e-06	6.01e-08	-6.53	8.13234	-1.51	exophilin5
ELMO2	A_24_P322635	1.79e-06	6.03e-08	-6.53	8.13017	-0.983	engulfmentandcellmotility2
AATF	A_23_P89460	1.79e-06	6.03e-08	6.53	8.12971	0.982	apoptosisantagonizingtranscriptionfactor
	A_24_P610945	1.79e-06	6.06e-08	6.52	8.12568	1.87
ZNF282	A_23_P311358	1.79e-06	6.06e-08	6.52	8.12433	1.4	zincfingerprotein282
GNPDA1	A_23_P144622	1.79e-06	6.07e-08	6.52	8.12313	0.901	glucosamine-6-phosphatedeaminase1
LOXL2	A_23_P111995	1.8e-06	6.09e-08	6.52	8.11992	2.08	lysyloxidaselike2
PAQR4	A_23_P397341	1.8e-06	6.12e-08	6.52	8.1153	1.59	progestinandadipoQreceptorfamilymember4
GMPPB	A_23_P92202	1.81e-06	6.15e-08	-6.52	8.11054	-0.894	GDP-mannosepyrophosphorylaseB
PCM1	A_24_P555510	1.81e-06	6.15e-08	-6.52	8.11035	-1.39	pericentriolarmaterial1
PRIM1	A_23_P25019	1.82e-06	6.18e-08	6.52	8.10606	1.14	primase(DNA)subunit1
DMD	A_24_P34186	1.82e-06	6.2e-08	-6.52	8.1023	-1.61	dystrophin
	A_24_P358146	1.82e-06	6.22e-08	6.52	8.10025	1.32
SCN8A	A_23_P76245	1.82e-06	6.22e-08	6.52	8.09923	2.3	sodiumvoltage-gatedchannelalphasubunit8
CENPF	A_23_P401	1.83e-06	6.24e-08	6.52	8.09581	1.86	centromereproteinF
RHOJ	A_23_P316012	1.84e-06	6.28e-08	-6.51	8.08989	-1.74	rashomologfamilymemberJ
LOC100506990	A_24_P213370	1.84e-06	6.29e-08	-6.51	8.08937	-1.58	uncharacterizedLOC100506990
RPL14	A_32_P81149	1.85e-06	6.32e-08	-6.51	8.08387	-0.99	ribosomalproteinL14
EMCN	A_23_P382065	1.85e-06	6.35e-08	-6.51	8.07935	-1.91	endomucin
CENPE	A_23_P253524	1.87e-06	6.4e-08	6.51	8.07144	1.77	centromereproteinE
SCAI	A_23_P325625	1.88e-06	6.44e-08	6.51	8.0658	1.21	suppressorofcancercellinvasion
	A_24_P567298	1.88e-06	6.45e-08	6.51	8.06474	4.52
STK3	A_23_P215963	1.88e-06	6.46e-08	6.51	8.06311	1.12	serine/threoninekinase3
GALNT18	A_23_P139418	1.88e-06	6.46e-08	6.5	8.06222	1.53	polypeptideN-acetylgalactosaminyltransferase18
SPC24	A_24_P314571	1.89e-06	6.49e-08	6.5	8.0579	1.64	SPC24,NDC80kinetochorecomplexcomponent
FADS3	A_23_P64404	1.9e-06	6.54e-08	6.5	8.05035	1.85	fattyaciddesaturase3
	A_24_P367397	1.91e-06	6.6e-08	6.5	8.04166	1.08
CLP1	A_24_P252973	1.92e-06	6.62e-08	6.5	8.03843	0.861	cleavageandpolyadenylationfactorIsubunit1
PHYHIP	A_23_P433229	1.92e-06	6.63e-08	-6.5	8.03672	-2.21	phytanoyl-CoA2-hydroxylaseinteractingprotein
MAGEA1	A_23_P96291	1.93e-06	6.66e-08	6.5	8.03234	6.07	MAGEfamilymemberA1
GART	A_24_P239140	1.94e-06	6.71e-08	6.49	8.02609	1.02	phosphoribosylglycinamideformyltransferase,phosphoribosylglycinamidesynthetase,phosphoribosylaminoimidazolesynthetase
PTPN18	A_24_P80135	1.94e-06	6.72e-08	-6.49	8.02349	-1.13	proteintyrosinephosphatase,non-receptortype18
RAB32	A_24_P303480	1.94e-06	6.73e-08	6.49	8.0227	1.56	RAB32,memberRASoncogenefamily
SLC7A6	A_24_P159312	1.94e-06	6.74e-08	6.49	8.02133	0.99	solutecarrierfamily7member6
XXYLT1	A_23_P345710	1.96e-06	6.81e-08	6.49	8.01079	1.09	xylosidexylosyltransferase1
GCNT3	A_23_P151915	1.96e-06	6.82e-08	-6.49	8.00897	-3.28	glucosaminyl(N-acetyl)transferase3,mucintype
FUT3	A_23_P360316	1.97e-06	6.86e-08	-6.49	8.00413	-2.76	fucosyltransferase3(Lewisbloodgroup)
HSPD1	A_32_P25273	1.97e-06	6.86e-08	6.49	8.00364	0.924	heatshockproteinfamilyD(Hsp60)member1
	A_24_P294765	1.97e-06	6.87e-08	-6.49	8.00297	-1.49
PSMD12	A_23_P77876	1.97e-06	6.89e-08	6.49	8.00013	0.704	proteasome26Ssubunit,non-ATPase12
	A_24_P695669	1.97e-06	6.89e-08	-6.49	7.99996	-1.21
MAGEA4	A_24_P185945	1.98e-06	6.93e-08	6.48	7.99468	5.62	MAGEfamilymemberA4
NAB2	A_23_P368187	1.98e-06	6.93e-08	6.48	7.99388	1.01	NGFI-Abindingprotein2
	A_32_P122285	1.99e-06	6.95e-08	-6.48	7.9911	-1.12
LGI1	A_23_P127267	1.99e-06	6.97e-08	-6.48	7.98883	-2.8	leucinerichgliomainactivated1
GNGT1	A_23_P123096	2e-06	6.99e-08	6.48	7.98516	2.83	Gproteinsubunitgammatransducin1
GNAQ	A_24_P303852	2e-06	7.01e-08	-6.48	7.9835	-1.2	Gproteinsubunitalphaq
	A_24_P76521	2.01e-06	7.04e-08	6.48	7.97852	1.67
LY6E	A_24_P317762	2.01e-06	7.05e-08	6.48	7.97691	1.3	lymphocyteantigen6complex,locusE
OXGR1	A_23_P139986	2.01e-06	7.05e-08	-6.48	7.9769	-3.34	oxoglutaratereceptor1
SLIT3	A_23_P58588	2.01e-06	7.07e-08	-6.48	7.97514	-2.02	slitguidanceligand3
	A_32_P221569	2.01e-06	7.07e-08	6.48	7.9751	1.52
	A_24_P463989	2.01e-06	7.08e-08	-6.48	7.97317	-1.16
BCL2L12	A_23_P50477	2.01e-06	7.1e-08	6.48	7.97013	1.03	BCL2like12
HAUS2	A_23_P129301	2.04e-06	7.19e-08	6.47	7.9576	0.846	HAUSaugminlikecomplexsubunit2
H2AFZ	A_24_P41570	2.05e-06	7.24e-08	6.47	7.95099	0.905	H2AhistonefamilymemberZ
CGGBP1	A_23_P363163	2.05e-06	7.24e-08	-6.47	7.95093	-0.888	CGGtripletrepeatbindingprotein1
GCNT3	A_23_P420209	2.05e-06	7.25e-08	-6.47	7.95016	-3.21	glucosaminyl(N-acetyl)transferase3,mucintype
STIP1	A_32_P92783	2.05e-06	7.26e-08	6.47	7.94894	1.15	stressinducedphosphoprotein1
	A_32_P69683	2.05e-06	7.27e-08	-6.47	7.94726	-1.24
	A_32_P61298	2.05e-06	7.28e-08	-6.47	7.94597	-2.69
ARL1	A_24_P338648	2.05e-06	7.28e-08	-6.47	7.94544	-0.957	ADPribosylationfactorlikeGTPase1
PAX9	A_32_P70818	2.06e-06	7.31e-08	-6.47	7.94177	-2.65	pairedbox9
POTEB3	A_32_P16007	2.06e-06	7.32e-08	6.47	7.94104	4.58	POTEankyrindomainfamilymemberB3
CRYL1	A_23_P162746	2.07e-06	7.36e-08	-6.47	7.93543	-1.41	crystallinlambda1
HOMER3	A_23_P39364	2.08e-06	7.39e-08	6.47	7.93166	1.52	homerscaffoldingprotein3
MAZ	A_23_P33433	2.08e-06	7.41e-08	6.46	7.92837	0.903	MYCassociatedzincfingerprotein
C17orf53	A_23_P129967	2.09e-06	7.47e-08	6.46	7.92125	1.47	chromosome17openreadingframe53
RSRC1	A_32_P34589	2.11e-06	7.54e-08	6.46	7.91225	1.27	arginineandserinerichcoiled-coil1
ZNF610	A_23_P416751	2.12e-06	7.56e-08	-6.46	7.90923	-1.48	zincfingerprotein610
LAPTM4B	A_24_P180680	2.12e-06	7.57e-08	6.46	7.90796	1.47	lysosomalproteintransmembrane4beta
FGF14	A_23_P88033	2.12e-06	7.58e-08	-6.46	7.90591	-1.78	fibroblastgrowthfactor14
B3GNT6	A_23_P127978	2.13e-06	7.63e-08	-6.46	7.90061	-3	UDP-GlcNAc:betaGalbeta-1,3-N-acetylglucosaminyltransferase6
AGAP1	A_23_P119794	2.13e-06	7.63e-08	-6.46	7.90015	-1.61	ArfGAPwithGTPasedomain,ankyrinrepeatandPHdomain1
FAM172A	A_24_P103363	2.13e-06	7.65e-08	-6.45	7.89731	-0.99	familywithsequencesimilarity172memberA
	A_32_P168701	2.13e-06	7.65e-08	-6.45	7.89712	-3.03
MMS22L	A_32_P137926	2.14e-06	7.68e-08	6.45	7.89406	1.59	MMS22like,DNArepairprotein
ABL2	A_23_P138099	2.15e-06	7.73e-08	6.45	7.88766	2.05	ABLproto-oncogene2,non-receptortyrosinekinase
GPRASP1	A_23_P96590	2.15e-06	7.73e-08	-6.45	7.88765	-1.45	Gprotein-coupledreceptorassociatedsortingprotein1
TNFRSF12A	A_23_P49338	2.15e-06	7.73e-08	6.45	7.88733	2.67	TNFreceptorsuperfamilymember12A
ZNF714	A_24_P19268	2.15e-06	7.73e-08	-6.45	7.88723	-0.885	zincfingerprotein714
FAM172A	A_24_P111912	2.17e-06	7.83e-08	-6.45	7.87449	-1.13	familywithsequencesimilarity172memberA
BHMT2	A_24_P231829	2.17e-06	7.84e-08	-6.45	7.87422	-1.69	betaine--homocysteineS-methyltransferase2
GNA12	A_24_P98086	2.18e-06	7.88e-08	6.45	7.86874	1.16	Gproteinsubunitalpha12
STIL	A_24_P214231	2.19e-06	7.9e-08	6.45	7.86574	1.81	SCL/TAL1interruptinglocus
BMP1	A_24_P129417	2.19e-06	7.91e-08	6.44	7.86551	1.57	bonemorphogeneticprotein1
METTL21A	A_23_P156811	2.19e-06	7.93e-08	-6.44	7.86194	-1.87	methyltransferaselike21A
LINC00319	A_32_P214178	2.2e-06	7.97e-08	6.44	7.85808	2.6	longintergenicnon-proteincodingRNA319
ZNF730	A_32_P181513	2.2e-06	7.98e-08	-6.44	7.85671	-1.15	zincfingerprotein730
CRKL	A_23_P40535	2.21e-06	8.02e-08	6.44	7.85133	1.01	CRKlikeproto-oncogene,adaptorprotein
MED30	A_23_P31866	2.28e-06	8.27e-08	6.43	7.82115	0.827	mediatorcomplexsubunit30
KRT14	A_23_P4335	2.28e-06	8.28e-08	6.43	7.81998	2.78	keratin14
LMBRD1	A_23_P81660	2.28e-06	8.3e-08	-6.43	7.81852	-0.875	LMBR1domaincontaining1
INHBA	A_24_P535256	2.28e-06	8.3e-08	6.43	7.81807	3.38	inhibinbetaAsubunit
GAS7	A_24_P82466	2.3e-06	8.38e-08	-6.43	7.80866	-1.94	growtharrestspecific7
MRPL47	A_23_P502425	2.3e-06	8.38e-08	6.43	7.80865	1.14	mitochondrialribosomalproteinL47
HIST1H2BE	A_23_P30776	2.3e-06	8.38e-08	6.43	7.80814	1.19	histonecluster1,H2be
	A_24_P212565	2.32e-06	8.49e-08	6.42	7.7963	0.863
LMO7	A_24_P301146	2.34e-06	8.55e-08	-6.42	7.7892	-2.02	LIMdomain7
FOXK2	A_24_P416301	2.35e-06	8.59e-08	6.42	7.78433	0.903	forkheadboxK2
CPEB4	A_23_P251937	2.39e-06	8.76e-08	-6.41	7.7653	-1.05	cytoplasmicpolyadenylationelementbindingprotein4
SRPX	A_23_P96383	2.4e-06	8.79e-08	-6.41	7.76256	-2.84	sushirepeatcontainingprotein,X-linked
SVEP1	A_23_P216596	2.42e-06	8.86e-08	-6.41	7.75428	-1.37	sushi,vonWillebrandfactortypeA,EGFandpentraxindomaincontaining1
SORBS1	A_24_P326511	2.42e-06	8.88e-08	-6.41	7.75158	-1.74	sorbinandSH3domaincontaining1
MAGI2-AS3	A_24_P748377	2.42e-06	8.9e-08	-6.41	7.75003	-1.66	MAGI2antisenseRNA3
HAT1	A_23_P339480	2.43e-06	8.94e-08	6.41	7.7451	0.919	histoneacetyltransferase1
	A_32_P75141	2.43e-06	8.95e-08	-6.41	7.74458	-2.16
RSPO3	A_23_P111402	2.43e-06	8.96e-08	-6.41	7.7429	-2.68	R-spondin3
SHMT2	A_23_P169629	2.43e-06	8.97e-08	6.41	7.74234	0.794	serinehydroxymethyltransferase2
KIFC1	A_23_P133956	2.44e-06	8.99e-08	6.41	7.73971	1.8	kinesinfamilymemberC1
	A_24_P610387	2.44e-06	9e-08	6.41	7.73868	0.991
PUF60	A_24_P149645	2.45e-06	9.05e-08	6.4	7.73335	0.776	poly(U)bindingsplicingfactor60
	A_32_P17743	2.45e-06	9.06e-08	-6.4	7.7324	-2.49
CDCA3	A_23_P162476	2.47e-06	9.12e-08	6.4	7.72643	1.59	celldivisioncycleassociated3
	A_32_P216041	2.47e-06	9.13e-08	-6.4	7.72495	-3.42
TDRD10	A_23_P423108	2.47e-06	9.14e-08	-6.4	7.72423	-1.59	tudordomaincontaining10
NRIP3	A_23_P47682	2.47e-06	9.16e-08	6.4	7.72193	2.25	nuclearreceptorinteractingprotein3
RAD54B	A_23_P82738	2.48e-06	9.2e-08	6.4	7.71788	1.28	RAD54homologB(S.cerevisiae)
ZNF518B	A_24_P238578	2.48e-06	9.21e-08	6.4	7.71632	1.8	zincfingerprotein518B
PPARGC1A	A_23_P18447	2.48e-06	9.21e-08	-6.4	7.71596	-2.23	PPARGcoactivator1alpha
ACOX1	A_23_P206945	2.49e-06	9.26e-08	-6.4	7.71106	-1.05	acyl-CoAoxidase1
	A_24_P92661	2.49e-06	9.27e-08	-6.4	7.71038	-0.9
	A_24_P255252	2.5e-06	9.29e-08	-6.4	7.70761	-0.818
MORC2	A_24_P100234	2.5e-06	9.34e-08	6.4	7.70321	1.04	MORCfamilyCW-typezincfinger2
TMEM65	A_24_P256583	2.5e-06	9.34e-08	6.4	7.70299	1.31	transmembraneprotein65
CDCA2	A_24_P323434	2.51e-06	9.35e-08	6.4	7.70139	2.44	celldivisioncycleassociated2
SMARCD1	A_23_P204745	2.51e-06	9.36e-08	6.39	7.70028	0.867	SWI/SNFrelated,matrixassociated,actindependentregulatorofchromatin,subfamilyd,member1
TSPAN6	A_24_P83262	2.51e-06	9.38e-08	-6.39	7.69912	-1.7	tetraspanin6
PSMC4	A_24_P91310	2.54e-06	9.51e-08	6.39	7.68475	0.904	proteasome26Ssubunit,ATPase4
ZC3H6	A_24_P826348	2.54e-06	9.52e-08	-6.39	7.6846	-1.44	zincfingerCCCH-typecontaining6
ZNF431	A_23_P39441	2.55e-06	9.54e-08	-6.39	7.68199	-1.16	zincfingerprotein431
EPS8L1	A_23_P208779	2.55e-06	9.56e-08	-6.39	7.68007	-2.15	EPS8like1
	A_32_P161033	2.59e-06	9.72e-08	-6.38	7.66392	-3.1
DEAF1	A_23_P124044	2.61e-06	9.8e-08	-6.38	7.65548	-0.852	DEAF1,transcriptionfactor
TMEM38B	A_24_P278156	2.61e-06	9.83e-08	6.38	7.6532	1.35	transmembraneprotein38B
TNXB	A_24_P307135	2.61e-06	9.83e-08	-6.38	7.6527	-1.34	tenascinXB
HPCAL1	A_23_P5831	2.62e-06	9.87e-08	6.38	7.64905	0.97	hippocalcinlike1
CEP250	A_24_P162287	2.62e-06	9.89e-08	6.38	7.64704	1.08	centrosomalprotein250
CLPB	A_23_P75978	2.63e-06	9.9e-08	6.38	7.64586	1.07	ClpBhomolog,mitochondrialAAAATPasechaperonin
NDUFB9	A_24_P154006	2.65e-06	1e-07	6.38	7.63634	0.884	NADH:ubiquinoneoxidoreductasesubunitB9
TMPRSS2	A_23_P29067	2.65e-06	1e-07	-6.38	7.63612	-2.22	transmembraneprotease,serine2
ZSCAN2	A_23_P417372	2.65e-06	1e-07	6.37	7.63305	1.18	zincfingerandSCANdomaincontaining2
	A_32_P98752	2.65e-06	1e-07	-6.37	7.63242	-1.52
	A_32_P225052	2.66e-06	1.01e-07	-6.37	7.62782	-1.69
PIK3R1	A_24_P29401	2.67e-06	1.01e-07	-6.37	7.6265	-1.56	phosphoinositide-3-kinaseregulatorysubunit1
PLAC1	A_23_P148609	2.69e-06	1.02e-07	6.37	7.61825	3.48	placentaspecific1
C15orf52	A_23_P163467	2.7e-06	1.02e-07	-6.37	7.61226	-1.81	chromosome15openreadingframe52
	A_23_P158096	2.7e-06	1.02e-07	6.37	7.61216	1.67
SNTG2	A_23_P251132	2.7e-06	1.03e-07	-6.37	7.61087	-2.22	syntrophingamma2
RUVBL1	A_24_P148811	2.71e-06	1.03e-07	6.37	7.60861	1.06	RuvBlikeAAAATPase1
	A_24_P84711	2.71e-06	1.03e-07	6.37	7.606	1.89
IGF1	A_23_P13907	2.71e-06	1.03e-07	-6.37	7.60515	-2.89	insulinlikegrowthfactor1
ST3GAL4	A_24_P181055	2.71e-06	1.03e-07	-6.37	7.60496	-1.65	ST3beta-galactosidealpha-2,3-sialyltransferase4
HMMR	A_23_P70007	2.73e-06	1.04e-07	6.36	7.59783	1.73	hyaluronanmediatedmotilityreceptor
PFDN2	A_23_P51906	2.73e-06	1.04e-07	6.36	7.5978	0.806	prefoldinsubunit2
MCM6	A_23_P90612	2.73e-06	1.04e-07	6.36	7.59574	1.1	minichromosomemaintenancecomplexcomponent6
SEMA4F	A_32_P195065	2.73e-06	1.04e-07	6.36	7.59429	1.55	ssemaphorin4F
JADE1	A_23_P167256	2.73e-06	1.04e-07	-6.36	7.59361	-1.19	jadefamilyPHDfinger1
BTC	A_23_P135722	2.74e-06	1.05e-07	-6.36	7.59128	-2.72	betacellulin
SCIN	A_23_P157136	2.74e-06	1.05e-07	-6.36	7.5905	-3.59	scinderin
WHSC1	A_24_P2463	2.75e-06	1.05e-07	6.36	7.58505	0.978	Wolf-Hirschhornsyndromecandidate1
RBPMS	A_23_P71316	2.75e-06	1.06e-07	-6.36	7.58232	-1.43	RNAbindingproteinwithmultiplesplicing
GPR19	A_23_P99285	2.75e-06	1.06e-07	6.36	7.58161	2.57	Gprotein-coupledreceptor19
PGAP1	A_24_P933565	2.76e-06	1.06e-07	6.36	7.57739	1.33	post-GPIattachmenttoproteins1
ABI3BP	A_23_P218858	2.76e-06	1.06e-07	-6.36	7.57678	-3.32	ABIfamilymember3bindingprotein
ZWINT	A_23_P63789	2.77e-06	1.07e-07	6.36	7.57244	1.33	ZW10interactingkinetochoreprotein
HMGA2	A_23_P95930	2.79e-06	1.07e-07	6.35	7.56677	3.82	highmobilitygroupAT-hook2
CAPN14	A_32_P167076	2.81e-06	1.08e-07	-6.35	7.55846	-4.31	calpain14
	A_32_P172002	2.81e-06	1.08e-07	-6.35	7.55808	-1.22
CKS2	A_23_P71727	2.81e-06	1.08e-07	6.35	7.55703	1.35	CDC28proteinkinaseregulatorysubunit2
PGM5	A_24_P254949	2.81e-06	1.09e-07	-6.35	7.55506	-1.16	phosphoglucomutase5
IL24	A_23_P51951	2.83e-06	1.09e-07	6.35	7.54811	3.97	interleukin24
KBTBD11	A_23_P94319	2.83e-06	1.1e-07	-6.35	7.54717	-2.07	kelchrepeatandBTBdomaincontaining11
AGR3	A_23_P42811	2.83e-06	1.1e-07	-6.35	7.54654	-4.51	anteriorgradient3,proteindisulphideisomerasefamilymember
PLAUR	A_23_P16469	2.83e-06	1.1e-07	6.35	7.54567	2.06	plasminogenactivator,urokinasereceptor
AQP3	A_23_P112481	2.84e-06	1.1e-07	-6.35	7.54101	-2.45	aquaporin3(Gillbloodgroup)
SASH1	A_24_P46689	2.85e-06	1.1e-07	-6.35	7.53931	-1.65	SAMandSH3domaincontaining1
BRIX1	A_23_P252857	2.85e-06	1.11e-07	6.35	7.53794	1.27	BRX1,biogenesisofribosomes
TMTC3	A_24_P944222	2.86e-06	1.11e-07	6.34	7.53465	0.939	transmembraneandtetratricopeptiderepeatcontaining3
SPRY4	A_24_P269062	2.86e-06	1.11e-07	6.34	7.53217	1.36	sproutyRTKsignalingantagonist4
NCAPH	A_23_P415443	2.88e-06	1.12e-07	6.34	7.52656	1.54	non-SMCcondensinIcomplexsubunitH
TCAIM	A_23_P373054	2.89e-06	1.12e-07	-6.34	7.52235	-1.1	T-cellactivationinhibitor,mitochondrial
LINC00659	A_24_P732106	2.89e-06	1.12e-07	6.34	7.5213	3.59	longintergenicnon-proteincodingRNA659
PANX1	A_23_P52634	2.89e-06	1.13e-07	6.34	7.51963	1.59	pannexin1
CENPM	A_24_P399888	2.9e-06	1.13e-07	6.34	7.5158	1.82	centromereproteinM
PTHLH	A_23_P2271	2.91e-06	1.13e-07	6.34	7.51266	3.67	parathyroidhormonelikehormone
	A_32_P10100	2.93e-06	1.15e-07	6.33	7.50351	0.773
EIF1AD	A_23_P127467	2.93e-06	1.15e-07	6.33	7.50221	0.959	eukaryotictranslationinitiationfactor1Adomaincontaining
UBL3	A_23_P140029	2.96e-06	1.16e-07	-6.33	7.49331	-1.29	ubiquitinlike3
CHRNA5	A_23_P88691	2.96e-06	1.16e-07	6.33	7.49324	2.06	cholinergicreceptornicotinicalpha5subunit
C12orf75	A_32_P163089	2.96e-06	1.16e-07	6.33	7.49164	2.2	chromosome12openreadingframe75
CCDC86	A_23_P161918	2.96e-06	1.16e-07	6.33	7.48909	0.842	coiled-coildomaincontaining86
CFH	A_24_P273972	2.98e-06	1.17e-07	-6.33	7.48441	-2.02	complementfactorH
APOD	A_23_P136777	2.98e-06	1.17e-07	-6.33	7.48243	-3.72	apolipoproteinD
CCNE1	A_23_P209200	2.98e-06	1.17e-07	6.33	7.48233	1.4	cyclinE1
POLR2D	A_32_P219753	2.99e-06	1.18e-07	6.33	7.47677	0.758	RNApolymeraseIIsubunitD
BRIP1	A_23_P15844	3.01e-06	1.19e-07	6.32	7.46957	1.74	BRCA1interactingproteinC-terminalhelicase1
KLHL3	A_23_P133543	3.03e-06	1.19e-07	-6.32	7.4625	-1.04	kelchlikefamilymember3
	A_24_P50567	3.04e-06	1.2e-07	-6.32	7.45842	-0.767
DHX33	A_23_P130141	3.05e-06	1.2e-07	6.32	7.4569	1.52	DEAH-boxhelicase33
SHMT2	A_23_P158239	3.07e-06	1.21e-07	6.32	7.4485	0.857	serinehydroxymethyltransferase2
USP28	A_23_P203075	3.07e-06	1.21e-07	6.32	7.44739	1.02	ubiquitinspecificpeptidase28
UTP4	A_24_P25346	3.07e-06	1.21e-07	6.32	7.44704	0.801	UTP4,smallsubunitprocessomecomponent
HIST2H2AC	A_24_P8721	3.07e-06	1.21e-07	6.32	7.4468	0.733	histonecluster2,H2ac
SLC41A1	A_24_P122732	3.07e-06	1.22e-07	6.32	7.44611	1	solutecarrierfamily41member1
	A_24_P400815	3.07e-06	1.22e-07	6.32	7.44465	1.89
TK2	A_23_P351679	3.07e-06	1.22e-07	-6.32	7.44331	-0.872	thymidinekinase2,mitochondrial
	A_24_P935454	3.11e-06	1.24e-07	6.31	7.4298	2.81
MAN1C1	A_24_P925342	3.12e-06	1.24e-07	-6.31	7.42591	-1.44	mannosidasealphaclass1Cmember1
ATP6V1C1	A_23_P146058	3.13e-06	1.25e-07	6.31	7.42239	0.952	ATPaseH+transportingV1subunitC1
	A_24_P562242	3.13e-06	1.25e-07	6.31	7.42112	0.755
ABCD1	A_23_P148556	3.14e-06	1.25e-07	6.31	7.41925	1.31	ATPbindingcassettesubfamilyDmember1
RAB40AL	A_32_P88719	3.19e-06	1.27e-07	-6.3	7.40299	-1.76	RAB40A,memberRASoncogenefamily-like
SOCS4	A_23_P151700	3.19e-06	1.27e-07	6.3	7.40063	1.03	suppressorofcytokinesignaling4
BDH2	A_23_P92490	3.23e-06	1.29e-07	-6.3	7.38856	-1.06	3-hydroxybutyratedehydrogenase,type2
TFPI	A_23_P17095	3.23e-06	1.29e-07	-6.3	7.38799	-1.67	tissuefactorpathwayinhibitor
GNGT1	A_24_P196665	3.23e-06	1.29e-07	6.3	7.38614	3.1	Gproteinsubunitgammatransducin1
FAM111B	A_24_P332314	3.24e-06	1.3e-07	6.3	7.3826	1.53	familywithsequencesimilarity111memberB
OR7E14P	A_23_P350754	3.26e-06	1.3e-07	-6.3	7.37741	-1.38	olfactoryreceptorfamily7subfamilyEmember14pseudogene
	A_23_P139166	3.26e-06	1.3e-07	-6.3	7.37737	-4.39
UBAP1L	A_24_P481783	3.28e-06	1.31e-07	-6.29	7.37064	-0.804	ubiquitinassociatedprotein1like
FAM149A	A_23_P416965	3.29e-06	1.32e-07	-6.29	7.36685	-1.89	familywithsequencesimilarity149memberA
KLHL7	A_23_P215517	3.3e-06	1.32e-07	6.29	7.362	1.42	kelchlikefamilymember7
	A_32_P118578	3.32e-06	1.33e-07	6.29	7.35483	0.902
LINC00260	A_23_P23234	3.36e-06	1.35e-07	6.29	7.34198	1.23	longintergenicnon-proteincodingRNA260
PACRG	A_23_P170901	3.37e-06	1.36e-07	-6.28	7.33876	-1.69	PARK2coregulated
CD276	A_23_P54313	3.37e-06	1.36e-07	6.28	7.33806	1.32	CD276molecule
	A_32_P160670	3.37e-06	1.36e-07	-6.28	7.33748	-0.936
FGF7	A_32_P196029	3.37e-06	1.36e-07	-6.28	7.33679	-2.05	fibroblastgrowthfactor7
TTYH1	A_23_P50817	3.38e-06	1.36e-07	-6.28	7.33377	-2.27	tweetyfamilymember1
GABRP	A_23_P328545	3.39e-06	1.37e-07	-6.28	7.32963	-3.8	gamma-aminobutyricacidtypeAreceptorpisubunit
NFIX	A_23_P165295	3.4e-06	1.37e-07	-6.28	7.3277	-1.17	nuclearfactorIX
EDN3	A_23_P17438	3.4e-06	1.37e-07	-6.28	7.32681	-4.42	endothelin3
SF3B4	A_23_P35131	3.43e-06	1.39e-07	6.28	7.31618	1.33	splicingfactor3bsubunit4
AQP5	A_23_P117104	3.45e-06	1.4e-07	-6.28	7.30977	-5.95	aquaporin5
CCNA2	A_23_P58321	3.49e-06	1.41e-07	6.27	7.29857	1.95	cyclinA2
P3H2	A_23_P69179	3.52e-06	1.43e-07	6.27	7.29023	2.73	prolyl3-hydroxylase2
SPATA6	A_23_P23705	3.53e-06	1.43e-07	-6.27	7.28683	-2.02	spermatogenesisassociated6
MAN1C1	A_23_P103601	3.54e-06	1.44e-07	-6.27	7.28341	-1.5	mannosidasealphaclass1Cmember1
ARHGEF10L	A_23_P382	3.57e-06	1.45e-07	-6.27	7.27435	-1.38	Rhoguaninenucleotideexchangefactor10like
KIAA0040	A_24_P11142	3.57e-06	1.45e-07	6.26	7.27231	1.46	KIAA0040
ZNF681	A_23_P375517	3.57e-06	1.45e-07	-6.26	7.27106	-0.915	zincfingerprotein681
RALGAPA2	A_24_P100605	3.59e-06	1.46e-07	-6.26	7.26661	-0.949	RalGTPaseactivatingproteincatalyticalphasubunit2
RMI2	A_23_P353717	3.59e-06	1.46e-07	6.26	7.26616	1.69	RecQmediatedgenomeinstability2
TYMS	A_23_P50096	3.59e-06	1.46e-07	6.26	7.26505	1.43	thymidylatesynthetase
SLC1A4	A_23_P91151	3.59e-06	1.46e-07	6.26	7.26495	1.35	solutecarrierfamily1member4
MB21D1	A_32_P1173	3.6e-06	1.47e-07	6.26	7.26099	1.48	Mab-21domaincontaining1
PTGES3L-AARSD1	A_23_P207414	3.6e-06	1.47e-07	6.26	7.26076	1.85	PTGES3L-AARSD1readthrough
ZNFX1	A_24_P23034	3.6e-06	1.47e-07	6.26	7.25837	1.05	zincfingerNFX1-typecontaining1
FKBP9	A_24_P223518	3.6e-06	1.47e-07	6.26	7.25763	1.14	FK506bindingprotein9
LINC01354	A_32_P2844	3.62e-06	1.48e-07	-6.26	7.25327	-2.09	longintergenicnon-proteincodingRNA1354
MYO5C	A_23_P140434	3.62e-06	1.48e-07	-6.26	7.25212	-2.37	myosinVC
	A_24_P119165	3.63e-06	1.49e-07	-6.26	7.24773	-0.863
ZNF285	A_23_P101319	3.65e-06	1.5e-07	-6.26	7.24143	-2.32	zincfingerprotein285
PRR4	A_23_P76291	3.65e-06	1.5e-07	-6.25	7.24123	-6.09	prolinerich4(lacrimal)
ANKH	A_23_P213766	3.66e-06	1.5e-07	6.25	7.23922	1.8	ANKHinorganicpyrophosphatetransportregulator
HIST1H2BH	A_23_P366216	3.67e-06	1.51e-07	6.25	7.234	1.26	histonecluster1,H2bh
TAPT1	A_23_P301372	3.67e-06	1.51e-07	-6.25	7.23374	-0.834	transmembraneanteriorposteriortransformation1
FADS1	A_24_P192994	3.67e-06	1.51e-07	6.25	7.23368	1.96	fattyaciddesaturase1
ALG3	A_23_P7005	3.68e-06	1.52e-07	6.25	7.22962	1.21	ALG3,alpha-1,3-mannosyltransferase
HELLS	A_23_P12816	3.68e-06	1.52e-07	6.25	7.22927	1.35	helicase,lymphoid-specific
POTEE	A_24_P825874	3.68e-06	1.52e-07	6.25	7.22881	4.23	POTEankyrindomainfamilymemberE
IFI6	A_23_P201459	3.68e-06	1.52e-07	6.25	7.2288	2.48	interferonalphainducibleprotein6
PTGES2-AS1	A_32_P775081	3.68e-06	1.52e-07	-6.25	7.22796	-2.99	PTGES2antisenseRNA1(headtohead)
NOP2	A_23_P204364	3.7e-06	1.53e-07	6.25	7.22274	1.08	NOP2nucleolarprotein
ATP6V1C1	A_24_P286598	3.71e-06	1.54e-07	6.25	7.21782	1.23	ATPaseH+transportingV1subunitC1
PDCD4	A_23_P9932	3.73e-06	1.54e-07	-6.25	7.21331	-1.3	programmedcelldeath4(neoplastictransformationinhibitor)
SMAD9	A_24_P655849	3.75e-06	1.55e-07	-6.24	7.20696	-1.94	SMADfamilymember9
IGIP	A_24_P110558	3.75e-06	1.56e-07	-6.24	7.20469	-1.14	IgAinducingprotein
ACOX3	A_23_P316381	3.81e-06	1.58e-07	-6.24	7.18837	-1.2	acyl-CoAoxidase3,pristanoyl
BID	A_24_P187948	3.82e-06	1.58e-07	6.24	7.18692	1.38	BH3interactingdomaindeathagonist
FAM189A2	A_24_P209710	3.82e-06	1.59e-07	-6.24	7.18603	-2.08	familywithsequencesimilarity189memberA2
WWC1	A_23_P81392	3.82e-06	1.59e-07	-6.24	7.18534	-1.17	WWandC2domaincontaining1
TMEM206	A_23_P717	3.83e-06	1.59e-07	6.24	7.18122	1.03	transmembraneprotein206
GPIHBP1	A_23_P72697	3.85e-06	1.61e-07	-6.23	7.17466	-1.74	glycosylphosphatidylinositolanchoredhighdensitylipoproteinbindingprotein1
IGF2BP1	A_23_P83498	3.85e-06	1.61e-07	6.23	7.17462	4.48	insulinlikegrowthfactor2mRNAbindingprotein1
	A_23_P33277	3.86e-06	1.61e-07	6.23	7.1721	1.55
	A_32_P138883	3.86e-06	1.61e-07	6.23	7.16986	0.849
RGS22	A_32_P125771	3.86e-06	1.61e-07	-6.23	7.16958	-3.27	regulatorofG-proteinsignaling22
MMRN1	A_23_P18539	3.88e-06	1.62e-07	-6.23	7.16456	-3.01	multimerin1
ARHGEF39	A_23_P216517	3.88e-06	1.62e-07	6.23	7.16395	1.91	Rhoguaninenucleotideexchangefactor39
NEDD1	A_24_P198355	3.88e-06	1.62e-07	6.23	7.16348	1.05	neuralprecursorcellexpressed,developmentallydown-regulated1
AATF	A_24_P262395	3.88e-06	1.62e-07	6.23	7.1626	0.875	apoptosisantagonizingtranscriptionfactor
	A_24_P520767	3.88e-06	1.63e-07	6.23	7.16186	1.84
FOXRED2	A_24_P147765	3.92e-06	1.64e-07	6.23	7.15118	1.31	FADdependentoxidoreductasedomaincontaining2
	A_24_P298238	3.92e-06	1.64e-07	-6.23	7.15085	-0.658
WDR66	A_24_P179504	3.92e-06	1.65e-07	6.23	7.14989	3.43	WDrepeatdomain66
ZNF680	A_32_P189845	3.92e-06	1.65e-07	-6.23	7.14987	-0.896	zincfingerprotein680
PRKAB2	A_24_P917711	3.93e-06	1.65e-07	6.23	7.14556	1.19	proteinkinaseAMP-activatednon-catalyticsubunitbeta2
NOL11	A_23_P55073	3.98e-06	1.67e-07	6.22	7.1336	0.678	nucleolarprotein11
MCM8	A_23_P68547	3.99e-06	1.68e-07	6.22	7.13102	1.05	minichromosomemaintenance8homologousrecombinationrepairfactor
DMXL1	A_23_P250571	4.02e-06	1.7e-07	-6.22	7.1214	-0.909	Dmxlike1
TDRD3	A_32_P187617	4.04e-06	1.7e-07	-6.22	7.1161	-0.834	tudordomaincontaining3
MYH9	A_23_P57497	4.05e-06	1.71e-07	6.22	7.11449	0.984	myosin,heavychain9,non-muscle
CDSN	A_23_P350396	4.05e-06	1.71e-07	6.22	7.11214	4.83	corneodesmosin
CXorf36	A_24_P940411	4.05e-06	1.71e-07	-6.22	7.1115	-1.49	chromosomeXopenreadingframe36
	A_32_P43855	4.06e-06	1.72e-07	-6.21	7.10886	-1.25
XPOT	A_32_P13719	4.07e-06	1.72e-07	6.21	7.10744	0.934	exportinfortRNA
SQLE	A_23_P146284	4.07e-06	1.72e-07	6.21	7.10641	1.41	squaleneepoxidase
FAM221B	A_24_P751492	4.09e-06	1.73e-07	-6.21	7.1006	-2.2	familywithsequencesimilarity221memberB
TGFB1	A_24_P79054	4.09e-06	1.73e-07	6.21	7.09953	1.36	transforminggrowthfactorbeta1
SLC52A1	A_23_P15692	4.1e-06	1.74e-07	6.21	7.09582	2.1	solutecarrierfamily52member1
MOB3C	A_24_P225339	4.14e-06	1.76e-07	6.21	7.08692	1.1	MOBkinaseactivator3C
ZNF254	A_32_P144908	4.15e-06	1.76e-07	-6.21	7.08414	-0.932	zincfingerprotein254
AQP3	A_23_P112482	4.17e-06	1.77e-07	-6.21	7.07814	-2.52	aquaporin3(Gillbloodgroup)
FAM126A	A_23_P8582	4.18e-06	1.78e-07	6.2	7.07437	1.15	familywithsequencesimilarity126memberA
DIAPH3	A_23_P162719	4.2e-06	1.79e-07	6.2	7.07029	1.45	diaphanousrelatedformin3
CRYBG3	A_23_P303810	4.2e-06	1.79e-07	-6.2	7.06979	-1.29	crystallinbeta-gammadomaincontaining3
SLC39A6	A_23_P50167	4.21e-06	1.79e-07	6.2	7.06643	1.31	solutecarrierfamily39member6
FBXL5	A_23_P213247	4.22e-06	1.8e-07	-6.2	7.06353	-0.839	F-boxandleucinerichrepeatprotein5
SNAI2	A_24_P937139	4.24e-06	1.81e-07	6.2	7.05731	1.65	snailfamilytranscriptionalrepressor2
CYP4V2	A_32_P23838	4.25e-06	1.82e-07	-6.2	7.05432	-1.39	cytochromeP450family4subfamilyVmember2
KNL1	A_24_P940678	4.25e-06	1.82e-07	6.2	7.0542	1.8	kinetochorescaffold1
B4GALNT1	A_23_P87461	4.26e-06	1.82e-07	6.2	7.05065	1.96	beta-1,4-N-acetyl-galactosaminyltransferase1
SMIM13	A_23_P70677	4.29e-06	1.84e-07	6.19	7.04374	1.13	smallintegralmembraneprotein13
TACC3	A_23_P212844	4.29e-06	1.84e-07	6.19	7.04281	1.28	transformingacidiccoiled-coilcontainingprotein3
LSM4	A_23_P153757	4.3e-06	1.84e-07	6.19	7.03928	0.876	LSM4homolog,U6smallnuclearRNAandmRNAdegradationassociated
PRKCA	A_23_P55099	4.3e-06	1.84e-07	6.19	7.03914	1.32	proteinkinaseCalpha
ZNF729	A_24_P161696	4.3e-06	1.85e-07	-6.19	7.03806	-1.19	zincfingerprotein729
FBXO22	A_23_P65870	4.35e-06	1.87e-07	6.19	7.02745	0.932	F-boxprotein22
HNMT	A_24_P915806	4.36e-06	1.87e-07	-6.19	7.02457	-1.66	histamineN-methyltransferase
TREML2	A_24_P214858	4.38e-06	1.88e-07	6.19	7.01998	1.12	triggeringreceptorexpressedonmyeloidcellslike2
	A_24_P269315	4.38e-06	1.89e-07	-6.19	7.01773	-1.76
	A_32_P13392	4.39e-06	1.89e-07	-6.19	7.01471	-1.54
ERCC6L	A_23_P96325	4.39e-06	1.89e-07	6.19	7.0138	1.93	ERCCexcisionrepair6like,spindleassemblycheckpointhelicase
NOP56	A_23_P79927	4.41e-06	1.9e-07	6.18	7.00964	0.828	NOP56ribonucleoprotein
CCDC181	A_24_P222397	4.46e-06	1.93e-07	-6.18	6.99731	-1.91	coiled-coildomaincontaining181
MLPH	A_23_P165783	4.47e-06	1.93e-07	-6.18	6.99549	-3.36	melanophilin
CCT4	A_23_P102420	4.48e-06	1.93e-07	6.18	6.99265	0.774	chaperonincontainingTCP1subunit4
GSTO1	A_23_P1254	4.49e-06	1.94e-07	6.18	6.98875	0.945	glutathioneS-transferaseomega1
	A_24_P930140	4.52e-06	1.96e-07	6.18	6.98172	1.38
ADCY6	A_23_P501547	4.53e-06	1.96e-07	-6.18	6.97955	-1.34	adenylatecyclase6
MSANTD3	A_32_P122754	4.55e-06	1.97e-07	6.17	6.97514	1.34	Myb/SANTDNAbindingdomaincontaining3
	A_32_P14843	4.55e-06	1.97e-07	-6.17	6.97481	-0.626
BICD1	A_23_P128304	4.55e-06	1.97e-07	6.17	6.97339	1.39	BICDcargoadaptor1
	A_32_P59277	4.56e-06	1.98e-07	-6.17	6.9707	-1.37
ACADL	A_24_P234242	4.58e-06	1.99e-07	-6.17	6.96677	-2.22	acyl-CoAdehydrogenase,longchain
IKZF2	A_32_P127978	4.58e-06	1.99e-07	-6.17	6.96485	-2.12	IKAROSfamilyzincfinger2
HIST1H2BO	A_23_P59069	4.59e-06	1.99e-07	6.17	6.96316	1.24	histonecluster1,H2bo
DEGS1	A_23_P126186	4.63e-06	2.01e-07	6.17	6.95359	1.07	delta4-desaturase,sphingolipid1
PLEKHA6	A_23_P431268	4.66e-06	2.03e-07	-6.17	6.94684	-2.31	pleckstrinhomologydomaincontainingA6
ZC3H6	A_32_P46510	4.69e-06	2.04e-07	-6.16	6.94039	-1.04	zincfingerCCCH-typecontaining6
YBX1	A_24_P101391	4.7e-06	2.05e-07	6.16	6.93751	1.06	Y-boxbindingprotein1
ZNF737	A_23_P28042	4.7e-06	2.05e-07	-6.16	6.93513	-1.24	zincfingerprotein737
TRABD2B	A_32_P121079	4.71e-06	2.06e-07	-6.16	6.93289	-2.39	TraBdomaincontaining2B
SLITRK5	A_24_P102293	4.72e-06	2.06e-07	-6.16	6.93144	-2.08	SLITandNTRKlikefamilymember5
	A_24_P717305	4.72e-06	2.06e-07	-6.16	6.93077	-1.19
SORT1	A_24_P325520	4.72e-06	2.07e-07	-6.16	6.92876	-1.74	sortilin1
GSTCD	A_23_P110288	4.72e-06	2.07e-07	6.16	6.92766	0.834	glutathioneS-transferaseC-terminaldomaincontaining
LRRK2	A_23_P128447	4.73e-06	2.07e-07	-6.16	6.92632	-1.45	leucinerichrepeatkinase2
EIF4E3	A_24_P943113	4.73e-06	2.07e-07	-6.16	6.92545	-1.35	eukaryotictranslationinitiationfactor4Efamilymember3
AK9	A_32_P36341	4.73e-06	2.07e-07	-6.16	6.92532	-1.51	adenylatekinase9
TREM1	A_23_P19333	4.73e-06	2.07e-07	6.16	6.9248	3.88	triggeringreceptorexpressedonmyeloidcells1
SGO1	A_24_P225970	4.75e-06	2.09e-07	6.16	6.91882	1.79	shugoshin1
TRMT112	A_24_P283814	4.76e-06	2.09e-07	6.16	6.917	0.792	tRNAmethyltransferase11-2homolog(S.cerevisiae)
DENND2A	A_23_P257583	4.76e-06	2.09e-07	-6.16	6.91531	-1.08	DENNdomaincontaining2A
ZNF429	A_23_P95736	4.8e-06	2.11e-07	-6.15	6.9059	-0.922	zincfingerprotein429
RPL14	A_23_P18292	4.8e-06	2.12e-07	-6.15	6.90492	-0.66	ribosomalproteinL14
C11orf54	A_24_P201404	4.8e-06	2.12e-07	-6.15	6.90442	-1.07	chromosome11openreadingframe54
STAT2	A_23_P76090	4.8e-06	2.12e-07	6.15	6.90401	0.86	signaltransducerandactivatoroftranscription2
FXR1	A_24_P935252	4.8e-06	2.12e-07	6.15	6.90368	1.01	FMR1autosomalhomolog1
POC1A	A_24_P354300	4.82e-06	2.13e-07	6.15	6.90012	1.26	POC1centriolarproteinA
	A_24_P295709	4.83e-06	2.13e-07	-6.15	6.89779	-1.06
TTC9	A_23_P14508	4.86e-06	2.15e-07	-6.15	6.89089	-2.25	tetratricopeptiderepeatdomain9
PMP2	A_24_P261033	4.88e-06	2.16e-07	-6.15	6.88618	-1.56	peripheralmyelinprotein2
RMND5B	A_23_P257372	4.9e-06	2.17e-07	-6.15	6.88076	-1.21	requiredformeioticnucleardivision5homologB
SPHK1	A_23_P38106	4.95e-06	2.19e-07	6.14	6.87031	1.56	sphingosinekinase1
SESN3	A_23_P361448	4.95e-06	2.2e-07	6.14	6.86925	1.58	sestrin3
MLPH	A_23_P165778	4.96e-06	2.2e-07	-6.14	6.86697	-3.25	melanophilin
KLHL5	A_24_P17710	4.99e-06	2.21e-07	6.14	6.86132	0.947	kelchlikefamilymember5
NKTR	A_23_P212002	5e-06	2.22e-07	-6.14	6.85802	-0.852	naturalkillercelltriggeringreceptor
RBM20	A_24_P453497	5.02e-06	2.23e-07	-6.14	6.8542	-2.94	RNAbindingmotifprotein20
CDK17	A_23_P33376	5.03e-06	2.24e-07	6.14	6.85049	0.765	cyclindependentkinase17
ZNF649	A_23_P208208	5.06e-06	2.25e-07	-6.13	6.84423	-1.67	zincfingerprotein649
TMA7	A_24_P414256	5.08e-06	2.26e-07	-6.13	6.84072	-0.991	translationmachineryassociated7homolog
ADTRP	A_23_P156826	5.12e-06	2.28e-07	6.13	6.83157	2.22	androgendependentTFPIregulatingprotein
PDK4	A_23_P257087	5.13e-06	2.29e-07	-6.13	6.82854	-2.42	pyruvatedehydrogenasekinase4
	A_32_P230838	5.13e-06	2.29e-07	6.13	6.82843	1.03
B4GALT2	A_24_P242440	5.14e-06	2.29e-07	6.13	6.82633	0.887	beta-1,4-galactosyltransferase2
HIST1H2BF	A_23_P42178	5.16e-06	2.3e-07	6.13	6.82263	1.22	histonecluster1,H2bf
	A_24_P521544	5.16e-06	2.31e-07	6.13	6.82156	0.738
GTF3C2	A_24_P316363	5.19e-06	2.32e-07	6.13	6.81546	1.02	generaltranscriptionfactorIIICsubunit2
C6orf89	A_24_P612441	5.19e-06	2.32e-07	-6.12	6.81395	-0.812	chromosome6openreadingframe89
NAF1	A_23_P58298	5.21e-06	2.33e-07	6.12	6.81098	0.851	nuclearassemblyfactor1ribonucleoprotein
	A_24_P840868	5.21e-06	2.34e-07	6.12	6.80911	0.683
FLAD1	A_32_P318086	5.24e-06	2.35e-07	6.12	6.8032	1.11	flavinadeninedinucleotidesynthetase1
C16orf74	A_24_P289178	5.26e-06	2.36e-07	6.12	6.79981	1.8	chromosome16openreadingframe74
PODN	A_23_P368154	5.27e-06	2.37e-07	-6.12	6.79583	-2.14	podocan
HPGD	A_23_P213050	5.27e-06	2.37e-07	-6.12	6.7954	-3.06	hydroxyprostaglandindehydrogenase15-(NAD)
CTDSPL2	A_23_P151856	5.27e-06	2.37e-07	6.12	6.79529	0.761	CTDsmallphosphataselike2
NT5C2	A_23_P97906	5.29e-06	2.38e-07	-6.12	6.79101	-0.942	5'-nucleotidase,cytosolicII
	A_24_P940944	5.3e-06	2.38e-07	-6.12	6.78908	-0.934
LRRC37A3	A_23_P331400	5.3e-06	2.39e-07	-6.12	6.78794	-0.954	leucinerichrepeatcontaining37memberA3
ZNF818P	A_24_P804267	5.3e-06	2.39e-07	-6.12	6.7865	-2.51	zincfingerprotein818,pseudogene
SOX11	A_24_P302584	5.31e-06	2.39e-07	6.12	6.78472	3.21	SRY-box11
B4GALNT1	A_24_P359291	5.33e-06	2.41e-07	6.11	6.77951	1.88	beta-1,4-N-acetyl-galactosaminyltransferase1
TPT1P8	A_23_P255827	5.35e-06	2.42e-07	-6.11	6.7759	-1.97	tumorprotein,translationally-controlled1pseudogene8
GNE	A_23_P216489	5.36e-06	2.42e-07	-6.11	6.77426	-1.82	glucosamine(UDP-N-acetyl)-2-epimerase/N-acetylmannosaminekinase
CALCOCO1	A_23_P98995	5.37e-06	2.43e-07	-6.11	6.77213	-0.799	calciumbindingandcoiled-coildomain1
ACAA1	A_23_P69339	5.37e-06	2.43e-07	-6.11	6.7709	-0.822	acetyl-CoAacyltransferase1
ZNF626	A_24_P117138	5.39e-06	2.44e-07	-6.11	6.76579	-1.11	zincfingerprotein626
XPOT	A_23_P340722	5.41e-06	2.45e-07	6.11	6.76144	0.959	exportinfortRNA
PLPP4	A_24_P810290	5.42e-06	2.46e-07	6.11	6.75978	2.97	phospholipidphosphatase4
TROAP	A_23_P150935	5.42e-06	2.46e-07	6.11	6.75967	1.54	trophininassociatedprotein
FAM64A	A_23_P49878	5.44e-06	2.47e-07	6.11	6.75517	1.44	familywithsequencesimilarity64memberA
	A_32_P182186	5.53e-06	2.51e-07	6.1	6.73877	1.92
	A_32_P41099	5.53e-06	2.51e-07	-6.1	6.73739	-0.822
CBX7	A_24_P19410	5.53e-06	2.52e-07	-6.1	6.73582	-1.43	chromobox7
	A_23_P149019	5.53e-06	2.52e-07	6.1	6.73547	1.94
LARP4	A_24_P222365	5.53e-06	2.52e-07	6.1	6.73495	0.816	Laribonucleoproteindomainfamilymember4
NR2F2-AS1	A_24_P795371	5.58e-06	2.54e-07	-6.1	6.72702	-1.39	NR2F2antisenseRNA1
CTRL	A_24_P90900	5.62e-06	2.56e-07	6.1	6.71867	1.2	chymotrypsinlike
CDYL2	A_23_P371865	5.66e-06	2.58e-07	6.09	6.71212	1.81	chromodomainY-like2
MND1	A_23_P133123	5.66e-06	2.59e-07	6.09	6.70984	1.42	meioticnucleardivisions1
PSMA6	A_23_P25735	5.67e-06	2.59e-07	6.09	6.70885	0.829	proteasomesubunitalpha6
MYO1B	A_23_P252175	5.67e-06	2.59e-07	6.09	6.70857	2.08	myosinIB
GALNT7	A_23_P144384	5.68e-06	2.6e-07	-6.09	6.70552	-1.42	polypeptideN-acetylgalactosaminyltransferase7
BANF1	A_23_P47208	5.68e-06	2.6e-07	6.09	6.70461	0.804	barriertoautointegrationfactor1
TM4SF19	A_23_P372946	5.72e-06	2.62e-07	6.09	6.69677	3.83	transmembrane4Lsixfamilymember19
	A_23_P113645	5.73e-06	2.62e-07	-6.09	6.69544	-1.01
VSIG1	A_32_P163147	5.74e-06	2.63e-07	6.09	6.69288	1.59	V-setandimmunoglobulindomaincontaining1
ERBB4	A_32_P183765	5.74e-06	2.63e-07	-6.09	6.6927	-3.72	erb-b2receptortyrosinekinase4
	A_32_P163472	5.76e-06	2.64e-07	-6.09	6.68834	-1.32
FKBP9P1	A_24_P320796	5.79e-06	2.66e-07	6.08	6.68179	1.07	FK506bindingprotein9pseudogene1
	A_24_P556328	5.82e-06	2.68e-07	-6.08	6.67653	-1.3
HOXD9	A_23_P429383	5.83e-06	2.68e-07	6.08	6.67412	1.5	homeoboxD9
GNB1	A_24_P71021	5.86e-06	2.69e-07	6.08	6.66945	1.16	Gproteinsubunitbeta1
ZNF727	A_32_P46191	5.88e-06	2.71e-07	-6.08	6.66494	-0.885	zincfingerprotein727
	A_32_P140079	5.91e-06	2.72e-07	6.08	6.65886	4.91
GMPS	A_23_P21033	5.95e-06	2.74e-07	6.08	6.65158	1.19	guaninemonophosphatesynthase
MTHFD1L	A_23_P214907	5.96e-06	2.75e-07	6.07	6.6503	1.48	methylenetetrahydrofolatedehydrogenase(NADP+dependent)1-like
UTRN	A_32_P524014	5.96e-06	2.75e-07	-6.07	6.64888	-1.28	utrophin
HOXA2	A_24_P200854	5.98e-06	2.76e-07	-6.07	6.64507	-1.82	homeoboxA2
BCAS4	A_24_P143492	5.98e-06	2.76e-07	6.07	6.64457	1.71	breastcarcinomaamplifiedsequence4
IFIT1	A_23_P52266	6e-06	2.77e-07	6.07	6.64136	2.39	interferoninducedproteinwithtetratricopeptiderepeats1
	A_32_P197109	6.04e-06	2.8e-07	6.07	6.63272	1.53
DCAF7	A_24_P91222	6.04e-06	2.8e-07	6.07	6.63197	0.8	DDB1andCUL4associatedfactor7
ARIH2	A_24_P94651	6.04e-06	2.8e-07	-6.07	6.63195	-0.726	ariadneRBRE3ubiquitinproteinligase2
MTERF4	A_24_P817066	6.1e-06	2.83e-07	-6.07	6.62253	-1.07	mitochondrialtranscriptionterminationfactor4
DDX60	A_24_P334361	6.13e-06	2.84e-07	6.06	6.61674	1.86	DEXD/H-boxhelicase60
CCNF	A_24_P193592	6.14e-06	2.85e-07	6.06	6.61564	1.85	cyclinF
GPNMB	A_24_P933908	6.19e-06	2.87e-07	6.06	6.60686	2.57	glycoproteinnmb
LOC284244	A_32_P5057	6.19e-06	2.88e-07	-6.06	6.6052	-1.53	uncharacterizedLOC284244
NBPF11	A_32_P149492	6.2e-06	2.88e-07	-6.06	6.60417	-0.887	neuroblastomabreakpointfamilymember11
CLCN3	A_24_P114671	6.25e-06	2.91e-07	-6.06	6.5955	-0.965	chloridevoltage-gatedchannel3
TIGD5	A_23_P20437	6.26e-06	2.91e-07	6.06	6.59338	0.97	tiggertransposableelementderived5
MPC1	A_23_P110961	6.34e-06	2.95e-07	-6.05	6.57986	-1.03	mitochondrialpyruvatecarrier1
SLC52A2	A_23_P258281	6.36e-06	2.97e-07	6.05	6.57571	1.05	solutecarrierfamily52member2
SHOX2	A_24_P300021	6.37e-06	2.97e-07	6.05	6.57483	2.63	shortstaturehomeobox2
	A_24_P930337	6.45e-06	3.01e-07	-6.05	6.56152	-1.33
USP31	A_23_P206612	6.52e-06	3.04e-07	6.04	6.55062	1.54	ubiquitinspecificpeptidase31
PDE1A	A_24_P208442	6.56e-06	3.07e-07	-6.04	6.54376	-1.8	phosphodiesterase1A
DEPTOR	A_23_P60166	6.57e-06	3.07e-07	-6.04	6.54228	-2.11	DEPdomaincontainingMTOR-interactingprotein
TMEFF2	A_23_P125383	6.57e-06	3.07e-07	-6.04	6.54085	-1.75	transmembraneproteinwithEGFlikeandtwofollistatinlikedomains2
OSMR	A_24_P145134	6.62e-06	3.1e-07	6.04	6.53376	1.84	oncostatinMreceptor
KLHDC1	A_23_P422766	6.64e-06	3.11e-07	-6.04	6.52961	-1.38	kelchdomaincontaining1
GSTO1	A_24_P304051	6.64e-06	3.11e-07	6.04	6.52864	0.907	glutathioneS-transferaseomega1
KIAA1456	A_32_P159234	6.64e-06	3.12e-07	-6.04	6.52814	-2.15	KIAA1456
	A_23_P66347	6.67e-06	3.13e-07	6.04	6.52303	1.17
ZNF347	A_24_P310224	6.68e-06	3.14e-07	-6.04	6.5204	-1.79	zincfingerprotein347
VAC14	A_23_P77590	6.68e-06	3.14e-07	6.04	6.5201	0.718	Vac14,PIKFYVEcomplexcomponent
LOC286191	A_32_P30330	6.68e-06	3.14e-07	-6.04	6.52001	-2.61	uncharacterizedLOC286191
SFRP2	A_23_P81103	6.68e-06	3.14e-07	-6.04	6.51954	-2.88	secretedfrizzledrelatedprotein2
ALG3	A_24_P414269	6.68e-06	3.14e-07	6.03	6.51934	1.15	ALG3,alpha-1,3-mannosyltransferase
INTS8	A_23_P43079	6.69e-06	3.15e-07	6.03	6.51721	0.783	integratorcomplexsubunit8
CXCL12	A_24_P412156	6.7e-06	3.16e-07	-6.03	6.51418	-2.31	C-X-Cmotifchemokineligand12
PI16	A_24_P300379	6.71e-06	3.16e-07	-6.03	6.51308	-3.32	peptidaseinhibitor16
RANGAP1	A_23_P333420	6.74e-06	3.18e-07	6.03	6.50836	1.05	RanGTPaseactivatingprotein1
NEDD1	A_23_P356624	6.75e-06	3.19e-07	6.03	6.50579	0.877	neuralprecursorcellexpressed,developmentallydown-regulated1
SPATS2	A_23_P99303	6.76e-06	3.19e-07	6.03	6.50393	1.06	spermatogenesisassociatedserinerich2
PDXP	A_24_P280029	6.79e-06	3.21e-07	6.03	6.49884	1.29	pyridoxalphosphatase
TMEM178A	A_23_P142738	6.84e-06	3.23e-07	-6.03	6.49172	-2.03	transmembraneprotein178A
G2E3	A_23_P99604	6.84e-06	3.24e-07	6.03	6.48985	0.83	G2/M-phasespecificE3ubiquitinproteinligase
MSH6	A_23_P102202	6.85e-06	3.24e-07	6.03	6.48872	1.01	mutShomolog6
SLITRK4	A_32_P131640	6.85e-06	3.25e-07	-6.03	6.48736	-2.69	SLITandNTRKlikefamilymember4
MARS	A_23_P128036	6.86e-06	3.25e-07	6.02	6.48634	0.765	methionyl-tRNAsynthetase
BORCS7	A_24_P201353	6.88e-06	3.26e-07	-6.02	6.48269	-0.901	BLOC-1relatedcomplexsubunit7
	A_32_P194095	6.88e-06	3.27e-07	-6.02	6.48074	-0.942
MAGI2-AS3	A_32_P150748	6.88e-06	3.27e-07	-6.02	6.4806	-1.68	MAGI2antisenseRNA3
USP42	A_23_P82394	6.88e-06	3.27e-07	6.02	6.48056	0.736	ubiquitinspecificpeptidase42
CYP4X1	A_23_P72411	6.93e-06	3.3e-07	-6.02	6.47284	-2.96	cytochromeP450family4subfamilyXmember1
CYP4Z1	A_23_P103971	6.96e-06	3.31e-07	-6.02	6.4681	-2.92	cytochromeP450family4subfamilyZmember1
LINC01232	A_32_P159254	6.96e-06	3.31e-07	6.02	6.46762	1.92	longintergenicnon-proteincodingRNA1232
	A_24_P273074	6.99e-06	3.33e-07	-6.02	6.46218	-1.84
DHX57	A_23_P16908	7e-06	3.34e-07	6.02	6.46129	0.791	DEAH-boxhelicase57
ACOT9	A_24_P42501	7e-06	3.34e-07	6.02	6.46075	1.09	acyl-CoAthioesterase9
PNPT1	A_23_P154488	7.04e-06	3.36e-07	6.02	6.45421	1.03	polyribonucleotidenucleotidyltransferase1
POTEE	A_32_P9455	7.05e-06	3.37e-07	6.01	6.45203	4.04	POTEankyrindomainfamilymemberE
NHLRC3	A_24_P412486	7.08e-06	3.38e-07	-6.01	6.44792	-1.14	NHLrepeatcontaining3
MRPS23	A_23_P106998	7.11e-06	3.4e-07	6.01	6.44317	0.731	mitochondrialribosomalproteinS23
NDC80	A_23_P50108	7.16e-06	3.42e-07	6.01	6.43588	1.41	NDC80,kinetochorecomplexcomponent
ZNF281	A_23_P311087	7.17e-06	3.43e-07	6.01	6.43318	0.997	zincfingerprotein281
QSOX1	A_23_P12463	7.17e-06	3.44e-07	-6.01	6.43126	-1.25	quiescinsulfhydryloxidase1
	A_24_P524452	7.17e-06	3.44e-07	6.01	6.43088	1.24
C10orf2	A_23_P138461	7.17e-06	3.44e-07	6.01	6.43087	1.18	chromosome10openreadingframe2
FAM109A	A_24_P143076	7.19e-06	3.45e-07	-6.01	6.4284	-0.933	familywithsequencesimilarity109memberA
CIRBP	A_23_P413456	7.23e-06	3.47e-07	-6.01	6.42182	-1.4	coldinducibleRNAbindingprotein
KANSL1L	A_23_P400373	7.28e-06	3.5e-07	-6	6.41499	-1.13	KAT8regulatoryNSLcomplexsubunit1like
SECISBP2L	A_23_P37415	7.28e-06	3.5e-07	-6	6.4147	-0.86	SECISbindingprotein2like
MIIP	A_23_P114649	7.35e-06	3.54e-07	6	6.40382	0.904	migrationandinvasioninhibitoryprotein
ADGRD1	A_23_P415706	7.37e-06	3.55e-07	-6	6.40181	-2.82	adhesionGprotein-coupledreceptorD1
ZNF300P1	A_24_P300302	7.39e-06	3.56e-07	-6	6.39739	-2.2	zincfingerprotein300pseudogene1
	A_32_P220881	7.39e-06	3.57e-07	-6	6.3967	-1.27
SCD5	A_23_P213288	7.39e-06	3.57e-07	6	6.39598	1.65	stearoyl-CoAdesaturase5
OIP5	A_23_P379614	7.39e-06	3.57e-07	6	6.39564	1.76	Opainteractingprotein5
	A_32_P193240	7.4e-06	3.57e-07	-6	6.3947	-1.81
FNDC3B	A_24_P919304	7.41e-06	3.58e-07	6	6.39296	1.55	fibronectintypeIIIdomaincontaining3B
	A_24_P280933	7.41e-06	3.58e-07	-6	6.39229	-0.92
HIST1H3F	A_23_P8004	7.41e-06	3.59e-07	6	6.39096	2	histonecluster1,H3f
ADAMTS5	A_23_P40415	7.42e-06	3.59e-07	-6	6.38981	-1.7	ADAMmetallopeptidasewiththrombospondintype1motif5
GTF3C4	A_23_P20732	7.42e-06	3.6e-07	6	6.38845	0.832	generaltranscriptionfactorIIICsubunit4
CPSF6	A_24_P121271	7.42e-06	3.6e-07	5.99	6.3878	0.663	cleavageandpolyadenylationspecificfactor6
ZSCAN18	A_23_P55682	7.43e-06	3.6e-07	-5.99	6.38609	-2.28	zincfingerandSCANdomaincontaining18
SVEP1	A_24_P187774	7.44e-06	3.61e-07	-5.99	6.38432	-2.22	sushi,vonWillebrandfactortypeA,EGFandpentraxindomaincontaining1
CLU	A_32_P224498	7.46e-06	3.62e-07	-5.99	6.3817	-1.88	clusterin
	A_24_P332292	7.47e-06	3.63e-07	-5.99	6.37921	-0.971
HSPE1	A_23_P56922	7.48e-06	3.63e-07	5.99	6.37811	0.743	heatshockproteinfamilyE(Hsp10)member1
	A_32_P235568	7.52e-06	3.66e-07	-5.99	6.37139	-0.742
	A_24_P7494	7.53e-06	3.66e-07	-5.99	6.37029	-1.55
TRAIP	A_23_P170491	7.55e-06	3.68e-07	5.99	6.36654	1.16	TRAFinteractingprotein
HEMK1	A_23_P109934	7.56e-06	3.68e-07	-5.99	6.36502	-1	HemKmethyltransferasefamilymember1
MANSC1	A_23_P162211	7.6e-06	3.71e-07	-5.99	6.35899	-2.17	MANSCdomaincontaining1
NRG1	A_23_P136493	7.64e-06	3.73e-07	5.98	6.35284	2.25	neuregulin1
DDX21	A_24_P146603	7.64e-06	3.73e-07	5.98	6.35238	0.88	DEAD-boxhelicase21
HOXA3	A_23_P501538	7.7e-06	3.76e-07	-5.98	6.34469	-1.45	homeoboxA3
MYO5A	A_24_P255218	7.7e-06	3.77e-07	5.98	6.34347	1.29	myosinVA
PQLC2	A_23_P405239	7.7e-06	3.77e-07	5.98	6.34335	1.14	PQlooprepeatcontaining2
SLC15A3	A_23_P75786	7.71e-06	3.77e-07	5.98	6.34115	1.3	solutecarrierfamily15member3
SLC20A1	A_24_P103004	7.72e-06	3.78e-07	5.98	6.34042	1.16	solutecarrierfamily20member1
B3GNT7	A_24_P913716	7.72e-06	3.78e-07	-5.98	6.33896	-1.02	UDP-GlcNAc:betaGalbeta-1,3-N-acetylglucosaminyltransferase7
CEP83-AS1	A_32_P209148	7.73e-06	3.79e-07	5.98	6.33682	1.26	CEP83antisenseRNA1(headtohead)
TCEAL2	A_23_P85140	7.73e-06	3.79e-07	-5.98	6.33657	-1.37	transcriptionelongationfactorAlike2
TRIM37	A_23_P21230	7.74e-06	3.8e-07	5.98	6.33542	0.703	tripartitemotifcontaining37
GNA12	A_23_P354270	7.75e-06	3.81e-07	5.98	6.33281	1.51	Gproteinsubunitalpha12
EPM2AIP1	A_23_P415622	7.86e-06	3.86e-07	-5.97	6.31866	-0.882	EPM2Ainteractingprotein1
ZNF100	A_24_P151325	7.89e-06	3.88e-07	-5.97	6.31471	-0.871	zincfingerprotein100
FZD6	A_23_P123276	7.89e-06	3.88e-07	5.97	6.31393	1.16	frizzledclassreceptor6
NONO	A_24_P413437	7.9e-06	3.89e-07	5.97	6.31203	0.992	non-POUdomaincontaining,octamer-binding
HOXB2	A_23_P107283	7.91e-06	3.9e-07	-5.97	6.3103	-1.87	homeoboxB2
MRPL42	A_23_P25163	7.94e-06	3.91e-07	5.97	6.30592	0.773	mitochondrialribosomalproteinL42
YWHAG	A_23_P123022	7.95e-06	3.92e-07	5.97	6.30421	1.22	tyrosine3-monooxygenase/tryptophan5-monooxygenaseactivationproteingamma
PCNA	A_23_P28886	7.95e-06	3.92e-07	5.97	6.30391	1.04	proliferatingcellnuclearantigen
P2RY14	A_24_P165864	7.95e-06	3.92e-07	-5.97	6.30343	-2.03	purinergicreceptorP2Y14
RGN	A_23_P114423	7.97e-06	3.93e-07	-5.97	6.30055	-2.44	regucalcin
SLC26A6	A_23_P109895	7.97e-06	3.94e-07	5.97	6.29936	1.01	solutecarrierfamily26member6
PIP4K2B	A_23_P362207	7.97e-06	3.94e-07	5.97	6.29878	0.831	phosphatidylinositol-5-phosphate4-kinasetype2beta
GULP1	A_32_P153388	7.97e-06	3.94e-07	-5.97	6.29825	-1.86	GULP,engulfmentadaptorPTBdomaincontaining1
PCYT1A	A_23_P252681	7.99e-06	3.95e-07	5.97	6.29564	1.09	phosphatecytidylyltransferase1,choline,alpha
SGSM2	A_24_P92256	8.02e-06	3.97e-07	-5.97	6.29134	-0.776	smallGproteinsignalingmodulator2
NRBF2	A_23_P63816	8.03e-06	3.98e-07	5.96	6.28954	0.948	nuclearreceptorbindingfactor2
POTEM	A_32_P16323	8.06e-06	4e-07	5.96	6.28468	3.69	POTEankyrindomainfamilymemberM
ITGA9	A_23_P252193	8.09e-06	4.01e-07	-5.96	6.28169	-1.33	integrinsubunitalpha9
TPM3	A_23_P346086	8.09e-06	4.02e-07	5.96	6.28071	1.42	tropomyosin3
TK2	A_24_P219324	8.1e-06	4.02e-07	-5.96	6.27891	-0.799	thymidinekinase2,mitochondrial
METTL4	A_23_P208069	8.11e-06	4.03e-07	5.96	6.2768	0.88	methyltransferaselike4
	A_23_P164576	8.12e-06	4.04e-07	5.96	6.27481	1.5
ANG	A_23_P428738	8.14e-06	4.05e-07	-5.96	6.27214	-2.01	angiogenin
PPM1G	A_23_P209477	8.15e-06	4.06e-07	5.96	6.27098	0.714	proteinphosphatase,Mg2+/Mn2+dependent1G
	A_24_P565908	8.15e-06	4.06e-07	5.96	6.26949	0.87
ZBTB21	A_23_P40503	8.16e-06	4.07e-07	5.96	6.26878	1.15	zincfingerandBTBdomaincontaining21
LRP10	A_23_P205499	8.17e-06	4.08e-07	-5.96	6.26594	-0.96	LDLreceptorrelatedprotein10
NIPSNAP1	A_24_P237278	8.17e-06	4.08e-07	5.96	6.26546	1.27	nipsnaphomolog1(C.elegans)
NFS1	A_24_P400140	8.21e-06	4.1e-07	5.96	6.2601	1.37	NFS1cysteinedesulfurase
TMEM129	A_23_P354175	8.22e-06	4.11e-07	-5.96	6.25858	-1.12	transmembraneprotein129
NIN	A_24_P928361	8.22e-06	4.11e-07	5.96	6.25815	1.67	ninein
TF	A_23_P212508	8.23e-06	4.12e-07	-5.95	6.25626	-4.29	transferrin
ZNF492	A_24_P194971	8.24e-06	4.12e-07	-5.95	6.25518	-1.03	zincfingerprotein492
C4orf3	A_23_P388433	8.26e-06	4.14e-07	-5.95	6.25061	-1.21	chromosome4openreadingframe3
ARHGEF10L	A_23_P386	8.26e-06	4.14e-07	-5.95	6.25035	-1.44	Rhoguaninenucleotideexchangefactor10like
KDM1A	A_24_P74981	8.26e-06	4.14e-07	5.95	6.25027	0.948	lysinedemethylase1A
ESYT3	A_24_P697685	8.26e-06	4.15e-07	5.95	6.24958	2.19	extendedsynaptotagmin3
PRR15L	A_23_P118894	8.34e-06	4.19e-07	-5.95	6.24026	-3.51	prolinerich15like
MGST2	A_23_P110167	8.37e-06	4.2e-07	-5.95	6.23665	-1.18	microsomalglutathioneS-transferase2
PAPOLG	A_23_P209694	8.38e-06	4.21e-07	5.95	6.23476	0.667	poly(A)polymerasegamma
	A_24_P12660	8.39e-06	4.22e-07	5.95	6.23245	1.04
FAM13C	A_24_P205252	8.39e-06	4.22e-07	-5.95	6.23193	-1.88	familywithsequencesimilarity13memberC
BLACAT1	A_32_P332317	8.4e-06	4.23e-07	5.95	6.23061	2.05	bladdercancerassociatedtranscript1(non-proteincoding)
UBQLN1	A_23_P250910	8.42e-06	4.24e-07	5.95	6.22731	0.889	ubiquilin1
ZNF707	A_23_P83714	8.46e-06	4.26e-07	5.94	6.22236	1	zincfingerprotein707
CAD	A_23_P40049	8.48e-06	4.28e-07	5.94	6.21898	0.95	carbamoyl-phosphatesynthetase2,aspartatetranscarbamylase,anddihydroorotase
LY6K	A_23_P397293	8.5e-06	4.29e-07	5.94	6.21654	2.52	lymphocyteantigen6complex,locusK
AFAP1L2	A_24_P33770	8.52e-06	4.3e-07	5.94	6.21434	2.06	actinfilamentassociatedprotein1like2
MYO10	A_23_P7596	8.53e-06	4.31e-07	5.94	6.21166	1.35	myosinX
ARSI	A_23_P19030	8.54e-06	4.32e-07	5.94	6.21067	2.81	arylsulfatasefamilymemberI
	A_32_P150721	8.56e-06	4.33e-07	-5.94	6.20716	-1.69
ZFP1	A_24_P270747	8.58e-06	4.34e-07	5.94	6.20493	1.17	ZFP1zincfingerprotein
TCEB1	A_23_P60028	8.6e-06	4.35e-07	5.94	6.20179	0.798	transcriptionelongationfactorBsubunit1
	A_32_P44808	8.67e-06	4.39e-07	-5.94	6.19394	-2
IFIT3	A_23_P35412	8.86e-06	4.49e-07	5.93	6.17187	2.05	interferoninducedproteinwithtetratricopeptiderepeats3
MYNN	A_24_P268786	8.93e-06	4.53e-07	5.93	6.16291	0.801	myoneurin
TOB1	A_23_P164179	8.93e-06	4.53e-07	-5.93	6.16286	-0.984	transducerofERBB2,1
MAPRE3	A_23_P131683	8.95e-06	4.55e-07	5.93	6.15979	1.31	microtubuleassociatedproteinRP/EBfamilymember3
LRRC15	A_24_P827037	8.96e-06	4.55e-07	5.92	6.15884	3.29	leucinerichrepeatcontaining15
	A_24_P385012	8.97e-06	4.56e-07	-5.92	6.1571	-1.11
	A_24_P298834	8.98e-06	4.57e-07	-5.92	6.15503	-0.636
DAAM2	A_32_P52785	9.04e-06	4.6e-07	-5.92	6.1478	-1.1	dishevelledassociatedactivatorofmorphogenesis2
LDLRAD1	A_24_P491397	9.22e-06	4.7e-07	-5.92	6.12834	-3.9	lowdensitylipoproteinreceptorclassAdomaincontaining1
ASPM	A_23_P52017	9.25e-06	4.71e-07	5.91	6.12497	1.7	abnormalspindlemicrotubuleassembly
CCDC85B	A_23_P150249	9.25e-06	4.72e-07	5.91	6.12415	0.963	coiled-coildomaincontaining85B
H2AFV	A_23_P145904	9.3e-06	4.75e-07	5.91	6.11814	0.827	H2AhistonefamilymemberV
	A_24_P75888	9.36e-06	4.77e-07	-5.91	6.11209	-1.47
OLFML1	A_23_P147665	9.38e-06	4.79e-07	-5.91	6.10813	-1.37	olfactomedinlike1
ARF3	A_23_P36521	9.38e-06	4.79e-07	5.91	6.10804	0.879	ADPribosylationfactor3
GNAQ	A_23_P136693	9.41e-06	4.81e-07	-5.91	6.10489	-0.941	Gproteinsubunitalphaq
	A_24_P687085	9.42e-06	4.82e-07	5.91	6.10293	0.781
	A_24_P647682	9.45e-06	4.84e-07	5.91	6.09957	0.837
	A_32_P157631	9.46e-06	4.85e-07	-5.91	6.09759	-2.14
PRSS36	A_24_P412734	9.46e-06	4.85e-07	-5.91	6.09733	-2.35	protease,serine36
	A_32_P98914	9.46e-06	4.85e-07	-5.91	6.09725	-1.5
	A_24_P925191	9.46e-06	4.85e-07	-5.91	6.09626	-1.03
LPCAT1	A_24_P406006	9.48e-06	4.87e-07	5.9	6.09336	1.65	lysophosphatidylcholineacyltransferase1
LRRC58	A_24_P23865	9.51e-06	4.89e-07	5.9	6.08969	0.885	leucinerichrepeatcontaining58
ARPP19	A_23_P205768	9.55e-06	4.9e-07	5.9	6.08602	0.793	cAMPregulatedphosphoprotein19
AKAP12	A_23_P111311	9.56e-06	4.92e-07	-5.9	6.08369	-1.52	A-kinaseanchoringprotein12
ANKRD42	A_32_P69166	9.56e-06	4.92e-07	-5.9	6.08318	-1.32	ankyrinrepeatdomain42
EPB41L4B	A_23_P370514	9.57e-06	4.93e-07	5.9	6.0814	1.65	erythrocytemembraneproteinband4.1like4B
NKX6-2	A_23_P86587	9.61e-06	4.95e-07	-5.9	6.07772	-1.88	NK6homeobox2
GOLGA6L9	A_32_P60343	9.61e-06	4.96e-07	-5.9	6.07585	-0.863	golginA6family-like9
CENPQ	A_23_P70328	9.61e-06	4.96e-07	5.9	6.07584	1.07	centromereproteinQ
PNO1	A_23_P102183	9.61e-06	4.96e-07	5.9	6.07513	0.966	partnerofNOB1homolog
HIF3A	A_23_P142187	9.63e-06	4.97e-07	-5.9	6.07267	-1.04	hypoxiainduciblefactor3alphasubunit
ARRDC3	A_24_P274615	9.63e-06	4.97e-07	-5.9	6.07233	-1.38	arrestindomaincontaining3
DLX1	A_32_P142818	9.65e-06	4.99e-07	5.9	6.07007	3.31	distal-lesshomeobox1
USP32	A_23_P107154	9.66e-06	5e-07	5.9	6.068	0.806	ubiquitinspecificpeptidase32
GSDMD	A_23_P112103	9.67e-06	5e-07	5.9	6.0672	0.835	gasderminD
	A_24_P568645	9.67e-06	5e-07	5.9	6.06653	0.925
SSH1	A_24_P332647	9.71e-06	5.03e-07	5.9	6.06223	1.45	slingshotproteinphosphatase1
APBA2	A_23_P158231	9.72e-06	5.04e-07	5.89	6.05981	1.33	amyloidbetaprecursorproteinbindingfamilyAmember2
LMNA	A_24_P162718	9.76e-06	5.06e-07	5.89	6.05568	0.988	laminA/C
	A_24_P652174	9.78e-06	5.07e-07	-5.89	6.05271	-1.54
CHST9	A_32_P111639	9.79e-06	5.08e-07	-5.89	6.05205	-4.1	carbohydratesulfotransferase9
TUBB3	A_23_P77493	9.84e-06	5.11e-07	5.89	6.04568	3.1	tubulinbeta3classIII
MAPK12	A_23_P29347	9.87e-06	5.13e-07	5.89	6.0429	2.06	mitogen-activatedproteinkinase12
KIF18B	A_24_P680947	9.87e-06	5.13e-07	5.89	6.04181	1.77	kinesinfamilymember18B
DIAPH3	A_32_P150891	9.87e-06	5.13e-07	5.89	6.04149	1.65	diaphanousrelatedformin3
	A_24_P409115	9.88e-06	5.14e-07	5.89	6.03955	0.932
HCFC1	A_23_P125771	9.88e-06	5.14e-07	5.89	6.0395	1.13	hostcellfactorC1
ZFP64	A_23_P120467	9.89e-06	5.15e-07	5.89	6.03784	1.76	ZFP64zincfingerprotein
DOPEY2	A_23_P253586	9.9e-06	5.16e-07	-5.89	6.0367	-1.44	dopeyfamilymember2
TRMT112	A_23_P12992	9.93e-06	5.18e-07	5.89	6.03322	0.743	tRNAmethyltransferase11-2homolog(S.cerevisiae)
DEPDC1	A_23_P200310	9.97e-06	5.2e-07	5.89	6.02865	1.48	DEPdomaincontaining1
TECPR1	A_32_P194072	9.99e-06	5.21e-07	-5.88	6.02638	-1.07	tectoninbeta-propellerrepeatcontaining1
YBX1	A_23_P34767	9.99e-06	5.22e-07	5.88	6.02575	0.716	Y-boxbindingprotein1
WDR24	A_23_P26476	9.99e-06	5.22e-07	5.88	6.02488	0.708	WDrepeatdomain24
HAPLN3	A_23_P14754	1e-05	5.25e-07	5.88	6.0202	1.28	hyaluronanandproteoglycanlinkprotein3
	A_24_P41483	1e-05	5.26e-07	5.88	6.01848	1.02
RAI2	A_23_P254165	1e-05	5.26e-07	-5.88	6.01764	-1.5	retinoicacidinduced2
	A_32_P160025	1.01e-05	5.28e-07	-5.88	6.01452	-1.62
LRP12	A_23_P8906	1.01e-05	5.28e-07	5.88	6.01372	1.53	LDLreceptorrelatedprotein12
	A_32_P7176	1.01e-05	5.29e-07	-5.88	6.01272	-1.71
ZNF141	A_24_P402836	1.01e-05	5.3e-07	-5.88	6.01064	-0.835	zincfingerprotein141
	A_32_P203184	1.01e-05	5.31e-07	5.88	6.00841	1.37
	A_24_P136011	1.01e-05	5.31e-07	-5.88	6.00772	-1.08
	A_32_P223173	1.01e-05	5.33e-07	-5.88	6.0042	-1.57
	A_24_P918810	1.03e-05	5.41e-07	-5.87	5.99036	-1.03
SCNN1B	A_32_P83098	1.03e-05	5.44e-07	-5.87	5.98584	-2.78	sodiumchannelepithelial1betasubunit
CENPF	A_24_P96780	1.03e-05	5.44e-07	5.87	5.98516	1.94	centromereproteinF
HIST1H2AJ	A_24_P394510	1.03e-05	5.44e-07	5.87	5.98502	1.07	histonecluster1,H2aj
YPEL2	A_24_P787947	1.04e-05	5.51e-07	-5.87	5.97322	-1.04	yippeelike2
TRAK1	A_23_P132536	1.04e-05	5.51e-07	-5.87	5.97266	-0.766	traffickingkinesinprotein1
TWSG1	A_24_P211064	1.05e-05	5.53e-07	5.87	5.9698	1.03	twistedgastrulationBMPsignalingmodulator1
NUDCD1	A_23_P123343	1.05e-05	5.54e-07	5.87	5.96731	0.87	NudCdomaincontaining1
	A_24_P736638	1.05e-05	5.54e-07	5.87	5.96659	0.888
MEIS2	A_23_P88602	1.05e-05	5.56e-07	-5.87	5.96356	-1.6	Meishomeobox2
TRMT12	A_23_P82913	1.06e-05	5.58e-07	5.86	5.96004	0.836	tRNAmethyltransferase12homolog
SATB1	A_23_P259741	1.06e-05	5.58e-07	-5.86	5.95947	-1.45	SATBhomeobox1
ZNF484	A_32_P226157	1.06e-05	5.59e-07	5.86	5.958	1.26	zincfingerprotein484
IFI35	A_23_P152782	1.06e-05	5.6e-07	5.86	5.9573	1.09	interferoninducedprotein35
MED1	A_23_P15314	1.06e-05	5.63e-07	5.86	5.95213	0.887	mediatorcomplexsubunit1
IL27	A_23_P315320	1.06e-05	5.63e-07	-5.86	5.95191	-2.22	interleukin27
DHRS2	A_23_P48570	1.06e-05	5.63e-07	5.86	5.95086	4.75	dehydrogenase/reductase2
PADI1	A_23_P115478	1.06e-05	5.64e-07	-5.86	5.94928	-3.53	peptidylargininedeiminase1
ADAM17	A_23_P143120	1.07e-05	5.66e-07	5.86	5.94597	1.01	ADAMmetallopeptidasedomain17
CLCN7	A_23_P129334	1.07e-05	5.68e-07	5.86	5.94312	0.709	chloridevoltage-gatedchannel7
AIF1L	A_23_P392384	1.07e-05	5.68e-07	-5.86	5.94291	-2.29	allograftinflammatoryfactor1like
SNRPA1	A_32_P28685	1.07e-05	5.7e-07	5.86	5.94007	0.71	smallnuclearribonucleoproteinpolypeptideA'
	A_24_P935400	1.08e-05	5.73e-07	5.86	5.93465	1.03
VMA21	A_32_P151621	1.08e-05	5.73e-07	5.86	5.93436	0.855	VMA21vacuolarH+-ATPasehomolog(S.cerevisiae)
PUS1	A_24_P335358	1.08e-05	5.75e-07	5.86	5.93059	0.998	pseudouridylatesynthase1
CEACAM3	A_23_P130515	1.08e-05	5.75e-07	-5.86	5.93047	-2.57	carcinoembryonicantigenrelatedcelladhesionmolecule3
RFC2	A_23_P93823	1.08e-05	5.76e-07	5.85	5.92885	1.14	replicationfactorCsubunit2
CASKIN1	A_24_P219378	1.08e-05	5.77e-07	5.85	5.92854	1.01	CASKinteractingprotein1
CEACAM1	A_24_P382319	1.08e-05	5.77e-07	-5.85	5.9284	-2.27	carcinoembryonicantigenrelatedcelladhesionmolecule1
RSRC1	A_23_P158794	1.08e-05	5.77e-07	5.85	5.92781	1.05	arginineandserinerichcoiled-coil1
ZNF132	A_24_P121846	1.08e-05	5.78e-07	-5.85	5.92591	-1.18	zincfingerprotein132
WDR5	A_23_P32558	1.09e-05	5.8e-07	5.85	5.92212	0.778	WDrepeatdomain5
	A_24_P110201	1.09e-05	5.82e-07	-5.85	5.9187	-1.06
	A_24_P912730	1.09e-05	5.84e-07	-5.85	5.91667	-1.83
RFC5	A_23_P95302	1.1e-05	5.88e-07	5.85	5.90858	1.07	replicationfactorCsubunit5
	A_32_P150632	1.1e-05	5.89e-07	-5.85	5.90762	-1
ZNF493	A_24_P332862	1.1e-05	5.89e-07	-5.85	5.90742	-0.956	zincfingerprotein493
RDH16	A_23_P36484	1.11e-05	5.94e-07	5.85	5.90022	1.64	retinoldehydrogenase16(all-trans)
EFNB2	A_23_P428139	1.11e-05	5.95e-07	5.85	5.89852	1.39	ephrinB2
C1orf116	A_23_P897	1.11e-05	5.95e-07	-5.85	5.89802	-1.67	chromosome1openreadingframe116
ZNF2	A_23_P39223	1.11e-05	5.96e-07	-5.84	5.8969	-1.76	zincfingerprotein2
ETV7	A_23_P42353	1.11e-05	5.97e-07	5.84	5.89378	1.34	ETSvariant7
DVL3	A_23_P218884	1.12e-05	6e-07	5.84	5.88964	1.35	dishevelledsegmentpolarityprotein3
CEP126	A_32_P58614	1.12e-05	6.03e-07	-5.84	5.88482	-2.02	centrosomalprotein126
LY6K	A_32_P138348	1.12e-05	6.06e-07	5.84	5.88048	2.53	lymphocyteantigen6complex,locusK
OMD	A_23_P94397	1.13e-05	6.07e-07	-5.84	5.87796	-2.43	osteomodulin
PSME3	A_23_P164141	1.13e-05	6.08e-07	5.84	5.87692	0.707	proteasomeactivatorsubunit3
C1orf74	A_23_P12147	1.13e-05	6.08e-07	5.84	5.87604	1.66	chromosome1openreadingframe74
PPP4R1L	A_24_P65851	1.13e-05	6.09e-07	5.84	5.87498	1.63	proteinphosphatase4regulatorysubunit1like(pseudogene)
PLA2G12A	A_24_P706752	1.13e-05	6.1e-07	-5.84	5.87426	-0.865	phospholipaseA2groupXIIA
SCRG1	A_23_P167159	1.13e-05	6.1e-07	-5.84	5.87363	-3.49	stimulatorofchondrogenesis1
	A_23_P258108	1.13e-05	6.1e-07	-5.84	5.87305	-0.662
AP3M2	A_23_P170331	1.13e-05	6.12e-07	5.84	5.87033	1.11	adaptorrelatedproteincomplex3mu2subunit
APMAP	A_24_P297078	1.14e-05	6.17e-07	5.83	5.8622	1.18	adipocyteplasmamembraneassociatedprotein
PLPP3	A_23_P201808	1.14e-05	6.17e-07	-5.83	5.86169	-1.6	phospholipidphosphatase3
	A_24_P919727	1.14e-05	6.19e-07	-5.83	5.85958	-1.27
SHOX2	A_23_P124384	1.14e-05	6.19e-07	5.83	5.85947	2.58	shortstaturehomeobox2
	A_32_P65157	1.15e-05	6.22e-07	5.83	5.85505	0.954
S100A7	A_23_P103310	1.15e-05	6.22e-07	5.83	5.85434	4.41	S100calciumbindingproteinA7
TSEN15	A_23_P104025	1.15e-05	6.23e-07	5.83	5.85367	0.812	tRNAsplicingendonucleasesubunit15
DNM1L	A_23_P204324	1.15e-05	6.23e-07	5.83	5.8536	0.862	dynamin1like
FHOD1	A_23_P37778	1.15e-05	6.24e-07	5.83	5.85207	1.16	forminhomology2domaincontaining1
DDX60	A_23_P41470	1.15e-05	6.26e-07	5.83	5.84876	1.79	DEXD/H-boxhelicase60
	A_23_P99076	1.15e-05	6.26e-07	-5.83	5.84793	-5.71
TBRG4	A_23_P215658	1.15e-05	6.27e-07	5.83	5.84716	0.899	transforminggrowthfactorbetaregulator4
MAGEA12	A_23_P252928	1.15e-05	6.29e-07	5.83	5.84378	5.87	MAGEfamilymemberA12
NRG1	A_23_P315815	1.16e-05	6.31e-07	5.83	5.84119	2.27	neuregulin1
RHOJ	A_24_P82032	1.16e-05	6.31e-07	-5.83	5.84062	-1.59	rashomologfamilymemberJ
NAA15	A_23_P212825	1.16e-05	6.31e-07	5.83	5.84045	0.888	N(alpha)-acetyltransferase15,NatAauxiliarysubunit
LOC283701	A_24_P222176	1.16e-05	6.34e-07	-5.83	5.83615	-1.1	uncharacterizedLOC283701
PTGFRN	A_23_P114968	1.16e-05	6.35e-07	5.83	5.83516	1.64	prostaglandinF2receptorinhibitor
SOX10	A_23_P143694	1.16e-05	6.35e-07	-5.83	5.83507	-2.05	SRY-box10
ESRRG	A_23_P74900	1.16e-05	6.36e-07	-5.83	5.83329	-2.82	estrogenrelatedreceptorgamma
C6orf58	A_23_P93599	1.16e-05	6.37e-07	-5.82	5.83152	-7.11	chromosome6openreadingframe58
DDX39A	A_23_P78664	1.17e-05	6.4e-07	5.82	5.82614	1.03	DEAD-boxhelicase39A
	A_24_P340771	1.17e-05	6.41e-07	5.82	5.82594	0.676
ZNF516	A_24_P910325	1.17e-05	6.42e-07	-5.82	5.8242	-1	zincfingerprotein516
RBSN	A_24_P85181	1.17e-05	6.42e-07	-5.82	5.8238	-0.59	rabenosyn,RABeffector
AVL9	A_24_P272967	1.17e-05	6.43e-07	5.82	5.82289	0.889	AVL9cellmigrationassociated
KLK3	A_23_P334538	1.18e-05	6.46e-07	-5.82	5.81825	-1.6	kallikreinrelatedpeptidase3
HIPK2	A_23_P169756	1.18e-05	6.46e-07	-5.82	5.81784	-1.03	homeodomaininteractingproteinkinase2
POLQ	A_23_P218827	1.18e-05	6.5e-07	5.82	5.81123	1.34	DNApolymerasetheta
ATOH8	A_32_P38093	1.19e-05	6.53e-07	-5.82	5.80737	-1.78	atonalbHLHtranscriptionfactor8
HIST2H3A///HIST2H3C	A_23_P435029	1.19e-05	6.53e-07	5.82	5.80662	2.68	histonecluster2,H3a///histonecluster2,H3c
	A_23_P71188	1.19e-05	6.55e-07	-5.82	5.80444	-1.03
TFF1	A_23_P68759	1.19e-05	6.56e-07	-5.82	5.80341	-5.12	trefoilfactor1
PHACTR2	A_24_P726336	1.19e-05	6.56e-07	-5.82	5.80309	-0.977	phosphataseandactinregulator2
ZBTB20	A_32_P157465	1.19e-05	6.56e-07	-5.82	5.80235	-1.27	zincfingerandBTBdomaincontaining20
LAMA3	A_23_P89780	1.19e-05	6.58e-07	5.82	5.80014	2.05	lamininsubunitalpha3
ZADH2	A_24_P22746	1.19e-05	6.58e-07	-5.82	5.8001	-0.983	zincbindingalcoholdehydrogenasedomaincontaining2
ANKAR	A_23_P370544	1.19e-05	6.58e-07	-5.82	5.80001	-1.29	ankyrinandarmadillorepeatcontaining
	A_32_P115840	1.19e-05	6.59e-07	5.81	5.79876	2.49
LMO3	A_24_P381441	1.2e-05	6.61e-07	-5.81	5.79598	-2.04	LIMdomainonly3
ZNF628	A_32_P409222	1.2e-05	6.62e-07	5.81	5.79368	0.723	zincfingerprotein628
SNX2	A_32_P542318	1.2e-05	6.63e-07	-5.81	5.79252	-1.31	sortingnexin2
BACE2	A_24_P889070	1.2e-05	6.66e-07	-5.81	5.78847	-1.38	beta-siteAPP-cleavingenzyme2
	A_24_P682601	1.21e-05	6.68e-07	5.81	5.78531	0.876
GNAQ	A_32_P228124	1.21e-05	6.7e-07	-5.81	5.78243	-1.04	Gproteinsubunitalphaq
ADSL	A_23_P155103	1.21e-05	6.7e-07	5.81	5.78229	0.756	adenylosuccinatelyase
AGRN	A_24_P358462	1.21e-05	6.73e-07	5.81	5.7779	1.26	agrin
CRACR2B	A_23_P432545	1.22e-05	6.75e-07	-5.81	5.77528	-1.42	calciumreleaseactivatedchannelregulator2B
UBE2L6	A_23_P75741	1.22e-05	6.75e-07	5.81	5.77463	1.19	ubiquitinconjugatingenzymeE2L6
TPCN1	A_24_P309645	1.22e-05	6.77e-07	-5.81	5.77224	-0.9	twoporesegmentchannel1
NRG2	A_23_P349857	1.22e-05	6.79e-07	-5.81	5.76975	-1.99	neuregulin2
B4GALNT3	A_24_P306892	1.22e-05	6.79e-07	5.81	5.76891	1.36	beta-1,4-N-acetyl-galactosaminyltransferase3
CDCA2	A_23_P385861	1.22e-05	6.79e-07	5.81	5.7689	1.83	celldivisioncycleassociated2
KANSL2	A_24_P67929	1.22e-05	6.79e-07	5.81	5.76879	0.664	KAT8regulatoryNSLcomplexsubunit2
KRT33A	A_23_P78265	1.22e-05	6.8e-07	5.81	5.76718	1.91	keratin33A
MAGI3	A_24_P118171	1.22e-05	6.81e-07	-5.81	5.76694	-1.1	membraneassociatedguanylatekinase,WWandPDZdomaincontaining3
NOL10	A_24_P384755	1.22e-05	6.83e-07	5.8	5.76384	0.775	nucleolarprotein10
PLAC8	A_24_P183128	1.22e-05	6.83e-07	-5.8	5.76377	-3.04	placentaspecific8
ZNF667-AS1	A_32_P204795	1.23e-05	6.86e-07	-5.8	5.75917	-2.14	ZNF667antisenseRNA1(headtohead)
SKA3	A_23_P340909	1.24e-05	6.9e-07	5.8	5.75383	1.41	spindleandkinetochoreassociatedcomplexsubunit3
FAM104A	A_24_P91232	1.24e-05	6.91e-07	5.8	5.75239	0.725	familywithsequencesimilarity104memberA
MYO10	A_24_P924183	1.24e-05	6.92e-07	5.8	5.75102	2.13	myosinX
MXD4	A_23_P423695	1.24e-05	6.92e-07	-5.8	5.75055	-0.992	MAXdimerizationprotein4
ZNF99	A_23_P396570	1.25e-05	6.97e-07	-5.8	5.74442	-1.63	zincfingerprotein99
EEFSEC	A_23_P144202	1.25e-05	6.99e-07	5.8	5.74157	0.719	eukaryoticelongationfactor,selenocysteine-tRNAspecific
FAM110D	A_23_P46131	1.25e-05	7e-07	-5.8	5.73997	-1.16	familywithsequencesimilarity110memberD
ITGB4	A_23_P66355	1.25e-05	7.02e-07	5.8	5.73715	1.24	integrinsubunitbeta4
PTGDS	A_23_P146554	1.25e-05	7.03e-07	-5.8	5.73535	-3.05	prostaglandinD2synthase
	A_32_P12703	1.26e-05	7.06e-07	-5.79	5.7315	-1.13
ARPC1B	A_23_P20196	1.26e-05	7.07e-07	5.79	5.73023	1.36	actinrelatedprotein2/3complexsubunit1B
OTUD4	A_23_P69637	1.26e-05	7.08e-07	5.79	5.72837	1.33	OTUdeubiquitinase4
	A_24_P410797	1.26e-05	7.09e-07	-5.79	5.72687	-1.63
DCLK1	A_23_P369994	1.26e-05	7.1e-07	-5.79	5.72619	-2.37	doublecortinlikekinase1
	A_24_P565110	1.26e-05	7.11e-07	-5.79	5.72469	-4.95
KIF20A	A_23_P256956	1.27e-05	7.15e-07	5.79	5.71949	1.81	kinesinfamilymember20A
	A_24_P9833	1.27e-05	7.16e-07	-5.79	5.71757	-1.28
SSH1	A_24_P109524	1.28e-05	7.19e-07	5.79	5.71286	1.02	slingshotproteinphosphatase1
WDR74	A_24_P181108	1.28e-05	7.2e-07	5.79	5.712	0.8	WDrepeatdomain74
NCBP2	A_23_P155316	1.28e-05	7.22e-07	5.79	5.70961	1.14	nuclearcapbindingproteinsubunit2
ZNF829	A_32_P82863	1.28e-05	7.22e-07	-5.79	5.70899	-2.04	zincfingerprotein829
	A_32_P188093	1.28e-05	7.23e-07	-5.79	5.7076	-1.68
	A_32_P142160	1.29e-05	7.28e-07	5.78	5.70077	1.23
	A_23_P202100	1.29e-05	7.3e-07	5.78	5.69939	1.12
PPIP5K2	A_23_P213661	1.29e-05	7.3e-07	-5.78	5.69844	-0.766	diphosphoinositolpentakisphosphatekinase2
	A_23_P98042	1.29e-05	7.31e-07	5.78	5.69719	0.866
LINC00312	A_23_P166779	1.29e-05	7.31e-07	-5.78	5.69676	-1.53	longintergenicnon-proteincodingRNA312
TICRR	A_23_P345707	1.3e-05	7.37e-07	5.78	5.69007	1.87	TOPBP1interactingcheckpointandreplicationregulator
LEPR	A_23_P161135	1.31e-05	7.4e-07	-5.78	5.68505	-1.65	leptinreceptor
MSTO1	A_23_P630	1.31e-05	7.44e-07	5.78	5.68025	0.872	misato1,mitochondrialdistributionandmorphologyregulator
PRPS1L1	A_32_P192823	1.31e-05	7.45e-07	5.78	5.67955	0.962	phosphoribosylpyrophosphatesynthetase1-like1
TRPM2	A_24_P27977	1.31e-05	7.45e-07	5.78	5.67845	1.53	transientreceptorpotentialcationchannelsubfamilyMmember2
RELT	A_23_P47735	1.32e-05	7.47e-07	5.78	5.67641	1.09	RELTtumornecrosisfactorreceptor
MBP	A_24_P402080	1.32e-05	7.48e-07	-5.78	5.67457	-0.902	myelinbasicprotein
	A_23_P108394	1.32e-05	7.49e-07	-5.78	5.67384	-1.01
PLAC8	A_23_P81219	1.32e-05	7.5e-07	-5.78	5.67291	-3.1	placentaspecific8
CIRBP	A_23_P377616	1.33e-05	7.55e-07	-5.77	5.66583	-1.25	coldinducibleRNAbindingprotein
	A_23_P395194	1.33e-05	7.56e-07	-5.77	5.66471	-1.52
FOXP1	A_23_P155257	1.33e-05	7.59e-07	-5.77	5.66051	-1.1	forkheadboxP1
	A_24_P475689	1.34e-05	7.6e-07	5.77	5.65902	2.86
BORA	A_23_P25626	1.34e-05	7.62e-07	5.77	5.6568	1.07	bora,aurorakinaseAactivator
KIAA1468	A_32_P61857	1.34e-05	7.63e-07	-5.77	5.65513	-1.08	KIAA1468
SDCCAG3	A_23_P258272	1.34e-05	7.64e-07	5.77	5.65479	0.816	serologicallydefinedcoloncancerantigen3
H2AFZ	A_24_P354468	1.34e-05	7.67e-07	5.77	5.65079	0.814	H2AhistonefamilymemberZ
WFDC12	A_23_P68436	1.34e-05	7.67e-07	5.77	5.65045	3.79	WAPfour-disulfidecoredomain12
CD3EAP	A_24_P267452	1.34e-05	7.68e-07	5.77	5.64966	1.07	CD3emoleculeassociatedprotein
HSPD1	A_32_P76091	1.35e-05	7.7e-07	5.77	5.6463	1.04	heatshockproteinfamilyD(Hsp60)member1
THOC6	A_23_P37949	1.37e-05	7.81e-07	5.76	5.63348	0.727	THOcomplex6
HCG18	A_24_P567944	1.37e-05	7.81e-07	-5.76	5.6331	-0.866	HLAcomplexgroup18(non-proteincoding)
CYP3A7	A_23_P358917	1.37e-05	7.83e-07	-5.76	5.63041	-2.59	cytochromeP450family3subfamilyAmember7
TWSG1	A_23_P27256	1.37e-05	7.86e-07	5.76	5.62739	1	twistedgastrulationBMPsignalingmodulator1
CCDC110	A_23_P383325	1.37e-05	7.86e-07	-5.76	5.62676	-1.95	coiled-coildomaincontaining110
BST2	A_23_P39465	1.38e-05	7.9e-07	5.76	5.62229	2.14	bonemarrowstromalcellantigen2
FAM225B	A_32_P99347	1.38e-05	7.92e-07	5.76	5.61894	1.6	familywithsequencesimilarity225memberB(non-proteincoding)
NDUFB9	A_23_P157669	1.38e-05	7.93e-07	5.76	5.61798	0.847	NADH:ubiquinoneoxidoreductasesubunitB9
RBM19	A_23_P312344	1.38e-05	7.94e-07	5.76	5.61746	0.931	RNAbindingmotifprotein19
	A_24_P315474	1.38e-05	7.94e-07	-5.76	5.61731	-1.53
CT55	A_23_P96633	1.38e-05	7.94e-07	5.76	5.61679	1.61	cancer/testisantigen55
	A_32_P3783	1.38e-05	7.94e-07	5.76	5.61635	3.37
RCC1L	A_24_P370420	1.38e-05	7.95e-07	5.76	5.61548	0.865	RCC1like
PRPF4	A_23_P60537	1.39e-05	8.01e-07	5.76	5.60894	0.91	pre-mRNAprocessingfactor4
BOLA2B	A_32_P53486	1.39e-05	8.02e-07	5.76	5.60668	0.885	bolAfamilymember2B
STAT5B	A_23_P100788	1.4e-05	8.07e-07	5.75	5.60154	0.705	signaltransducerandactivatoroftranscription5B
TAF2	A_24_P16892	1.41e-05	8.1e-07	5.75	5.59772	0.872	TATA-boxbindingproteinassociatedfactor2
BANP	A_23_P251767	1.41e-05	8.1e-07	5.75	5.59711	0.653	BTG3associatednuclearprotein
[truncated: 32,665 more rows]

## Sheet: GSE107591
ID	adj.P.Val	P.Value	t	B	logFC	Gene.symbol	Gene.title
8131550	1.28e-09	9.9e-14	-10.2184	20.7441	-2.19518	SCIN	scinderin
8155397	1.28e-09	1.32e-13	-10.1307	20.4743	-1.88086	ANKRD20A21P///ANKRD20A8P///ANKRD20A4///ANKRD20A2///ANKRD20A3///ANKRD20A5P///ANKRD20A1	ankyrin repeat domain 20 family member A21, pseudogene///ankyrin repeat domain 20 family member A8, pseudogene///ankyrin repeat domain 20 family member A4///ankyrin repeat domain 20 family member A2///ankyrin repeat domain 20 family member A3///ankyrin repeat domain 20 family member A5, pseudogene///ankyrin repeat domain 20 family member A1
8161388	1.28e-09	1.32e-13	-10.1307	20.4743	-1.88086	ANKRD20A21P///ANKRD20A8P///ANKRD20A4///ANKRD20A2///ANKRD20A3///ANKRD20A5P///ANKRD20A1	ankyrin repeat domain 20 family member A21, pseudogene///ankyrin repeat domain 20 family member A8, pseudogene///ankyrin repeat domain 20 family member A4///ankyrin repeat domain 20 family member A2///ankyrin repeat domain 20 family member A3///ankyrin repeat domain 20 family member A5, pseudogene///ankyrin repeat domain 20 family member A1
8155574	1.29e-09	1.77e-13	-10.0431	20.2041	-1.85143	ANKRD20A21P///ANKRD20A8P///ANKRD20A4///ANKRD20A2///ANKRD20A3///ANKRD20A5P///ANKRD20A1	ankyrin repeat domain 20 family member A21, pseudogene///ankyrin repeat domain 20 family member A8, pseudogene///ankyrin repeat domain 20 family member A4///ankyrin repeat domain 20 family member A2///ankyrin repeat domain 20 family member A3///ankyrin repeat domain 20 family member A5, pseudogene///ankyrin repeat domain 20 family member A1
8155602	2.35e-09	4.03e-13	-9.79506	19.4326	-1.86094	LOC102725104///ANKRD20A21P///LOC101059935///ANKRD20A12P///ANKRD20A8P///ANKRD20A4///ANKRD20A2///ANKRD20A3///ANKRD20A5P///ANKRD20A1	putative ankyrin repeat domain-containing protein 20A12 pseudogene///ankyrin repeat domain 20 family member A21, pseudogene///ankyrin repeat domain-containing protein 18A-like///ankyrin repeat domain 20 family member A12, pseudogene///ankyrin repeat domain 20 family member A8, pseudogene///ankyrin repeat domain 20 family member A4///ankyrin repeat domain 20 family member A2///ankyrin repeat domai…
8067864	3.29e-09	6.77e-13	-9.6403	18.9472	-2.54054	ANKRD20A8P///ANKRD20A4///ANKRD20A2///ANKRD20A3///ANKRD20A5P///ANKRD20A1	ankyrin repeat domain 20 family member A8, pseudogene///ankyrin repeat domain 20 family member A4///ankyrin repeat domain 20 family member A2///ankyrin repeat domain 20 family member A3///ankyrin repeat domain 20 family member A5, pseudogene///ankyrin repeat domain 20 family member A1
8053744	1.14e-08	3.13e-12	-9.18781	17.5098	-1.51989	ANKRD20A21P///ANKRD20A8P///ANKRD20A4///ANKRD20A2///ANKRD20A3///ANKRD20A5P///ANKRD20A1	ankyrin repeat domain 20 family member A21, pseudogene///ankyrin repeat domain 20 family member A8, pseudogene///ankyrin repeat domain 20 family member A4///ankyrin repeat domain 20 family member A2///ankyrin repeat domain 20 family member A3///ankyrin repeat domain 20 family member A5, pseudogene///ankyrin repeat domain 20 family member A1
8155414	1.14e-08	3.51e-12	-9.15454	17.4031	-2.01893	LOC102725104///LOC101059935///ANKRD20A8P	putative ankyrin repeat domain-containing protein 20A12 pseudogene///ankyrin repeat domain-containing protein 18A-like///ankyrin repeat domain 20 family member A8, pseudogene
8161384	1.14e-08	3.51e-12	-9.15454	17.4031	-2.01893	LOC102725104///LOC101059935///ANKRD20A8P	putative ankyrin repeat domain-containing protein 20A12 pseudogene///ankyrin repeat domain-containing protein 18A-like///ankyrin repeat domain 20 family member A8, pseudogene
8069505	1.16e-08	3.97e-12	-9.11807	17.286	-3.70464	LINC00417	long intergenic non-protein coding RNA 417
7970381	1.49e-08	5.9e-12	-9.00231	16.9132	-2.92233	LOC102725104///ANKRD20A8P	putative ankyrin repeat domain-containing protein 20A12 pseudogene///ankyrin repeat domain 20 family member A8, pseudogene
8053737	1.49e-08	6.12e-12	-8.99193	16.8797	-1.85629	LOC102725104///LOC101059935///ANKRD20A8P	putative ankyrin repeat domain-containing protein 20A12 pseudogene///ankyrin repeat domain-containing protein 18A-like///ankyrin repeat domain 20 family member A8, pseudogene
8069511	5.77e-08	2.57e-11	-8.57582	15.5263	-2.37342	ANKRD20A11P	ankyrin repeat domain 20 family member A11, pseudogene
8155591	5.86e-08	2.81e-11	-8.54987	15.4413	-1.80417	LOC102725104///LOC101059935///ANKRD20A8P	putative ankyrin repeat domain-containing protein 20A12 pseudogene///ankyrin repeat domain-containing protein 18A-like///ankyrin repeat domain 20 family member A8, pseudogene
8178712	6.58e-08	3.61e-11	-8.47813	15.2058	-1.89242	TNXB///TNXA	tenascin XB///tenascin XA (pseudogene)
8179935	6.58e-08	3.61e-11	-8.47813	15.2058	-1.89242	TNXB///TNXA	tenascin XB///tenascin XA (pseudogene)
8017885	6.72e-08	4.13e-11	-8.43971	15.0795	-2.55363	ABCA8	ATP binding cassette subfamily A member 8
8161415	6.72e-08	4.15e-11	-8.43808	15.0741	-1.83872	LOC101059935///ANKRD20A8P	ankyrin repeat domain-containing protein 18A-like///ankyrin repeat domain 20 family member A8, pseudogene
8143144	6.82e-08	4.44e-11	-8.41856	15.0099	-1.72282	PTN	pleiotrophin
8120833	8.73e-08	5.99e-11	-8.33311	14.7283	-2.62326	SH3BGRL2	SH3 domain binding glutamate rich protein like 2
7934997	1.27e-07	9.24e-11	-8.20911	14.3183	-2.88767	PPP1R3C	protein phosphatase 1 regulatory subunit 3C
8143221	1.27e-07	9.58e-11	-8.19863	14.2836	-1.85516	ATP6V0A4	ATPase H+ transporting V0 subunit a4
8077899	1.36e-07	1.1e-10	-8.1586	14.151	-1.11713	PPARG	peroxisome proliferator activated receptor gamma
8125289	1.36e-07	1.12e-10	-8.15502	14.1391	-1.7296	TNXB///TNXA	tenascin XB///tenascin XA (pseudogene)
7919139	2.34e-07	2.07e-10	-7.97943	13.5553	-1.54828	LOC102725104///ANKRD20A12P///ANKRD20A8P///ANKRD20A5P	putative ankyrin repeat domain-containing protein 20A12 pseudogene///ankyrin repeat domain 20 family member A12, pseudogene///ankyrin repeat domain 20 family member A8, pseudogene///ankyrin repeat domain 20 family member A5, pseudogene
8125234	2.34e-07	2.12e-10	-7.97233	13.5317	-1.306	TNXB///TNXA	tenascin XB///tenascin XA (pseudogene)
8069508	2.34e-07	2.16e-10	-7.96668	13.5129	-3.24304
8093961	2.53e-07	2.43e-10	-7.93379	13.4032	-0.851968	KIAA0232	KIAA0232
8161558	2.73e-07	2.72e-10	-7.90194	13.2969	-1.46522	LOC102724507///LOC100509620///AQP7P1///AQP7	uncharacterized LOC102724507///putative aquaporin-7-like protein 3///aquaporin 7 pseudogene 1///aquaporin 7
7919146	2.98e-07	3.06e-10	-7.86806	13.1838	-1.49846	LOC102725104///ANKRD20A12P///ANKRD20A8P	putative ankyrin repeat domain-containing protein 20A12 pseudogene///ankyrin repeat domain 20 family member A12, pseudogene///ankyrin repeat domain 20 family member A8, pseudogene
8142497	3.36e-07	3.64e-10	-7.81884	13.0193	-1.82035	CTTNBP2	cortactin binding protein 2
8020349	3.36e-07	3.69e-10	-7.81556	13.0083	-2.76389
7951297	3.98e-07	4.5e-10	7.75886	12.8185	3.52386	MMP12	matrix metallopeptidase 12
8020352	4.58e-07	5.34e-10	-7.71075	12.6573	-2.79752
8161488	4.9e-07	5.88e-10	-7.68339	12.5656	-1.2609	LOC102724507///LOC100509620///AQP7P1///AQP7	uncharacterized LOC102724507///putative aquaporin-7-like protein 3///aquaporin 7 pseudogene 1///aquaporin 7
8126905	5.31e-07	6.56e-10	-7.65265	12.4625	-4.54571	CRISP3	cysteine rich secretory protein 3
8155442	5.51e-07	6.99e-10	-7.63434	12.401	-1.26965	LOC102724507///LOC100509620///AQP7P1///AQP7	uncharacterized LOC102724507///putative aquaporin-7-like protein 3///aquaporin 7 pseudogene 1///aquaporin 7
8069517	7.11e-07	9.67e-10	-7.543	12.0941	-1.94561
7970831	7.11e-07	9.75e-10	-7.54056	12.0859	-1.05486	UBL3	ubiquitin like 3
8155554	7.11e-07	9.87e-10	-7.53702	12.074	-1.221	LOC102724507///LOC100509620///AQP7P1///AQP7	uncharacterized LOC102724507///putative aquaporin-7-like protein 3///aquaporin 7 pseudogene 1///aquaporin 7
8020347	7.11e-07	1e-09	-7.53336	12.0616	-2.29888
8102587	7.22e-07	1.04e-09	-7.52231	12.0245	-1.50495	NDNF	neuron derived neurotrophic factor
7973974	7.98e-07	1.18e-09	-7.48741	11.907	-2.10098	PAX9	paired box 9
7942697	9.66e-07	1.46e-09	-7.42733	11.7047	-0.874148	CAPN5	calpain 5
7971590	1.12e-06	1.73e-09	-7.37851	11.5401	-1.77401	CAB39L	calcium binding protein 39 like
7951271	1.24e-06	1.95e-09	7.34485	11.4266	4.4419	MMP1	matrix metallopeptidase 1
8053741	2.1e-06	3.39e-09	-7.19017	10.9042	-1.53541	ANKRD20A8P///ANKRD20A4///ANKRD20A2///ANKRD20A3///ANKRD20A5P///ANKRD20A1	ankyrin repeat domain 20 family member A8, pseudogene///ankyrin repeat domain 20 family member A4///ankyrin repeat domain 20 family member A2///ankyrin repeat domain 20 family member A3///ankyrin repeat domain 20 family member A5, pseudogene///ankyrin repeat domain 20 family member A1
8083887	2.11e-06	3.47e-09	-7.18311	10.8803	-0.942415	CLDN11	claudin 11
8155418	2.29e-06	3.89e-09	-7.15138	10.7731	-0.953727	LOC105379252///FAM95B1///FAM95A	family with sequence similarity 95 member B1-like///family with sequence similarity 95 member B1///family with sequence similarity 95 member A
7904106	2.29e-06	3.92e-09	-7.14911	10.7654	-0.873603	MAGI3	membrane associated guanylate kinase, WW and PDZ domain containing 3
8169061	2.59e-06	4.53e-09	-7.10859	10.6283	-1.16813	PLP1	proteolipid protein 1
8088425	2.75e-06	4.91e-09	-7.08579	10.5512	-2.22468	FAM3D	family with sequence similarity 3 member D
7938687	2.75e-06	4.99e-09	-7.08112	10.5353	-1.59689	NUCB2	nucleobindin 2
8058670	2.89e-06	5.36e-09	-7.06125	10.4681	-1.60597	IKZF2	IKAROS family zinc finger 2
8078386	3.44e-06	6.5e-09	-7.00734	10.2856	-1.75738	GPD1L	glycerol-3-phosphate dehydrogenase 1-like
7922130	3.63e-06	6.98e-09	-6.98715	10.2172	-2.20359	DPT	dermatopontin
8126784	3.83e-06	7.69e-09	6.96011	10.1256	2.23126	PLA2G7	phospholipase A2 group VII
8049349	3.83e-06	7.71e-09	-6.95921	10.1226	-2.05049	UGT1A3///UGT1A1///UGT1A4///UGT1A9///UGT1A5///UGT1A6///UGT1A7///UGT1A8///UGT1A10	UDP glucuronosyltransferase family 1 member A3///UDP glucuronosyltransferase family 1 member A1///UDP glucuronosyltransferase family 1 member A4///UDP glucuronosyltransferase family 1 member A9///UDP glucuronosyltransferase family 1 member A5///UDP glucuronosyltransferase family 1 member A6///UDP glucuronosyltransferase family 1 member A7///UDP glucuronosyltransferase family 1 member A8///UDP glu…
7945162	3.83e-06	7.76e-09	-6.95743	10.1165	-1.92819	BARX2	BARX homeobox 2
7901788	3.88e-06	7.98e-09	-6.94945	10.0895	-1.19786	NFIA	nuclear factor I A
7946781	3.96e-06	8.28e-09	-6.93918	10.0547	-1.27411	PLEKHA7	pleckstrin homology domain containing A7
7916229	4.03e-06	8.57e-09	-6.92975	10.0228	-1.0788	ECHDC2	enoyl-CoA hydratase domain containing 2
7946579	4.05e-06	8.76e-09	-6.92351	10.0016	-1.76721	LYVE1	lymphatic vessel endothelial hyaluronan receptor 1
7936968	4.28e-06	9.46e-09	6.90182	9.92814	1.71493	ADAM12	ADAM metallopeptidase domain 12
7902738	4.28e-06	9.66e-09	-6.89614	9.90889	-3.84663	CLCA4	chloride channel accessory 4
7963534	4.28e-06	9.69e-09	-6.89529	9.90601	-3.8517	KRT4	keratin 4
7970388	4.73e-06	1.09e-08	-6.86315	9.79709	-1.66096
8033043	5.02e-06	1.17e-08	-6.84198	9.72534	-1.46474	FUT6	fucosyltransferase 6
8139207	5.66e-06	1.36e-08	6.80021	9.58374	2.33853	INHBA///INHBA	inhibin beta A subunit///inhibin beta A subunit
7898413	5.66e-06	1.38e-08	-6.79628	9.5704	-2.91031	PADI1	peptidyl arginine deiminase 1
8001547	5.66e-06	1.38e-08	-6.79611	9.56983	-0.888257	PLLP	plasmolipin
8179224	5.7e-06	1.41e-08	-6.79046	9.5507	-3.80069	MUC21	mucin 21, cell surface associated
7896709	5.93e-06	1.49e-08	6.77534	9.49942	2.15093
8078888	6.01e-06	1.54e-08	6.76604	9.4679	0.796308	CCR8	C-C motif chemokine receptor 8
8049752	6.01e-06	1.55e-08	-6.76318	9.45819	-1.02278	SNED1	sushi, nidogen and EGF like domains 1
7958019	6.01e-06	1.57e-08	6.76051	9.44915	0.957718	DRAM1	DNA damage regulated autophagy modulator 1
8118069	6.45e-06	1.7e-08	-6.73709	9.36974	-3.9347	MUC21	mucin 21, cell surface associated
8008588	6.66e-06	1.79e-08	-6.72337	9.32321	-1.67968	HLF	HLF, PAR bZIP transcription factor
8079305	6.66e-06	1.81e-08	-6.72067	9.31407	-0.804989	CLEC3B	C-type lectin domain family 3 member B
8177931	6.68e-06	1.83e-08	-6.7165	9.29994	-3.98263	MUC21	mucin 21, cell surface associated
8068684	7.96e-06	2.21e-08	-6.66389	9.12155	-2.57896	FAM3B	family with sequence similarity 3 member B
7951284	8.01e-06	2.28e-08	6.65567	9.09366	3.59757	MMP3	matrix metallopeptidase 3
8017927	8.01e-06	2.28e-08	-6.65519	9.09205	-1.64072	ABCA9	ATP binding cassette subfamily A member 9
8155754	9.46e-06	2.73e-08	-6.60516	8.92242	-2.23489	MAMDC2	MAM domain containing 2
8172204	1e-05	2.94e-08	-6.58417	8.85125	-1.7327	MAOB	monoamine oxidase B
7918323	1e-05	2.96e-08	-6.58245	8.84541	-1.20891	SORT1	sortilin 1
8063115	1.01e-05	3.01e-08	6.57745	8.82846	2.03722	MMP9	matrix metallopeptidase 9
7917649	1.09e-05	3.28e-08	-6.5529	8.74526	-1.69344	TGFBR3	transforming growth factor beta receptor 3
7953812	1.12e-05	3.41e-08	-6.54243	8.70977	-0.745539	PHC1	polyhomeotic homolog 1
7972750	1.27e-05	3.93e-08	6.5027	8.57507	1.61949	COL4A1	collagen type IV alpha 1 chain
8013341	1.3e-05	4.07e-08	-6.49264	8.54098	-2.03755	MFAP4	microfibrillar associated protein 4
8141328	1.31e-05	4.14e-08	-6.48815	8.52576	-2.04128	CYP3A5	cytochrome P450 family 3 subfamily A member 5
7906435	1.31e-05	4.21e-08	-6.4832	8.50898	-0.875592	ACKR1	atypical chemokine receptor 1 (Duffy blood group)
8109194	1.31e-05	4.24e-08	-6.48159	8.50353	-1.65163	SLC26A2	solute carrier family 26 member 2
8079170	1.32e-05	4.29e-08	-6.47792	8.4911	-0.678669	TCAIM	T-cell activation inhibitor, mitochondrial
8174513	1.34e-05	4.42e-08	-6.46991	8.46395	-2.15984	CHRDL1	chordin like 1
8122637	1.4e-05	4.66e-08	-6.45484	8.41289	-1.4929	SASH1	SAM and SH3 domain containing 1
7959893	1.4e-05	4.71e-08	-6.45174	8.4024	-0.850952	ADGRD1	adhesion G protein-coupled receptor D1
7963869	1.42e-05	4.81e-08	-6.44571	8.38194	-0.726691	PHC1	polyhomeotic homolog 1
7922598	1.5e-05	5.14e-08	-6.4273	8.31958	-2.07143	ANGPTL1	angiopoietin like 1
8112045	1.51e-05	5.22e-08	6.4232	8.30569	1.04955	ESM1	endothelial cell specific molecule 1
8046906	1.6e-05	5.6e-08	-6.40313	8.2377	-1.36646	GULP1	GULP, engulfment adaptor PTB domain containing 1
7974473	1.61e-05	5.69e-08	-6.39883	8.22313	-0.734502	FBXO34	F-box protein 34
8152062	1.67e-05	5.95e-08	-6.38614	8.18014	-1.56348	SNX31	sorting nexin 31
8109752	1.7e-05	6.13e-08	6.37764	8.15134	2.0727	TENM2	teneurin transmembrane protein 2
8128123	1.74e-05	6.33e-08	-6.36861	8.12078	-1.75564	RRAGD	Ras related GTP binding D
8130807	1.83e-05	6.8e-08	-6.34888	8.05394	-3.71545	LOC441178	uncharacterized LOC441178
8130980	1.83e-05	6.8e-08	-6.34888	8.05394	-3.71545	LOC441178	uncharacterized LOC441178
7908924	1.83e-05	6.93e-08	-6.34338	8.03534	-1.47861	PRELP	proline and arginine rich end leucine rich repeat protein
8089145	1.83e-05	6.96e-08	-6.34234	8.03182	-2.30419	ABI3BP	ABI family member 3 binding protein
8129985	1.83e-05	7.01e-08	-6.34007	8.02413	-1.23058	PLAGL1	PLAG1 like zinc finger 1
8024687	1.83e-05	7.05e-08	-6.33865	8.01931	-0.971755	TJP3	tight junction protein 3
8023212	1.86e-05	7.21e-08	-6.33228	7.99777	-1.109	ZBTB7C	zinc finger and BTB domain containing 7C
8095834	1.87e-05	7.3e-08	-6.32898	7.98658	-1.26212	SHROOM3	shroom family member 3
8067233	1.87e-05	7.38e-08	6.32583	7.97591	1.35203	PMEPA1	prostate transmembrane protein, androgen induced 1
7916616	1.9e-05	7.55e-08	-6.31951	7.95453	-1.12982	CYP2J2	cytochrome P450 family 2 subfamily J member 2
8005638	1.91e-05	7.68e-08	-6.31441	7.93726	-1.0515	ALDH3A2	aldehyde dehydrogenase 3 family member A2
7987048	1.99e-05	8.14e-08	-6.29834	7.88286	-0.834291	MTMR10	myotubularin related protein 10
8097991	1.99e-05	8.14e-08	6.29827	7.88264	1.8984	TDO2	tryptophan 2,3-dioxygenase
7914851	2.04e-05	8.42e-08	6.28883	7.85069	1.0205	CLSPN	claspin
7963396	2.08e-05	8.63e-08	6.2818	7.82691	2.31578	KRT75	keratin 75
7923635	2.25e-05	9.41e-08	-6.25734	7.74415	-0.723301	PLEKHA6	pleckstrin homology domain containing A6
8110437	2.36e-05	9.94e-08	-6.24216	7.69278	-1.11748	RMND5B	required for meiotic nuclear division 5 homolog B
8167998	2.38e-05	1.01e-07	-6.23653	7.67376	-0.897871	AR	androgen receptor
8070467	2.38e-05	1.02e-07	-6.23419	7.66583	-1.77635	TMPRSS2///LOC285847///FKBP5	transmembrane protease, serine 2///uncharacterized LOC285847///FK506 binding protein 5
8026139	2.42e-05	1.05e-07	-6.22749	7.64318	-1.10382	NFIX	nuclear factor I X
8173955	2.42e-05	1.05e-07	-6.22611	7.63849	-0.96553	SYTL4	synaptotagmin like 4
7925452	2.43e-05	1.07e-07	-6.22171	7.62363	-1.27646	GREM2	gremlin 2, DAN family BMP antagonist
8164967	2.48e-05	1.1e-07	6.21409	7.59785	1.1414	VAV2	vav guanine nucleotide exchange factor 2
8073578	2.54e-05	1.13e-07	-6.20539	7.56846	-0.643211	SMDT1	single-pass membrane protein with aspartate rich tail 1
8094184	2.55e-05	1.14e-07	-6.20243	7.55845	-0.966052	C1QTNF7	C1q and tumor necrosis factor related protein 7
7902074	2.68e-05	1.21e-07	-6.18641	7.50428	-0.957638	LEPROT///LEPR	leptin receptor overlapping transcript///leptin receptor
7910111	2.77e-05	1.27e-07	-6.17419	7.463	-1.19972	EPHX1	epoxide hydrolase 1
7983867	3.01e-05	1.39e-07	-6.14709	7.37142	-1.61971	CGNL1	cingulin like 1
8018006	3.01e-05	1.4e-07	-6.14659	7.36972	-1.68923	ABCA10	ATP binding cassette subfamily A member 10
7919872	3.05e-05	1.42e-07	-6.14159	7.35285	-0.924738	FAM63A	family with sequence similarity 63 member A
7912145	3.3e-05	1.56e-07	6.11602	7.26648	1.19694	TNFRSF9	TNF receptor superfamily member 9
8102862	3.3e-05	1.56e-07	-6.11476	7.26222	-1.07008	MAML3	mastermind like transcriptional coactivator 3
8022356	3.39e-05	1.62e-07	6.10534	7.23042	0.965677	SPIRE1	spire type actin nucleation factor 1
8040552	3.51e-05	1.69e-07	-6.09329	7.18973	-0.715427	NCOA1	nuclear receptor coactivator 1
7958202	3.57e-05	1.73e-07	6.08633	7.16625	1.09137	CHST11	carbohydrate (chondroitin 4) sulfotransferase 11
8112940	3.66e-05	1.78e-07	-6.07758	7.13673	-1.13068	SSBP2	single stranded DNA binding protein 2
8037205	3.88e-05	1.91e-07	-6.05895	7.07388	-1.89844	CEACAM1	carcinoembryonic antigen related cell adhesion molecule 1
8098500	4.13e-05	2.06e-07	-6.03722	7.00059	-0.832262	CDKN2AIP	CDKN2A interacting protein
7903777	4.13e-05	2.07e-07	-6.03625	6.9973	-1.45411	GSTM5	glutathione S-transferase mu 5
7962000	4.13e-05	2.07e-07	6.03566	6.99533	2.65617	PTHLH	parathyroid hormone like hormone
7901256	4.18e-05	2.11e-07	-6.0303	6.97724	-1.86301	CYP4B1	cytochrome P450 family 4 subfamily B member 1
8113512	4.18e-05	2.12e-07	-6.02886	6.97238	-1.1099	EPB41L4A	erythrocyte membrane protein band 4.1 like 4A
8018902	4.22e-05	2.16e-07	6.02422	6.95674	1.4063	DNAH17	dynein axonemal heavy chain 17
8097513	4.24e-05	2.18e-07	-6.02103	6.94598	-1.23477	MGST2	microsomal glutathione S-transferase 2
8025984	4.25e-05	2.2e-07	-6.01822	6.93653	-0.903329	ZNF844	zinc finger protein 844
8173941	4.48e-05	2.34e-07	-6.00126	6.87934	-1.24855	TSPAN6	tetraspanin 6
8148435	4.5e-05	2.36e-07	5.9986	6.87038	0.966658	WISP1	WNT1 inducible signaling pathway protein 1
8039977	4.5e-05	2.38e-07	-5.99673	6.86409	-0.625771	SNTG2	syntrophin gamma 2
8090433	5.19e-05	2.77e-07	-5.95375	6.71932	-1.38284	MGLL	monoglyceride lipase
7896822	5.19e-05	2.78e-07	5.95286	6.71634	0.918471	AGRN	agrin
8161755	5.32e-05	2.86e-07	-5.94415	6.687	-2.68487	ALDH1A1	aldehyde dehydrogenase 1 family member A1
8024062	5.56e-05	3.01e-07	-5.92963	6.63813	-1.25239	CFD	complement factor D
8043504	5.63e-05	3.07e-07	-5.92456	6.62109	-3.49052	MAL	mal, T-cell differentiation protein
8018038	5.65e-05	3.1e-07	-5.92168	6.61138	-0.924985	ABCA5	ATP binding cassette subfamily A member 5
8092970	5.65e-05	3.12e-07	-5.91972	6.60478	-2.47585	APOD	apolipoprotein D
7951309	5.82e-05	3.24e-07	5.90949	6.57038	3.2193	MMP13	matrix metallopeptidase 13
8056257	5.87e-05	3.28e-07	5.90536	6.55649	2.03156	FAP	fibroblast activation protein alpha
7948612	5.99e-05	3.37e-07	5.898	6.53175	1.28049	FADS1	fatty acid desaturase 1
7915444	6.16e-05	3.48e-07	5.88866	6.50032	0.74563	P3H1	prolyl 3-hydroxylase 1
8114767	6.24e-05	3.55e-07	-5.88317	6.48187	-0.661701	PCDH1	protocadherin 1
8149774	6.29e-05	3.6e-07	5.87923	6.46863	1.37487	LOXL2	lysyl oxidase like 2
8147848	6.58e-05	3.79e-07	-5.86476	6.42	-0.844929	OXR1	oxidation resistance 1
8127534	6.61e-05	3.83e-07	5.86182	6.41012	1.29877	MB21D1	Mab-21 domain containing 1
8017964	6.66e-05	3.88e-07	-5.85795	6.39712	-1.74833	ABCA6	ATP binding cassette subfamily A member 6
8147112	6.71e-05	3.94e-07	-5.85406	6.38404	-0.915939	CA13	carbonic anhydrase 13
8140371	7.12e-05	4.2e-07	-5.83592	6.32312	-0.50765	TMEM120A	transmembrane protein 120A
8100362	7.36e-05	4.37e-07	-5.82475	6.28564	-1.05319	LNX1	ligand of numb-protein X 1
8040340	7.7e-05	4.6e-07	-5.81019	6.23676	-1.01892	LPIN1	lipin 1
7938485	7.89e-05	4.74e-07	5.80169	6.20824	1.35447	MICAL2	microtubule associated monooxygenase, calponin and LIM domain containing 2
8068422	8.3e-05	5.01e-07	-5.7858	6.15494	-0.712571	DOPEY2	dopey family member 2
8123621	8.44e-05	5.15e-07	-5.77819	6.12942	-0.810603	SERPINB6	serpin family B member 6
8156905	8.44e-05	5.18e-07	5.77636	6.1233	1.00493	MSANTD3-TMEFF1///TMEFF1	MSANTD3-TMEFF1 readthrough///transmembrane protein with EGF like and two follistatin like domains 1
8023220	8.44e-05	5.18e-07	5.77626	6.12293	0.559067	SMAD7	SMAD family member 7
8053266	8.5e-05	5.26e-07	-5.77226	6.10954	-0.806726	TACR1	tachykinin receptor 1
7923978	8.5e-05	5.3e-07	-5.76975	6.10114	-1.04196	CD34	CD34 molecule
7947184	8.5e-05	5.3e-07	5.76965	6.10079	1.2159
8158771	8.57e-05	5.38e-07	-5.76577	6.08778	-1.21335	AIF1L	allograft inflammatory factor 1 like
7921434	8.76e-05	5.53e-07	5.75792	6.06147	1.75092	AIM2	absent in melanoma 2
7977621	8.88e-05	5.63e-07	-5.75263	6.04373	-1.48747	NDRG2	NDRG family member 2
8083471	9.3e-05	5.94e-07	-5.73782	5.99415	-0.992625	ARHGEF26	Rho guanine nucleotide exchange factor 26
8029086	9.39e-05	6.08e-07	-5.73109	5.97159	-2.48674	CEACAM5	carcinoembryonic antigen related cell adhesion molecule 5
8048081	9.39e-05	6.08e-07	-5.7309	5.97095	-0.646064	SPAG16	sperm associated antigen 16
7930454	9.39e-05	6.08e-07	-5.73076	5.9705	-1.31229	PDCD4	programmed cell death 4 (neoplastic transformation inhibitor)
8045336	9.64e-05	6.28e-07	5.72173	5.94025	1.27042	GPR39	G protein-coupled receptor 39
7897522	0.000101	6.65e-07	-5.70561	5.88631	-0.801269	RBP7	retinol binding protein 7
7938396	0.000102	6.74e-07	5.70186	5.87375	0.704715	AMPD3	adenosine monophosphate deaminase 3
8103601	0.000105	6.96e-07	5.69243	5.84223	1.18682	DDX60L	DEAD-box helicase 60-like
8086981	0.000106	7.05e-07	5.68912	5.83115	0.803627	UCN2	urocortin 2
8155169	0.000108	7.22e-07	-5.68201	5.80738	-0.900393	RECK	reversion inducing cysteine rich protein with kazal motifs
8056545	0.000109	7.32e-07	-5.67819	5.79459	-0.95814	STK39	serine/threonine kinase 39
8091078	0.000109	7.34e-07	5.6775	5.79229	1.57413	RBP1	retinol binding protein 1
8116272	0.00011	7.46e-07	5.67293	5.77701	0.930366	ADAMTS2	ADAM metallopeptidase with thrombospondin type 1 motif 2
8014349	0.000113	7.69e-07	-5.66432	5.74823	-0.862397	CCL15-CCL14///CCL15///CCL14	CCL15-CCL14 readthrough (NMD candidate)///C-C motif chemokine ligand 15///C-C motif chemokine ligand 14
8058477	0.000117	8.06e-07	5.65091	5.70342	1.01612	KLF7	Kruppel like factor 7
7969341	0.000121	8.36e-07	-5.64047	5.66855	-0.600368	TDRD3	tudor domain containing 3
8101904	0.000121	8.37e-07	-5.64011	5.66736	-2.77589	ADH7	alcohol dehydrogenase 7 (class IV), mu or sigma polypeptide
8078227	0.000122	8.5e-07	-5.63589	5.65327	-1.09134	KAT2B	lysine acetyltransferase 2B
7987439	0.000127	8.88e-07	5.62341	5.61159	0.857071	GPR176	G protein-coupled receptor 176
7909271	0.000127	8.91e-07	5.62234	5.60803	1.98476	IL24	interleukin 24
8082673	0.000127	8.94e-07	-5.62145	5.60507	-1.5647	ACPP	acid phosphatase, prostate
8131179	0.000128	9.05e-07	5.61783	5.59297	0.914292	TTYH3	tweety family member 3
8052940	0.000131	9.35e-07	-5.60862	5.56226	-1.16672	PAIP2B///VPS36	poly(A) binding protein interacting protein 2B///vacuolar protein sorting 36 homolog
8046530	0.000133	9.51e-07	5.60385	5.54633	0.952143	HOXD11	homeobox D11
7969531	0.00014	1.01e-06	-5.58719	5.4908	-2.12099
8047300	0.000141	1.02e-06	-5.58313	5.47724	-1.33402	AOX1	aldehyde oxidase 1
8089771	0.000142	1.03e-06	5.57982	5.46622	1.13048	CD80	CD80 molecule
7922108	0.000143	1.05e-06	5.57639	5.45479	0.536691	GPR161	G protein-coupled receptor 161
7923596	0.000146	1.07e-06	-5.57075	5.436	-1.76334	ETNK2	ethanolamine kinase 2
7963142	0.000146	1.08e-06	-5.56844	5.42829	-0.532318	FAIM2	Fas apoptotic inhibitory molecule 2
8046536	0.000147	1.09e-06	5.56482	5.41624	1.76439	HOXD10	homeobox D10
7902205	0.000161	1.19e-06	5.53879	5.32958	1.3672	IL12RB2	interleukin 12 receptor subunit beta 2
7970033	0.000161	1.21e-06	5.53613	5.32071	1.19138	COL4A2	collagen type IV alpha 2 chain
8017688	0.000163	1.22e-06	-5.53221	5.30768	-0.969159	LRRC37A2///LRRC37A6P///LRRC37A3///LRRC37A4P///LRRC37A///LRRC37A2	leucine rich repeat containing 37 member A2///leucine rich repeat containing 37 member A6, pseudogene///leucine rich repeat containing 37 member A3///leucine rich repeat containing 37 member A4, pseudogene///leucine rich repeat containing 37A///leucine rich repeat containing 37 member A2
8075897	0.000167	1.26e-06	5.52412	5.28076	0.691777	C1QTNF6	C1q and tumor necrosis factor related protein 6
8042356	0.000167	1.27e-06	-5.52215	5.2742	-1.25241	MEIS1	Meis homeobox 1
8050007	0.000168	1.28e-06	5.51933	5.26484	1.30768	PXDN	peroxidasin
7935535	0.000168	1.28e-06	-5.51872	5.26278	-1.10049	CRTAC1	cartilage acidic protein 1
8100701	0.000169	1.3e-06	-5.51436	5.24831	-4.35155	TMPRSS11B	transmembrane protease, serine 11B
8120215	0.000169	1.31e-06	-5.51273	5.24287	-0.665856	PAQR8	progestin and adipoQ receptor family member 8
8155359	0.000169	1.31e-06	-5.5123	5.24146	-1.3302	CNTNAP3B///CNTNAP3P2///CNTNAP3	contactin associated protein-like 3B///contactin associated protein-like 3 pseudogene 2///contactin associated protein-like 3
8057620	0.00017	1.32e-06	5.51007	5.23404	1.55992	COL5A2	collagen type V alpha 2 chain
7982187	0.000172	1.34e-06	5.50518	5.21776	0.732783	APBA2	amyloid beta precursor protein binding family A member 2
8172698	0.000172	1.35e-06	-5.50408	5.21411	-0.599596	SHROOM4	shroom family member 4
8107798	0.000172	1.36e-06	-5.5022	5.20789	-0.979753	SLC27A6	solute carrier family 27 member 6
8099304	0.000173	1.37e-06	-5.49974	5.19971	-0.750103	ACOX3	acyl-CoA oxidase 3, pristanoyl
7956658	0.000174	1.39e-06	-5.4952	5.1846	-1.20404	SLC16A7	solute carrier family 16 member 7
7946641	0.000174	1.4e-06	5.49427	5.18153	0.813776	GALNT18	polypeptide N-acetylgalactosaminyltransferase 18
8149258	0.000174	1.4e-06	5.49372	5.17968	0.745664	MFHAS1	malignant fibrous histiocytoma amplified sequence 1
8147206	0.000174	1.4e-06	5.49305	5.17747	0.730594	RIPK2	receptor interacting serine/threonine kinase 2
8155460	0.000178	1.44e-06	-5.48605	5.15421	-1.08852	CNTNAP3B///CNTNAP3P2///CNTNAP3	contactin associated protein-like 3B///contactin associated protein-like 3 pseudogene 2///contactin associated protein-like 3
8104568	0.000181	1.47e-06	5.47896	5.13068	0.887252
7980098	0.000181	1.48e-06	-5.47734	5.1253	-0.971843	ALDH6A1	aldehyde dehydrogenase 6 family member A1
7928429	0.000181	1.49e-06	5.47668	5.12311	1.68038	PLAU	plasminogen activator, urokinase
8113491	0.000181	1.49e-06	5.47647	5.12241	0.888348	STARD4	StAR related lipid transfer domain containing 4
7969438	0.000186	1.54e-06	-5.4671	5.09128	-1.32805	LMO7	LIM domain 7
7954090	0.000187	1.55e-06	-5.46463	5.08309	-1.9058	EMP1	epithelial membrane protein 1
8040080	0.000191	1.6e-06	5.45532	5.05219	1.46563	RSAD2	radical S-adenosyl methionine domain containing 2
8012605	0.000191	1.6e-06	-5.45463	5.0499	-0.810956	GAS7	growth arrest specific 7
7971296	0.000191	1.62e-06	5.45261	5.0432	1.35696	EPSTI1	epithelial stromal interaction 1 (breast)
8110841	0.000191	1.62e-06	5.45231	5.04221	1.04874	LPCAT1	lysophosphatidylcholine acyltransferase 1
8161288	0.000191	1.62e-06	-5.45214	5.04163	-1.04176	CNTNAP3B///CNTNAP3P2///CNTNAP3	contactin associated protein-like 3B///contactin associated protein-like 3 pseudogene 2///contactin associated protein-like 3
7993467	0.000191	1.63e-06	5.45076	5.03707	0.739622	NDE1	nudE neurodevelopment protein 1
7923189	0.000192	1.64e-06	5.44807	5.02814	1.38539	KIF14	kinesin family member 14
7920178	0.000192	1.65e-06	-5.44714	5.02507	-3.59921	CRNN	cornulin
7982712	0.000193	1.66e-06	5.44436	5.01584	0.871743	KNSTRN	kinetochore localized astrin/SPAG5 binding protein
7908072	0.000195	1.7e-06	5.43881	4.99745	2.377	LAMC2	laminin subunit gamma 2
8091537	0.000195	1.7e-06	-5.43864	4.99688	-1.71826	IGSF10	immunoglobulin superfamily member 10
7936463	0.000195	1.7e-06	-5.43781	4.99414	-1.15392	ABLIM1	actin binding LIM protein 1
8016245	0.000196	1.71e-06	-5.43566	4.98699	-1.33012	LRRC37A2///LRRC37A6P///LRRC37A3///LRRC37A4P///LRRC37A	leucine rich repeat containing 37 member A2///leucine rich repeat containing 37 member A6, pseudogene///leucine rich repeat containing 37 member A3///leucine rich repeat containing 37 member A4, pseudogene///leucine rich repeat containing 37A
8119689	0.000197	1.73e-06	5.43276	4.97737	0.894914	PTK7	protein tyrosine kinase 7 (inactive)
8013243	0.000203	1.8e-06	-5.42219	4.94236	-0.897242	SHMT1	serine hydroxymethyltransferase 1
8068024	0.000203	1.8e-06	-5.42202	4.94178	-1.01332	JAM2	junctional adhesion molecule 2
7986068	0.000203	1.8e-06	5.42161	4.94044	0.960834	BLM	Bloom syndrome RecQ like helicase
8122554	0.000204	1.82e-06	5.41858	4.93038	0.624574	RAB32	RAB32, member RAS oncogene family
7975412	0.000205	1.84e-06	-5.41549	4.92014	-1.0174	TTC9	tetratricopeptide repeat domain 9
7915955	0.000207	1.86e-06	-5.41294	4.91172	-1.08531	SPATA6	spermatogenesis associated 6
7932765	0.000207	1.87e-06	-5.41117	4.90585	-1.26473	MPP7	membrane palmitoylated protein 7
8016468	0.000209	1.89e-06	5.4075	4.8937	0.403378	HOXB7	homeobox B7
8022927	0.000209	1.9e-06	5.40664	4.89086	0.957013	SLC39A6	solute carrier family 39 member 6
7961365	0.000212	1.93e-06	-5.40165	4.87432	-1.528	MANSC1	MANSC domain containing 1
7997128	0.000217	1.99e-06	-5.39299	4.84566	-0.602966	IL34	interleukin 34
8018872	0.000225	2.07e-06	5.38131	4.80701	0.764195	DNAH17	dynein axonemal heavy chain 17
7924619	0.000226	2.09e-06	5.37837	4.79728	1.27128	ENAH	enabled homolog (Drosophila)
8033054	0.000226	2.09e-06	-5.37829	4.79702	-1.55397	FUT3	fucosyltransferase 3 (Lewis blood group)
8122634	0.000227	2.11e-06	-5.37567	4.78836	-1.01781	SAMD5	sterile alpha motif domain containing 5
7900197	0.000228	2.13e-06	-5.37371	4.78189	-1.85319
8106141	0.00023	2.16e-06	-5.36988	4.76921	-1.01459	FCHO2	FCH domain only 2
7907271	0.000231	2.17e-06	-5.36836	4.7642	-2.18452	FMO2	flavin containing monooxygenase 2
8063351	0.000231	2.18e-06	-5.3666	4.75837	-0.605284	SLC9A8	solute carrier family 9 member A8
8060187	0.00024	2.27e-06	-5.35528	4.72097	-1.32687	C2orf54	chromosome 2 open reading frame 54
8096301	0.00024	2.28e-06	5.35428	4.71766	2.31167	SPP1	secreted phosphoprotein 1
8098084	0.00024	2.29e-06	-5.35313	4.71385	-0.895521	ETFDH	electron transfer flavoprotein dehydrogenase
8166079	0.000241	2.31e-06	5.35019	4.70416	1.24702	EGFL6	EGF like domain multiple 6
8013989	0.000242	2.32e-06	-5.34842	4.6983	-1.07895	SLC6A4	solute carrier family 6 member 4
8007919	0.000242	2.34e-06	-5.3462	4.69097	-1.30827	LRRC37A2///LRRC37A6P///LRRC37A3///LRRC37A4P///LRRC37A	leucine rich repeat containing 37 member A2///leucine rich repeat containing 37 member A6, pseudogene///leucine rich repeat containing 37 member A3///leucine rich repeat containing 37 member A4, pseudogene///leucine rich repeat containing 37A
7923043	0.000242	2.35e-06	-5.34581	4.68969	-1.01291	KCNT2	potassium sodium-activated channel subfamily T member 2
7908459	0.000246	2.38e-06	-5.34102	4.67385	-1.51697	CFH	complement factor H
8141688	0.000246	2.4e-06	5.33976	4.66968	0.918482	PLOD3	procollagen-lysine,2-oxoglutarate 5-dioxygenase 3
8109093	0.000246	2.41e-06	-5.3384	4.6652	-1.0288	ABLIM3	actin binding LIM protein family member 3
7937438	0.000247	2.42e-06	-5.33647	4.65884	-0.652215	TMEM80	transmembrane protein 80
8045587	0.000252	2.48e-06	-5.32988	4.63707	-1.03541	ACVR2A	activin A receptor type 2A
7958262	0.000253	2.5e-06	-5.32754	4.62937	-1.00011	TCP11L2	t-complex 11 like 2
7917576	0.000254	2.52e-06	5.32557	4.62284	1.64808	GBP5	guanylate binding protein 5
8087119	0.000262	2.62e-06	5.31383	4.58414	0.577747	SLC26A6	solute carrier family 26 member 6
7958960	0.000262	2.62e-06	-5.31371	4.58374	-0.720849	TPCN1	two pore segment channel 1
8083749	0.000262	2.64e-06	-5.31202	4.57816	-1.13597	PPM1L	protein phosphatase, Mg2+/Mn2+ dependent 1L
8053325	0.000262	2.65e-06	5.31105	4.57494	1.50486
7972682	0.000262	2.65e-06	5.31082	4.5742	1.03053	KDELC1	KDEL motif containing 1
8067167	0.000262	2.65e-06	5.31033	4.57257	1.19048	AURKA	aurora kinase A
7935011	0.000262	2.66e-06	-5.3101	4.57183	-0.816733	CPEB3	cytoplasmic polyadenylation element binding protein 3
7961900	0.000275	2.8e-06	-5.29441	4.52011	-0.914129	ITPR2	inositol 1,4,5-trisphosphate receptor type 2
8111387	0.000275	2.81e-06	5.2938	4.51808	1.0897	ADAMTS12	ADAM metallopeptidase with thrombospondin type 1 motif 12
8007850	0.000277	2.84e-06	-5.29108	4.50913	-1.0832	LRRC37A2///LRRC37A6P///LRRC37A3///LRRC37A4P///LRRC37A///LRRC37A2	leucine rich repeat containing 37 member A2///leucine rich repeat containing 37 member A6, pseudogene///leucine rich repeat containing 37 member A3///leucine rich repeat containing 37 member A4, pseudogene///leucine rich repeat containing 37A///leucine rich repeat containing 37 member A2
7955845	0.000281	2.89e-06	5.28581	4.49177	0.707262	HOXC13	homeobox C13
8007867	0.000281	2.91e-06	-5.28416	4.48633	-1.086	LRRC37A2///LRRC37A6P///LRRC37A3///LRRC37A4P///LRRC37A///LRRC37A2	leucine rich repeat containing 37 member A2///leucine rich repeat containing 37 member A6, pseudogene///leucine rich repeat containing 37 member A3///leucine rich repeat containing 37 member A4, pseudogene///leucine rich repeat containing 37A///leucine rich repeat containing 37 member A2
8047159	0.000281	2.91e-06	5.2841	4.48612	1.24745
8156770	0.000284	2.95e-06	-5.28004	4.47276	-1.48632	GALNT12	polypeptide N-acetylgalactosaminyltransferase 12
8001337	0.000286	2.99e-06	-5.27633	4.46054	-0.492128	ZNF423	zinc finger protein 423
7960529	0.000286	2.99e-06	-5.27589	4.45908	-1.53937	SCNN1A	sodium channel epithelial 1 alpha subunit
7940508	0.000287	3.01e-06	-5.27401	4.45292	-0.509232	DAGLA	diacylglycerol lipase alpha
8148059	0.000287	3.02e-06	-5.27327	4.45047	-1.82458	DEPTOR	DEP domain containing MTOR-interacting protein
8020551	0.000287	3.03e-06	5.27217	4.44685	1.05362	LAMA3	laminin subunit alpha 3
8050894	0.000288	3.05e-06	5.27008	4.43998	0.790158	KIF3C	kinesin family member 3C
8130211	0.000291	3.09e-06	-5.26629	4.42751	-0.996698	SYNE1	spectrin repeat containing nuclear envelope protein 1
7970241	0.000311	3.34e-06	-5.24434	4.35529	-0.500568	F10	coagulation factor X
7963946	0.000311	3.34e-06	5.24409	4.35446	1.00195	MMP19	matrix metallopeptidase 19
8145532	0.000311	3.34e-06	-5.24409	4.35446	-1.2151	EPHX2	epoxide hydrolase 2
8028872	0.000313	3.37e-06	-5.24118	4.34491	-0.967519	LTBP4	latent transforming growth factor beta binding protein 4
7913216	0.000315	3.4e-06	-5.23901	4.33778	-2.11957	PLA2G2A	phospholipase A2 group IIA
8095545	0.000315	3.41e-06	-5.23803	4.33455	-0.597136	RUFY3	RUN and FYVE domain containing 3
8104035	0.000315	3.43e-06	-5.23677	4.33043	-1.49654	SORBS2	sorbin and SH3 domain containing 2
7991459	0.000315	3.44e-06	-5.23594	4.32769	-0.564739	RGMA	repulsive guidance molecule family member a
7900336	0.000316	3.45e-06	5.23447	4.32285	0.882839
8132118	0.000318	3.49e-06	-5.23135	4.31261	-1.19019	AQP1///AQP1	aquaporin 1 (Colton blood group)///aquaporin 1 (Colton blood group)
7972487	0.000318	3.51e-06	-5.23017	4.30873	-0.859644	DOCK9	dedicator of cytokinesis 9
8155627	0.000318	3.52e-06	-5.22886	4.30442	-0.820014	LOC105379252///FAM95B1	family with sequence similarity 95 member B1-like///family with sequence similarity 95 member B1
8161381	0.000318	3.52e-06	-5.22886	4.30442	-0.820014	LOC105379252///FAM95B1	family with sequence similarity 95 member B1-like///family with sequence similarity 95 member B1
7939314	0.00032	3.55e-06	-5.22615	4.29551	-1.13503	EHF	ETS homologous factor
8119124	0.000323	3.6e-06	-5.22252	4.28359	-1.15847	PI16	peptidase inhibitor 16
8104788	0.00033	3.69e-06	5.21524	4.25971	1.19491	RAI14	retinoic acid induced 14
8160168	0.000332	3.72e-06	-5.21293	4.25213	-0.713503	FREM1	FRAS1 related extracellular matrix 1
7963786	0.000334	3.76e-06	5.2099	4.24218	1.31298	ITGA5	integrin subunit alpha 5
8047443	0.000339	3.83e-06	-5.20488	4.22569	-0.962888	STRADB	STE20-related kinase adaptor beta
8123407	0.000343	3.89e-06	-5.20024	4.21046	-0.769924	AFDN	afadin, adherens junction formation factor
8126279	0.000343	3.9e-06	5.19966	4.20858	0.670284	TREM2	triggering receptor expressed on myeloid cells 2
8056285	0.000352	4.01e-06	5.19109	4.18047	0.821739	IFIH1	interferon induced with helicase C domain 1
8058857	0.000358	4.09e-06	-5.1858	4.16313	-1.56397	IGFBP5	insulin like growth factor binding protein 5
8084895	0.00036	4.13e-06	-5.18309	4.15424	-1.1339	MUC20	mucin 20, cell surface associated
7971077	0.000366	4.21e-06	5.17726	4.13514	2.34051	POSTN	periostin
8077370	0.000374	4.31e-06	-5.17064	4.11345	-0.519778	SETMAR	SET domain and mariner transposase fusion gene
8026468	0.000384	4.45e-06	-5.16123	4.08263	-1.21231	CYP4F12	cytochrome P450 family 4 subfamily F member 12
8088664	0.000384	4.45e-06	-5.16104	4.082	-0.745704	SUCLG2	succinate-CoA ligase GDP-forming beta subunit
8149071	0.000386	4.49e-06	5.15891	4.07503	1.11894	ANGPT2	angiopoietin 2
8068810	0.000388	4.53e-06	-5.15633	4.0666	-0.814903	SLC37A1	solute carrier family 37 member 1
8109484	0.000395	4.62e-06	5.15059	4.04779	0.81465	KIF4B///KIF4A	kinesin family member 4B///kinesin family member 4A
8141094	0.000397	4.66e-06	-5.14791	4.03904	-2.14483	PDK4	pyruvate dehydrogenase kinase 4
8092883	0.000401	4.73e-06	5.14359	4.02491	0.693031	LOC105374290	uncharacterized LOC105374290
8155734	0.000401	4.74e-06	-5.14315	4.02346	-1.24481	FAM189A2	family with sequence similarity 189 member A2
8062766	0.000405	4.8e-06	5.13909	4.01019	1.13822	MYBL2	MYB proto-oncogene like 2
8025058	0.000405	4.81e-06	-5.13871	4.00893	-0.977457	TRIP10	thyroid hormone receptor interactor 10
7919780	0.000405	4.82e-06	-5.13801	4.00666	-0.676823	GOLPH3L	golgi phosphoprotein 3 like
7908161	0.00041	4.89e-06	-5.13393	3.99332	-0.759112	C1orf21	chromosome 1 open reading frame 21
8092541	0.00041	4.92e-06	-5.13217	3.98754	-1.35102	LIPH	lipase H
8036460	0.00041	4.93e-06	5.13153	3.98546	0.5358	DPF1	double PHD fingers 1
8111993	0.00041	4.94e-06	-5.13109	3.98402	-1.15789	FGF10	fibroblast growth factor 10
7899455	0.000423	5.11e-06	-5.12132	3.95209	-0.855281	PHACTR4	phosphatase and actin regulator 4
7973972	0.00043	5.21e-06	-5.11572	3.9338	-0.618491
8146955	0.000431	5.24e-06	-5.11416	3.92871	-1.32805
8123744	0.000431	5.25e-06	-5.11317	3.92548	-1.47113	F13A1	coagulation factor XIII A chain
7975324	0.00044	5.37e-06	-5.10687	3.90491	-0.655717	GALNT16	polypeptide N-acetylgalactosaminyltransferase 16
8155540	0.000441	5.42e-06	-5.10402	3.89562	-1.31568	CNTNAP3B///CNTNAP3P2///CNTNAP3	contactin associated protein-like 3B///contactin associated protein-like 3 pseudogene 2///contactin associated protein-like 3
8161460	0.000441	5.42e-06	-5.10402	3.89562	-1.31568	CNTNAP3B///CNTNAP3P2///CNTNAP3	contactin associated protein-like 3B///contactin associated protein-like 3 pseudogene 2///contactin associated protein-like 3
7950162	0.000442	5.45e-06	-5.10268	3.89123	-0.664269	PDE2A	phosphodiesterase 2A
8148070	0.000443	5.47e-06	-5.10163	3.88782	-1.34851	COL14A1	collagen type XIV alpha 1 chain
7923183	0.000443	5.49e-06	5.10028	3.88339	0.603268	ZNF281	zinc finger protein 281
8150225	0.000452	5.61e-06	-5.09391	3.86263	-0.823161	RAB11FIP1	RAB11 family interacting protein 1
8115851	0.000456	5.68e-06	5.09059	3.85178	0.727882	STC2	stanniocalcin 2
7938519	0.000458	5.72e-06	5.08855	3.84514	1.08507	MICALCL	MICAL C-terminal like
8013384	0.000469	5.87e-06	-5.08093	3.82028	-1.46708	ALDH3A1	aldehyde dehydrogenase 3 family member A1
8139680	0.000469	5.9e-06	-5.07958	3.8159	-1.08137	COBL	cordon-bleu WH2 repeat protein
8138466	0.000469	5.9e-06	-5.0795	3.81562	-1.2864	MACC1	metastasis associated in colon cancer 1
8156897	0.000475	6e-06	5.07478	3.80023	0.879774	MSANTD3-TMEFF1///MSANTD3	MSANTD3-TMEFF1 readthrough///Myb/SANT DNA binding domain containing 3
8099967	0.000477	6.04e-06	-5.07268	3.7934	-0.894517	RBM47	RNA binding motif protein 47
8117120	0.000477	6.07e-06	-5.07135	3.78907	-0.793063	ID4	inhibitor of DNA binding 4, HLH protein
8016832	0.000477	6.07e-06	5.071	3.78793	0.850406	MMD	monocyte to macrophage differentiation associated
8029098	0.000487	6.21e-06	-5.06457	3.76697	-1.95725	CEACAM6	carcinoembryonic antigen related cell adhesion molecule 6
8101957	0.000488	6.24e-06	-5.06319	3.76248	-1.14786	EMCN	endomucin
8169294	0.000488	6.26e-06	5.06229	3.75955	0.978889	COL4A5	collagen type IV alpha 5 chain
7905576	0.000488	6.28e-06	5.06127	3.75624	1.9906	S100A7A	S100 calcium binding protein A7A
8035566	0.0005	6.46e-06	5.05302	3.72936	0.754031	HOMER3	homer scaffolding protein 3
7933149	0.0005	6.46e-06	5.0529	3.72899	0.549231	RASGEF1A	RasGEF domain family member 1A
7914878	0.000504	6.54e-06	5.04961	3.71826	1.35414	CLSPN///CLSPN	claspin///claspin
8006445	0.000505	6.57e-06	5.04825	3.71386	0.79408	CCL11///CCL11	C-C motif chemokine ligand 11///C-C motif chemokine ligand 11
8096415	0.000509	6.63e-06	-5.04542	3.70464	-1.46933	MMRN1	multimerin 1
8155665	0.000511	6.68e-06	-5.04328	3.69767	-0.945243	PGM5	phosphoglucomutase 5
8161520	0.000515	6.75e-06	-5.04043	3.68841	-1.31418	PGM5P2///PGM5	phosphoglucomutase 5 pseudogene 2///phosphoglucomutase 5
7897803	0.000517	6.81e-06	5.03787	3.6801	0.834617	PLOD1	procollagen-lysine,2-oxoglutarate 5-dioxygenase 1
8060741	0.000517	6.82e-06	5.03753	3.67897	0.718301
8068761	0.000522	6.89e-06	5.0342	3.66816	0.633251	ABCG1	ATP binding cassette subfamily G member 1
7975926	0.000532	7.04e-06	-5.02799	3.64796	-0.713704	CIPC	CLOCK interacting pacemaker
7967117	0.000533	7.08e-06	5.02658	3.64337	1.07847	OASL	2'-5'-oligoadenylate synthetase like
7963555	0.000533	7.1e-06	-5.02578	3.64078	-2.51646	KRT78	keratin 78
7898057	0.000541	7.21e-06	5.02104	3.62537	1.27456	PDPN	podoplanin
7921970	0.00055	7.36e-06	-5.01521	3.60645	-0.916957	ALDH9A1	aldehyde dehydrogenase 9 family member A1
7958207	0.000552	7.41e-06	5.01316	3.59978	0.99406
8130803	0.000562	7.58e-06	-5.00672	3.57887	-0.882054	LOC401286	uncharacterized LOC401286
8130976	0.000562	7.58e-06	-5.00672	3.57887	-0.882054	LOC401286	uncharacterized LOC401286
8034304	0.000566	7.66e-06	5.00366	3.56894	0.778002	ACP5	acid phosphatase 5, tartrate resistant
7976451	0.000566	7.67e-06	5.00306	3.56699	1.3773	PPP4R4	protein phosphatase 4 regulatory subunit 4
7962455	0.000579	7.86e-06	4.99596	3.54397	2.06662	NELL2	neural EGFL like 2
8135069	0.00059	8.06e-06	4.98862	3.52016	2.23292	SERPINE1	serpin family E member 1
8003814	0.00059	8.06e-06	-4.9886	3.5201	-0.942454	ASPA	aspartoacylase
8156569	0.000602	8.24e-06	-4.98209	3.49899	-1.16817	MIR23B///C9orf3	microRNA 23b///chromosome 9 open reading frame 3
7961829	0.000603	8.27e-06	4.98111	3.49581	1.03496	BCAT1	branched chain amino acid transaminase 1
7951259	0.000617	8.49e-06	4.97361	3.47152	2.60344	MMP10	matrix metallopeptidase 10
8031414	0.000619	8.53e-06	-4.97213	3.46671	-1.14872	EPS8L1	EPS8 like 1
8020343	0.00062	8.58e-06	-4.97053	3.46154	-0.812587	ANKRD20A5P	ankyrin repeat domain 20 family member A5, pseudogene
8097461	0.000621	8.6e-06	4.96961	3.45856	0.730538	NOCT	nocturnin
7912887	0.00063	8.75e-06	4.9648	3.44297	1.17504	MFAP2	microfibrillar associated protein 2
8084757	0.000634	8.84e-06	-4.96163	3.43272	-1.5859	TPRG1	tumor protein p63 regulated 1
7959102	0.000634	8.85e-06	-4.96123	3.43143	-1.24862	HSPB8	heat shock protein family B (small) member 8
8080804	0.000649	9.09e-06	-4.95347	3.40631	-0.417889	KCTD6	potassium channel tetramerization domain containing 6
8085263	0.000649	9.11e-06	-4.953	3.40477	-0.583906	EMC3	ER membrane protein complex subunit 3
7922610	0.00065	9.15e-06	4.95167	3.40048	0.745314	ABL2	ABL proto-oncogene 2, non-receptor tyrosine kinase
8072108	0.000652	9.23e-06	4.94907	3.39207	0.558374	ASPHD2	aspartate beta-hydroxylase domain containing 2
7968484	0.000652	9.24e-06	4.94872	3.39094	0.780481	BRCA2	BRCA2, DNA repair associated
8094070	0.000652	9.24e-06	-4.94872	3.39093	-0.413278	TRMT44	tRNA methyltransferase 44 homolog (S. cerevisiae)
8118116	0.000655	9.3e-06	4.94677	3.38462	0.66951	MICB	MHC class I polypeptide-related sequence B
8056060	0.000658	9.38e-06	-4.94447	3.37719	-0.646217	BAZ2B	bromodomain adjacent to zinc finger domain 2B
8012126	0.000658	9.39e-06	-4.94397	3.37556	-1.06917	CLDN7	claudin 7
7961514	0.000661	9.45e-06	-4.94222	3.3699	-1.83583	MGP	matrix Gla protein
8016094	0.000666	9.55e-06	4.93894	3.35929	0.963173	GJC1	gap junction protein gamma 1
7974461	0.000667	9.58e-06	-4.93808	3.35653	-0.603529	LGALS3	lectin, galactoside binding soluble 3
8107814	0.000676	9.76e-06	-4.93279	3.33942	-0.522464	ISOC1	isochorismatase domain containing 1
8073104	0.000676	9.76e-06	-4.93267	3.33905	-0.570655	SYNGR1	synaptogyrin 1
8151334	0.000682	9.88e-06	4.92918	3.32778	0.994578	MSC	musculin
8005446	0.000682	9.9e-06	4.92867	3.32612	0.555311	KRT17P5	keratin 17 pseudogene 5
8092800	0.000702	1.02e-05	-4.91947	3.29642	-1.72957	ATP13A4	ATPase 13A4
8161513	0.000702	1.02e-05	-4.91876	3.2941	-1.21201	PGM5P2///PGM5	phosphoglucomutase 5 pseudogene 2///phosphoglucomutase 5
8047127	0.000702	1.03e-05	4.91831	3.29265	1.38656	MYO1B	myosin IB
7972157	0.000712	1.04e-05	-4.91333	3.27657	-0.71551	EDNRB	endothelin receptor type B
8122426	0.000718	1.05e-05	-4.91029	3.26677	-0.798812	PHACTR2	phosphatase and actin regulator 2
7947248	0.000722	1.06e-05	4.90805	3.25955	1.0748	KIF18A	kinesin family member 18A
8018114	0.000742	1.09e-05	4.89916	3.23086	0.575936	SDK2	sidekick cell adhesion molecule 2
8145624	0.000742	1.1e-05	4.89832	3.22815	0.655685	EXTL3	exostosin like glycosyltransferase 3
7933733	0.000744	1.1e-05	-4.89713	3.22431	-0.890512	FAM13C	family with sequence similarity 13 member C
8083933	0.000747	1.11e-05	4.89391	3.21394	0.72323
8001133	0.000747	1.11e-05	4.89383	3.21367	1.2087	SHCBP1	SHC binding and spindle associated 1
8111153	0.000747	1.12e-05	4.89329	3.21194	1.04103	MYO10	myosin X
7901336	0.000747	1.12e-05	-4.8931	3.21132	-0.910871	STRADB	STE20-related kinase adaptor beta
7924450	0.000748	1.12e-05	4.89154	3.20632	0.935935	DUSP10	dual specificity phosphatase 10
8001981	0.000748	1.12e-05	4.89139	3.20583	0.606269	FHOD1	formin homology 2 domain containing 1
8122773	0.000752	1.13e-05	4.88932	3.19915	0.901092	MTHFD1L	methylenetetrahydrofolate dehydrogenase (NADP+ dependent) 1-like
8041467	0.000756	1.14e-05	-4.8864	3.18976	-1.32567	VIT	vitrin
7954729	0.000756	1.14e-05	-4.88606	3.18865	-0.477099	FGD4	FYVE, RhoGEF and PH domain containing 4
8016259	0.000756	1.15e-05	-4.88544	3.18666	-0.786347	LRRC37A2///LRRC37A3///LRRC37A	leucine rich repeat containing 37 member A2///leucine rich repeat containing 37 member A3///leucine rich repeat containing 37A
8092552	0.000758	1.15e-05	4.88425	3.18283	1.45022	IGF2BP2	insulin like growth factor 2 mRNA binding protein 2
8117773	0.000771	1.17e-05	4.87849	3.16425	0.423131	LOC554223	histocompatibility antigen-related
7948794	0.000793	1.21e-05	-4.86959	3.13561	-0.546446	LRRN4CL	LRRN4 C-terminal like
8149966	0.000795	1.22e-05	-4.86829	3.13143	-0.829824	SCARA5	scavenger receptor class A member 5
8063187	0.000795	1.22e-05	-4.8675	3.1289	-0.965292	EYA2	EYA transcriptional coactivator and phosphatase 2
7896692	0.000797	1.22e-05	4.86625	3.12488	0.744649
8037197	0.000802	1.24e-05	-4.8635	3.11603	-1.48853	CXCL17	C-X-C motif chemokine ligand 17
7924508	0.000802	1.24e-05	-4.86305	3.11456	-1.10832	SUSD4	sushi domain containing 4
8146794	0.000803	1.24e-05	-4.86198	3.11112	-0.877408	PREX2	phosphatidylinositol-3,4,5-trisphosphate dependent Rac exchange factor 2
7957417	0.000811	1.26e-05	-4.8583	3.09931	-0.686259	TMTC2	transmembrane and tetratricopeptide repeat containing 2
8096959	0.000811	1.26e-05	-4.85741	3.09644	-1.20426	ANK2	ankyrin 2, neuronal
8099524	0.000811	1.26e-05	-4.85679	3.09444	-0.742055	LDB2	LIM domain binding 2
8098611	0.000811	1.27e-05	-4.85663	3.09393	-0.949413	TLR3	toll like receptor 3
7991224	0.000811	1.27e-05	4.85584	3.09138	0.605726	HAPLN3	hyaluronan and proteoglycan link protein 3
8142471	0.000813	1.28e-05	4.85353	3.08397	0.676039	WNT2	Wnt family member 2
8144712	0.000813	1.28e-05	-4.85344	3.08367	-0.481142	KIAA1456	KIAA1456
7912537	0.000813	1.28e-05	-4.85299	3.08221	-0.978833	DHRS3	dehydrogenase/reductase 3
7988581	0.000832	1.31e-05	-4.84546	3.05802	-0.66506	SECISBP2L	SECIS binding protein 2 like
7992594	0.000832	1.32e-05	4.84518	3.05713	0.639125	CCNF	cyclin F
8137865	0.000832	1.32e-05	4.84457	3.05514	0.823137	GNA12	G protein subunit alpha 12
7936134	0.000834	1.33e-05	-4.84295	3.04996	-0.668126	OBFC1	oligonucleotide/oligosaccharide binding fold containing 1
8078619	0.000837	1.33e-05	-4.8408	3.04305	-0.618567	ITGA9	integrin subunit alpha 9
8115691	0.000837	1.34e-05	-4.84046	3.04196	-0.888721	SLIT3	slit guidance ligand 3
7949172	0.000837	1.34e-05	4.84	3.04048	0.484119	MAP4K2	mitogen-activated protein kinase kinase kinase kinase 2
7991186	0.000845	1.35e-05	-4.83686	3.03038	-0.663144	NTRK3	neurotrophic receptor tyrosine kinase 3
8035236	0.000848	1.36e-05	4.83511	3.02479	0.471932	HAUS8	HAUS augmin like complex subunit 8
7951545	0.000851	1.37e-05	-4.83327	3.01886	-1.17945	EXPH5	exophilin 5
8081686	0.000856	1.38e-05	-4.83102	3.01164	-1.06745	BOC	BOC cell adhesion associated, oncogene regulated
8172280	0.000856	1.38e-05	4.83036	3.00953	0.756804	SLC9A7	solute carrier family 9 member A7
7994074	0.000864	1.4e-05	-4.82703	2.99885	-1.20505	SCNN1B	sodium channel epithelial 1 beta subunit
8149399	0.000866	1.4e-05	-4.8258	2.9949	-0.656455	LONRF1	LON peptidase N-terminal domain and ring finger 1
8108174	0.000866	1.41e-05	-4.82511	2.99268	-0.570738	PCBD2	pterin-4 alpha-carbinolamine dehydratase 2
8129763	0.000869	1.42e-05	4.82347	2.98742	0.887197	MTFR2	mitochondrial fission regulator 2
8054702	0.00087	1.42e-05	4.82257	2.98452	1.09191	CKAP2L	cytoskeleton associated protein 2 like
8180414	0.00087	1.42e-05	-4.82204	2.98282	-1.22289	ST6GALNAC1	ST6 N-acetylgalactosaminide alpha-2,6-sialyltransferase 1
8075430	0.000874	1.43e-05	4.81979	2.9756	0.56788	MORC2	MORC family CW-type zinc finger 2
7929334	0.000886	1.46e-05	4.81528	2.96115	1.33178	CEP55	centrosomal protein 55
8103769	0.000891	1.47e-05	-4.81298	2.95376	-1.74624	HPGD	hydroxyprostaglandin dehydrogenase 15-(NAD)
7903119	0.000911	1.5e-05	-4.80578	2.9307	-0.926864	ABCD3	ATP binding cassette subfamily D member 3
7984743	0.000917	1.52e-05	4.80273	2.92094	0.90732	CD276	CD276 molecule
8024900	0.000917	1.52e-05	4.80267	2.92074	0.718161	UHRF1	ubiquitin like with PHD and ring finger domains 1
8083214	0.000924	1.53e-05	4.80001	2.91221	0.66579	CHST2	carbohydrate sulfotransferase 2
8034315	0.000933	1.55e-05	-4.79628	2.90027	-0.548439	ZNF823	zinc finger protein 823
8168691	0.000934	1.56e-05	-4.79555	2.89791	-0.687261	DIAPH2	diaphanous related formin 2
8131957	0.000938	1.57e-05	4.79349	2.89132	1.14633	SNX10	sorting nexin 10
7961120	0.00094	1.58e-05	4.79199	2.88651	0.963103	CLEC7A	C-type lectin domain family 7 member A
8066716	0.00094	1.58e-05	-4.79161	2.88532	-0.548356	ELMO2	engulfment and cell motility 2
8045736	0.000945	1.59e-05	4.78946	2.87842	0.901738	FMNL2	formin like 2
8072894	0.000947	1.6e-05	-4.7883	2.87472	-0.357661	TRIOBP	TRIO and F-actin binding protein
8019857	0.000949	1.6e-05	4.78715	2.87103	1.04517	NDC80	NDC80, kinetochore complex component
8120176	0.000956	1.62e-05	4.78444	2.86238	0.983748	C6orf141	chromosome 6 open reading frame 141
7970954	0.00096	1.63e-05	-4.78262	2.85654	-1.14191	DCLK1	doublecortin like kinase 1
7988970	0.000965	1.64e-05	-4.78027	2.84902	-0.749577	FAM214A	family with sequence similarity 214 member A
7993310	0.000965	1.64e-05	-4.77995	2.848	-0.516224	MKL2	MKL1/myocardin like 2
8056518	0.000968	1.65e-05	-4.77826	2.8426	-1.3515	SCN7A	sodium voltage-gated channel alpha subunit 7
8148548	0.000968	1.65e-05	-4.77775	2.84097	-0.994585	PSCA	prostate stem cell antigen
7901720	0.000978	1.68e-05	-4.77389	2.82863	-1.65483	PRKAA2	protein kinase AMP-activated catalytic subunit alpha 2
7999253	0.000978	1.68e-05	-4.77319	2.82637	-1.68704	PPL	periplakin
8138602	0.000978	1.68e-05	4.77274	2.82495	1.36426	DFNA5	DFNA5, deafness associated tumor suppressor
8136115	0.000978	1.68e-05	4.77239	2.82383	1.18655	STRIP2	striatin interacting protein 2
8121685	0.00098	1.69e-05	4.77101	2.81941	1.1173	DCBLD1	discoidin, CUB and LCCL domain containing 1
8009443	0.000981	1.7e-05	-4.77036	2.81733	-0.53	ARSG	arylsulfatase G
8092073	0.000982	1.7e-05	4.76889	2.81263	0.890035	EIF5A2	eukaryotic translation initiation factor 5A2
8159142	0.000982	1.7e-05	4.7687	2.81202	0.984192	COL5A1	collagen type V alpha 1 chain
8102594	0.001	1.75e-05	4.7617	2.78966	1.152	TNIP3	TNFAIP3 interacting protein 3
8092765	0.00101	1.76e-05	4.75913	2.78146	0.781627	MB21D2	Mab-21 domain containing 2
8075857	0.00103	1.79e-05	-4.7542	2.76572	-0.857236	TST	thiosulfate sulfurtransferase
7955873	0.00104	1.82e-05	4.74942	2.75044	0.443144	HOXC6///HOXC4	homeobox C6///homeobox C4
7949364	0.00104	1.82e-05	4.7487	2.74816	0.912699	CDCA5	cell division cycle associated 5
8122317	0.00105	1.85e-05	-4.74424	2.73392	-0.701209	HEBP2	heme binding protein 2
7993588	0.00105	1.85e-05	4.74405	2.73333	1.02118	TMC7	transmembrane channel like 7
8095886	0.00105	1.85e-05	4.744	2.73315	2.09298	CXCL13	C-X-C motif chemokine ligand 13
7936494	0.00105	1.86e-05	-4.74261	2.72873	-1.19318	GFRA1	GDNF family receptor alpha 1
8018774	0.00106	1.87e-05	-4.74148	2.72512	-1.23061	ST6GALNAC1	ST6 N-acetylgalactosaminide alpha-2,6-sialyltransferase 1
7961142	0.00106	1.88e-05	4.73998	2.72032	1.27695	OLR1	oxidized low density lipoprotein receptor 1
8147172	0.00106	1.89e-05	-4.73814	2.71446	-0.666972	CPNE3	copine 3
8132646	0.00106	1.89e-05	4.73756	2.71261	0.595074	CCM2	CCM2 scaffolding protein
8146957	0.00107	1.9e-05	4.73661	2.7096	1.58984	PI15	peptidase inhibitor 15
8144036	0.00108	1.93e-05	4.73183	2.69434	0.814204	XRCC2	X-ray repair cross complementing 2
8131881	0.00108	1.94e-05	-4.73089	2.69135	-0.819212	FAM221A	family with sequence similarity 221 member A
8095508	0.00108	1.94e-05	4.72994	2.68832	2.22366	AMTN	amelotin
8173755	0.00109	1.96e-05	-4.72693	2.67872	-1.01826	ITM2A	integral membrane protein 2A
8123951	0.00109	1.97e-05	4.72598	2.6757	1.13888	ADTRP	androgen dependent TFPI regulating protein
8160559	0.00111	2e-05	4.72179	2.66236	0.923749	DDX58	DEXD/H-box helicase 58
8045339	0.00111	2.02e-05	4.71884	2.65297	0.478021
8101002	0.00111	2.02e-05	-4.71861	2.65225	-0.46509	BTC	betacellulin
8166784	0.00112	2.03e-05	-4.71698	2.64703	-1.20505	TSPAN7	tetraspanin 7
8175263	0.00112	2.04e-05	4.71585	2.64343	1.05976	PLAC1	placenta specific 1
8138566	0.00114	2.07e-05	4.71158	2.62985	1.38184	IGF2BP3	insulin like growth factor 2 mRNA binding protein 3
8174389	0.00115	2.09e-05	4.70787	2.61804	0.767607	COL4A6	collagen type IV alpha 6 chain
7928671	0.00116	2.12e-05	-4.7036	2.60446	-0.667672	TMEM254	transmembrane protein 254
8113800	0.00116	2.13e-05	4.70257	2.60118	0.936569	FBN2	fibrillin 2
7901192	0.00117	2.14e-05	4.70087	2.59577	0.576661	RAD54L	RAD54-like (S. cerevisiae)
8046861	0.00117	2.15e-05	4.70038	2.59423	1.04451	ITGAV	integrin subunit alpha V
7908169	0.00117	2.15e-05	4.69958	2.59166	0.456543	RNF2	ring finger protein 2
8060675	0.00117	2.17e-05	4.69784	2.58615	0.939866	CDC25B	cell division cycle 25B
8081288	0.00117	2.17e-05	4.6976	2.58538	1.85147	TMEM45A	transmembrane protein 45A
8016646	0.00117	2.17e-05	4.69696	2.58334	1.59499	COL1A1	collagen type I alpha 1 chain
8093500	0.00117	2.18e-05	4.69624	2.58106	0.702792	TACC3	transforming acidic coiled-coil containing protein 3
8015432	0.00117	2.18e-05	4.69551	2.57874	0.410929	P3H4	prolyl 3-hydroxylase family member 4 (non-enzymatic)
8013671	0.00117	2.18e-05	4.69536	2.57824	0.967099	SPAG5	sperm associated antigen 5
7978285	0.00117	2.19e-05	-4.69431	2.57491	-0.545052	ADCY4	adenylate cyclase 4
8041383	0.00117	2.2e-05	4.69381	2.57334	1.20962	LTBP1	latent transforming growth factor beta binding protein 1
7898263	0.00117	2.2e-05	4.69362	2.57273	0.603753	FBLIM1	filamin binding LIM protein 1
8132439	0.00117	2.2e-05	4.69324	2.57152	0.61221	SUGCT	succinyl-CoA:glutarate-CoA transferase
8088415	0.0012	2.25e-05	-4.68616	2.54903	-0.555315	FAM107A	family with sequence similarity 107 member A
7979133	0.00121	2.27e-05	4.68349	2.54053	0.931974	NID2	nidogen 2
7924150	0.00121	2.28e-05	4.6825	2.53741	0.548051	TMEM206	transmembrane protein 206
7955663	0.00122	2.31e-05	-4.67854	2.52482	-0.886598	TNS2	tensin 2
8087283	0.00123	2.33e-05	-4.67667	2.51888	-0.643538	QARS	glutaminyl-tRNA synthetase
8021113	0.00123	2.33e-05	-4.67636	2.51791	-0.836776	C18orf25	chromosome 18 open reading frame 25
8156571	0.00123	2.34e-05	-4.67537	2.51478	-1.3405	MIR27B///C9orf3	microRNA 27b///chromosome 9 open reading frame 3
7999553	0.00123	2.35e-05	-4.67399	2.51038	-0.700496	CPPED1	calcineurin like phosphoesterase domain containing 1
8163637	0.00123	2.35e-05	4.67319	2.50786	1.69576	TNC	tenascin C
8167673	0.00126	2.41e-05	4.66645	2.48644	0.70531	MAGED4///MAGED4B	MAGE family member D4///MAGE family member D4B
8172722	0.00126	2.41e-05	4.66645	2.48644	0.70531	MAGED4///MAGED4B	MAGE family member D4///MAGE family member D4B
8002571	0.00127	2.43e-05	4.66302	2.47557	0.479072	PHLPP2	PH domain and leucine rich repeat protein phosphatase 2
8121429	0.0013	2.5e-05	-4.65514	2.45061	-0.502064	FIG4	FIG4 phosphoinositide 5-phosphatase
7959052	0.0013	2.5e-05	4.65487	2.44973	0.58927	RFC5	replication factor C subunit 5
7952268	0.00131	2.53e-05	4.65125	2.43829	1.30345	THY1	Thy-1 cell surface antigen
8047692	0.00132	2.54e-05	4.65038	2.43553	0.980105	CTLA4	cytotoxic T-lymphocyte associated protein 4
8163202	0.00136	2.64e-05	-4.63921	2.40016	-1.19546	SVEP1///SVEP1	sushi, von Willebrand factor type A, EGF and pentraxin domain containing 1///sushi, von Willebrand factor type A, EGF and pentraxin domain containing 1
7973002	0.00137	2.65e-05	4.63758	2.395	0.79143	LINC01296	long intergenic non-protein coding RNA 1296
8073633	0.00139	2.7e-05	4.63223	2.37808	0.721795	PNPLA3	patatin like phospholipase domain containing 3
7973545	0.00139	2.71e-05	-4.63161	2.37611	-0.489674	DCAF11	DDB1 and CUL4 associated factor 11
8058708	0.00139	2.71e-05	4.63095	2.37402	1.91244	ABCA12	ATP binding cassette subfamily A member 12
8054580	0.0014	2.74e-05	4.62805	2.36484	1.16824	BUB1	BUB1 mitotic checkpoint serine/threonine kinase
7958253	0.0014	2.74e-05	4.62762	2.36348	1.28777	C12orf75	chromosome 12 open reading frame 75
8088602	0.0014	2.74e-05	-4.62752	2.36317	-0.642799	MAGI1	membrane associated guanylate kinase, WW and PDZ domain containing 1
8089015	0.0014	2.75e-05	-4.62662	2.36031	-1.01633	PROS1	protein S (alpha)
8100328	0.00142	2.78e-05	-4.62337	2.35006	-0.593847	USP46	ubiquitin specific peptidase 46
7937150	0.00144	2.84e-05	4.61688	2.32953	0.734076	ADAM8	ADAM metallopeptidase domain 8
7959827	0.00146	2.88e-05	-4.61295	2.31711	-0.475205	TMEM132C	transmembrane protein 132C
7937217	0.00146	2.88e-05	-4.61288	2.3169	-0.492241	ECHS1	enoyl-CoA hydratase, short chain 1
8008784	0.00147	2.91e-05	4.61031	2.30877	1.18738	PRR11	proline rich 11
8054967	0.00148	2.93e-05	4.60767	2.30045	1.12879	CYP27C1	cytochrome P450 family 27 subfamily C member 1
7904796	0.00148	2.95e-05	-4.60632	2.29618	-1.08974	ANKRD35	ankyrin repeat domain 35
7964535	0.00149	2.97e-05	4.60355	2.28744	0.832692	CYP27B1	cytochrome P450 family 27 subfamily B member 1
7925028	0.0015	2.99e-05	4.60215	2.28304	0.769103	FAM89A	family with sequence similarity 89 member A
8058570	0.0015	3e-05	-4.60075	2.27862	-0.642237	KANSL1L	KAT8 regulatory NSL complex subunit 1 like
7942439	0.00151	3.02e-05	4.59843	2.2713	0.467774	RELT	RELT tumor necrosis factor receptor
8151254	0.00151	3.02e-05	-4.59836	2.27106	-0.553892	NCOA2	nuclear receptor coactivator 2
8130732	0.00151	3.03e-05	-4.59828	2.27082	-0.852277	MPC1	mitochondrial pyruvate carrier 1
8127051	0.00152	3.05e-05	4.59546	2.26193	0.71703	TRAM2	translocation associated membrane protein 2
8158431	0.00153	3.08e-05	-4.59293	2.25394	-0.777388	PHYHD1	phytanoyl-CoA dioxygenase domain containing 1
8109333	0.00154	3.11e-05	-4.59018	2.24526	-1.33416	GPX3///GPX3	glutathione peroxidase 3///glutathione peroxidase 3
8012830	0.00156	3.14e-05	-4.58679	2.23459	-0.525465	TMEM220	transmembrane protein 220
8011671	0.00156	3.16e-05	-4.58506	2.22915	-0.692481	GGT6	gamma-glutamyltransferase 6
8018558	0.00157	3.18e-05	-4.58306	2.22284	-0.626315	ACOX1	acyl-CoA oxidase 1
7901110	0.00157	3.19e-05	-4.58208	2.21973	-0.538358	AKR1A1	aldo-keto reductase family 1 member A1
7901010	0.00159	3.23e-05	4.57878	2.20934	0.95606	KIF2C	kinesin family member 2C
8140534	0.0016	3.27e-05	4.57514	2.19789	1.44711	SEMA3C	semaphorin 3C
8082314	0.00161	3.29e-05	4.57328	2.19202	0.785188	PLXNA1	plexin A1
8008310	0.00161	3.29e-05	4.5731	2.19145	0.609244	EME1	essential meiotic structure-specific endonuclease 1
8092640	0.00163	3.33e-05	4.56954	2.18025	0.803072	RFC4	replication factor C subunit 4
8122807	0.00165	3.38e-05	-4.5647	2.16501	-0.802458	AKAP12	A-kinase anchoring protein 12
8009913	0.00167	3.42e-05	-4.5613	2.15434	-0.595449	MYO15B	myosin XVB
7987636	0.00167	3.43e-05	4.56055	2.15198	0.564602	OIP5	Opa interacting protein 5
7928937	0.00167	3.44e-05	4.55992	2.14999	0.873425	MINPP1	multiple inositol-polyphosphate phosphatase 1
8162231	0.00168	3.48e-05	-4.55664	2.13968	-0.476341	SEMA4D	semaphorin 4D
8107887	0.00169	3.5e-05	4.55482	2.13395	0.596472	CSF2	colony stimulating factor 2
8086572	0.0017	3.52e-05	-4.553	2.12825	-0.684187	FYCO1	FYVE and coiled-coil domain containing 1
7980908	0.00172	3.57e-05	-4.54886	2.11522	-0.951773	FBLN5	fibulin 5
8157582	0.00173	3.59e-05	-4.54699	2.10934	-0.918164	GSN	gelsolin
7990429	0.00173	3.61e-05	-4.54534	2.10417	-0.630573	FAM219B	family with sequence similarity 219 member B
8023267	0.00173	3.61e-05	-4.54523	2.10383	-0.920546	MYO5B	myosin VB
8089544	0.00173	3.62e-05	-4.5449	2.10278	-1.35557	CCDC80	coiled-coil domain containing 80
8148263	0.00175	3.65e-05	4.5418	2.09305	0.487957	TRMT12	tRNA methyltransferase 12 homolog
8109001	0.00175	3.67e-05	-4.54065	2.08945	-2.43651	SPINK5	serine peptidase inhibitor, Kazal type 5
8160823	0.00177	3.71e-05	-4.53739	2.07921	-0.63768	CNTFR	ciliary neurotrophic factor receptor
7962608	0.00177	3.72e-05	-4.53604	2.07496	-2.06882	ENDOU	endonuclease, poly(U) specific
7914127	0.00178	3.74e-05	4.53454	2.07027	1.59599	IFI6	interferon alpha inducible protein 6
8073858	0.00178	3.76e-05	4.53292	2.06517	0.560601	GTSE1	G2 and S-phase expressed 1
8120860	0.00178	3.78e-05	-4.53198	2.06222	-0.80695	BCKDHB	branched chain keto acid dehydrogenase E1 subunit beta
8092348	0.00178	3.78e-05	4.53162	2.06112	1.01028	LAMP3	lysosomal associated membrane protein 3
7932453	0.00178	3.78e-05	-4.53121	2.05983	-0.961734	NEBL	nebulette
8173745	0.00178	3.79e-05	-4.53065	2.05806	-1.05397	CYSLTR1	cysteinyl leukotriene receptor 1
8021614	0.00178	3.8e-05	-4.53005	2.05619	-2.35291	SERPINB11	serpin family B member 11 (gene/pseudogene)
8172043	0.00178	3.8e-05	-4.52986	2.05559	-1.29731	SRPX	sushi repeat containing protein, X-linked
7896695	0.00179	3.82e-05	4.52855	2.05147	1.20866
8152656	0.00183	3.91e-05	-4.52115	2.02827	-0.573867	ZHX1-C8orf76///ZHX1	ZHX1-C8orf76 readthrough///zinc fingers and homeoboxes 1
8097717	0.00183	3.92e-05	-4.52042	2.02599	-0.636236	ARHGAP10	Rho GTPase activating protein 10
7949603	0.00185	3.96e-05	4.5178	2.01776	0.579183	BRMS1	breast cancer metastasis suppressor 1
8100231	0.00185	3.97e-05	-4.51679	2.01461	-0.797139	TEC	tec protein tyrosine kinase
8145954	0.0019	4.08e-05	-4.5085	1.98864	-0.630832	TACC1	transforming acidic coiled-coil containing protein 1
8117225	0.0019	4.1e-05	4.50709	1.98424	0.789667	GMNN	geminin, DNA replication inhibitor
8057797	0.00192	4.13e-05	-4.50483	1.97715	-0.627132	SDPR	serum deprivation response
7902883	0.00192	4.14e-05	4.50435	1.97564	0.770471	LRRC8D	leucine rich repeat containing 8 family member D
8114797	0.00192	4.15e-05	4.50342	1.97274	0.78718	SPRY4	sprouty RTK signaling antagonist 4
7902771	0.00192	4.17e-05	-4.50203	1.96838	-0.463557	SH3GLB1	SH3 domain containing GRB2 like endophilin B1
7936064	0.00192	4.18e-05	-4.50157	1.96697	-0.800865	NT5C2///NT5C2	5'-nucleotidase, cytosolic II///5'-nucleotidase, cytosolic II
7989750	0.00194	4.22e-05	-4.49872	1.95804	-1.36954	CILP	cartilage intermediate layer protein
8105908	0.00194	4.23e-05	-4.49757	1.95444	-1.10487	OCLN///LOC647859	occludin///occludin pseudogene
8101086	0.00197	4.31e-05	-4.49243	1.93836	-0.659467	NAAA	N-acylethanolamine acid amidase
7906954	0.00198	4.33e-05	-4.49047	1.93224	-1.06029	PBX1	PBX homeobox 1
8055314	0.00199	4.37e-05	4.48805	1.92466	0.543099	LYPD1	LY6/PLAUR domain containing 1
8023871	0.00199	4.37e-05	-4.48793	1.9243	-0.465949	ZADH2	zinc binding alcohol dehydrogenase domain containing 2
8107005	0.00199	4.37e-05	-4.48766	1.92346	-0.850611	CAST	calpastatin
8145122	0.00199	4.38e-05	4.48738	1.92258	0.979942	SLC39A14	solute carrier family 39 member 14
8059838	0.00202	4.45e-05	4.48284	1.9084	0.700901	HJURP	Holliday junction recognition protein
8046333	0.00202	4.45e-05	-4.48249	1.90729	-1.219	CYBRD1	cytochrome b reductase 1
8177222	0.00202	4.46e-05	-4.48184	1.90527	-1.05449	CD24	CD24 molecule
7914361	0.00202	4.48e-05	4.48081	1.90205	0.452723	COL16A1	collagen type XVI alpha 1 chain
8026456	0.00203	4.5e-05	-4.4794	1.89766	-0.796879	CYP4F3	cytochrome P450 family 4 subfamily F member 3
7928354	0.00206	4.57e-05	-4.47424	1.88154	-0.431239	FAM149B1	family with sequence similarity 149 member B1
8095680	0.00211	4.69e-05	4.46695	1.8588	1.92416	CXCL8	C-X-C motif chemokine ligand 8
7965541	0.00211	4.71e-05	4.46552	1.85432	1.12217	FGD6	FYVE, RhoGEF and PH domain containing 6
8101881	0.00213	4.74e-05	-4.46343	1.8478	-1.97449	ADH1B	alcohol dehydrogenase 1B (class I), beta polypeptide
8100984	0.00215	4.81e-05	4.45893	1.83377	0.39208	CXCL3	C-X-C motif chemokine ligand 3
8068494	0.00216	4.83e-05	4.45767	1.82984	0.54695
7996345	0.00221	4.95e-05	-4.45011	1.80631	-1.09367	CES2	carboxylesterase 2
7996174	0.00221	4.97e-05	4.44921	1.80349	0.508424	USB1	U6 snRNA biogenesis phosphodiesterase 1
7987066	0.00221	4.97e-05	-4.44887	1.80243	-0.893014
8110734	0.00222	5.01e-05	4.44699	1.79658	0.459894	BRD9	bromodomain containing 9
8104220	0.00223	5.02e-05	4.44616	1.794	0.5138	CEP72	centrosomal protein 72
7923991	0.00223	5.04e-05	-4.44505	1.79055	-0.751821	PLXNA2	plexin A2
7939365	0.00225	5.08e-05	4.44238	1.78222	0.746711	FJX1	four jointed box 1
7906757	0.00227	5.14e-05	4.43877	1.771	1.08862	FCGR2A	Fc fragment of IgG receptor IIa
8123989	0.00227	5.15e-05	-4.43819	1.76919	-0.786187	RANBP9	RAN binding protein 9
8039730	0.00228	5.18e-05	-4.43662	1.76429	-0.398531	ZSCAN18	zinc finger and SCAN domain containing 18
8075316	0.00228	5.19e-05	4.43609	1.76265	1.19905	OSM	oncostatin M
7946446	0.00229	5.23e-05	4.43396	1.75602	0.82562	NRIP3	nuclear receptor interacting protein 3
8086150	0.0023	5.24e-05	-4.43311	1.75339	-0.587486	LRRFIP2	LRR binding FLII interacting protein 2
7984588	0.0023	5.24e-05	-4.43295	1.75288	-0.906765	THSD4	thrombospondin type 1 domain containing 4
8007363	0.00231	5.28e-05	-4.43071	1.74592	-0.476696	WNK4	WNK lysine deficient protein kinase 4
8137783	0.00232	5.32e-05	-4.42854	1.73918	-0.670748	TMEM184A	transmembrane protein 184A
7933010	0.00233	5.34e-05	-4.42739	1.73559	-0.73921	PARD3	par-3 family cell polarity regulator
8095697	0.00234	5.37e-05	4.42587	1.73088	1.55967	CXCL1	C-X-C motif chemokine ligand 1
8089011	0.00234	5.38e-05	-4.42523	1.7289	-0.932202	PROS1	protein S (alpha)
7956097	0.00236	5.45e-05	-4.42145	1.71715	-0.569099	SUOX	sulfite oxidase
8163348	0.00237	5.48e-05	4.41969	1.71166	0.531593	C9orf84	chromosome 9 open reading frame 84
8148124	0.00237	5.48e-05	4.41951	1.71112	0.784996	MTBP	MDM2 binding protein
7914667	0.00237	5.49e-05	4.41886	1.70911	0.493072	CSMD2	CUB and Sushi multiple domains 2
8028219	0.0024	5.56e-05	-4.41526	1.69793	-0.546909	ZNF420	zinc finger protein 420
7964292	0.0024	5.58e-05	4.41438	1.69519	0.470489	RDH16	retinol dehydrogenase 16 (all-trans)
7943218	0.0024	5.58e-05	4.41394	1.69383	0.97641	PANX1	pannexin 1
7956867	0.00241	5.61e-05	4.41248	1.68928	0.797479	ELAC2///HMGA2///HMGA2	elaC ribonuclease Z 2///high mobility group AT-hook 2///high mobility group AT-hook 2
8112687	0.00243	5.66e-05	-4.40976	1.68086	-0.37509	COL4A3BP	collagen type IV alpha 3 binding protein
8157383	0.00244	5.7e-05	4.4076	1.67413	0.553538	COL27A1	collagen type XXVII alpha 1 chain
8177955	0.00246	5.74e-05	4.40538	1.66726	0.511017	MICB	MHC class I polypeptide-related sequence B
8154981	0.00246	5.75e-05	-4.40488	1.6657	-0.634623	UNC13B	unc-13 homolog B
8104506	0.00246	5.77e-05	4.40379	1.66232	0.714639	TRIO	trio Rho guanine nucleotide exchange factor
8061746	0.00246	5.77e-05	4.40374	1.66217	0.78285	DNMT3B	DNA methyltransferase 3 beta
8080645	0.00247	5.8e-05	-4.40221	1.65742	-0.565351	APPL1	adaptor protein, phosphotyrosine interacting with PH domain and leucine zipper 1
8083941	0.00247	5.82e-05	4.40123	1.65437	1.03967	ECT2	epithelial cell transforming 2
7973727	0.00248	5.85e-05	-4.39962	1.64939	-0.73797	NYNRIN	NYN domain and retroviral integrase containing
8129418	0.0025	5.9e-05	4.39709	1.64155	0.780658	PTPRK	protein tyrosine phosphatase, receptor type K
7929052	0.0025	5.92e-05	4.39639	1.63939	1.00565	IFIT3	interferon induced protein with tetratricopeptide repeats 3
8122464	0.0025	5.93e-05	-4.3959	1.63785	-0.748473	UTRN	utrophin
8104234	0.00253	6e-05	4.39198	1.62573	1.20151	TRIP13	thyroid hormone receptor interactor 13
8023710	0.00253	6.01e-05	-4.3916	1.62454	-0.839116	CDH19	cadherin 19
8130817	0.00253	6.02e-05	-4.39096	1.62257	-0.431577	AFDN-AS1///AFDN-AS1	AFDN antisense RNA 1 (head to head)///AFDN antisense RNA 1 (head to head)
7934970	0.00254	6.05e-05	4.38981	1.619	0.605833	HTR7	5-hydroxytryptamine receptor 7
7901513	0.00254	6.07e-05	-4.38875	1.61572	-0.567851	SCP2	sterol carrier protein 2
7911114	0.00257	6.14e-05	4.38499	1.60405	0.575673	KIF26B	kinesin family member 26B
8016841	0.00257	6.16e-05	-4.38414	1.60143	-0.536741	TMEM100	transmembrane protein 100
7923772	0.00257	6.16e-05	4.38405	1.60117	0.551684	LEMD1	LEM domain containing 1
7952205	0.00257	6.18e-05	4.3832	1.59852	0.687972	MCAM	melanoma cell adhesion molecule
7942596	0.00258	6.2e-05	4.38226	1.59562	1.04592	SERPINH1	serpin family H member 1
7920082	0.00258	6.21e-05	-4.38175	1.59404	-0.792058	RORC	RAR related orphan receptor C
8035304	0.00259	6.25e-05	4.37958	1.58733	1.39503	BST2	bone marrow stromal cell antigen 2
8119473	0.0026	6.27e-05	-4.37872	1.58465	-0.501837	TOMM6///PRICKLE4	translocase of outer mitochondrial membrane 6///prickle planar cell polarity protein 4
7950764	0.00262	6.33e-05	-4.37568	1.57526	-0.541707	DLG2	discs large MAGUK scaffold protein 2
7973336	0.00263	6.36e-05	4.3743	1.57098	0.901293	MMP14	matrix metallopeptidase 14
7983890	0.00263	6.37e-05	-4.37409	1.57035	-1.09658	MYZAP///GCOM1	myocardial zonula adherens protein///GRINL1A complex locus 1
7998910	0.00265	6.43e-05	-4.37113	1.56119	-0.683835	BICDL2	BICD family like cargo adaptor 2
8101659	0.00267	6.5e-05	-4.36789	1.55118	-1.2126	SPARCL1	SPARC like 1
8017843	0.00271	6.59e-05	-4.36344	1.53743	-1.16956	SLC16A6	solute carrier family 16 member 6
8128698	0.00272	6.64e-05	-4.36119	1.53048	-0.843229	SESN1	sestrin 1
7951565	0.00272	6.64e-05	-4.36116	1.53036	-0.545973	ARHGAP20	Rho GTPase activating protein 20
8099817	0.00272	6.65e-05	-4.36098	1.52982	-0.772726	KLF3-AS1	KLF3 antisense RNA 1
8106923	0.00272	6.65e-05	-4.36089	1.52954	-0.568886	NR2F1	nuclear receptor subfamily 2 group F member 1
7897620	0.00274	6.71e-05	-4.35803	1.52069	-1.41178	PGD	phosphogluconate dehydrogenase
7909586	0.00274	6.72e-05	-4.35765	1.51955	-0.569417	PPP2R5A	protein phosphatase 2 regulatory subunit B'alpha
8144880	0.00275	6.76e-05	-4.35578	1.51375	-0.554227	SH2D4A	SH2 domain containing 4A
8138527	0.00279	6.87e-05	4.35094	1.49883	0.887651	STEAP1B	STEAP family member 1B
8180234	0.00279	6.88e-05	-4.35044	1.49728	-1.37047
7954245	0.00279	6.9e-05	-4.34953	1.49447	-0.643232	PLEKHA5	pleckstrin homology domain containing A5
8092707	0.0028	6.92e-05	4.34878	1.49215	1.55501	P3H2	prolyl 3-hydroxylase 2
7967025	0.00283	7e-05	-4.34519	1.48109	-0.424354
8067942	0.00283	7.01e-05	-4.345	1.48048	-0.526451	MIR99A	microRNA 99a
7942839	0.00284	7.06e-05	-4.34252	1.47284	-0.494862	PCF11	PCF11 cleavage and polyadenylation factor subunit
7990333	0.00287	7.13e-05	-4.33967	1.46406	-0.572114	CYP11A1	cytochrome P450 family 11 subfamily A member 1
8050102	0.00287	7.16e-05	4.33856	1.46063	0.426487	CMPK2	cytidine/uridine monophosphate kinase 2
8062284	0.00288	7.19e-05	-4.33714	1.45625	-1.15236
8079124	0.00288	7.2e-05	-4.33671	1.45493	-0.412007	ZNF662	zinc finger protein 662
8067867	0.00291	7.28e-05	-4.33341	1.44478	-0.634985
8054154	0.00293	7.35e-05	-4.33036	1.43537	-0.455634	KIAA1211L	KIAA1211 like
7960340	0.00293	7.36e-05	4.33003	1.43435	1.12616	FOXM1	forkhead box M1
7950471	0.00293	7.36e-05	-4.32986	1.43385	-0.626478	OR2AT4	olfactory receptor family 2 subfamily AT member 4
8005449	0.00295	7.41e-05	4.328	1.42811	1.67512	KRT17	keratin 17
8144812	0.00296	7.45e-05	-4.32632	1.42294	-0.623306	PCM1	pericentriolar material 1
8164853	0.00296	7.46e-05	-4.326	1.42195	-0.603489	ABO	ABO blood group (transferase A, alpha 1-3-N-acetylgalactosaminyltransferase; transferase B, alpha 1-3-galactosyltransferase)
8147777	0.00297	7.5e-05	4.32435	1.41688	0.64899	CTHRC1	collagen triple helix repeat containing 1
8027304	0.00297	7.52e-05	-4.32344	1.41406	-0.565406	ZNF493	zinc finger protein 493
8144557	0.00297	7.53e-05	-4.323	1.4127	-0.384434	MSRA	methionine sulfoxide reductase A
8017840	0.00299	7.58e-05	-4.32096	1.40644	-0.535819	LRRC37A2///LRRC37A6P///LRRC37A3///LRRC37A4P///LRRC37A	leucine rich repeat containing 37 member A2///leucine rich repeat containing 37 member A6, pseudogene///leucine rich repeat containing 37 member A3///leucine rich repeat containing 37 member A4, pseudogene///leucine rich repeat containing 37A
8115397	0.00299	7.59e-05	-4.32047	1.40494	-0.901539	FAXDC2	fatty acid hydroxylase domain containing 2
8103563	0.00302	7.69e-05	4.31641	1.39243	1.22946	DDX60	DEXD/H-box helicase 60
8109712	0.00302	7.7e-05	4.31627	1.392	0.847086	HMMR	hyaluronan mediated motility receptor
8071212	0.00302	7.7e-05	4.31626	1.39198	0.867818	CDC45	cell division cycle 45
8180364	0.00302	7.71e-05	-4.31592	1.39092	-0.606463	RALGAPA1	Ral GTPase activating protein catalytic alpha subunit 1
8180365	0.00302	7.71e-05	-4.31592	1.39092	-0.606463	RALGAPA1	Ral GTPase activating protein catalytic alpha subunit 1
8060432	0.00303	7.76e-05	-4.31396	1.38491	-3.29177	TGM3	transglutaminase 3
7916493	0.00303	7.76e-05	-4.31365	1.38394	-0.847202	PLPP3	phospholipid phosphatase 3
8163908	0.00303	7.77e-05	-4.31346	1.38337	-1.27215	GGTA1P	glycoprotein, alpha-galactosyltransferase 1 pseudogene
8129082	0.00303	7.78e-05	4.31311	1.38229	0.791585	COL10A1	collagen type X alpha 1 chain
7998886	0.00305	7.87e-05	4.30966	1.37167	0.664544	PKMYT1	protein kinase, membrane associated tyrosine/threonine 1
7901804	0.00305	7.87e-05	-4.30958	1.37143	-0.514967	PATJ	PATJ, crumbs cell polarity complex component
8133549	0.00305	7.87e-05	-4.30935	1.37072	-0.930265	GTF2IRD2B///GTF2IRD2	GTF2I repeat domain containing 2B///GTF2I repeat domain containing 2
7966488	0.00307	7.93e-05	-4.30725	1.36427	-0.400816	HECTD4	HECT domain E3 ubiquitin protein ligase 4
8091556	0.00311	8.04e-05	-4.30283	1.35072	-0.832653
8043602	0.00313	8.13e-05	4.29978	1.34132	0.911697	NCAPH	non-SMC condensin I complex subunit H
7935188	0.00313	8.13e-05	-4.29976	1.34128	-1.2499	SORBS1	sorbin and SH3 domain containing 1
7932023	0.00313	8.14e-05	-4.29938	1.34011	-0.868399	USP6NL	USP6 N-terminal like
7974404	0.00315	8.2e-05	4.29684	1.3323	1.11105	CDKN3	cyclin dependent kinase inhibitor 3
8122734	0.00315	8.21e-05	4.29654	1.3314	0.914837	PPP1R14C	protein phosphatase 1 regulatory inhibitor subunit 14C
8125512	0.00315	8.23e-05	4.29592	1.32949	0.926446	TAP1	transporter 1, ATP binding cassette subfamily B member
8178867	0.00315	8.23e-05	4.29592	1.32949	0.926446	TAP1	transporter 1, ATP binding cassette subfamily B member
8180061	0.00315	8.23e-05	4.29592	1.32949	0.926446	TAP1	transporter 1, ATP binding cassette subfamily B member
8123598	0.00315	8.23e-05	-4.2957	1.3288	-1.119	SERPINB1	serpin family B member 1
7924096	0.00316	8.27e-05	4.29428	1.32446	0.733163	NEK2	NIMA related kinase 2
8033190	0.00317	8.31e-05	-4.29275	1.31976	-0.595239	SLC25A23	solute carrier family 25 member 23
8093320	0.00317	8.32e-05	-4.29266	1.31948	-0.549196	ZNF718///ZNF595	zinc finger protein 718///zinc finger protein 595
8155393	0.00319	8.4e-05	-4.28973	1.31049	-0.513687	LOC102724238///LOC554249///GLIDR	uncharacterized LOC102724238///uncharacterized LOC554249///glioblastoma down-regulated RNA
8161451	0.00319	8.4e-05	-4.28973	1.31049	-0.513687	LOC102724238///LOC554249///GLIDR	uncharacterized LOC102724238///uncharacterized LOC554249///glioblastoma down-regulated RNA
7906919	0.00319	8.42e-05	4.28903	1.30836	1.06021	RGS4	regulator of G-protein signaling 4
8113083	0.0032	8.45e-05	-4.28782	1.30463	-0.749828	FAM172A	family with sequence similarity 172 member A
8162059	0.00321	8.5e-05	4.28581	1.29848	1.22992	SLC28A3	solute carrier family 28 member 3
8064539	0.00321	8.51e-05	4.28567	1.29804	0.909958	CPXM1	carboxypeptidase X, M14 family member 1
7923958	0.00322	8.53e-05	-4.28507	1.29619	-1.11594	C1orf116	chromosome 1 open reading frame 116
7929711	0.00322	8.55e-05	4.28433	1.29394	0.801488	GOLGA7B	golgin A7 family member B
8115524	0.00322	8.56e-05	-4.28371	1.29203	-0.610993	CLINT1	clathrin interactor 1
8097146	0.00324	8.63e-05	-4.28146	1.28514	-0.377047
7934411	0.00326	8.68e-05	-4.27956	1.27931	-0.756478	USP54	ubiquitin specific peptidase 54
8093974	0.00326	8.7e-05	-4.27881	1.27702	-0.533034
7984001	0.00328	8.75e-05	-4.27703	1.27157	-1.23427	GCNT3	glucosaminyl (N-acetyl) transferase 3, mucin type
8016215	0.00329	8.81e-05	-4.27486	1.26491	-0.71145	ARHGAP27	Rho GTPase activating protein 27
8009929	0.0033	8.83e-05	-4.27415	1.26274	-0.590138	SMIM5	small integral membrane protein 5
7897890	0.00332	8.91e-05	-4.27158	1.25488	-0.526019	VPS13D	vacuolar protein sorting 13 homolog D
7924499	0.00332	8.93e-05	-4.27099	1.25307	-0.557246	TLR5	toll like receptor 5
8094789	0.00334	8.98e-05	-4.26927	1.2478	-1.25843	LIMCH1	LIM and calponin homology domains 1
8152280	0.00334	8.99e-05	4.26894	1.24679	0.938382	LRP12	LDL receptor related protein 12
8040712	0.00334	9e-05	4.26853	1.24553	0.719903	SLC35F6///CENPA	solute carrier family 35 member F6///centromere protein A
8010260	0.00334	9.02e-05	4.26788	1.24354	0.631238	BIRC5	baculoviral IAP repeat containing 5
8155550	0.00335	9.04e-05	-4.267	1.24086	-0.468134	LOC102724238///LOC554249///GLIDR	uncharacterized LOC102724238///uncharacterized LOC554249///glioblastoma down-regulated RNA
7978449	0.00335	9.07e-05	-4.26613	1.2382	-0.595557	HECTD1	HECT domain E3 ubiquitin protein ligase 1
7951662	0.00342	9.26e-05	-4.25989	1.21911	-1.58401	CRYAB	crystallin alpha B
8067932	0.00343	9.3e-05	-4.25838	1.21448	-0.76612	MIR99AHG	mir-99a-let-7c cluster host gene
7970194	0.00343	9.31e-05	-4.25819	1.21389	-0.489384	MCF2L	MCF.2 cell line derived transforming sequence like
8120602	0.00344	9.36e-05	-4.25636	1.2083	-0.736423	OGFRL1	opioid growth factor receptor like 1
7958273	0.00344	9.38e-05	-4.2558	1.2066	-0.677049
7929466	0.00345	9.4e-05	-4.25516	1.20464	-1.56868	CYP2C18	cytochrome P450 family 2 subfamily C member 18
8058869	0.00346	9.46e-05	-4.25317	1.19856	-0.865116	TNS1	tensin 1
8157949	0.00347	9.47e-05	-4.25274	1.19726	-0.385611	RALGPS1	Ral GEF with PH domain and SH3 binding motif 1
8140170	0.00347	9.5e-05	-4.25193	1.19479	-0.883205	GTF2IRD2B///GTF2IRD2	GTF2I repeat domain containing 2B///GTF2I repeat domain containing 2
7910997	0.00348	9.55e-05	4.2504	1.1901	1.05381	EXO1	exonuclease 1
7958895	0.00348	9.58e-05	4.24928	1.18669	0.964624	OAS3	2'-5'-oligoadenylate synthetase 3
7963280	0.00348	9.58e-05	-4.24919	1.18642	-1.00101	SMAGP	small cell adhesion glycoprotein
8127563	0.00348	9.58e-05	4.24917	1.18634	1.42435	COL12A1	collagen type XII alpha 1 chain
8127346	0.00349	9.61e-05	4.24831	1.18371	0.554377	RAB23	RAB23, member RAS oncogene family
7903753	0.0035	9.66e-05	-4.24665	1.17864	-0.799021	ERVK11-1///GSTM2	endogenous retrovirus group K11 member 1///glutathione S-transferase mu 2 (muscle)
8084838	0.0035	9.67e-05	-4.24653	1.17829	-0.614877	HRASLS	HRAS like suppressor
8037053	0.0035	9.68e-05	-4.2461	1.17698	-2.25122	CEACAM7	carcinoembryonic antigen related cell adhesion molecule 7
7987027	0.0035	9.69e-05	-4.24589	1.17633	-0.455529	GOLGA8R///GOLGA8O///GOLGA8M///GOLGA8K///GOLGA8T///GOLGA8J///GOLGA8S///GOLGA8N///GOLGA8EP	golgin A8 family member R///golgin A8 family member O///golgin A8 family member M///golgin A8 family member K///golgin A8 family member T///golgin A8 family member J///golgin A8 family member S///golgin A8 family member N///golgin A8 family member E, pseudogene
7942551	0.00351	9.74e-05	-4.24426	1.17133	-0.752098
8133062	0.00353	9.79e-05	-4.24276	1.16678	-0.619417	ZNF273	zinc finger protein 273
8015387	0.00355	9.86e-05	4.24044	1.15969	1.76414	KRT17	keratin 17
8154233	0.00358	9.95e-05	4.23769	1.15129	0.946492	CD274	CD274 molecule
7898483	0.00358	9.97e-05	-4.23693	1.14898	-0.596433	ARHGEF10L	Rho guanine nucleotide exchange factor 10 like
7916862	0.00363	0.000101	-4.23259	1.13576	-0.794294	WLS	wntless Wnt ligand secretion mediator
8179451	0.00364	0.000102	-4.23099	1.13085	-0.531051	PPT2-EGFL8///EGFL8///PPT2	PPT2-EGFL8 readthrough (NMD candidate)///EGF like domain multiple 8///palmitoyl-protein thioesterase 2
8011354	0.00367	0.000103	4.22828	1.12261	0.984221	TRPV3	transient receptor potential cation channel subfamily V member 3
8118509	0.00369	0.000104	-4.22544	1.11394	-0.529314	PPT2-EGFL8///EGFL8///PPT2	PPT2-EGFL8 readthrough (NMD candidate)///EGF like domain multiple 8///palmitoyl-protein thioesterase 2
7982366	0.00369	0.000104	4.22498	1.11255	0.716403	SCG5	secretogranin V
7919984	0.00369	0.000104	-4.22492	1.11238	-1.23341	SELENBP1	selenium binding protein 1
8172425	0.00369	0.000104	4.22468	1.11164	1.24721	SLC38A5	solute carrier family 38 member 5
8131479	0.0037	0.000104	-4.22378	1.10889	-0.643278	MIOS	meiosis regulator for oocyte development
8140463	0.00371	0.000104	-4.22281	1.10594	-0.940349	FGL2	fibrinogen like 2
8015769	0.00371	0.000105	4.22226	1.10425	0.735869	BRCA1	BRCA1, DNA repair associated
7968236	0.00371	0.000105	-4.22151	1.10198	-0.338595	RASL11A	RAS like family 11 member A
8102076	0.00373	0.000105	4.21968	1.09641	0.908029	CENPE	centromere protein E
7942832	0.00373	0.000106	4.21949	1.09581	0.704175	DDIAS	DNA damage induced apoptosis suppressor
8152453	0.00373	0.000106	-4.21942	1.0956	-0.946827	TRPS1	transcriptional repressor GATA binding 1
7969815	0.00375	0.000106	-4.21692	1.088	-0.539554	CLYBL	citrate lyase beta like
8173245	0.00378	0.000107	-4.21466	1.08112	-0.535443	MTMR8	myotubularin related protein 8
7982792	0.00378	0.000107	4.21423	1.0798	0.912237	RAD51	RAD51 recombinase
8177628	0.00378	0.000107	-4.21386	1.07868	-0.713912	CCDC125	coiled-coil domain containing 125
7996819	0.00378	0.000108	4.21304	1.07618	1.52889	CDH3	cadherin 3
8001457	0.00378	0.000108	-4.21263	1.07494	-1.35517	CES1	carboxylesterase 1
8104079	0.00379	0.000108	4.21148	1.07146	0.939318	FAT1	FAT atypical cadherin 1
8108301	0.00379	0.000108	4.21114	1.07039	0.934179	KIF20A	kinesin family member 20A
8014871	0.00379	0.000109	-4.2108	1.06937	-0.563136	PGAP3	post-GPI attachment to proteins 3
7961960	0.00381	0.000109	-4.2085	1.06238	-0.852913
7953218	0.00382	0.00011	4.20744	1.05914	1.08205	RAD51AP1	RAD51 associated protein 1
8109926	0.00382	0.00011	-4.207	1.0578	-2.05052	GABRP	gamma-aminobutyric acid type A receptor pi subunit
7990269	0.00383	0.00011	-4.20597	1.05467	-0.620059	C15orf59	chromosome 15 open reading frame 59
7966517	0.00384	0.000111	-4.20534	1.05277	-0.476508	HECTD4	HECT domain E3 ubiquitin protein ligase 4
8100507	0.00386	0.000111	-4.20285	1.0452	-1.29309	HOPX	HOP homeobox
7963092	0.00387	0.000112	4.20176	1.04189	0.630296	FMNL3	formin like 3
8110055	0.00389	0.000113	-4.19981	1.03596	-0.566276	CPEB4	cytoplasmic polyadenylation element binding protein 4
7952641	0.00391	0.000113	-4.19812	1.03082	-0.804292	ARHGAP32	Rho GTPase activating protein 32
8089082	0.00392	0.000114	4.19664	1.02632	0.976349	DCBLD2	discoidin, CUB and LCCL domain containing 2
7937443	0.00394	0.000114	-4.19445	1.01969	-0.819152	EPS8L2	EPS8 like 2
7943197	0.00395	0.000115	4.19363	1.01718	2.28758	HEPHL1	hephaestin like 1
8072735	0.00396	0.000115	4.1925	1.01375	1.40132	APOL1	apolipoprotein L1
8135392	0.004	0.000116	-4.18938	1.00427	-0.484376	HBP1	HMG-box transcription factor 1
8120362	0.004	0.000116	4.18905	1.0033	0.327212	BEND6	BEN domain containing 6
8124166	0.00402	0.000117	-4.18706	0.997228	-0.66568	MBOAT1	membrane bound O-acyltransferase domain containing 1
7940377	0.00404	0.000118	4.18524	0.991726	0.631764	TMEM132A	transmembrane protein 132A
8029536	0.00404	0.000118	4.18469	0.990061	0.709025	APOC1	apolipoprotein C1
7979281	0.00405	0.000119	4.1835	0.986441	0.886559	WDHD1	WD repeat and HMG-box DNA binding protein 1
8030582	0.0041	0.00012	-4.17928	0.973649	-0.725254	MYH14	myosin, heavy chain 14, non-muscle
8162696	0.00411	0.000121	-4.17789	0.969435	-0.60894	XPA	XPA, DNA damage recognition and repair factor
8151768	0.00411	0.000121	-4.17758	0.968487	-0.660824	RUNX1T1	RUNX1 translocation partner 1
8044548	0.00414	0.000122	-4.17521	0.961322	-2.45686	IL36A	interleukin 36, alpha
7905308	0.00415	0.000122	-4.17391	0.957367	-1.50911	BNIPL	BCL2 interacting protein like
7901969	0.00415	0.000122	-4.1736	0.956437	-0.511076	ROR1	receptor tyrosine kinase like orphan receptor 1
8068496	0.00415	0.000123	-4.17328	0.955471	-0.928586	SIM2	single-minded family bHLH transcription factor 2
8180348	0.00416	0.000123	4.17228	0.952417	0.764365	XCL1	X-C motif chemokine ligand 1
7951413	0.00417	0.000123	4.17127	0.949368	0.712846	CARD17///CARD17	caspase recruitment domain family member 17///caspase recruitment domain family member 17
8150428	0.00418	0.000124	-4.17041	0.946752	-1.25471	SFRP1	secreted frizzled related protein 1
8100428	0.0042	0.000125	-4.16796	0.939348	-0.57092	CLOCK	clock circadian regulator
7915032	0.0042	0.000125	-4.16769	0.938514	-0.306244	RSPO1	R-spondin 1
8101118	0.0042	0.000125	4.16746	0.937816	1.40021	CXCL9	C-X-C motif chemokine ligand 9
8058855	0.00422	0.000126	4.16595	0.933247	0.434869
7973970	0.00422	0.000126	-4.16532	0.931356	-0.515734	FLJ42220	FLJ42220 protein
8169240	0.00422	0.000126	4.16526	0.931166	0.559685	PRPS1	phosphoribosyl pyrophosphate synthetase 1
8111677	0.00424	0.000127	-4.16314	0.924743	-1.69289	LIFR	leukemia inhibitory factor receptor alpha
8081171	0.00425	0.000127	-4.16153	0.919866	-0.609876	CRYBG3	crystallin beta-gamma domain containing 3
8056102	0.00425	0.000127	-4.16136	0.919354	-0.90638	LY75-CD302///CD302	LY75-CD302 readthrough///CD302 molecule
8150565	0.00426	0.000128	-4.16064	0.917184	-0.550886	RNF170	ring finger protein 170
8055992	0.00426	0.000128	4.16009	0.915517	0.487323	ACVR1C	activin A receptor type 1C
8077612	0.00427	0.000128	-4.15904	0.912347	-0.552068	ARPC4-TTLL3///TTLL3	ARPC4-TTLL3 readthrough///tubulin tyrosine ligase like 3
8161353	0.00428	0.000129	-4.15803	0.909291	-0.497848	LOC102724238///LOC554249///GLIDR	uncharacterized LOC102724238///uncharacterized LOC554249///glioblastoma down-regulated RNA
8122740	0.00431	0.00013	4.15532	0.9011	0.791082
8168146	0.00432	0.00013	4.15458	0.898855	1.00448	KIF4A	kinesin family member 4A
8007071	0.00432	0.00013	4.15433	0.898101	1.25278	CDC6	cell division cycle 6
8078569	0.00432	0.00013	-4.15409	0.897374	-0.537248	GOLGA4	golgin A4
7898809	0.00433	0.000131	4.15264	0.892987	0.51419	EPHB2	EPH receptor B2
7986977	0.00435	0.000132	-4.15118	0.888582	-0.815597	TJP1	tight junction protein 1
7929373	0.00435	0.000132	-4.15072	0.887199	-0.507862	LGI1	leucine rich glioma inactivated 1
7995362	0.00435	0.000132	-4.15031	0.885939	-0.936664	GPT2	glutamic--pyruvic transaminase 2
8057719	0.00435	0.000132	-4.15019	0.8856	-0.621062	HIBCH	3-hydroxyisobutyryl-CoA hydrolase
8015337	0.00435	0.000132	-4.14947	0.883403	-1.77105	KRT15	keratin 15
8115476	0.00437	0.000133	-4.14756	0.877654	-0.401642	MED7	mediator complex subunit 7
8021707	0.00439	0.000134	-4.14638	0.874089	-0.521475	SOCS6	suppressor of cytokine signaling 6
8078270	0.00439	0.000134	-4.14543	0.8712	-0.742246	RPL15	ribosomal protein L15
7935627	0.00444	0.000136	-4.14175	0.860094	-0.780178	GOT1	glutamic-oxaloacetic transaminase 1
8151952	0.00445	0.000136	-4.14083	0.857318	-0.825846	NIPAL2	NIPA like domain containing 2
7933043	0.00445	0.000136	-4.14043	0.856097	-1.00396
8037222	0.00448	0.000138	-4.13772	0.84793	-0.550066	CEACAM8	carcinoembryonic antigen related cell adhesion molecule 8
8030641	0.00452	0.000139	4.13525	0.840471	0.397914	POLD1	DAN polymerase delta 1, catalytic subunit
8143327	0.00453	0.000139	4.13416	0.837177	0.776895	PARP12	poly(ADP-ribose) polymerase family member 12
8049097	0.00453	0.000139	-4.13343	0.834994	-0.467422	DIS3L2	DIS3 like 3'-5' exoribonuclease 2
7902850	0.00458	0.000141	-4.13002	0.824692	-2.28254	GBP6	guanylate binding protein family member 6
8175708	0.00459	0.000142	4.12852	0.820187	0.414472	MIR105-2///MIR105-1	microRNA 105-2///microRNA 105-1
7913593	0.0046	0.000142	-4.12765	0.817554	-1.20865	TCEA3	transcription elongation factor A3
8122265	0.0046	0.000142	4.12718	0.816136	1.28101	TNFAIP3	TNF alpha induced protein 3
8047401	0.00462	0.000143	-4.12558	0.811318	-0.731115	CFLAR	CASP8 and FADD like apoptosis regulator
7971866	0.00462	0.000143	4.12514	0.80999	0.817228	DIAPH3	diaphanous related formin 3
7973724	0.00462	0.000143	-4.12485	0.809112	-0.708901	NYNRIN	NYN domain and retroviral integrase containing
8022118	0.00462	0.000143	-4.12452	0.808106	-0.583619	EPB41L3	erythrocyte membrane protein band 4.1 like 3
8003875	0.00463	0.000144	-4.12333	0.804532	-1.16701	SPNS2	sphingolipid transporter 2
8088167	0.00464	0.000144	-4.12265	0.802469	-0.349905	SELK	selenoprotein K
8175234	0.0047	0.000146	-4.11819	0.789047	-1.42866	GPC3	glypican 3
7982810	0.0047	0.000146	-4.11811	0.788807	-0.75782	C15orf62	chromosome 15 open reading frame 62
7953532	0.0047	0.000147	4.1176	0.787267	0.824711	ENO2	enolase 2
8112260	0.0047	0.000147	4.1175	0.786969	0.798197	DEPDC1B	DEP domain containing 1B
8010967	0.00471	0.000147	4.11612	0.782805	0.426854	NXN	nucleoredoxin
8069541	0.00472	0.000148	4.11519	0.780007	0.849523	SAMSN1	SAM domain, SH3 domain and nuclear localization signals 1
7984779	0.00472	0.000148	4.11484	0.77896	0.569427	PML	promyelocytic leukemia
8171802	0.00473	0.000148	4.11424	0.777152	0.72167	ACOT9	acyl-CoA thioesterase 9
8102065	0.00475	0.000149	-4.11228	0.771266	-0.623046	BDH2	3-hydroxybutyrate dehydrogenase, type 2
7939383	0.00475	0.000149	4.11175	0.769676	0.587017	PRR5L	proline rich 5 like
8091511	0.00476	0.00015	-4.11124	0.76813	-0.650513	P2RY14	purinergic receptor P2Y14
8070083	0.00477	0.00015	-4.10973	0.763576	-0.62563	TMEM50B	transmembrane protein 50B
8144786	0.00479	0.000151	-4.10821	0.759025	-1.25618	SLC7A2	solute carrier family 7 member 2
7974257	0.00479	0.000151	-4.10793	0.75817	-0.389239	ATP5S	ATP synthase, H+ transporting, mitochondrial Fo complex subunit s (factor B)
8113796	0.00479	0.000151	-4.10762	0.75724	-0.61079	C5orf63	chromosome 5 open reading frame 63
8028227	0.00479	0.000152	-4.10714	0.755788	-0.522853	ZNF383	zinc finger protein 383
8102567	0.0048	0.000152	-4.10636	0.753456	-0.523239	PRDM5	PR/SET domain 5
8170580	0.0048	0.000152	4.10573	0.751563	1.24754	CSAG2///CSAG3///CSAG1	CSAG family member 2///CSAG family member 3///chondrosarcoma associated gene 1
8010271	0.00483	0.000153	4.10386	0.745923	0.4296	PGS1	phosphatidylglycerophosphate synthase 1
7918622	0.00484	0.000154	4.10257	0.742038	1.21504	SLC16A1	solute carrier family 16 member 1
7981750	0.00484	0.000154	-4.10251	0.741862	-0.4057	LOC400968	uncharacterized LOC400968
8126860	0.00485	0.000155	-4.10114	0.737761	-0.436031	MUT	methylmalonyl-CoA mutase
7965681	0.00496	0.000158	4.09391	0.716038	0.582488	IKBIP	IKBKB interacting protein
8001197	0.00496	0.000158	4.0938	0.715692	1.08671	NETO2	neuropilin and tolloid like 2
8105778	0.00497	0.000159	-4.09306	0.713468	-0.901006	PIK3R1	phosphoinositide-3-kinase regulatory subunit 1
8021286	0.00498	0.000159	4.09177	0.709607	0.675756	C18orf54	chromosome 18 open reading frame 54
7970455	0.005	0.00016	-4.0901	0.704602	-0.617004	CRYL1	crystallin lambda 1
8027938	0.00501	0.000161	-4.08905	0.701431	-1.32137	UPK1A	uroplakin 1A
7979574	0.00501	0.000161	4.0888	0.700702	0.407972	SGPP1	sphingosine-1-phosphate phosphatase 1
7897482	0.00501	0.000161	4.0883	0.699204	0.453892	PIK3CD	phosphatidylinositol-4,5-bisphosphate 3-kinase catalytic subunit delta
7940565	0.00501	0.000161	4.0882	0.698892	1.18382	FADS2	fatty acid desaturase 2
7997247	0.00502	0.000162	-4.08741	0.696517	-0.330988	ZNRF1	zinc and ring finger 1, E3 ubiquitin protein ligase
7906486	0.00503	0.000162	4.0863	0.693177	0.610194	SLAMF8	SLAM family member 8
8059393	0.00504	0.000163	-4.08542	0.690535	-0.572202	CUL3	cullin 3
8097903	0.00505	0.000163	4.08454	0.687911	0.695033	TLR2	toll like receptor 2
8055872	0.00506	0.000164	-4.0833	0.684181	-0.718541	CACNB4	calcium voltage-gated channel auxiliary subunit beta 4
7969153	0.00506	0.000164	-4.08308	0.683527	-0.478479	KCNRG///TRIM13	potassium channel regulator///tripartite motif containing 13
7951178	0.00507	0.000164	4.08214	0.680717	0.46999	TRPC6	transient receptor potential cation channel subfamily C member 6
8007569	0.00507	0.000165	4.08197	0.680194	0.470685	C17orf53	chromosome 17 open reading frame 53
7958466	0.00508	0.000165	-4.08103	0.677396	-1.1479	ACACB	acetyl-CoA carboxylase beta
7919591	0.00508	0.000165	4.08073	0.67649	1.24545	FAM72A///FAM72D///FAM72B	family with sequence similarity 72 member A///family with sequence similarity 72 member D///family with sequence similarity 72 member B
8086985	0.00508	0.000166	4.08001	0.674327	0.66847	COL7A1	collagen type VII alpha 1 chain
8081758	0.00508	0.000166	-4.07989	0.673971	-0.805748	GRAMD1C	GRAM domain containing 1C
8065668	0.00508	0.000166	4.07982	0.673758	0.321462	CDK5RAP1	CDK5 regulatory subunit associated protein 1
8134257	0.00508	0.000166	-4.07962	0.673169	-0.605446	GNG11	G protein subunit gamma 11
8082035	0.00508	0.000166	4.07929	0.672164	0.814596	CD86	CD86 molecule
8135955	0.00509	0.000166	4.07822	0.668966	0.786055	CALU	calumenin
8002370	0.00509	0.000167	4.07748	0.666753	0.401939	ST3GAL2	ST3 beta-galactoside alpha-2,3-sialyltransferase 2
8160431	0.00511	0.000168	4.07626	0.663079	1.1316	MIR31HG	MIR31 host gene
8179716	0.00516	0.000169	4.07293	0.653094	1.87743	CDSN	corneodesmosin
8022393	0.00518	0.00017	4.07128	0.648168	0.416871	PTPN2	protein tyrosine phosphatase, non-receptor type 2
7956120	0.00518	0.00017	-4.07099	0.647288	-0.750029	ERBB3	erb-b2 receptor tyrosine kinase 3
8149927	0.00518	0.000171	-4.0705	0.645837	-1.51136	CLU	clusterin
7951977	0.00518	0.000171	-4.07048	0.645765	-0.697263	FXYD6-FXYD2///FXYD6	FXYD6-FXYD2 readthrough///FXYD domain containing ion transport regulator 6
7955217	0.00519	0.000171	4.06954	0.642952	0.735641	SPATS2	spermatogenesis associated serine rich 2
8140955	0.00519	0.000171	4.06921	0.641964	0.819589	CDK6	cyclin dependent kinase 6
7922391	0.00521	0.000172	4.06753	0.636946	0.535927	CENPL	centromere protein L
8047709	0.00523	0.000173	-4.06598	0.632285	-0.501859	PARD3B	par-3 family cell polarity regulator beta
7908694	0.00523	0.000173	4.06579	0.631715	0.73608	NAV1	neuron navigator 1
8154245	0.00523	0.000174	4.06518	0.629888	0.700871	PDCD1LG2	programmed cell death 1 ligand 2
7977452	0.00526	0.000175	4.06304	0.623487	0.650936	LINC01296	long intergenic non-protein coding RNA 1296
8001507	0.00528	0.000175	-4.06182	0.619857	-0.617673	BBS2	Bardet-Biedl syndrome 2
8063043	0.00528	0.000176	4.06161	0.619213	0.820265	UBE2C	ubiquitin conjugating enzyme E2 C
7923974	0.00528	0.000176	-4.06133	0.618391	-1.08752	C1orf132///MIR29C	chromosome 1 open reading frame 132///microRNA 29c
8045499	0.00529	0.000177	-4.05996	0.614279	-0.770495	HNMT	histamine N-methyltransferase
8100977	0.00529	0.000177	4.0594	0.612599	0.987118	CXCL5	C-X-C motif chemokine ligand 5
8133459	0.00529	0.000177	4.05924	0.61212	0.379101	CLIP2	CAP-Gly domain containing linker protein 2
8037005	0.00529	0.000177	4.05868	0.610446	0.814892	TGFB1	transforming growth factor beta 1
8134552	0.00529	0.000177	4.05855	0.610049	0.817589	ARPC1B	actin related protein 2/3 complex subunit 1B
7986675	0.00529	0.000177	4.05854	0.610035	0.500351	NIPA1	non imprinted in Prader-Willi/Angelman syndrome 1
7934733	0.00534	0.000179	-4.05526	0.600212	-0.75865	ANXA11	annexin A11
8012518	0.00535	0.00018	4.05454	0.598072	0.580439
7933194	0.00538	0.000181	-4.05217	0.590975	-1.37206	CXCL12	C-X-C motif chemokine ligand 12
8145570	0.0054	0.000182	4.05067	0.58651	0.802282	ESCO2	establishment of sister chromatid cohesion N-acetyltransferase 2
8041902	0.00541	0.000182	4.04979	0.583864	0.458776	FOXN2	forkhead box N2
8141950	0.00542	0.000183	-4.04934	0.582527	-0.795258	RELN	reelin
8065386	0.00551	0.000186	4.04376	0.565869	0.382385
8068202	0.00553	0.000187	-4.04218	0.561145	-0.689366	EVA1C	eva-1 homolog C
8149534	0.00557	0.000188	-4.03965	0.553599	-0.651651	ASAH1	N-acylsphingosine amidohydrolase 1
7989365	0.0056	0.00019	-4.03755	0.547347	-0.577798	RORA	RAR related orphan receptor A
8124518	0.00564	0.000191	4.03505	0.539876	0.710604	HIST1H2AJ	histone cluster 1, H2aj
7962842	0.0057	0.000194	-4.03078	0.527163	-0.559923	ADCY6	adenylate cyclase 6
8114425	0.0057	0.000194	4.03069	0.526884	0.594215	CDC25C	cell division cycle 25C
8115464	0.0057	0.000194	4.03067	0.526833	0.467696	HAVCR2	hepatitis A virus cellular receptor 2
7982256	0.00571	0.000194	-4.02976	0.524098	-0.597697	GOLGA8R///GOLGA8O///GOLGA8N///GOLGA8IP	golgin A8 family member R///golgin A8 family member O///golgin A8 family member N///golgin A8 family member I, pseudogene
7933469	0.00573	0.000195	4.02832	0.519825	0.380916	ARHGAP22	Rho GTPase activating protein 22
8060339	0.00574	0.000196	4.0275	0.517375	0.393936	NRSN2	neurensin 2
8138834	0.00586	0.0002	4.02101	0.498031	0.664262	FKBP14	FK506 binding protein 14
8079462	0.00586	0.0002	-4.02073	0.497204	-0.810306	NBEAL2	neurobeachin like 2
8066200	0.00586	0.000201	4.01975	0.494282	0.367461	TTI1	TELO2 interacting protein 1
8101675	0.00586	0.000201	-4.01969	0.49411	-0.516833	ABCG2	ATP binding cassette subfamily G member 2 (Junior blood group)
8056890	0.00586	0.000201	4.0194	0.493254	0.840945	CHN1	chimerin 1
7988414	0.00588	0.000202	-4.01839	0.490251	-1.50611	GATM	glycine amidinotransferase
7994109	0.00588	0.000202	4.01771	0.488207	1.05393	PLK1	polo like kinase 1
8026398	0.00591	0.000203	4.01578	0.482485	1.51325	CASP14	caspase 14
8175710	0.00593	0.000204	4.01451	0.478691	1.22893	CSAG2///CSAG4///CSAG3///CSAG1	CSAG family member 2///CSAG family member 4 (pseudogene)///CSAG family member 3///chondrosarcoma associated gene 1
7945892	0.00593	0.000204	-4.01429	0.478036	-0.373782
8145418	0.00593	0.000204	4.01406	0.477363	0.779012	CDCA2	cell division cycle associated 2
8081241	0.00594	0.000205	4.01286	0.473789	0.643174	CMSS1	cms1 ribosomal small subunit homolog (yeast)
7994292	0.00595	0.000206	4.01223	0.471901	0.468454	IL21R	interleukin 21 receptor
8003844	0.00596	0.000206	4.01146	0.469627	0.514442	GSG2	germ cell associated 2, haspin
8042843	0.00599	0.000207	4.0097	0.464395	0.712811	WDR54	WD repeat domain 54
7970949	0.00599	0.000207	-4.00933	0.463304	-0.597574	MAB21L1	mab-21 like 1
8100003	0.00602	0.000209	4.0073	0.457252	0.743089
7969493	0.00602	0.000209	-4.007	0.456364	-2.33987	SCEL	sciellin
8022378	0.00602	0.000209	4.00688	0.456007	0.504307
7964145	0.00605	0.00021	4.00498	0.450366	0.582728	TIMELESS	timeless circadian clock
8007446	0.00606	0.000211	4.00403	0.447527	0.730531	IFI35	interferon induced protein 35
8166925	0.00606	0.000211	-4.00397	0.447358	-0.909323	MAOA	monoamine oxidase A
8112807	0.00607	0.000212	4.00217	0.442022	0.404795	ARSB	arylsulfatase B
7904131	0.00607	0.000212	4.00216	0.44198	0.512155	DCLRE1B	DNA cross-link repair 1B
8149248	0.00607	0.000212	-4.00209	0.441783	-0.746551
8178442	0.00607	0.000212	4.00183	0.441016	1.76232	CDSN	corneodesmosin
8142795	0.00608	0.000213	4.00106	0.438713	0.300693	IMPDH1	inosine monophosphate dehydrogenase 1
8175177	0.00608	0.000213	-4.00087	0.438165	-0.647488	MBNL3	muscleblind like splicing regulator 3
7896690	0.00615	0.000216	-3.99698	0.426612	-1.06839
7957404	0.00616	0.000217	-3.99573	0.422895	-0.535226	METTL25	methyltransferase like 25
8097058	0.00616	0.000217	3.99545	0.422051	0.388781
8088397	0.00616	0.000217	-3.9952	0.421328	-0.573461	ACOX2	acyl-CoA oxidase 2
8124862	0.00616	0.000217	3.9952	0.42132	1.79568	CDSN	corneodesmosin
8084917	0.00619	0.000218	-3.99331	0.415715	-0.840039	LINC00969	long intergenic non-protein coding RNA 969
8074606	0.0062	0.000219	3.99275	0.41406	0.80877	USP41///USP18	ubiquitin specific peptidase 41///ubiquitin specific peptidase 18
8121275	0.00621	0.000219	-3.99176	0.411112	-0.820498
7904082	0.00623	0.00022	3.99056	0.407547	0.338899
8015685	0.00624	0.000221	-3.98929	0.403783	-0.527056	EZH1	enhancer of zeste 1 polycomb repressive complex 2 subunit
7915926	0.00624	0.000221	3.98925	0.403654	0.76551	STIL	SCL/TAL1 interrupting locus
7929478	0.00625	0.000222	-3.98845	0.401291	-0.914985	CYP2C19	cytochrome P450 family 2 subfamily C member 19
7921144	0.00631	0.000224	3.98497	0.390984	0.482221	SH2D2A	SH2 domain containing 2A
7964745	0.00631	0.000224	-3.98478	0.390421	-0.57063	TMBIM4///TMBIM4	transmembrane BAX inhibitor motif containing 4///transmembrane BAX inhibitor motif containing 4
7995354	0.00632	0.000225	3.98369	0.387182	0.769342	ORC6	origin recognition complex subunit 6
7909954	0.00632	0.000225	-3.9835	0.386633	-0.616688	DISP1	dispatched RND transporter family member 1
7896700	0.00632	0.000225	3.98339	0.38629	0.858348
8023605	0.00632	0.000226	-3.983	0.385125	-0.655273	PIGN	phosphatidylinositol glycan anchor biosynthesis class N
7916425	0.00636	0.000227	-3.98106	0.379379	-1.01514	TTC22	tetratricopeptide repeat domain 22
8167965	0.00638	0.000228	3.97955	0.374924	0.916745	MSN	moesin
8169263	0.00638	0.000228	3.97948	0.374702	0.785804	VSIG1	V-set and immunoglobulin domain containing 1
8108447	0.00641	0.00023	-3.97751	0.368881	-0.47732	CXXC5	CXXC finger protein 5
8131339	0.00641	0.00023	3.97738	0.368477	0.881164	FSCN1	fascin actin-bundling protein 1
8002057	0.00648	0.000232	3.97355	0.357144	0.358937	ACD	adrenocortical dysplasia homolog
7898988	0.00649	0.000233	3.97238	0.353695	0.63751	CLIC4	chloride intracellular channel 4
8124484	0.00649	0.000233	3.97237	0.353657	0.657119	HIST1H2BJ	histone cluster 1, H2bj
7929750	0.0065	0.000234	3.97161	0.351406	0.692689	ENTPD7	ectonucleoside triphosphate diphosphohydrolase 7
8112803	0.00653	0.000235	3.96989	0.346307	0.692919	LHFPL2	lipoma HMGIC fusion partner-like 2
8175016	0.00653	0.000235	3.9695	0.345157	0.499625	APLN	apelin
8071649	0.00653	0.000236	-3.96881	0.34313	-0.692428	BMS1P20	BMS1, ribosome biogenesis factor pseudogene 20
7955502	0.00653	0.000236	3.96874	0.342902	0.398534	SCN8A	sodium voltage-gated channel alpha subunit 8
8168794	0.00653	0.000236	3.96872	0.342867	0.991615	CENPI	centromere protein I
7999909	0.00653	0.000237	-3.96798	0.340658	-1.06972	GPRC5B	G protein-coupled receptor class C group 5 member B
8009875	0.00653	0.000237	-3.96796	0.3406	-0.364754	MYO15B	myosin XVB
7962112	0.00654	0.000237	3.9673	0.338667	0.52525	CAPRIN2	caprin family member 2
7979710	0.00655	0.000238	3.96651	0.336321	1.05503	PLEK2	pleckstrin 2
8168779	0.00657	0.000239	3.96527	0.332661	0.406941
8145736	0.0066	0.00024	3.96328	0.326775	1.11716	NRG1	neuregulin 1
7945014	0.00661	0.000241	3.96245	0.324324	0.982095	CHEK1	checkpoint kinase 1
8066482	0.00661	0.000241	3.96241	0.3242	0.998042	WFDC5	WAP four-disulfide core domain 5
8168179	0.00662	0.000241	-3.96156	0.32168	-0.419496	DLG3	discs large MAGUK scaffold protein 3
8135601	0.00663	0.000242	3.96079	0.319411	1.16478	MET	MET proto-oncogene, receptor tyrosine kinase
8122365	0.00668	0.000244	-3.9584	0.312357	-0.726699	ADGRG6	adhesion G protein-coupled receptor G6
8053278	0.00669	0.000245	3.95748	0.309618	0.581406	EVA1A	eva-1 homolog A, regulator of programmed cell death
8112342	0.00669	0.000245	3.95695	0.30807	0.67578	ADAMTS6	ADAM metallopeptidase with thrombospondin type 1 motif 6
8017675	0.0067	0.000246	-3.95612	0.305606	-0.793846	PLEKHM1P1///PLEKHM1	pleckstrin homology and RUN domain containing M1 pseudogene 1///pleckstrin homology and RUN domain containing M1
8152582	0.0067	0.000246	3.9557	0.304359	0.557274	DSCC1	DNA replication and sister chromatid cohesion 1
8138824	0.0067	0.000246	3.95559	0.304047	0.745932	SCRN1	secernin 1
7965573	0.0067	0.000246	-3.95527	0.303113	-0.5574	NTN4	netrin 4
7935270	0.00672	0.000247	-3.95409	0.299608	-1.04028	BLNK	B-cell linker
8018579	0.00675	0.000249	-3.95235	0.294468	-0.990609	EVPL	envoplakin
7981157	0.00679	0.000251	-3.94982	0.287011	-0.586787	LINC00341	long intergenic non-protein coding RNA 341
8001651	0.00679	0.000251	3.94963	0.286448	0.456459	ZNF319	zinc finger protein 319
8060418	0.00679	0.000251	3.94961	0.286392	0.536831	SIRPA	signal regulatory protein alpha
8168045	0.00681	0.000251	3.94873	0.283804	0.765453	EFNB1	ephrin B1
8049187	0.00682	0.000252	-3.94793	0.28142	-0.414381	EFHD1	EF-hand domain family member D1
8142232	0.00682	0.000252	-3.94749	0.280136	-1.33713	LAMB4	laminin subunit beta 4
8039928	0.00682	0.000253	3.94733	0.279653	0.883333	FAM72A///FAM72D///FAM72B	family with sequence similarity 72 member A///family with sequence similarity 72 member D///family with sequence similarity 72 member B
8164918	0.00683	0.000253	3.94653	0.277296	0.355558	SLC2A6	solute carrier family 2 member 6
8160663	0.00683	0.000253	-3.9463	0.276613	-0.614402	AQP7	aquaporin 7
8059376	0.00683	0.000254	3.94567	0.27476	1.13359	SERPINE2	serpin family E member 2
8168205	0.00688	0.000256	-3.94337	0.26797	-0.537907	FOXO4	forkhead box O4
8120411	0.00688	0.000256	3.94305	0.267053	0.583207	PRIM2	primase (DNA) subunit 2
8173340	0.00689	0.000257	3.94238	0.265053	0.428847	PJA1	praja ring finger ubiquitin ligase 1
7965094	0.00689	0.000257	3.94199	0.26391	0.769298	E2F7	E2F transcription factor 7
7896707	0.00689	0.000257	-3.94142	0.262222	-1.11254
7947156	0.00689	0.000258	-3.94115	0.261445	-1.28752	MUC15	mucin 15, cell surface associated
8125048	0.00693	0.000259	-3.93902	0.25515	-0.503679	DDAH2	dimethylarginine dimethylaminohydrolase 2
7908488	0.00693	0.000259	-3.93899	0.255059	-0.638587	CFHR1	complement factor H related 1
7946569	0.00693	0.000259	-3.93884	0.254634	-0.636278	RNF141	ring finger protein 141
8073062	0.00695	0.00026	3.93765	0.251112	0.96575	APOBEC3B	apolipoprotein B mRNA editing enzyme catalytic subunit 3B
8074168	0.00702	0.000263	3.93413	0.240749	0.633526	LINC01296	long intergenic non-protein coding RNA 1296
8019939	0.00705	0.000265	3.93234	0.235493	0.375509	TGIF1	TGFB induced factor homeobox 1
8169717	0.00706	0.000266	3.93146	0.232887	0.436574	GRIA3	glutamate ionotropic receptor AMPA type subunit 3
7930413	0.00708	0.000267	-3.93019	0.229162	-0.948011	DUSP5	dual specificity phosphatase 5
7906443	0.00708	0.000267	-3.93015	0.229034	-0.77839	FCER1A	Fc fragment of IgE receptor Ia
8140782	0.00709	0.000267	-3.92941	0.226844	-0.528831	ABCB1	ATP binding cassette subfamily B member 1
8062251	0.00711	0.000268	-3.92832	0.223661	-0.621049	EPB41L1	erythrocyte membrane protein band 4.1 like 1
8084232	0.00712	0.000269	3.92735	0.220788	0.548655	YEATS2	YEATS domain containing 2
8074939	0.00713	0.00027	-3.92657	0.218494	-0.567666	CHCHD10	coiled-coil-helix-coiled-coil-helix domain containing 10
8045882	0.00715	0.000271	-3.92545	0.215199	-1.38481	DAPL1	death associated protein like 1
8110499	0.00715	0.000271	-3.92486	0.213459	-0.412666	RUFY1	RUN and FYVE domain containing 1
8121418	0.00715	0.000271	-3.92441	0.212152	-0.599822	SMPD2	sphingomyelin phosphodiesterase 2
8097857	0.00715	0.000272	3.92414	0.211347	0.664073	MND1	meiotic nuclear divisions 1
7923426	0.00715	0.000272	3.92408	0.211175	0.77362	UBE2T	ubiquitin conjugating enzyme E2 T
8001178	0.00715	0.000272	3.92406	0.211105	0.416948	C16orf87	chromosome 16 open reading frame 87
8142554	0.00715	0.000272	-3.92391	0.210679	-0.647847	AASS	aminoadipate-semialdehyde synthase
7986329	0.00715	0.000272	-3.92356	0.209635	-0.599678	NR2F2	nuclear receptor subfamily 2 group F member 2
8066925	0.00717	0.000273	-3.92222	0.20569	-1.08815	PTGIS	prostaglandin I2 (prostacyclin) synthase
7969166	0.00719	0.000274	-3.92137	0.2032	-0.648752	KCNRG///TRIM13	potassium channel regulator///tripartite motif containing 13
8010983	0.0072	0.000275	-3.9202	0.199758	-0.530384	ABR	active BCR-related
8112139	0.0072	0.000275	-3.91983	0.19867	-0.662641	IL6ST	interleukin 6 signal transducer
7984540	0.0072	0.000275	3.91977	0.19851	1.13865	KIF23	kinesin family member 23
8180195	0.00723	0.000277	-3.91825	0.194032	-0.294731	CFHR1	complement factor H related 1
8164008	0.00723	0.000277	-3.91781	0.192749	-0.583777	MIR600HG	MIR600 host gene
8124897	0.00724	0.000278	3.91702	0.190426	0.482292	PSORS1C3	psoriasis susceptibility 1 candidate 3 (non-protein coding)
8179727	0.00724	0.000278	3.91702	0.190426	0.482292	PSORS1C3	psoriasis susceptibility 1 candidate 3 (non-protein coding)
8039462	0.00726	0.000279	3.91589	0.187104	0.440563	COX6B2	cytochrome c oxidase subunit 6B2
7952490	0.00726	0.000279	3.91559	0.18621	1.06605	FEZ1	fasciculation and elongation protein zeta 1
8016147	0.00726	0.000279	3.91528	0.185292	0.404009	KIF18B	kinesin family member 18B
7903719	0.00727	0.00028	3.91446	0.182906	0.340254	AMPD2	adenosine monophosphate deaminase 2
8100298	0.00736	0.000284	3.90998	0.169734	0.827397	OCIAD2	OCIA domain containing 2
7902127	0.00736	0.000284	3.90988	0.169447	0.580749	SGIP1	SH3 domain GRB2 like endophilin interacting protein 1
8150036	0.00736	0.000284	-3.90967	0.168819	-0.698977	KIF13B	kinesin family member 13B
8067680	0.00739	0.000286	3.90812	0.164266	0.409751	HELZ2	helicase with zinc finger 2
8146130	0.0074	0.000286	3.9076	0.162757	0.726355	GINS4	GINS complex subunit 4
8131101	0.0074	0.000287	3.90722	0.161643	0.377763	NUDT1	nudix hydrolase 1
7986323	0.00741	0.000287	-3.90651	0.159562	-0.616389	LOC440311///GLTSCR2	glioma tumor suppressor candidate region gene 2 pseudogene///glioma tumor suppressor candidate region gene 2
8054722	0.00743	0.000288	3.9056	0.15689	1.63311	IL1B	interleukin 1 beta
8107532	0.00743	0.000289	-3.90512	0.155478	-0.481815	HSD17B4	hydroxysteroid 17-beta dehydrogenase 4
8039484	0.00744	0.000289	3.90426	0.152937	0.430692	IL11	interleukin 11
8081235	0.00747	0.000291	3.90284	0.148773	0.545745	COL8A1	collagen type VIII alpha 1 chain
8126303	0.00747	0.000291	3.90264	0.148186	1.19231	TREM1	triggering receptor expressed on myeloid cells 1
7990400	0.00747	0.000291	-3.90227	0.147098	-0.645292	ULK3	unc-51 like kinase 3
8044640	0.00747	0.000291	-3.90218	0.14683	-0.452607	PGM5P2///PGM5	phosphoglucomutase 5 pseudogene 2///phosphoglucomutase 5
8041888	0.00747	0.000292	3.90161	0.145167	0.479325	MSH6	mutS homolog 6
8035435	0.00748	0.000292	-3.90095	0.143242	-0.373522	KIAA1683	KIAA1683
7934916	0.00748	0.000292	-3.90095	0.143239	-0.8201	CH25H	cholesterol 25-hydroxylase
7939215	0.00748	0.000293	3.9005	0.141921	0.623996	KIAA1549L	KIAA1549 like
7896718	0.00748	0.000293	3.90003	0.140533	0.853429
8167912	0.00755	0.000296	-3.89709	0.131925	-1.03452	KLF8	Kruppel like factor 8
8026971	0.00757	0.000297	3.89584	0.128256	1.03222	IFI30	IFI30, lysosomal thiol reductase
8052979	0.00758	0.000298	3.8949	0.125498	0.434792	SFXN5	sideroflexin 5
8023889	0.00758	0.000298	-3.89478	0.125157	-0.51262	MBP	myelin basic protein
8105585	0.00758	0.000298	-3.89447	0.124244	-0.859436	RNF180	ring finger protein 180
7954382	0.00758	0.000298	-3.89433	0.123822	-0.44411	PYROXD1	pyridine nucleotide-disulphide oxidoreductase domain 1
8023165	0.00759	0.000299	-3.89376	0.122154	-0.440391	HDHD2	haloacid dehalogenase like hydrolase domain containing 2
8145669	0.00759	0.0003	-3.89324	0.120627	-0.698653	RBPMS	RNA binding protein with multiple splicing
8121949	0.0076	0.0003	-3.89264	0.118889	-0.876661	LAMA2	laminin subunit alpha 2
8135931	0.00762	0.000301	-3.89146	0.115415	-0.391807	LINC01000///LINC00266-1	long intergenic non-protein coding RNA 1000///long intergenic non-protein coding RNA 266-1
8132151	0.00767	0.000303	-3.88927	0.108999	-0.630079	ADCYAP1R1	ADCYAP receptor type I
8083901	0.00769	0.000304	3.88813	0.105672	0.934471	FNDC3B	fibronectin type III domain containing 3B
8087907	0.00774	0.000307	-3.88556	0.098147	-0.378021	SEMA3G	semaphorin 3G
8082165	0.00776	0.000308	-3.8846	0.095336	-0.404882	KALRN	kalirin, RhoGEF kinase
8086698	0.00777	0.000309	-3.88377	0.092923	-0.452887	CCDC12	coiled-coil domain containing 12
8022557	0.00777	0.000309	3.88356	0.092291	0.696025
8082350	0.00777	0.000309	3.88325	0.091396	0.700719	MCM2	minichromosome maintenance complex component 2
8067662	0.00778	0.00031	-3.88252	0.089248	-0.73895	PTK6	protein tyrosine kinase 6
7928679	0.00779	0.00031	-3.88183	0.08723	-0.509683	PLAC9	placenta specific 9
8092177	0.00779	0.000311	3.8816	0.086573	0.629424	NCEH1	neutral cholesterol ester hydrolase 1
7945539	0.00779	0.000311	3.88139	0.085944	0.418076	SLC25A22	solute carrier family 25 member 22
8117861	0.00779	0.000311	3.88094	0.084617	0.365345	HLA-L	major histocompatibility complex, class I, L (pseudogene)
8179080	0.00779	0.000311	3.88094	0.084617	0.365345	HLA-L	major histocompatibility complex, class I, L (pseudogene)
7903414	0.00782	0.000313	-3.8792	0.07953	-1.34543	AMY2B///AMY2A///AMY1C///AMY1B///AMY1A	amylase, alpha 2B (pancreatic)///amylase, alpha 2A (pancreatic)///amylase, alpha 1C (salivary)///amylase, alpha 1B (salivary)///amylase, alpha 1A (salivary)
8161892	0.00782	0.000313	-3.87907	0.07916	-0.783649	GNA14	G protein subunit alpha 14
7912481	0.00785	0.000315	3.87763	0.074962	0.494877	MAD2L2	MAD2 mitotic arrest deficient-like 2 (yeast)
7902104	0.00788	0.000316	3.87617	0.07067	0.63653	PDE4B	phosphodiesterase 4B
8162373	0.0079	0.000317	-3.87507	0.06747	-1.45732	OGN	osteoglycin
8003410	0.00795	0.000319	3.87278	0.060789	0.414159	GALNS	galactosamine (N-acetyl)-6-sulfatase
7908793	0.00796	0.00032	-3.87234	0.059504	-0.906563	ELF3	E74 like ETS transcription factor 3
8088803	0.00799	0.000322	-3.87059	0.054366	-0.630813	EIF4E3	eukaryotic translation initiation factor 4E family member 3
8015642	0.008	0.000322	3.86995	0.05252	0.561687	PSMC3IP	PSMC3 interacting protein
7903742	0.008	0.000322	-3.86988	0.052291	-0.659811	GSTM4	glutathione S-transferase mu 4
8013919	0.00804	0.000324	3.86783	0.046313	0.255219	ABHD15	abhydrolase domain containing 15
7962703	0.00807	0.000326	3.86636	0.04203	0.34056	COL2A1	collagen type II alpha 1 chain
8091698	0.00808	0.000327	3.86552	0.039577	0.319248	SHOX2	short stature homeobox 2
7934505	0.00808	0.000327	3.86548	0.039466	0.579379	C10orf55	chromosome 10 open reading frame 55
8112439	0.00814	0.00033	-3.86273	0.031424	-0.662593	CCDC125	coiled-coil domain containing 125
8133741	0.00816	0.000331	-3.86159	0.028118	-0.478811	LOC105375355///UPK3B	uroplakin-3b///uroplakin 3B
8169154	0.00816	0.000331	3.86142	0.027622	0.3528
8051501	0.00816	0.000332	3.86082	0.025852	0.71191	EIF2AK2	eukaryotic translation initiation factor 2 alpha kinase 2
7915870	0.00816	0.000332	-3.8608	0.025811	-0.371801	ATPAF1	ATP synthase mitochondrial F1 complex assembly factor 1
8121273	0.00817	0.000333	-3.85972	0.022639	-0.630014
7998843	0.00817	0.000333	-3.85959	0.022271	-1.25391	PRSS27	protease, serine 27
8145440	0.00817	0.000333	-3.85946	0.021892	-0.517806	PPP2R2A	protein phosphatase 2 regulatory subunit Balpha
8045688	0.00817	0.000333	3.85944	0.02183	1.21657	TNFAIP6	TNF alpha induced protein 6
8030429	0.0082	0.000334	3.85803	0.01773	0.333258	BCL2L12	BCL2 like 12
8127752	0.0082	0.000335	3.85772	0.016803	0.427118
8111129	0.00821	0.000335	3.85714	0.015113	0.450009	ZNF622	zinc finger protein 622
8047187	0.00824	0.000337	3.85542	0.010121	0.349792	CCDC150	coiled-coil domain containing 150
8173506	0.00824	0.000338	3.85494	0.008718	0.607597	ERCC6L	ERCC excision repair 6 like, spindle assembly checkpoint helicase
7998835	0.00824	0.000338	-3.85468	0.007965	-0.438709	ERVK13-1	endogenous retrovirus group K13 member 1
8134098	0.00824	0.000338	3.85451	0.007469	1.00596	CDK14	cyclin dependent kinase 14
8149208	0.00824	0.000338	-3.85451	0.007467	-0.372532	LOC650293///OR7E125P///OR7E5P///OR7E91P///OR7E2P	seven transmembrane helix receptor///olfactory receptor family 7 subfamily E member 125 pseudogene///olfactory receptor family 7 subfamily E member 5 pseudogene///olfactory receptor family 7 subfamily E member 91 pseudogene///olfactory receptor family 7 subfamily E member 2 pseudogene
7928890	0.00827	0.00034	-3.85303	0.003155	-0.426784	FAM25G///FAM25BP///BMS1P4///AGAP5///FAM25C///FAM25A///AGAP9///AGAP12P///AGAP6///AGAP11///AGAP4///AGAP11	family with sequence similarity 25 member G///protein FAM25///BMS1, ribosome biogenesis factor pseudogene 4///ArfGAP with GTPase domain, ankyrin repeat and PH domain 5///family with sequence similarity 25 member C///family with sequence similarity 25 member A///ArfGAP with GTPase domain, ankyrin repeat and PH domain 9///ArfGAP with GTPase domain, ankyrin repeat and PH domain 12, pseudogene///ArfG…
8120552	0.00828	0.00034	-3.85256	0.001788	-0.864901	FAM135A	family with sequence similarity 135 member A
8163825	0.00828	0.000341	3.85226	0.000888	0.618996	TRAF1	TNF receptor associated factor 1
7982757	0.00834	0.000343	3.84967	-0.006634	0.93855	KNL1	kinetochore scaffold 1
8069026	0.00836	0.000344	-3.84874	-0.00934	-0.455523	C21orf33	chromosome 21 open reading frame 33
7904452	0.00837	0.000345	3.84801	-0.011485	0.875444	FAM72A///FAM72D///FAM72B	family with sequence similarity 72 member A///family with sequence similarity 72 member D///family with sequence similarity 72 member B
8075720	0.00837	0.000345	3.84774	-0.012269	0.576162	APOL2	apolipoprotein L2
8101126	0.0084	0.000347	3.84655	-0.01573	1.88668	CXCL10	C-X-C motif chemokine ligand 10
8122803	0.0084	0.000347	3.84628	-0.016524	0.705549
8110084	0.0084	0.000348	3.84577	-0.018001	0.580102	MSX2	msh homeobox 2
8178590	0.0084	0.000348	-3.84527	-0.019455	-0.514649	DDAH2	dimethylarginine dimethylaminohydrolase 2
8179819	0.0084	0.000348	-3.84527	-0.019455	-0.514649	DDAH2	dimethylarginine dimethylaminohydrolase 2
8103094	0.0084	0.000348	-3.84518	-0.01972	-0.860192	NR3C2	nuclear receptor subfamily 3 group C member 2
7990818	0.00845	0.000351	3.84275	-0.026789	0.925512	BCL2A1	BCL2 related protein A1
8084947	0.00846	0.000351	3.84235	-0.027967	0.799074	FBXO45	F-box protein 45
7988859	0.00846	0.000352	3.84197	-0.029074	0.395037	GNB5	G protein subunit beta 5
7977786	0.00854	0.000355	3.83861	-0.038837	0.61651	SLC7A7	solute carrier family 7 member 7
8098441	0.00857	0.000357	3.83749	-0.0421	0.921909	TENM3	teneurin transmembrane protein 3
8094301	0.00867	0.000361	-3.8335	-0.053699	-0.987273	SLIT2	slit guidance ligand 2
7936439	0.00868	0.000362	3.83256	-0.056437	0.613887	AFAP1L2	actin filament associated protein 1 like 2
8036284	0.00868	0.000363	-3.83222	-0.0574	-0.813664	COX7A1	cytochrome c oxidase subunit 7A1
7980485	0.00868	0.000363	-3.83215	-0.057619	-1.17721	DIO2	deiodinase, iodothyronine, type II
8164013	0.00868	0.000363	-3.83196	-0.058178	-0.648999	STRBP	spermatid perinuclear RNA binding protein
8110886	0.00871	0.000365	3.8304	-0.062699	0.634573	MED10	mediator complex subunit 10
8180200	0.00871	0.000365	-3.83026	-0.063099	-0.547247	ZNF493	zinc finger protein 493
7999387	0.00871	0.000365	-3.8301	-0.063558	-0.915777	EMP2	epithelial membrane protein 2
7920642	0.00871	0.000365	-3.82986	-0.06427	-1.3271	MUC1	mucin 1, cell surface associated
8072413	0.00879	0.000369	3.8267	-0.073436	0.731804	SMTN	smoothelin
8174576	0.00879	0.000369	-3.82632	-0.074558	-1.04627	AMOT	angiomotin
8077688	0.00881	0.000371	-3.82513	-0.078002	-0.443025	IL17RC	interleukin 17 receptor C
8061579	0.00883	0.000371	3.82446	-0.079944	1.28419	TPX2	TPX2, microtubule nucleation factor
7901675	0.00883	0.000372	-3.82421	-0.080671	-0.648476	LEXM	lymphocyte expansion molecule
7983306	0.00888	0.000375	3.82184	-0.087549	0.617115	WDR76	WD repeat domain 76
8116740	0.00891	0.000376	-3.82076	-0.090691	-0.405312	RREB1	ras responsive element binding protein 1
8087881	0.00893	0.000377	-3.81962	-0.093994	-0.51752	MIRLET7G	microRNA let-7g
7988921	0.00894	0.000378	3.81899	-0.095831	0.776153	MYO5A	myosin VA
7969243	0.00895	0.000378	3.81858	-0.09701	0.806705	CKAP2	cytoskeleton associated protein 2
8046922	0.00895	0.000379	3.81804	-0.098592	1.22256	COL3A1	collagen type III alpha 1 chain
8004057	0.00899	0.000381	-3.81635	-0.103469	-0.738236	KIF1C	kinesin family member 1C
8071155	0.009	0.000382	3.81579	-0.105116	0.538107	USP18	ubiquitin specific peptidase 18
8019108	0.00906	0.000385	3.813	-0.1132	0.259021	CEP131	centrosomal protein 131
7971565	0.00906	0.000385	-3.81295	-0.113331	-0.745902	LPAR6	lysophosphatidic acid receptor 6
8089372	0.00906	0.000385	3.81279	-0.11379	0.834983	KIAA1524	KIAA1524
7958913	0.00909	0.000387	3.81172	-0.116908	1.00905	OAS2	2'-5'-oligoadenylate synthetase 2
8117589	0.00909	0.000387	3.81131	-0.118089	0.751677	HIST1H3H	histone cluster 1, H3h
8008237	0.00911	0.000388	3.81052	-0.120377	1.14638	ITGA3	integrin subunit alpha 3
7909568	0.00914	0.00039	3.80907	-0.124582	1.00764	DTL	denticleless E3 ubiquitin protein ligase homolog
7955441	0.00914	0.00039	-3.80881	-0.125335	-1.09243	METTL7A	methyltransferase like 7A
7979307	0.00914	0.00039	3.80847	-0.126316	1.14621	DLGAP5	DLG associated protein 5
8156982	0.0092	0.000393	3.8063	-0.132609	0.756707	SMC2	structural maintenance of chromosomes 2
8151512	0.00921	0.000394	3.80549	-0.134942	0.698618	PAG1	phosphoprotein membrane anchor with glycosphingolipid microdomains 1
8098549	0.00923	0.000395	-3.80449	-0.137842	-0.43256	STOX2	storkhead box 2
8113709	0.00924	0.000396	3.80376	-0.139959	1.38802	LOX	lysyl oxidase
8141140	0.00924	0.000396	3.80369	-0.140157	0.81313	DLX5	distal-less homeobox 5
7990545	0.00926	0.000397	3.80292	-0.14239	1.04911	CSPG4	chondroitin sulfate proteoglycan 4
8114215	0.00929	0.000399	-3.80138	-0.146854	-0.762092	PITX1	paired like homeodomain 1
7896817	0.00932	0.0004	3.80036	-0.149791	0.772296	ISG15	ISG15 ubiquitin-like modifier
7940372	0.00933	0.000401	-3.79951	-0.152246	-0.470693	TMEM109	transmembrane protein 109
8016194	0.00939	0.000404	-3.79739	-0.158398	-0.421708	MAP3K14	mitogen-activated protein kinase kinase kinase 14
8099393	0.0094	0.000405	-3.79689	-0.159831	-0.91396
7978653	0.00941	0.000406	-3.79619	-0.161864	-0.619842	RALGAPA1	Ral GTPase activating protein catalytic alpha subunit 1
7922773	0.00942	0.000407	3.79542	-0.164076	0.850464	NCF2	neutrophil cytosolic factor 2
8095163	0.00943	0.000407	-3.79507	-0.165079	-0.50479	EXOC1	exocyst complex component 1
8016870	0.00943	0.000408	3.79468	-0.166226	0.389154	MRPS23	mitochondrial ribosomal protein S23
7948493	0.00943	0.000408	3.79445	-0.166898	0.630395	SLC15A3	solute carrier family 15 member 3
8045539	0.00943	0.000408	3.79421	-0.167572	1.30023	KYNU	kynureninase
8149148	0.00943	0.000409	-3.79382	-0.168693	-0.339283	LOC650293///OR7E125P///OR7E2P	seven transmembrane helix receptor///olfactory receptor family 7 subfamily E member 125 pseudogene///olfactory receptor family 7 subfamily E member 2 pseudogene
8153835	0.00944	0.00041	-3.793	-0.171066	-0.364688	LOC101928953	uncharacterized LOC101928953
7982663	0.00944	0.00041	3.7929	-0.171376	0.931692	BUB1B	BUB1 mitotic checkpoint serine/threonine kinase B
8088895	0.00945	0.00041	-3.79253	-0.172448	-0.294353	FAM86DP	family with sequence similarity 86, member D, pseudogene
8089701	0.0095	0.000413	-3.79047	-0.178385	-0.774201	ZBTB20	zinc finger and BTB domain containing 20
7943984	0.00955	0.000415	-3.7886	-0.183802	-1.14972	ZBTB16	zinc finger and BTB domain containing 16
7995926	0.00957	0.000416	3.78772	-0.186331	0.617767	NLRC5	NLR family CARD domain containing 5
8143307	0.00958	0.000418	-3.78692	-0.188632	-0.535601	HIPK2	homeodomain interacting protein kinase 2
8120402	0.0096	0.000419	3.7861	-0.190998	0.594951	BAG2	BCL2 associated athanogene 2
8042576	0.0096	0.000419	-3.78598	-0.191342	-0.711269	NAGK	N-acetylglucosamine kinase
8039607	0.00967	0.000422	-3.78316	-0.19951	-0.728208	ZIM2///PEG3	zinc finger imprinted 2///paternally expressed 3
7935882	0.00974	0.000426	-3.78018	-0.208104	-0.341494	FBXW4	F-box and WD repeat domain containing 4
7957715	0.00974	0.000426	3.78015	-0.208179	0.60696	NEDD1	neural precursor cell expressed, developmentally down-regulated 1
7918223	0.00974	0.000426	3.78009	-0.208352	0.551319	HENMT1	HEN1 methyltransferase homolog 1
8031632	0.00975	0.000427	-3.77954	-0.209944	-0.636938	ZNF542P	zinc finger protein 542, pseudogene
8137670	0.00978	0.000429	3.77844	-0.213112	0.543686	PDGFA	platelet derived growth factor subunit A
8059905	0.00981	0.00043	3.77708	-0.217039	1.15503	COL6A3	collagen type VI alpha 3 chain
8130151	0.00988	0.000434	-3.77454	-0.224375	-1.53183	RAET1E	retinoic acid early transcript 1E
8156116	0.00989	0.000434	-3.77415	-0.225482	-0.353883	IDNK	IDNK, gluconokinase
8169022	0.00991	0.000437	3.77254	-0.230117	0.570796	TCEAL9	transcription elongation factor A like 9
8123562	0.00991	0.000437	-3.77252	-0.230183	-0.742336	GMDS	GDP-mannose 4,6-dehydratase
7967685	0.00991	0.000437	3.77247	-0.23032	0.482543	STX2	syntaxin 2
8080676	0.00993	0.000438	-3.77143	-0.233325	-0.344943	PDE12	phosphodiesterase 12
7930276	0.00993	0.000438	-3.77141	-0.233391	-0.789598	SLK	STE20 like kinase
8002667	0.00994	0.000439	3.77093	-0.234766	0.575835	PMFBP1	polyamine modulated factor 1 binding protein 1
8060850	0.00994	0.000439	3.77055	-0.235853	0.814615	BMP2	bone morphogenetic protein 2
8144699	0.00999	0.000442	-3.76853	-0.241667	-0.60306
8057486	0.00999	0.000442	-3.7684	-0.242048	-0.640749	PDE1A	phosphodiesterase 1A
8149835	0.00999	0.000443	3.76808	-0.242963	1.34955	NEFL	neurofilament, light polypeptide
8043276	0.00999	0.000443	-3.76805	-0.243048	-0.950336	SNORD94	small nucleolar RNA, C/D box 94
8103431	0.0101	0.000447	3.76516	-0.25139	0.325313	C4orf46	chromosome 4 open reading frame 46
8000799	0.0101	0.000449	-3.76376	-0.255428	-0.916183	GDPD3	glycerophosphodiester phosphodiesterase domain containing 3
8124440	0.0101	0.000449	3.7634	-0.256462	0.644455	HIST1H3G	histone cluster 1, H3g
7954810	0.0101	0.00045	-3.7631	-0.257299	-0.843061	LRRK2	leucine rich repeat kinase 2
8059565	0.0102	0.000452	-3.76132	-0.262437	-0.358777	PID1	phosphotyrosine interaction domain containing 1
7913852	0.0102	0.000452	3.76115	-0.262938	0.522123	AUNIP	aurora kinase A and ninein interacting protein
8144153	0.0102	0.000456	3.75863	-0.270187	0.661138	NCAPG2	non-SMC condensin II complex subunit G2
8132092	0.0103	0.000457	-3.75753	-0.273343	-0.43831	INMT-FAM188B///INMT	INMT-FAM188B readthrough (NMD candidate)///indolethylamine N-methyltransferase
8121927	0.0103	0.000458	-3.75707	-0.274661	-0.452775	RNF146	ring finger protein 146
7939590	0.0103	0.000458	-3.75678	-0.275484	-0.686023	SLC35C1	solute carrier family 35 member C1
8139488	0.0103	0.000459	3.75602	-0.277686	0.893456	IGFBP3	insulin like growth factor binding protein 3
8145942	0.0103	0.000461	3.75523	-0.279964	0.410542	LETM2	leucine zipper and EF-hand containing transmembrane protein 2
8071758	0.0104	0.000463	3.75321	-0.28575	0.820279	MMP11	matrix metallopeptidase 11
8036357	0.0104	0.000467	-3.75072	-0.292911	-0.396949	ZNF790	zinc finger protein 790
8088384	0.0104	0.000467	-3.75049	-0.29358	-0.573083	PDHB	pyruvate dehydrogenase (lipoamide) beta
7944722	0.0104	0.000469	3.74951	-0.296374	0.599723	UBASH3B	ubiquitin associated and SH3 domain containing B
7905220	0.0104	0.000469	-3.74933	-0.296892	-1.5297	ECM1	extracellular matrix protein 1
8152340	0.0104	0.000469	3.74916	-0.297397	0.523269	NUDCD1	NudC domain containing 1
7909146	0.0104	0.00047	3.74844	-0.299455	0.872719	FAM72A///FAM72D///FAM72B	family with sequence similarity 72 member A///family with sequence similarity 72 member D///family with sequence similarity 72 member B
7956013	0.0104	0.00047	-3.74839	-0.299615	-0.436502	BLOC1S1-RDH5///BLOC1S1	BLOC1S1-RDH5 readthrough///biogenesis of lysosomal organelles complex 1 subunit 1
7972217	0.0104	0.00047	-3.74838	-0.299626	-0.628429	SPRY2	sprouty RTK signaling antagonist 2
8175539	0.0104	0.000471	-3.74831	-0.299835	-0.904335	LDOC1	leucine zipper down-regulated in cancer 1
8023855	0.0105	0.000476	-3.74487	-0.309712	-0.703548	CYB5A	cytochrome b5 type A
8112107	0.0106	0.000477	-3.74396	-0.312328	-0.540323	PLPP1	phospholipid phosphatase 1
8132843	0.0106	0.000477	3.74393	-0.312421	0.736746	HAUS6	HAUS augmin like complex subunit 6
8089875	0.0106	0.000478	3.74326	-0.314334	0.737399	POLQ	DNA polymerase theta
8128977	0.0106	0.000479	-3.74275	-0.315798	-0.366351	TUBE1	tubulin epsilon 1
7952426	0.0106	0.000479	-3.74258	-0.316272	-0.443722	VSIG2	V-set and immunoglobulin domain containing 2
7903144	0.0106	0.00048	-3.74218	-0.317418	-0.761625	SLC44A3	solute carrier family 44 member 3
7911902	0.0106	0.000482	3.74063	-0.321867	0.238597	NPHP4	nephronophthisis 4
8042270	0.0107	0.000484	-3.73934	-0.325581	-0.506118	UGP2	UDP-glucose pyrophosphorylase 2
8120838	0.0107	0.000484	3.73898	-0.326602	1.07962	TTK	TTK protein kinase
7972297	0.0107	0.000484	3.73892	-0.326779	0.619391	ABCC4	ATP binding cassette subfamily C member 4
7930980	0.0107	0.000486	3.73767	-0.330358	0.545625	PLPP4	phospholipid phosphatase 4
8099965	0.0107	0.000487	3.73705	-0.332161	0.813936	LOC344967///ACOT7	acyl-CoA thioesterase 7 pseudogene///acyl-CoA thioesterase 7
8048673	0.0107	0.000487	3.73698	-0.332339	0.331188	SLC4A3	solute carrier family 4 member 3
7939052	0.0107	0.000489	-3.73612	-0.334806	-0.900418	FIBIN	fin bud initiation factor homolog (zebrafish)
7980891	0.0107	0.000489	-3.73576	-0.335852	-1.06408	TC2N	tandem C2 domains, nuclear
7936249	0.0107	0.00049	-3.73526	-0.337271	-0.457382	SORCS1	sortilin related VPS10 domain containing receptor 1
8120883	0.0107	0.000491	-3.7348	-0.338587	-0.45331	DOPEY1	dopey family member 1
7969374	0.0107	0.000491	3.73473	-0.338791	0.705513	BORA	bora, aurora kinase A activator
8035782	0.0107	0.000491	-3.73471	-0.338865	-0.517878	ZNF682	zinc finger protein 682
8160805	0.0107	0.000491	3.73445	-0.339603	0.372078	FAM219A	family with sequence similarity 219 member A
7915612	0.0108	0.000496	3.73103	-0.349395	1.0875	PTCH2	patched 2
8133413	0.0109	0.000498	3.73006	-0.352178	0.419327	LIMK1	LIM domain kinase 1
7999384	0.0109	0.000498	-3.72993	-0.352555	-0.73985
8121749	0.0109	0.000501	3.72809	-0.357827	1.0771	GJA1	gap junction protein alpha 1
7961673	0.0109	0.000501	-3.72795	-0.358216	-0.928041	GYS2	glycogen synthase 2
8118734	0.011	0.000507	3.72418	-0.369024	0.682787	ITPR3	inositol 1,4,5-trisphosphate receptor type 3
8155214	0.0111	0.000512	3.72121	-0.377511	1.13326	MELK	maternal embryonic leucine zipper kinase
7917976	0.0112	0.000514	3.7197	-0.381828	0.437265	SASS6	SAS-6 centriolar assembly protein
7961546	0.0112	0.000515	-3.71931	-0.382944	-0.768519	EPS8	epidermal growth factor receptor pathway substrate 8
8088745	0.0112	0.000515	-3.71903	-0.383738	-0.564103	FRMD4B	FERM domain containing 4B
8034873	0.0112	0.000515	3.71901	-0.3838	0.605436	ADGRE2	adhesion G protein-coupled receptor E2
8078330	0.0112	0.000516	-3.7185	-0.38525	-0.911729	RBMS3	RNA binding motif single stranded interacting protein 3
8165094	0.0112	0.000516	3.71839	-0.385565	0.456873	QSOX2	quiescin sulfhydryl oxidase 2
7902810	0.0112	0.000518	-3.71749	-0.388147	-0.583367	LMO4	LIM domain only 4
7931168	0.0112	0.000519	-3.71663	-0.390597	-0.774764	ACADSB	acyl-CoA dehydrogenase, short/branched chain
8063386	0.0112	0.00052	3.71579	-0.392998	0.552914	CEBPB	CCAAT/enhancer binding protein beta
8095870	0.0112	0.000522	-3.71486	-0.395664	-0.616078	CCNG2	cyclin G2
8175747	0.0112	0.000522	3.71484	-0.395735	1.18625	MAGEA6///MAGEA3	MAGE family member A6///MAGE family member A3
8163257	0.0112	0.000522	-3.71458	-0.396457	-0.726224	LPAR1	lysophosphatidic acid receptor 1
8115765	0.0113	0.000524	-3.7133	-0.400129	-0.354923	FBXW11	F-box and WD repeat domain containing 11
8091799	0.0113	0.000524	-3.71327	-0.4002	-0.638086	SPTSSB	serine palmitoyltransferase small subunit B
7929078	0.0113	0.000525	3.71293	-0.401181	0.686604	KIF20B	kinesin family member 20B
7946742	0.0113	0.000526	-3.71229	-0.403003	-0.522115	CYP2R1	cytochrome P450 family 2 subfamily R member 1
8002421	0.0113	0.000527	3.71155	-0.405119	0.399156	VAC14	Vac14, PIKFYVE complex component
8043018	0.0113	0.000527	3.71155	-0.405122	0.617332
8038919	0.0114	0.00053	-3.70967	-0.4105	-0.561332	ZNF350	zinc finger protein 350
8088264	0.0114	0.000531	-3.70922	-0.411778	-0.421177	IL17RD	interleukin 17 receptor D
8175490	0.0114	0.000532	3.70867	-0.413352	0.438642
8104901	0.0114	0.000533	3.70805	-0.41512	1.29287	IL7R	interleukin 7 receptor
7962489	0.0114	0.000533	3.70802	-0.415217	0.365695	PLEKHA8P1	pleckstrin homology domain containing A8 pseudogene 1
8137404	0.0114	0.000535	3.70672	-0.418928	0.433577	CHPF2	chondroitin polymerizing factor 2
8107474	0.0114	0.000535	-3.70658	-0.419322	-0.498729	DMXL1	Dmx like 1
8030002	0.0114	0.000536	3.70614	-0.420586	0.749828	ZNF114	zinc finger protein 114
7907861	0.0115	0.000538	3.7048	-0.424396	0.645546	XPR1	xenotropic and polytropic retrovirus receptor 1
8040238	0.0115	0.000539	3.70434	-0.4257	0.368681	HPCAL1	hippocalcin like 1
7951408	0.0115	0.000539	3.70404	-0.426563	0.467387	CARD16	caspase recruitment domain family member 16
8153336	0.0115	0.000541	-3.70301	-0.429495	-1.25651	SLURP1	secreted LY6/PLAUR domain containing 1
8128837	0.0115	0.000542	-3.70268	-0.43046	-0.643345	METTL24	methyltransferase like 24
7906079	0.0115	0.000542	-3.70228	-0.431587	-1.02155	RAB25	RAB25, member RAS oncogene family
8036151	0.0115	0.000543	-3.7019	-0.432669	-1.24449	HSPB6	heat shock protein family B (small) member 6
8149685	0.0115	0.000544	-3.70114	-0.434832	-0.517988	LGI3	leucine rich repeat LGI family member 3
8117128	0.0115	0.000545	3.70073	-0.436015	0.520801	E2F3	E2F transcription factor 3
7909708	0.0116	0.000546	3.69994	-0.43826	1.01283	CENPF	centromere protein F
8121588	0.0116	0.000548	3.69872	-0.441756	0.708976	DSE	dermatan sulfate epimerase
8128329	0.0116	0.000549	3.69854	-0.44226	0.605935	MMS22L	MMS22 like, DNA repair protein
8173503	0.0116	0.000551	-3.69698	-0.446702	-0.332336	RGAG4	retrotransposon gag domain containing 4
7907160	0.0116	0.000552	-3.69629	-0.448669	-0.831563	ATP1B1	ATPase Na+/K+ transporting subunit beta 1
7926259	0.0116	0.000552	3.69627	-0.448714	0.705929	MCM10	minichromosome maintenance 10 replication initiation factor
8101131	0.0117	0.000557	3.6937	-0.45605	0.963823	CXCL11	C-X-C motif chemokine ligand 11
8164343	0.0118	0.000559	-3.69214	-0.460502	-0.612612	FAM102A	family with sequence similarity 102 member A
8039809	0.0118	0.000561	-3.69117	-0.46325	-0.241235	MZF1	myeloid zinc finger 1
7896696	0.0118	0.000564	3.68974	-0.467342	0.42179
8032608	0.0118	0.000564	3.68961	-0.467695	0.504308	MFSD12	major facilitator superfamily domain containing 12
8086627	0.0119	0.000567	-3.68807	-0.472096	-0.756845	ALS2CL	ALS2 C-terminal like
8076355	0.0119	0.000567	-3.68762	-0.473373	-0.480583	PMM1	phosphomannomutase 1
8035795	0.0119	0.000568	-3.68725	-0.474411	-0.713153	ZNF626	zinc finger protein 626
7999171	0.012	0.000573	3.68442	-0.482464	0.314012
8061373	0.012	0.000574	3.68403	-0.483594	0.361496	GZF1	GDNF inducible zinc finger protein 1
8047078	0.012	0.000575	-3.68307	-0.486301	-0.505314	MFSD6	major facilitator superfamily domain containing 6
8141843	0.012	0.000576	-3.68261	-0.487626	-0.678835	LOC102724229	uncharacterized LOC102724229
7959408	0.012	0.000577	3.68234	-0.488393	0.706375	KNTC1	kinetochore associated 1
8117614	0.012	0.000577	3.68226	-0.488614	0.507095	HIST1H2BO	histone cluster 1, H2bo
7975453	0.012	0.000578	3.68179	-0.489962	0.613843	SNORD56B	small nucleolar RNA, C/D box 56B
7949954	0.0121	0.000578	-3.68133	-0.491253	-0.805601
7974870	0.0121	0.000579	3.68083	-0.492671	0.729474	SNAPC1	small nuclear RNA activating complex polypeptide 1
8039491	0.0121	0.00058	3.68065	-0.493184	0.530347	UBE2S	ubiquitin conjugating enzyme E2 S
8085374	0.0121	0.00058	-3.68058	-0.493403	-0.412679	RAF1///RAF1	Raf-1 proto-oncogene, serine/threonine kinase///Raf-1 proto-oncogene, serine/threonine kinase
7991777	0.0121	0.000581	3.67997	-0.495144	0.783684	C4orf46	chromosome 4 open reading frame 46
8012958	0.0121	0.000582	3.67921	-0.497303	0.575722	UBE2S	ubiquitin conjugating enzyme E2 S
7981530	0.0121	0.000584	3.67841	-0.499555	0.532384	GPR132	G protein-coupled receptor 132
8078066	0.0121	0.000584	-3.67837	-0.499678	-0.424176	FGD5	FYVE, RhoGEF and PH domain containing 5
7970513	0.0121	0.000584	3.67827	-0.499952	0.707177	SKA3	spindle and kinetochore associated complex subunit 3
7995729	0.0121	0.000584	-3.678	-0.500729	-0.514367	CES1P1	carboxylesterase 1 pseudogene 1
7982206	0.0121	0.000584	-3.67795	-0.500882	-0.302698	GOLGA8R///GOLGA8DP///GOLGA8CP///GOLGA8O///GOLGA8M///GOLGA8K///GOLGA8T///GOLGA8J///GOLGA8S///GOLGA8N///GOLGA8EP///GOLGA8IP	golgin A8 family member R///golgin A8 family member D, pseudogene///golgin A8 family member C, pseudogene///golgin A8 family member O///golgin A8 family member M///golgin A8 family member K///golgin A8 family member T///golgin A8 family member J///golgin A8 family member S///golgin A8 family member N///golgin A8 family member E, pseudogene///golgin A8 family member I, pseudogene
8124540	0.0121	0.000587	3.6764	-0.505288	0.509961	HIST1H2AM	histone cluster 1, H2am
8081073	0.0121	0.000588	-3.67604	-0.506288	-0.400353	C3orf38	chromosome 3 open reading frame 38
8089820	0.0122	0.000591	3.67434	-0.51112	0.553336	GPR156	G protein-coupled receptor 156
7913290	0.0122	0.000593	3.67342	-0.51375	0.56504	SH2D5	SH2 domain containing 5
7897236	0.0123	0.000594	3.67238	-0.516704	0.421993	KCNAB2	potassium voltage-gated channel subfamily A regulatory beta subunit 2
8022745	0.0123	0.000597	-3.67111	-0.520299	-1.05368
8038785	0.0124	0.0006	-3.66908	-0.526068	-1.10625	VSIG10L	V-set and immunoglobulin domain containing 10 like
8067125	0.0124	0.000604	-3.66701	-0.53194	-0.958391	BCAS1	breast carcinoma amplified sequence 1
8160670	0.0125	0.000606	-3.66591	-0.535052	-1.39445	AQP3	aquaporin 3 (Gill blood group)
7988876	0.0125	0.000607	-3.66549	-0.536255	-1.17021	MYO5C	myosin VC
8031669	0.0125	0.000609	-3.66455	-0.53891	-0.479601	ZNF470	zinc finger protein 470
8015323	0.0125	0.00061	-3.66399	-0.54051	-2.28478	KRT13	keratin 13
8083876	0.0125	0.00061	3.66395	-0.540621	0.571694	SKIL	SKI-like proto-oncogene
8102440	0.0125	0.00061	3.66376	-0.541172	0.778478	ARSJ	arylsulfatase family member J
8064686	0.0126	0.000617	-3.66024	-0.55113	-0.307981	ADAM33	ADAM metallopeptidase domain 33
8047702	0.0126	0.000617	3.66011	-0.551524	0.767801	ICOS	inducible T-cell costimulator
8022428	0.0126	0.000618	3.65981	-0.552361	0.415819	POTEB3///LOC102723502///POTEB///LOC100288966///POTEB2///POTEF///POTEJ///POTEM///POTEE///POTEG///POTEC///POTED///POTEH	POTE ankyrin domain family member B3///POTE ankyrin domain family member B-like///POTE ankyrin domain family member B///POTE ankyrin domain family member D-like///POTE ankyrin domain family member B2///POTE ankyrin domain family member F///POTE ankyrin domain family member J///POTE ankyrin domain family member M///POTE ankyrin domain family member E///POTE ankyrin domain family member G///POTE an…
8053187	0.0126	0.000619	3.65919	-0.554109	0.336315	PCGF1	polycomb group ring finger 1
8145555	0.0127	0.000621	-3.65783	-0.557962	-0.437297	SCARA3	scavenger receptor class A member 3
8106730	0.0128	0.000626	3.65562	-0.564238	0.506068	XRCC4	X-ray repair cross complementing 4
8077103	0.0128	0.000627	3.65516	-0.565536	0.803486	TYMP	thymidine phosphorylase
8009693	0.0128	0.000627	3.6547	-0.566837	0.294516	TMEM104	transmembrane protein 104
8003210	0.0128	0.000631	3.65288	-0.571994	0.580313	C16orf74	chromosome 16 open reading frame 74
7928046	0.0129	0.000634	3.65156	-0.575745	0.80403	TSPAN15	tetraspanin 15
7960438	0.0129	0.000634	-3.65145	-0.576034	-0.443744	ANO2	anoctamin 2
7896713	0.0129	0.000635	3.65086	-0.57773	0.426288
8140113	0.013	0.00064	3.64813	-0.585444	0.371104	STX1A	syntaxin 1A
8115041	0.013	0.00064	-3.64813	-0.585448	-0.625005	PDE6A	phosphodiesterase 6A
8093104	0.013	0.00064	3.64804	-0.585701	1.35473	TM4SF19-TCTEX1D2///TM4SF19	TM4SF19-TCTEX1D2 readthrough (NMD candidate)///transmembrane 4 L six family member 19
8060745	0.0131	0.000645	3.64559	-0.592616	0.683266	SMOX	spermine oxidase
8139794	0.0131	0.000646	3.64542	-0.593118	0.517149
8144279	0.0131	0.000648	-3.64433	-0.596191	-0.415087	CLN8	ceroid-lipofuscinosis, neuronal 8
8003503	0.0131	0.000648	3.64427	-0.596358	0.543172	FANCA	Fanconi anemia complementation group A
7916167	0.0131	0.000648	3.64405	-0.596988	0.615514	ORC1	origin recognition complex subunit 1
8100675	0.0131	0.00065	-3.64301	-0.599935	-2.18137	TMPRSS11A	transmembrane protease, serine 11A
8152512	0.0131	0.000651	3.64284	-0.60041	0.554562	TNFRSF11B	TNF receptor superfamily member 11b
8180267	0.0131	0.000651	3.64246	-0.60147	0.952264	EPPK1	epiplakin 1
7954717	0.0132	0.000655	3.64077	-0.60625	0.510385	BICD1	BICD cargo adaptor 1
8087254	0.0132	0.000656	-3.64039	-0.607331	-0.558466	IMPDH2	inosine monophosphate dehydrogenase 2
7901535	0.0132	0.000657	-3.63964	-0.609445	-0.938868	PODN	podocan
7928491	0.0133	0.000659	-3.63852	-0.612604	-0.495243	KAT6B	lysine acetyltransferase 6B
8072015	0.0133	0.00066	3.63816	-0.613628	0.635068	GRK3	G protein-coupled receptor kinase 3
8081799	0.0133	0.000662	3.63694	-0.617081	0.613041	TIGIT	T-cell immunoreceptor with Ig and ITIM domains
8001800	0.0133	0.000665	3.63563	-0.620792	0.915583	CDH11	cadherin 11
7990345	0.0135	0.000671	3.63275	-0.628916	0.600635	SEMA7A	semaphorin 7A (John Milton Hagen blood group)
8055153	0.0135	0.000672	3.63235	-0.630051	1.01729	POTEB3///LOC102723502///POTEB///LOC100288966///POTEB2///POTEF///POTEJ///POTEM///POTEE///POTEKP///POTEG///POTEC///POTED///POTEH	POTE ankyrin domain family member B3///POTE ankyrin domain family member B-like///POTE ankyrin domain family member B///POTE ankyrin domain family member D-like///POTE ankyrin domain family member B2///POTE ankyrin domain family member F///POTE ankyrin domain family member J///POTE ankyrin domain family member M///POTE ankyrin domain family member E///POTE ankyrin domain family member K, pseudoge…
7921033	0.0135	0.000672	3.63229	-0.630201	0.663721	IQGAP3	IQ motif containing GTPase activating protein 3
8105436	0.0135	0.000674	-3.63122	-0.633221	-0.699096	MAP3K1	mitogen-activated protein kinase kinase kinase 1
8048478	0.0136	0.00068	-3.62825	-0.641596	-0.317244	ZFAND2B	zinc finger AN1-type containing 2B
8080320	0.0136	0.000681	-3.628	-0.642312	-0.448035	NISCH	nischarin
8024623	0.0137	0.000685	-3.62586	-0.648347	-0.485643	NFIC	nuclear factor I C
8016139	0.0137	0.000686	3.62554	-0.649261	0.455117	KIF18B	kinesin family member 18B
7903425	0.0137	0.000688	-3.6245	-0.652174	-1.16302	AMY2B///AMY2A///AMY1C///AMY1B///AMY1A	amylase, alpha 2B (pancreatic)///amylase, alpha 2A (pancreatic)///amylase, alpha 1C (salivary)///amylase, alpha 1B (salivary)///amylase, alpha 1A (salivary)
7903440	0.0137	0.000688	-3.6245	-0.652174	-1.16302	AMY2B///AMY2A///AMY1C///AMY1B///AMY1A	amylase, alpha 2B (pancreatic)///amylase, alpha 2A (pancreatic)///amylase, alpha 1C (salivary)///amylase, alpha 1B (salivary)///amylase, alpha 1A (salivary)
7918134	0.0137	0.000688	-3.6245	-0.652174	-1.16302	AMY2B///AMY2A///AMY1C///AMY1B///AMY1A	amylase, alpha 2B (pancreatic)///amylase, alpha 2A (pancreatic)///amylase, alpha 1C (salivary)///amylase, alpha 1B (salivary)///amylase, alpha 1A (salivary)
8044450	0.0137	0.000688	-3.62435	-0.652608	-0.688084	ZC3H6	zinc finger CCCH-type containing 6
7914917	0.0137	0.000688	3.62433	-0.652658	0.27182	LSM10	LSM10, U7 small nuclear RNA associated
8102342	0.0138	0.000695	-3.62127	-0.661279	-0.836221	ELOVL6	ELOVL fatty acid elongase 6
8168976	0.0138	0.000696	-3.6206	-0.663183	-0.456739	ARMCX5-GPRASP2///GPRASP2	ARMCX5-GPRASP2 readthrough///G protein-coupled receptor associated sorting protein 2
7911839	0.0138	0.000697	3.6202	-0.664312	0.314679	WRAP73	WD repeat containing, antisense to TP73
8013159	0.0138	0.000697	-3.62001	-0.664846	-0.76303	TOM1L2	target of myb1 like 2 membrane trafficking protein
8088958	0.0139	0.000699	-3.61936	-0.666683	-0.558731	GBE1	glucan (1,4-alpha-), branching enzyme 1
8018849	0.0139	0.000703	3.61742	-0.672129	0.772122	TK1	thymidine kinase 1
8131867	0.0139	0.000704	3.617	-0.673308	0.5092
8180246	0.0139	0.000704	-3.61697	-0.673402	-0.757005
8075322	0.0139	0.000705	-3.61638	-0.675075	-0.546431	GATSL3	GATS protein like 3
8032576	0.014	0.000707	-3.6157	-0.67698	-0.533313	AES	amino-terminal enhancer of split
8147145	0.014	0.000708	3.61515	-0.678517	0.600004	ATP6V0D2	ATPase H+ transporting V0 subunit d2
8062034	0.014	0.000709	-3.61485	-0.679375	-0.539867	TP53INP2	tumor protein p53 inducible nuclear protein 2
8165684	0.014	0.000709	-3.61461	-0.680045	-1.17496
8009951	0.014	0.000712	3.61347	-0.683247	0.826548	ITGB4	integrin subunit beta 4
7925662	0.014	0.000712	3.61346	-0.683276	0.527753	ZNF670-ZNF695///ZNF695	ZNF670-ZNF695 readthrough (NMD candidate)///zinc finger protein 695
8081645	0.014	0.000713	3.61292	-0.6848	0.828414	C3orf52	chromosome 3 open reading frame 52
7940473	0.014	0.000713	3.61271	-0.685403	0.401811	TMEM138	transmembrane protein 138
8094028	0.0141	0.000716	3.61122	-0.689597	1.19021	AFAP1-AS1	AFAP1 antisense RNA 1
8013042	0.0141	0.000717	3.61072	-0.690995	1.40355	KRT17	keratin 17
7938592	0.0142	0.000727	-3.60649	-0.702891	-0.56698	FAR1	fatty acyl-CoA reductase 1
8172158	0.0142	0.000727	3.60642	-0.703097	0.612239	CASK	calcium/calmodulin dependent serine protein kinase
7958989	0.0142	0.000727	3.60627	-0.703503	0.418214	PLBD2	phospholipase B domain containing 2
8102518	0.0143	0.000728	-3.60596	-0.704368	-0.499147	C4orf3	chromosome 4 open reading frame 3
8094342	0.0143	0.000729	-3.60551	-0.705651	-0.389917	PACRGL	PARK2 coregulated like
7979241	0.0143	0.000729	-3.60541	-0.705914	-0.455251	BMP4	bone morphogenetic protein 4
8096116	0.0143	0.000732	-3.60424	-0.709227	-0.724283	GPAT3	glycerol-3-phosphate acyltransferase 3
8027701	0.0143	0.000732	3.60417	-0.709405	0.434684	GRAMD1A	GRAM domain containing 1A
7925525	0.0143	0.000733	3.6036	-0.711019	0.631587	CEP170	centrosomal protein 170
7953303	0.0143	0.000735	-3.60284	-0.713145	-0.767548	PLEKHG6	pleckstrin homology and RhoGEF domain containing G6
8116494	0.0143	0.000735	-3.60266	-0.713662	-0.539972	ZFP62	ZFP62 zinc finger protein
8087308	0.0143	0.000736	-3.60227	-0.714743	-0.330596	USP19	ubiquitin specific peptidase 19
8032718	0.0144	0.000738	3.60122	-0.717696	0.417446	DAPK3	death associated protein kinase 3
7965403	0.0144	0.000739	3.60111	-0.718018	1.07473	LUM	lumican
7902977	0.0144	0.00074	-3.60052	-0.719658	-0.392072	KIAA1107	KIAA1107
8132523	0.0144	0.000741	-3.60007	-0.720935	-0.473808	UBE2D4	ubiquitin conjugating enzyme E2 D4 (putative)
8088436	0.0145	0.000745	-3.59827	-0.725995	-0.641419	C3orf67	chromosome 3 open reading frame 67
7963024	0.0145	0.000745	-3.59811	-0.726424	-0.236594	LMBR1L	limb development membrane protein 1 like
7952408	0.0145	0.000746	-3.59808	-0.726526	-0.510107	SIAE	sialic acid acetylesterase
7982377	0.0145	0.000747	3.59728	-0.728769	1.21448	GREM1	gremlin 1, DAN family BMP antagonist
8155083	0.0145	0.00075	3.59598	-0.732423	0.626145	CA9	carbonic anhydrase 9
7908041	0.0146	0.000752	3.59505	-0.735024	0.599033	LAMC1	laminin subunit gamma 1
8099537	0.0146	0.000755	-3.59396	-0.738078	-0.455327
7903972	0.0146	0.000758	-3.59257	-0.74197	-0.371654	ATP5F1	ATP synthase, H+ transporting, mitochondrial Fo complex subunit B1
8167347	0.0147	0.000759	3.59222	-0.742962	0.343288	SUV39H1	suppressor of variegation 3-9 homolog 1
8085094	0.0147	0.000762	-3.59096	-0.746506	-0.384007	SUMF1	sulfatase modifying factor 1
8097098	0.0147	0.000762	-3.59083	-0.746855	-0.589386	USP53	ubiquitin specific peptidase 53
7940349	0.0147	0.000762	3.59069	-0.74725	0.49746	CCDC86	coiled-coil domain containing 86
8043310	0.0147	0.000765	-3.58945	-0.750729	-0.623487	RMND5A	required for meiotic nuclear division 5 homolog A
7973840	0.0147	0.000766	-3.58937	-0.750965	-0.414006	ARHGAP5	Rho GTPase activating protein 5
7957861	0.0148	0.000769	3.588	-0.754803	0.327711	ANO4	anoctamin 4
8148662	0.0148	0.000773	3.58635	-0.759411	0.363362	ZNF707	zinc finger protein 707
7949896	0.0149	0.000775	-3.58545	-0.761949	-0.343785	LOC650293	seven transmembrane helix receptor
7917885	0.0149	0.000775	-3.5853	-0.76236	-0.527732	CNN3	calponin 3
8020164	0.0149	0.000775	-3.58515	-0.762773	-0.554762	GNAL	G protein subunit alpha L
8084423	0.0149	0.000777	3.58435	-0.765036	0.59547	PSMD2	proteasome 26S subunit, non-ATPase 2
8127425	0.0149	0.000778	-3.5841	-0.76572	-0.632389	LMBRD1	LMBR1 domain containing 1
7922200	0.015	0.000781	-3.5827	-0.769655	-0.801975	SELP	selectin P
7918064	0.0151	0.00079	3.57909	-0.779749	0.91472	COL11A1	collagen type XI alpha 1 chain
8004201	0.0151	0.000791	3.57867	-0.780926	0.607893	ALOX12P2	arachidonate 12-lipoxygenase pseudogene 2
8073822	0.0151	0.000792	-3.57805	-0.782679	-0.318029	MIRLET7A3///MIRLET7BHG	microRNA let-7a-3///MIRLET7B host gene
8130422	0.0151	0.000793	-3.57791	-0.783071	-0.643436	CNKSR3///CNKSR3	CNKSR family member 3///CNKSR family member 3
7953723	0.0152	0.000797	3.57616	-0.787966	0.638857	CLEC4A	C-type lectin domain family 4 member A
7990054	0.0154	0.000807	-3.57195	-0.799719	-0.682386	UACA	uveal autoantigen with coiled-coil domains and ankyrin repeats
8175706	0.0154	0.00081	3.57074	-0.803111	0.397719	MIR105-2///MIR105-1	microRNA 105-2///microRNA 105-1
8079037	0.0155	0.000814	-3.56926	-0.807253	-0.473988	TRAK1	trafficking kinesin protein 1
8080578	0.0155	0.000817	-3.56803	-0.810676	-0.629954	CACNA2D3	calcium voltage-gated channel auxiliary subunit alpha2delta 3
8045257	0.0155	0.000817	3.56772	-0.811562	1.00028	POTEB3///LOC102723502///POTEB///LOC100288966///POTEB2///POTEF///POTEJ///POTEM///POTEE///POTEKP///POTEG///POTEC///POTED///POTEH	POTE ankyrin domain family member B3///POTE ankyrin domain family member B-like///POTE ankyrin domain family member B///POTE ankyrin domain family member D-like///POTE ankyrin domain family member B2///POTE ankyrin domain family member F///POTE ankyrin domain family member J///POTE ankyrin domain family member M///POTE ankyrin domain family member E///POTE ankyrin domain family member K, pseudoge…
7947540	0.0155	0.000818	-3.56764	-0.81177	-0.336257	TRAF6	TNF receptor associated factor 6
8116245	0.0157	0.000824	-3.56488	-0.819478	-0.568543	CLK4///CLK4	CDC like kinase 4///CDC like kinase 4
8172254	0.0157	0.000825	-3.56457	-0.820342	-0.446412	CXorf36	chromosome X open reading frame 36
7916584	0.0157	0.000826	-3.56407	-0.821754	-0.835833	TACSTD2	tumor-associated calcium signal transducer 2
7927231	0.0157	0.000827	-3.56363	-0.822976	-0.411563	AGAP5///AGAP9///AGAP12P///AGAP6///AGAP11///AGAP4	ArfGAP with GTPase domain, ankyrin repeat and PH domain 5///ArfGAP with GTPase domain, ankyrin repeat and PH domain 9///ArfGAP with GTPase domain, ankyrin repeat and PH domain 12, pseudogene///ArfGAP with GTPase domain, ankyrin repeat and PH domain 6///ArfGAP with GTPase domain, ankyrin repeat and PH domain 11///ArfGAP with GTPase domain, ankyrin repeat and PH domain 4
7909104	0.0157	0.000829	3.56312	-0.824391	0.537808	CDK18	cyclin dependent kinase 18
7975562	0.0157	0.00083	3.56276	-0.825417	0.501108	PAPLN///NDRG2	papilin, proteoglycan like sulfated glycoprotein///NDRG family member 2
8155490	0.0157	0.00083	-3.56266	-0.825681	-0.389881	LOC102724238///LOC554249///GLIDR	uncharacterized LOC102724238///uncharacterized LOC554249///glioblastoma down-regulated RNA
7926979	0.0158	0.000835	-3.5608	-0.830867	-0.487298
7955887	0.0158	0.000835	3.56053	-0.831643	0.358998	HOXC5	homeobox C5
8006690	0.0158	0.000838	3.55938	-0.834836	0.456696	AATF	apoptosis antagonizing transcription factor
7998510	0.0159	0.000841	3.55832	-0.837793	0.416605	CLCN7	chloride voltage-gated channel 7
8151917	0.0159	0.000844	3.55712	-0.841156	0.452443	MTERF3	mitochondrial transcription termination factor 3
7923976	0.0159	0.000846	-3.55644	-0.843034	-0.912588	C1orf132///MIR29B2	chromosome 1 open reading frame 132///microRNA 29b-2
7985192	0.0159	0.000847	-3.55597	-0.844353	-0.355422	HYKK	hydroxylysine kinase
7968851	0.0159	0.000847	3.55577	-0.844897	0.234465	TNFSF11	tumor necrosis factor superfamily member 11
7911343	0.0159	0.000849	-3.55533	-0.846145	-0.855069
8165703	0.0159	0.000849	-3.55533	-0.846145	-0.855069
7916898	0.016	0.00085	3.55482	-0.847567	0.842812	DEPDC1	DEP domain containing 1
8119067	0.016	0.000851	-3.55432	-0.84895	-0.349501	KCTD20	potassium channel tetramerization domain containing 20
7969835	0.016	0.000854	-3.55304	-0.852514	-0.532206	PCCA	propionyl-CoA carboxylase alpha subunit
7945110	0.016	0.000854	-3.55303	-0.85254	-0.597174	ST3GAL4	ST3 beta-galactoside alpha-2,3-sialyltransferase 4
8092654	0.016	0.000855	3.55266	-0.85359	0.921994	RPL39L	ribosomal protein L39 like
8021187	0.016	0.000855	3.55263	-0.85367	0.699389	SKA1	spindle and kinetochore associated complex subunit 1
8051573	0.016	0.000857	3.5522	-0.854869	0.659745	CDC42EP3	CDC42 effector protein 3
8097080	0.016	0.000858	-3.55166	-0.85636	-1.27863	SYNPO2	synaptopodin 2
8016239	0.0161	0.000863	-3.54954	-0.862262	-0.836813	PLEKHM1	pleckstrin homology and RUN domain containing M1
8072659	0.0161	0.000864	-3.54928	-0.862995	-0.526619	TOM1	target of myb1 membrane trafficking protein
7956395	0.0163	0.000871	3.54674	-0.870081	0.370536	NXPH4	neurexophilin 4
7899323	0.0163	0.000872	-3.54629	-0.871328	-0.410888	SYTL1	synaptotagmin like 1
8004081	0.0163	0.000874	-3.54552	-0.873465	-0.425657	ZFP3	ZFP3 zinc finger protein
8104504	0.0163	0.000876	3.54478	-0.875527	0.342026
8132376	0.0163	0.000877	3.54453	-0.876233	0.462884	STARD3NL	STARD3 N-terminal like
8107673	0.0163	0.000877	-3.54449	-0.876327	-0.757572	GRAMD3	GRAM domain containing 3
7934026	0.0164	0.00088	3.54321	-0.879915	0.684452	DNA2	DNA replication helicase/nuclease 2
7954460	0.0164	0.000882	-3.54263	-0.881519	-0.464799	LYRM5	LYR motif containing 5
8108832	0.0164	0.000882	-3.54261	-0.881567	-0.346503	KIAA0141	KIAA0141
8134122	0.0164	0.000884	-3.54178	-0.883893	-0.430272	AKAP9	A-kinase anchoring protein 9
8029958	0.0164	0.000886	-3.54092	-0.886274	-0.66176	GLTSCR2	glioma tumor suppressor candidate region gene 2
7972650	0.0165	0.00089	-3.53954	-0.890121	-0.691736	FGF14	fibroblast growth factor 14
8145151	0.0165	0.00089	-3.53942	-0.890444	-0.379641	SORBS3	sorbin and SH3 domain containing 3
7986092	0.0165	0.000891	3.53917	-0.891137	0.53131	FURIN	furin, paired basic amino acid cleaving enzyme
8028172	0.0165	0.000891	-3.53911	-0.891309	-0.706143	CAPNS1	calpain small subunit 1
8132503	0.0165	0.000891	3.53899	-0.89165	0.823096	STK17A	serine/threonine kinase 17a
8005557	0.0165	0.000893	-3.53829	-0.893592	-0.48518	EPN2	epsin 2
7942255	0.0165	0.000896	-3.53726	-0.896452	-0.42362	KRTAP5-7	keratin associated protein 5-7
8070421	0.0167	0.000903	3.53481	-0.903252	0.353399	DSCAM	DS cell adhesion molecule
8161964	0.0167	0.000904	-3.53425	-0.904826	-0.506029	FRMD3	FERM domain containing 3
7925320	0.0167	0.000908	3.53273	-0.90904	0.812178	NID1	nidogen 1
8136516	0.0168	0.00091	-3.53192	-0.911283	-0.396378	UBN2	ubinuclein 2
7970907	0.0168	0.000911	-3.5319	-0.911346	-0.489915	N4BP2L2	NEDD4 binding protein 2 like 2
7984843	0.0168	0.000911	3.53173	-0.911811	0.509143	ARID3B	AT-rich interaction domain 3B
8113981	0.0168	0.000912	3.53147	-0.912544	0.742731	P4HA2	prolyl 4-hydroxylase subunit alpha 2
8013364	0.0168	0.000912	3.53134	-0.912914	0.81622	SLC47A2	solute carrier family 47 member 2
8076734	0.0168	0.000913	3.53106	-0.91369	0.634874	WNT7B	Wnt family member 7B
8171313	0.0169	0.000922	-3.52777	-0.922819	-0.431845	ARHGAP6	Rho GTPase activating protein 6
7941985	0.0169	0.000924	3.52701	-0.924921	0.393468	TCIRG1	T-cell immune regulator 1, ATPase H+ transporting V0 subunit a3
8085774	0.017	0.000927	-3.52578	-0.928331	-0.583575	ZNF385D	zinc finger protein 385D
8061471	0.017	0.000928	3.52572	-0.928503	0.823269	GINS1	GINS complex subunit 1
7927775	0.017	0.000929	3.52539	-0.929434	0.414456	NRBF2	nuclear receptor binding factor 2
8141803	0.017	0.00093	-3.5248	-0.931072	-0.460547	LOC102724229///RASA4B///RASA4CP///POLR2J4///RASA4	uncharacterized LOC102724229///RAS p21 protein activator 4B///RAS p21 protein activator 4C, pseudogene///RNA polymerase II subunit J4, pseudogene///RAS p21 protein activator 4
8015396	0.017	0.00093	3.5247	-0.931348	0.388461	HAP1	huntingtin associated protein 1
8024323	0.017	0.000931	-3.52449	-0.93193	-0.328325	REEP6	receptor accessory protein 6
8021496	0.017	0.000932	-3.52432	-0.932399	-0.743801	KIAA1468	KIAA1468
8042519	0.017	0.000932	-3.52418	-0.932777	-0.466801	PCYOX1	prenylcysteine oxidase 1
7995128	0.017	0.000933	3.52377	-0.933913	0.698109	ITGAX	integrin subunit alpha X
8147796	0.017	0.000934	3.52358	-0.934432	0.582301	RIMS2	regulating synaptic membrane exocytosis 2
8120880	0.0171	0.000937	3.52231	-0.937966	0.56312	TPBG	trophoblast glycoprotein
8121312	0.0171	0.000941	-3.52096	-0.941719	-0.341137	C6orf203	chromosome 6 open reading frame 203
7942168	0.0172	0.000945	3.51955	-0.945629	0.543798	FADD	Fas associated via death domain
7896712	0.0172	0.000947	3.51899	-0.947175	1.49688
8039706	0.0173	0.000951	-3.51751	-0.951285	-0.456815	ZNF256	zinc finger protein 256
8162183	0.0173	0.000952	3.51694	-0.952862	1.05299	LOC440173	uncharacterized LOC440173
8069269	0.0173	0.000954	3.51653	-0.953978	0.701509	COL6A1	collagen type VI alpha 1 chain
8122986	0.0173	0.000954	-3.51637	-0.95444	-0.574509	SNX9	sorting nexin 9
8043236	0.0173	0.000955	3.51617	-0.954989	0.489805	GNLY	granulysin
7899057	0.0173	0.000955	-3.51612	-0.95514	-0.438346	MTFR1L	mitochondrial fission regulator 1 like
8079869	0.0173	0.000957	-3.51542	-0.95708	-0.467082	RBM5	RNA binding motif protein 5
8094625	0.0173	0.000957	3.51529	-0.957417	0.633265	KLHL5	kelch like family member 5
7956088	0.0173	0.000958	-3.51504	-0.958115	-0.475326	RAB5B	RAB5B, member RAS oncogene family
7917482	0.0173	0.000958	-3.51491	-0.958481	-0.452733	KYAT3	kynurenine aminotransferase 3
8113504	0.0173	0.000959	3.51462	-0.959273	0.738766	NREP	neuronal regeneration related protein
7920506	0.0174	0.000965	-3.51251	-0.965124	-0.413144	SHE	Src homology 2 domain containing E
8024518	0.0174	0.000966	-3.51205	-0.966398	-0.370347	ZNF555	zinc finger protein 555
8102560	0.0174	0.000967	3.51176	-0.967206	0.683769	MAD2L1	MAD2 mitotic arrest deficient-like 1 (yeast)
8126760	0.0175	0.000971	-3.51064	-0.97029	-0.751843	RCAN2	regulator of calcineurin 2
7903407	0.0175	0.000975	-3.50927	-0.974103	-0.684768	RNPC3///AMY2B	RNA binding region (RNP1, RRM) containing 3///amylase, alpha 2B (pancreatic)
8101762	0.0177	0.000981	-3.50692	-0.98059	-0.648555	SNCA	synuclein alpha
8129848	0.0177	0.000987	3.50496	-0.986016	0.39176	IL22RA2	interleukin 22 receptor subunit alpha 2
7900699	0.0178	0.00099	3.50408	-0.98846	0.828327	CDC20	cell division cycle 20
8095688	0.0178	0.000993	3.5029	-0.991715	0.748137	CXCL6	C-X-C motif chemokine ligand 6
8073585	0.0179	0.000997	-3.50165	-0.995162	-0.305594	SERHL2///SERHL	serine hydrolase-like 2///serine hydrolase-like (pseudogene)
8180326	0.0179	0.000999	-3.50113	-0.996601	-0.262267	BAGE4	B melanoma antigen family member 4
8108510	0.0179	0.000999	-3.50088	-0.9973	-0.375784	ANKHD1-EIF4EBP3///ANKHD1///EIF4EBP3///ANKHD1-EIF4EBP3///ANKHD1///EIF4EBP3	ANKHD1-EIF4EBP3 readthrough///ankyrin repeat and KH domain containing 1///eukaryotic translation initiation factor 4E binding protein 3///ANKHD1-EIF4EBP3 readthrough///ankyrin repeat and KH domain containing 1///eukaryotic translation initiation factor 4E binding protein 3
8137352	0.0179	0.000999	3.50087	-0.997331	0.240582	SLC4A2	solute carrier family 4 member 2
8085360	0.0179	0.001	-3.50079	-0.997543	-0.659372	TIMP4	TIMP metallopeptidase inhibitor 4
8158627	0.0179	0.001	3.50057	-0.998144	0.744273	NCS1	neuronal calcium sensor 1
7900235	0.0179	0.001	3.50057	-0.998163	0.586441	MACF1	microtubule-actin crosslinking factor 1
7913883	0.0179	0.001	-3.50053	-0.998258	-0.360268	PAFAH2	platelet activating factor acetylhydrolase 2
7957338	0.0179	0.001	3.49969	-1.00059	0.391411	SYT1	synaptotagmin 1
8091260	0.0179	0.001	-3.49923	-1.00185	-0.779739	SLC9A9	solute carrier family 9 member A9
7899029	0.018	0.00101	-3.49753	-1.00655	-0.452534	MAN1C1	mannosidase alpha class 1C member 1
8147891	0.018	0.00101	-3.49705	-1.00788	-0.723151	PKHD1L1	polycystic kidney and hepatic disease 1 (autosomal recessive)-like 1
8081582	0.018	0.00101	3.49685	-1.00843	0.434137	PLCXD2	phosphatidylinositol specific phospholipase C X domain containing 2
7902023	0.018	0.00101	-3.4967	-1.00884	-0.709284	RAVER2	ribonucleoprotein, PTB binding 2
7902367	0.018	0.00101	-3.49645	-1.00954	-0.676068	ACADM	acyl-CoA dehydrogenase, C-4 to C-12 straight chain
8077198	0.0181	0.00102	-3.49501	-1.01351	-0.42271
8101893	0.0181	0.00102	-3.49424	-1.01565	-1.31452	ADH1C	alcohol dehydrogenase 1C (class I), gamma polypeptide
8091306	0.0182	0.00102	-3.49255	-1.0203	-0.769113	PLSCR4	phospholipid scramblase 4
7963313	0.0182	0.00103	3.49149	-1.02322	1.2309	GALNT6	polypeptide N-acetylgalactosaminyltransferase 6
8180313	0.0182	0.00103	3.49125	-1.0239	0.471595	KCNMB3	potassium calcium-activated channel subfamily M regulatory beta subunit 3
8085531	0.0182	0.00103	-3.49122	-1.02396	-0.372752	MRPS25	mitochondrial ribosomal protein S25
8117583	0.0183	0.00103	3.48929	-1.02929	0.727571	HIST1H3H///HIST1H2AI	histone cluster 1, H3h///histone cluster 1, H2ai
7982350	0.0184	0.00104	-3.48776	-1.03351	-0.641315	GOLGA8R///GOLGA8O///GOLGA8N	golgin A8 family member R///golgin A8 family member O///golgin A8 family member N
7987139	0.0184	0.00104	-3.48776	-1.03351	-0.641315	GOLGA8R///GOLGA8O///GOLGA8N	golgin A8 family member R///golgin A8 family member O///golgin A8 family member N
8065280	0.0185	0.00105	-3.48571	-1.03917	-0.578297	RALGAPA2	Ral GTPase activating protein catalytic alpha subunit 2
8055222	0.0185	0.00105	3.48528	-1.04037	0.73907	POTEB3///LOC102723502///POTEB///LOC100288966///POTEB2///POTEF///POTEJ///POTEM///POTEE///POTEKP///POTEG///POTEC///POTED///POTEH	POTE ankyrin domain family member B3///POTE ankyrin domain family member B-like///POTE ankyrin domain family member B///POTE ankyrin domain family member D-like///POTE ankyrin domain family member B2///POTE ankyrin domain family member F///POTE ankyrin domain family member J///POTE ankyrin domain family member M///POTE ankyrin domain family member E///POTE ankyrin domain family member K, pseudoge…
8009685	0.0185	0.00105	-3.48527	-1.04038	-0.583569	SLC9A3R1	SLC9A3 regulator 1
8140020	0.0185	0.00105	3.48497	-1.04121	0.236672	NSUN5	NOP2/Sun RNA methyltransferase family member 5
7917728	0.0186	0.00105	3.48358	-1.04504	0.518039	FAM69A	family with sequence similarity 69 member A
8021169	0.0186	0.00105	3.48332	-1.04575	0.877969	LIPG	lipase G, endothelial type
7905067	0.0186	0.00106	3.4826	-1.04774	0.571529	HIST2H4B///HIST2H4A	histone cluster 2, H4b///histone cluster 2, H4a
7919627	0.0186	0.00106	3.4826	-1.04774	0.571529	HIST2H4B///HIST2H4A	histone cluster 2, H4b///histone cluster 2, H4a
8025601	0.0186	0.00106	3.48121	-1.05157	0.844213	ICAM1	intercellular adhesion molecule 1
7968563	0.0187	0.00107	3.47931	-1.05679	0.455614	RFC3	replication factor C subunit 3
7953622	0.0187	0.00107	3.47929	-1.05686	0.335641	C1RL-AS1	C1RL antisense RNA 1
8148841	0.0187	0.00107	3.47864	-1.05864	0.443128	SLC52A2	solute carrier family 52 member 2
8098637	0.0187	0.00107	-3.47855	-1.0589	-0.723583	CYP4V2	cytochrome P450 family 4 subfamily V member 2
8096361	0.0187	0.00107	3.47834	-1.05946	0.646111	HERC5	HECT and RLD domain containing E3 ubiquitin protein ligase 5
8055890	0.0187	0.00107	-3.4783	-1.05959	-0.365728	STAM2	signal transducing adaptor molecule 2
8084880	0.0188	0.00107	-3.47764	-1.06139	-0.406484	HES1	hes family bHLH transcription factor 1
8115543	0.0188	0.00107	-3.47738	-1.06212	-0.780929	EBF1///PDGFRB	early B-cell factor 1///platelet derived growth factor receptor beta
7948274	0.0188	0.00107	3.47724	-1.06251	0.571925	UBE2L6	ubiquitin conjugating enzyme E2 L6
7962893	0.0188	0.00108	-3.47623	-1.06529	-0.412142
8179028	0.0188	0.00108	3.47568	-1.06681	0.351243	LOC554223	histocompatibility antigen-related
7978706	0.0189	0.00108	-3.4741	-1.07115	-0.704658	FOXA1	forkhead box A1
8066939	0.0189	0.00108	-3.47405	-1.07128	-0.619418	B4GALT5	beta-1,4-galactosyltransferase 5
8096281	0.0189	0.00108	3.47375	-1.0721	0.292432	IBSP	integrin binding sialoprotein
8079677	0.0189	0.00108	-3.4736	-1.07252	-0.385028	P4HTM	prolyl 4-hydroxylase, transmembrane
8003733	0.019	0.00109	-3.47205	-1.07678	-0.390563	SGSM2	small G protein signaling modulator 2
8077123	0.019	0.00109	-3.47177	-1.07755	-0.301851	CHKB-CPT1B///CPT1B///CHKB	CHKB-CPT1B readthrough (NMD candidate)///carnitine palmitoyltransferase 1B///choline kinase beta
8146435	0.019	0.00109	3.4715	-1.07828	0.495092	RGS20	regulator of G-protein signaling 20
8176026	0.019	0.00109	3.47112	-1.07933	0.712105	FLNA	filamin A
8160321	0.019	0.0011	3.46976	-1.08309	0.377419	SLC24A2	solute carrier family 24 member 2
8051187	0.019	0.0011	-3.46975	-1.08311	-0.570628	FNDC4	fibronectin type III domain containing 4
7973078	0.019	0.0011	3.46971	-1.08321	0.865227	RNASE10	ribonuclease A family member 10 (inactive)
7904726	0.0191	0.0011	-3.46884	-1.08562	-1.02586	TXNIP	thioredoxin interacting protein
8006602	0.0191	0.0011	3.46871	-1.08597	0.727301	CCL4	C-C motif chemokine ligand 4
8129943	0.0191	0.0011	3.46781	-1.08843	0.590857
8033912	0.0191	0.00111	3.46721	-1.09009	0.493748	DNMT1	DNA (cytosine-5-)-methyltransferase 1
8125649	0.0191	0.00111	-3.46716	-1.09023	-0.380315	VPS52	VPS52, GARP complex subunit
8178917	0.0191	0.00111	-3.46716	-1.09023	-0.380315	VPS52	VPS52, GARP complex subunit
8063949	0.0191	0.00111	3.46676	-1.09132	0.399114	MRGBP	MRG/MORF4L binding protein
8164235	0.0192	0.00111	3.46583	-1.09388	0.284417	PTRH1	peptidyl-tRNA hydrolase 1 homolog
7956271	0.0192	0.00111	3.46583	-1.09389	0.546402	HSD17B6	hydroxysteroid 17-beta dehydrogenase 6
8093993	0.0192	0.00111	-3.4657	-1.09424	-0.351178	TADA2B	transcriptional adaptor 2B
8113234	0.0192	0.00111	3.46565	-1.09438	0.354762	PCSK1	proprotein convertase subtilisin/kexin type 1
8020037	0.0192	0.00112	3.46416	-1.09846	0.50537	MTCL1	microtubule crosslinking factor 1
8104607	0.0192	0.00112	3.46413	-1.09854	0.76251
8023995	0.0192	0.00112	3.46369	-1.09977	0.454633	FSTL3	follistatin like 3
7905548	0.0193	0.00112	-3.46217	-1.10393	-2.05482	SPRR3	small proline rich protein 3
7907156	0.0193	0.00112	3.46215	-1.10399	0.588469	XCL1	X-C motif chemokine ligand 1
8137240	0.0193	0.00112	-3.46153	-1.1057	-0.807968	GIMAP7	GTPase, IMAP family member 7
8003824	0.0193	0.00112	3.4614	-1.10603	0.353822	CTNS	cystinosin, lysosomal cystine transporter
8013633	0.0193	0.00113	3.46075	-1.10784	0.278806	UNC119	unc-119 lipid binding chaperone
8030448	0.0193	0.00113	3.46064	-1.10813	0.273647	CPT1C	carnitine palmitoyltransferase 1C
7909745	0.0193	0.00113	-3.46057	-1.10833	-0.528146	KCTD3	potassium channel tetramerization domain containing 3
8080938	0.0194	0.00113	-3.45937	-1.11162	-0.540267	MITF	melanogenesis associated transcription factor
8039859	0.0194	0.00113	3.45839	-1.1143	0.363953	KIR3DL2///KIR3DL1///KIR2DL4///KIR2DL3///KIR2DL2///KIR2DL1///KIR3DL2///KIR3DL1	killer cell immunoglobulin like receptor, three Ig domains and long cytoplasmic tail 2///killer cell immunoglobulin like receptor, three Ig domains and long cytoplasmic tail 1///killer cell immunoglobulin like receptor, two Ig domains and long cytoplasmic tail 4///killer cell immunoglobulin like receptor, two Ig domains and long cytoplasmic tail 3///killer cell immunoglobulin like receptor, two I…
8092220	0.0194	0.00114	3.45788	-1.11571	0.225457
8028656	0.0194	0.00114	3.45783	-1.11584	0.37483	PLEKHG2	pleckstrin homology and RhoGEF domain containing G2
8053751	0.0195	0.00114	-3.45693	-1.11832	-0.847547
8161405	0.0195	0.00114	-3.45693	-1.11832	-0.847547
7941148	0.0195	0.00114	-3.45677	-1.11875	-0.616138	TM7SF2	transmembrane 7 superfamily member 2
7898084	0.0195	0.00114	-3.45533	-1.12269	-0.443439	KAZN	kazrin, periplakin interacting protein
8061357	0.0196	0.00115	-3.45426	-1.12564	-0.941818	PAX1	paired box 1
8123739	0.0196	0.00115	-3.45385	-1.12676	-0.691285	NRN1	neuritin 1
7974214	0.0197	0.00115	-3.45241	-1.1307	-0.78296	KLHDC1	kelch domain containing 1
8032392	0.0197	0.00116	-3.45191	-1.13208	-0.613519	MKNK2	MAP kinase interacting serine/threonine kinase 2
8079407	0.0197	0.00116	3.45132	-1.13369	0.588433	CCRL2///CCRL2	C-C motif chemokine receptor like 2///C-C motif chemokine receptor like 2
8038735	0.0197	0.00116	-3.45131	-1.13371	-0.900453	KLK11	kallikrein related peptidase 11
8080028	0.0198	0.00116	-3.44958	-1.13847	-0.461186	DOCK3	dedicator of cytokinesis 3
8124806	0.0198	0.00117	3.44857	-1.14124	0.378576	NRM	nurim (nuclear envelope membrane protein)
8126382	0.0199	0.00117	-3.44792	-1.14301	-0.956199	C6orf132	chromosome 6 open reading frame 132
8155487	0.0199	0.00117	-3.44746	-1.14426	-0.804389	FGF7P3///FGF7P6///FGF7	fibroblast growth factor 7 pseudogene 3///fibroblast growth factor 7 pseudogene 6///fibroblast growth factor 7
8161423	0.0199	0.00117	-3.44746	-1.14426	-0.804389	FGF7P3///FGF7P6///FGF7	fibroblast growth factor 7 pseudogene 3///fibroblast growth factor 7 pseudogene 6///fibroblast growth factor 7
8161455	0.0199	0.00117	-3.44746	-1.14426	-0.804389	FGF7P3///FGF7P6///FGF7	fibroblast growth factor 7 pseudogene 3///fibroblast growth factor 7 pseudogene 6///fibroblast growth factor 7
8160647	0.0199	0.00117	-3.44742	-1.14438	-0.499623	BAG1	BCL2 associated athanogene 1
7923386	0.0199	0.00117	-3.44725	-1.14484	-0.65186	LMOD1	leiomodin 1
7947147	0.0199	0.00117	-3.44687	-1.14589	-0.82785	SVIP	small VCP interacting protein
8026806	0.0199	0.00118	3.44585	-1.14868	0.586251	COLGALT1	collagen beta(1-O)galactosyltransferase 1
8056977	0.0199	0.00118	-3.44545	-1.14976	-0.649668	NFE2L2	nuclear factor, erythroid 2 like 2
8180123	0.02	0.00118	-3.44472	-1.15178	-0.373597	VPS52	VPS52, GARP complex subunit
8063761	0.02	0.00118	-3.44456	-1.15222	-0.66442	CDH26	cadherin 26
8018177	0.02	0.00118	3.44429	-1.15294	0.289091	CD300C	CD300c molecule
8154692	0.02	0.00118	-3.44401	-1.15371	-0.620921	TEK	TEK receptor tyrosine kinase
8151967	0.02	0.00119	3.44323	-1.15583	0.491715	STK3	serine/threonine kinase 3
8073775	0.02	0.00119	-3.44308	-1.15624	-0.747843	FBLN1	fibulin 1
7912343	0.02	0.00119	-3.44306	-1.15631	-0.39559	CASZ1	castor zinc finger 1
8005483	0.02	0.00119	-3.44235	-1.15827	-0.642345	CDRT1///FBXW10	CMT1A duplicated region transcript 1///F-box and WD repeat domain containing 10
8077914	0.0201	0.00119	-3.44152	-1.16054	-0.288619	TSEN2	tRNA splicing endonuclease subunit 2
8112409	0.0202	0.0012	3.43957	-1.16586	0.506377	SGTB	small glutamine rich tetratricopeptide repeat containing beta
7938225	0.0202	0.0012	-3.43872	-1.16818	-0.765712	OLFML1	olfactomedin like 1
8051319	0.0202	0.0012	-3.43857	-1.1686	-0.886195
8173812	0.0202	0.0012	-3.43835	-1.16919	-0.420446	HMGN5	high mobility group nucleosome binding domain 5
7927710	0.0203	0.00121	3.43677	-1.17352	0.996091	CDK1	cyclin dependent kinase 1
7956697	0.0203	0.00121	-3.43663	-1.17391	-0.395699	MON2	MON2 homolog, regulator of endosome-to-Golgi trafficking
8117382	0.0203	0.00121	3.43626	-1.1749	0.592437	HIST1H2BD	histone cluster 1, H2bd
8007828	0.0203	0.00122	-3.4351	-1.17809	-0.609819	MAPT	microtubule associated protein tau
7990674	0.0203	0.00122	3.43501	-1.17832	0.440477	CIB2	calcium and integrin binding family member 2
8074261	0.0203	0.00122	3.43477	-1.17899	0.399274	BID	BH3 interacting domain death agonist
8082974	0.0204	0.00122	3.4343	-1.18028	0.641621	ESYT3	extended synaptotagmin 3
7988537	0.0204	0.00122	3.43303	-1.18373	0.424031	CEP152	centrosomal protein 152
7962783	0.0204	0.00122	-3.43267	-1.18473	-0.48637	ASB8	ankyrin repeat and SOCS box containing 8
8038487	0.0205	0.00123	3.43195	-1.18668	0.323462	IL4I1///NUP62	interleukin 4 induced 1///nucleoporin 62
8028323	0.0205	0.00123	-3.43177	-1.18719	-0.367172
7962579	0.0205	0.00123	3.43103	-1.1892	0.768743	AMIGO2	adhesion molecule with Ig like domain 2
7977241	0.0205	0.00123	3.43	-1.192	0.357453	INF2	inverted formin, FH2 and WH2 domain containing
8170704	0.0205	0.00123	3.43	-1.19202	0.371362	ABCD1	ATP binding cassette subfamily D member 1
8129134	0.0205	0.00124	3.42965	-1.19296	0.586571	ROS1///LRIG3///SLC34A2///ROS1	ROS proto-oncogene 1, receptor tyrosine kinase///leucine rich repeats and immunoglobulin like domains 3///solute carrier family 34 member 2///ROS proto-oncogene 1, receptor tyrosine kinase
8038347	0.0207	0.00124	3.42737	-1.19918	0.456131	TEAD2	TEA domain transcription factor 2
8029914	0.0207	0.00125	3.42654	-1.20145	0.324705	C5AR2	complement component 5a receptor 2
8074856	0.0207	0.00125	3.42614	-1.20255	0.984911	PRAME	preferentially expressed antigen in melanoma
8065124	0.0207	0.00125	3.42589	-1.20322	0.433919	BFSP1	beaded filament structural protein 1
7961626	0.0209	0.00126	3.42287	-1.21148	0.636613	SLCO1A2	solute carrier organic anion transporter family member 1A2
8103166	0.021	0.00126	-3.4218	-1.21439	-0.493041	SH3D19	SH3 domain containing 19
8126093	0.021	0.00127	-3.42027	-1.21855	-0.580612
8080226	0.021	0.00127	-3.42002	-1.21923	-0.420986	DNAH1	dynein axonemal heavy chain 1
7981978	0.0211	0.00127	-3.41972	-1.22006	-1.13624	SNORD116-15	small nucleolar RNA, C/D box 116-15
8141395	0.0211	0.00128	3.419	-1.22203	0.585701	MCM7	minichromosome maintenance complex component 7
7951385	0.0211	0.00128	3.41845	-1.22353	0.581661	CASP5	caspase 5
8003226	0.0211	0.00128	3.41827	-1.22399	0.426022
7947165	0.0211	0.00128	3.4178	-1.22528	0.527369	SLC5A12	solute carrier family 5 member 12
8093304	0.0212	0.00128	3.41716	-1.22703	0.575759	CCRL2///CCRL2	C-C motif chemokine receptor like 2///C-C motif chemokine receptor like 2
7999423	0.0212	0.00128	3.41706	-1.22731	0.538645	SOCS1	suppressor of cytokine signaling 1
8025368	0.0212	0.00129	3.4159	-1.23047	0.282511	SNAPC2	small nuclear RNA activating complex polypeptide 2
8180286	0.0212	0.00129	-3.41556	-1.23139	-0.395963	RBM8A	RNA binding motif protein 8A
7924582	0.0213	0.0013	-3.4138	-1.23617	-0.506481	WDR26	WD repeat domain 26
7905339	0.0215	0.00131	-3.41114	-1.24343	-0.423916	GABPB2	GA binding protein transcription factor beta subunit 2
8001615	0.0215	0.00131	3.41086	-1.24419	0.279918	CNGB1	cyclic nucleotide gated channel beta 1
8105714	0.0215	0.00131	-3.40993	-1.24672	-0.4193	SREK1	splicing regulatory glutamic acid and lysine rich protein 1
8138231	0.0215	0.00131	-3.40975	-1.24721	-0.439708	THSD7A	thrombospondin type 1 domain containing 7A
8163116	0.0215	0.00131	3.40929	-1.24846	0.649843	EPB41L4B	erythrocyte membrane protein band 4.1 like 4B
7938263	0.0215	0.00131	-3.40915	-1.24883	-0.379517	EIF3F	eukaryotic translation initiation factor 3 subunit F
8121515	0.0216	0.00132	3.4084	-1.25086	0.449741	SLC16A10	solute carrier family 16 member 10
80439

## Sheet: differential gene of GSE59102
Gene.symbol
MMP12
MMP12
HOXC13
PLP1
CRISP2
C16orf89
CDC6
CASC9
GJB7
RBL1
PMP2
HOXC13-AS
CKS1B
TMEFF1
FGD6
MCM2
HOXB7
NUCB2
VSX1
MTBP
LINC01296
CAB39L
CRISP3
SCN7A
HSD17B6
PTPN14
SCN7A
PPP1R14C
MYBL2
FEN1
NEMP1
FGD6
SORBS2
PDCD6IP
DUXAP8
SORBS2
HOXD11
DLG2
C16orf89
LOC100507460
RBL1
ADGRB3
HOXD10
ZNF471
EHF
TPCN1
COL14A1
ASPA
NUDT1
MOGAT1
GPRIN1
HOXC9
FAM63A
FAXDC2
CENPO
GGTA1P
LOC105379426
ATAD2
ECT2
IRF6
FSCN1
WDHD1
ASAP1
GNA12
CKS1B
ATAD2
FAM107A
TK1
SH3BGRL2
COL14A1
ANKRD20A8P
AQP5
SCN7A
LY6K
SORBS2
C16orf59
POLR2D
GREM2
BBS5
CENPL
FGF10
ISG15
CBX3
TUBA1C
ANKRD20A2
TMEM132C
FAM107A
TRIP13
PRIM2
RSPO1
SH3BGRL2
ELF4
PCAT7
ABCA6
HOXA10
CEP152
E2F1
UBL3
PAIP2B
C1QTNF7
SH3BGRL2
MMS22L
CLSPN
FEN1
CLEC3B
FANCI
KIF23
PDE2A
DSCC1
DLG2
ACOX2
CDC45
LAMC2
CDK2
RTKN
AOX1
FAM107A
MMS22L
MRGBP
CEP72
CHEK1
ARPC4-TTLL3
EXO1
CAB39L
XCL1
ORC1
CSF2
GSG2
TEAD2
MMP3
NR2F2-AS1
TPX2
GALNT12
TNXB
PLXNA1
ATP1A2
CDCA5
FZD4
FSCN1
ANKRD20A5P
LINC01140
ANGPTL1
NDRG2
ALOX12P2
FANCA
AKAP12
ATP2B4
ENAH
RAD51
TNFRSF10B
PKMYT1
ASPA
GREM2
NIPA1
GMDS
COX7A1
COL14A1
SLC35C1
TMEM100
LAMC2
TTYH1
AGO2
BMP8A
STIP1
ADAMTS9-AS2
KIF14
ABCA6
PSMB2
NOCT
KIF3C
MARK1
MAD2L1
TONSL
BRI3BP
FLAD1
VSIG2
DNMT1
PGAM5
CENPN
EBF1
NDRG2
OASL
ANKRD20A11P
CILP
DBF4B
CHTF18
GREM2
GNA14
TUBA1A
HOXC8
PLCXD3
KRT16
OAS2
KRT16
KIF2C
NFIX
HAUS8
MYOC
AUNIP
FAM63A
ECT2
MCM4
CLINT1
RBM47
PDE1A
EHF
UBE2T
ZNF367
LAMB3
ZIC5
SNX10
GINS2
TTI1
MASTL
TAGLN2
ANXA11
ART4
GSTM5
GNG11
SLC44A3
KAT2B
HPCA
SNX10
BICD1
AR
ATP6V0A4
OTULIN
AGFG2
POLE
CHTF18
TUBA1C
E2F7
ANKRD20A2
FAM3D
FANCI
NOLC1
ANKRD20A2
SLC3A2
MFAP2
ACOT7
ANKRD20A2
FXYD1
IGF2BP2
F10
MEOX2
PMP2
PAIP2B
CKS1B
DBF4B
TEAD4
MYRIP
E2F6
HOXC8
S100A7A
SLC7A6
KIF18A
TREM2
SMC2
CENPN
RPL15
SPAG5
FMO2
NRG2
XCL2
CACYBP
C1orf132
FGF10
SOCS1
RAD54L
PKMYT1
RBM47
BUB1
TRMT6
C11orf84
TBC1D31
FANCI
CCDC125
SNX5
TMEM97
ZWILCH
GNA14
RFC4
OAS3
PRKAG2
PNPLA3
SPATA18
PGM5
GINS1
LINC00491
SCARA5
DTL
KLHL42
PSMC3IP
TUBA1C
PGAM5
OAS2
TENM2
PCBP1-AS1
UHRF1
ZNF415
PDK4
GFRA1
SYTL4
C14orf80
NAAA
CDK4
NXPH4
FUT6
DMGDH
NDE1
ZNF598
ANKRD20A5P
SLC2A6
TNS2
CEP55
MGME1
TIGAR
MASTL
FOXM1
PGM5
CBX8
PSMB2
ORC6
TTL
FAM91A1
BRMS1
PDCD4
SPRTN
ZNF675
ANKRD20A12P
XRCC2
NUF2
BCKDHB
CDK1
CENPN
POPDC3
HSD11B1L
SORCS1
KIF26B
RNF141
FIRRE
SKP2
MYO1B
ZNF135
TUBA3D
ARHGAP6
EME1
UBE2S
FAM95A
ECT2
ASB1
NEMP1
KLF3-AS1
SPATA18
EPB41L4A
MCM10
CDT1
ABCA9
DEPDC1
TSPAN12
RNF2
MGLL
SPAG9
TRPM2
CNIH4
PSMD2
ZNF716
NOSTRIN
CENPI
LOC389033
TMEM132A
CEP152
SOD3
ASXL3
RAG1
MMP1
STAT1
C17orf53
MAD2L2
FGD6
WDR53
LYVE1
DNA2
SLC19A1
POLA2
RASL11B
FANCB
NRP2
CYP2J2
NDNF
NAAA
PLA2G2A
LINC00341
SRSF8
GDF10
CYP2B6
PLEKHA7
CCDC86
ADH4
C2orf40
ZNF626
RNF168
HIST3H2A
SLC35F1
ZNF208
DESI2
NRG2
PLK1
CDC20
DLX3
TXLNG
ANLN
GINS4
ERVMER34-1
C18orf54
NR3C2
ECE2
KIF13B
MYO10
SNHG6
PDE2A
CDC25A
FAM174B
ACAD8
BHMT2
SENP5
TRMT6
SPRR2G
TNFRSF9
TMEM81
SASH1
MMP11
PGS1
LHX2
LOC441666
CBR3-AS1
STK39
GPD1L
SOST
TC2N
CDT1
ELF4
DNMT3B
UBE2S
LMO7DN
CKAP2
NTRK3
CCSAP
HCFC2
RNASEH2A
KIAA1211L
C7
MCM7
STK39
ARMC2
TMC7
ANKRD20A12P
BIRC5
PAICS
CENPO
SPARCL1
HIST1H4F
CA5B
KLF15
NUP155
DUSP14
RSAD2
ZNF568
NTN4
GNB5
MUSTN1
CHRDL1
SDE2
KNSTRN
CA9
EIF3F
RTN4R
TRMU///GTSE1
CDC25B
STARD4
CSGALNACT2
KIAA0232
CLCA4
ZNF429
SHCBP1
NEK2
WDR76
CDC25C
HOXA10
TMEM97
FBLN1
TTL
COLGALT1
CIPC
MCM8
KRT16P2
CYP4F29P
CD200R1
CXCL5
ACOX3
LEPR
CYP27B1
NEK2
CRYM
PDZRN3
GIT1
XPR1
CGNL1
SCHIP1
BAZ2B
CDCA3
MEIS1
RORC
USB1
CPEB3
ZNF880
ZNF577
NRM
MRGBP
NFIA
NR2F2
DIEXF
PLEKHF1
KIF22
DNM1L
ABCA8
ZNF714
MSRA
COL4A6
MELK
ADAM12
PRC1
RAD51AP1
WDR62
ITGA2B
POTED
ZNF254
C7
OSGIN2
BDH2
KAT2B
ASF1B
TLE2
IL17D
RAB32
SERPINE1
GNB5
DEPDC1B
SPNS2
SGTB
METTL21A
CDCA8
ZBTB47
ZNF665
MGME1
FUT5
SAC3D1
AURKB
IGF1
ZNF135
IGF1
RALGAPA2
CD302
ANKRD20A2
LINC01615
PSME4
GALNT16
NDC80
SPP1
ANGPTL7
BOC
OBFC1
GULP1
ZNF738
FYCO1
TYMP
EMCN
CPEB3
CD34
B4GALT2
DNAH17
SLC3A2
ZNF678
CFH
C1QTNF3
PIF1
PART1
FAM214A
ZFP28
CD200R1
RNASE4
C2orf27A
VAC14
ASAP1
KNL1
SLCO1A2
SELENBP1
MYO1B
GDF10
GOLPH3L
ANKRD40
MCM5
CYP4B1
ZNF728
ASAP1
PARP14
RALGAPA2
ZBTB20
GIT1
FLVCR1
TOP2A
ZNF43
ZNF623
CENPN
OXGR1
LMO2
APOBEC3B
GPX3
SNED1
CFHR3
C1QTNF7
NFE2L1
RUVBL1
ZNF117
CORO1C
FERMT1
FOXP1
TMEM158
TTYH3
DLGAP5
CACNB4
HOXC10
METTL25
ALPK2
MAGI2-AS3
EXT1
ANKRD24
PEG3-AS1
LRFN4
NUSAP1
FAM221A
FAM72D
KRT17
JAM2
CFLAR
CCL23
FAM189A2
ZNF114
SERPINE1
CASK
RPL9
ATP13A3
SDPR
PFDN2
RSPO1
RELN
STAT5B
PRKDC
MMP9
CCT5
KLF11
MB21D2
HPGD
GRAMD3
CDH24
USB1
CDC25A
OGN
BRIX1
SASH1
GATC
BICDL2
SAP18
SLC30A6
TTL
PNPLA7
IKBIP
BCAS1
AQP1
CXCL12
INPP4A
COL7A1
VIT
CDCA4
METTL25
IFI27
VMA21
PARVA
KPNA2
SRPX2
PPP4R4
BRCA2
PGM5
GPD1
PLK4
JAM2
AURKA
MFHAS1
TMEM97
ZNF667
CCM2
DLX4
BOP1
ZNF542P
KIF4A
NPCDR1
PARP12
ENAH
MTMR9LP
HIST1H2AL
NBEA
RRAGD
KCTD6
HIPK1
RRP1B
NEIL1
APBA2
BPIFB2
CBR3
RECK
PZP
SLC16A1
CEACAM3
RGS11
KLF7
ZNF85
HOXA11-AS
PROCR
ZNF160
POTEE
SELENBP1
CKAP2L
KNTC1
ZNF577
PCGF3
PGM5-AS1
CGNL1
ACTRT3
ALDH9A1
GABPB1
CFD
TFF3
CHML
TMEM80
PRB4
KCNK15
TREM2
ZNF732
LAMA3
SAMD1
IL33
XPNPEP2
RCAN2
SYT1
GTSE1
VPS9D1
SCARB1
PAIP2B
JOSD1
CDH19
UCK2
CCNF
KCNMB3
JADE2
CENPH
PTHLH
LRR1
DLX2
SKA1
ARL6IP5
LOC344967
LAPTM4B
LINC00520
OAS3
CYSLTR1
CEP97
ALDH6A1
LAMP3
TTTY14
PRAME
TPBG
SNED1
PDZRN4
ST6GALNAC3
HIST2H4B
HIST1H4J
RFWD3
BCKDHB
BUB3
KIT
HIST1H2BB
EPHA10
ZNF493
ZNF273
PSMD3
IL36G
MTFR2
TPCN1
TIMELESS
ABCA5
CD276
FLNA
ARHGAP11A
POFUT1
ZNF91
TMEM220
SOX12
NOLC1
GJA3
HIST1H4K
KIAA0101
LINC01146
ACTL6A
RRAS2
TFF3
CIRBP
HMGB3
SLC37A1
PRKAB2
GFRA1
BUB1B
KIF13B
FCHO2
MCM10
HIPK2
PTPRN2
UPRT
SAMD1
SNRPB
FAM214A
QSOX2
HJURP
TREML1
HOXB9
TFF3
LRR1
POTED
NAV2
FERMT1
FADS1
PAQR3
SCGB2A1
GINS4
BCKDHB
STRIP2
PPIF
CAST
MSANTD3
ZNF107
THSD4
SSC5D
CCL14
FAM225A
SFRP2
NSUN2
XPR1
JADE2
TTK
TRIO
TFF3
ZBTB20
SLC26A2
USP18
PCCA
POLQ
ATOH8
TAF5
CD274
CCNB2
LMO7
ATAD5
CFH
CTAGE1
CDH3
MED10
SLC39A4
FAM189A2
TNFAIP3
KIAA1804
RSAD2
GMNN
UHRF1
FAM89A
P3H4
KIF11
ATAD5
KIAA2022
PIP
SEPT3
TMEM185B
HIST1H4I
IGF1
PLAU
PLK1
HMGCS2
C1QTNF3
UBE2S
USB1
SLC39A6
ZNF736
EBF1
STATH
PPT1
TMPRSS5
IKZF2
EXPH5
ZNF282
LOXL2
PAQR4
PCM1
PRIM1
DMD
SCN8A
CENPF
RHOJ
LOC100506990
EMCN
CENPE
SCAI
STK3
GALNT18
SPC24
FADS3
PHYHIP
MAGEA1
GART
PTPN18
RAB32
XXYLT1
GCNT3
FUT3
MAGEA4
NAB2
LGI1
GNGT1
GNAQ
LY6E
OXGR1
SLIT3
BCL2L12
GCNT3
STIP1
PAX9
POTEB3
CRYL1
HOMER3
C17orf53
RSRC1
ZNF610
LAPTM4B
FGF14
B3GNT6
AGAP1
MMS22L
ABL2
GPRASP1
TNFRSF12A
FAM172A
BHMT2
GNA12
STIL
BMP1
METTL21A
LINC00319
ZNF730
CRKL
KRT14
INHBA
GAS7
MRPL47
HIST1H2BE
LMO7
CPEB4
SRPX
SVEP1
SORBS1
MAGI2-AS3
RSPO3
KIFC1
CDCA3
TDRD10
NRIP3
RAD54B
ZNF518B
PPARGC1A
ACOX1
MORC2
TMEM65
CDCA2
TSPAN6
ZC3H6
ZNF431
EPS8L1
TMEM38B
TNXB
CEP250
CLPB
TMPRSS2
ZSCAN2
PIK3R1
PLAC1
C15orf52
SNTG2
RUVBL1
IGF1
ST3GAL4
HMMR
MCM6
SEMA4F
JADE1
BTC
SCIN
RBPMS
GPR19
PGAP1
ABI3BP
ZWINT
HMGA2
CAPN14
CKS2
PGM5
IL24
KBTBD11
AGR3
PLAUR
AQP3
SASH1
BRIX1
SPRY4
NCAPH
TCAIM
LINC00659
PANX1
CENPM
PTHLH
UBL3
CHRNA5
C12orf75
CFH
APOD
CCNE1
BRIP1
KLHL3
DHX33
USP28
MAN1C1
ABCD1
RAB40AL
SOCS4
BDH2
TFPI
GNGT1
FAM111B
OR7E14P
FAM149A
KLHL7
LINC00260
PACRG
CD276
FGF7
TTYH1
GABRP
NFIX
EDN3
SF3B4
AQP5
CCNA2
P3H2
SPATA6
MAN1C1
ARHGEF10L
KIAA0040
RMI2
TYMS
SLC1A4
MB21D1
PTGES3L-AARSD1
ZNFX1
FKBP9
LINC01354
MYO5C
ZNF285
PRR4
ANKH
HIST1H2BH
FADS1
ALG3
HELLS
POTEE
IFI6
PTGES2-AS1
NOP2
ATP6V1C1
PDCD4
SMAD9
IGIP
ACOX3
BID
FAM189A2
WWC1
TMEM206
GPIHBP1
IGF2BP1
RGS22
MMRN1
ARHGEF39
NEDD1
FOXRED2
WDR66
PRKAB2
MCM8
CDSN
CXorf36
SQLE
FAM221B
TGFB1
SLC52A1
MOB3C
AQP3
FAM126A
DIAPH3
CRYBG3
SLC39A6
SNAI2
CYP4V2
KNL1
B4GALNT1
SMIM13
TACC3
PRKCA
ZNF729
HNMT
TREML2
ERCC6L
CCDC181
MLPH
ADCY6
MSANTD3
BICD1
ACADL
IKZF2
HIST1H2BO
DEGS1
PLEKHA6
ZC3H6
YBX1
ZNF737
TRABD2B
SLITRK5
SORT1
LRRK2
EIF4E3
AK9
TREM1
SGO1
DENND2A
C11orf54
FXR1
POC1A
TTC9
PMP2
RMND5B
SPHK1
SESN3
MLPH
RBM20
ZNF649
ADTRP
PDK4
HIST1H2BF
GTF3C2
FLAD1
C16orf74
PODN
HPGD
ZNF818P
SOX11
B4GALNT1
TPT1P8
GNE
ZNF626
PLPP4
TROAP
FAM64A
CBX7
NR2F2-AS1
CTRL
CDYL2
MND1
MYO1B
GALNT7
TM4SF19
VSIG1
ERBB4
FKBP9P1
HOXD9
GNB1
GMPS
MTHFD1L
UTRN
HOXA2
BCAS4
IFIT1
MTERF4
DDX60
CCNF
GPNMB
LOC284244
MPC1
SLC52A2
SHOX2
USP31
PDE1A
DEPTOR
TMEFF2
OSMR
KLHDC1
KIAA1456
ZNF347
LOC286191
SFRP2
ALG3
CXCL12
PI16
RANGAP1
SPATS2
PDXP
TMEM178A
MSH6
SLITRK4
MAGI2-AS3
CYP4X1
CYP4Z1
LINC01232
ACOT9
PNPT1
POTEE
NHLRC3
NDC80
QSOX1
C10orf2
CIRBP
KANSL1L
ADGRD1
ZNF300P1
SCD5
OIP5
FNDC3B
HIST1H3F
ADAMTS5
ZSCAN18
SVEP1
CLU
TRAIP
MANSC1
NRG1
HOXA3
MYO5A
PQLC2
SLC15A3
SLC20A1
B3GNT7
CEP83-AS1
TCEAL2
GNA12
FZD6
HOXB2
YWHAG
PCNA
P2RY14
RGN
SLC26A6
GULP1
PCYT1A
POTEM
ITGA9
TPM3
ANG
ZBTB21
NIPSNAP1
NFS1
TMEM129
NIN
TF
ZNF492
C4orf3
ARHGEF10L
ESYT3
PRR15L
MGST2
FAM13C
BLACAT1
LY6K
AFAP1L2
MYO10
ARSI
ZFP1
IFIT3
MAPRE3
LRRC15
DAAM2
LDLRAD1
ASPM
OLFML1
PRSS36
LPCAT1
AKAP12
ANKRD42
EPB41L4B
NKX6-2
CENPQ
HIF3A
ARRDC3
DLX1
SSH1
APBA2
CHST9
TUBB3
MAPK12
KIF18B
DIAPH3
HCFC1
ZFP64
DOPEY2
DEPDC1
TECPR1
HAPLN3
RAI2
LRP12
SCNN1B
CENPF
HIST1H2AJ
YPEL2
TWSG1
MEIS2
SATB1
ZNF484
IFI35
IL27
DHRS2
PADI1
ADAM17
AIF1L
CEACAM3
RFC2
CASKIN1
CEACAM1
RSRC1
ZNF132
RFC5
RDH16
EFNB2
C1orf116
ZNF2
ETV7
DVL3
CEP126
LY6K
OMD
C1orf74
PPP4R1L
SCRG1
AP3M2
APMAP
PLPP3
SHOX2
S100A7
FHOD1
DDX60
MAGEA12
NRG1
RHOJ
LOC283701
PTGFRN
SOX10
ESRRG
C6orf58
DDX39A
KLK3
HIPK2
POLQ
ATOH8
HIST2H3A///HIST2H3C
TFF1
ZBTB20
LAMA3
ANKAR
LMO3
SNX2
BACE2
GNAQ
AGRN
CRACR2B
UBE2L6
NRG2
B4GALNT3
CDCA2
KRT33A
MAGI3
PLAC8
ZNF667-AS1
SKA3
MYO10
ZNF99
FAM110D
ITGB4
PTGDS
ARPC1B
OTUD4
DCLK1
KIF20A
SSH1
NCBP2
ZNF829
LINC00312
TICRR
LEPR
TRPM2
RELT
PLAC8
CIRBP
FOXP1
BORA
KIAA1468
WFDC12
CD3EAP
HSPD1
CYP3A7
CCDC110
BST2
FAM225B
CT55
NUP50
ZNF649
DLL3
TAF4B
FOXC1
USP54
ATL2
ZNF486
FAAH2
FAM3B
MUC1
TIMM8A
LOC254896
PHF19
NME5
SFRP2
GP2
LOC401472
MECOM
RPS6KA2
NFIA
PPP1R12B
KIAA0232
IL11
IMPDH1
CPPED1
HSF2
KRBOX1
WHRN
TF
ARL6IP5
CTHRC1
HIST1H2BL
ASPM
AKAP12
PSPH
PPAT
ZBTB20
FGF7
ASAP3
STRIP2
SCGB1D1
FANCE
PRB3
HOXB3
AQP1
NSUN7
MMP15
DAGLA
EPHB4
SHISA3
DIRC1
EIF5A2
CCT6A
RBMS3
SERPINB6
DBF4
ZSCAN18
PSCA
ZNF433
MYOM1
TTC21A
ZNF471
WISP1
NTRK3
AGFG2
PSCA
PDE1A
RBMS3
CDK6
PDE1A
ATP23
MFAP4
LINC00675
IGSF3
MYOT
AGRN
CCDC150
GDF7
CHRDL1
PEAK1
MTCL1
LAMA3
HNMT
CLMN
WISP1
SLC38A7
PRKAA2
MYO1B
SPIRE1
LHFPL2
ADGRF1
FITM2
CEACAM7
MUC5B
SLC35F5
CDCA4
NETO2
TCF19
MITF
CAST
CELSR3
IL17RD
TYMP
TMPO
IMPDH1
EXPH5
ERF
DESI2
SIN3B
PDE6A
AP1S1
PDPN
PRR7
NUDT11
FAM149A
SLC35A3
POLE2
LMF1
IFI27
MAGEA2B
HIST3H2BB
MAGEA9
TGIF2
C4orf19
GJB1
CD24
ADARB2
NXPH3
FGF7
AOC3
AFDN
MSRB1
CEACAM6
SLC27A1
TRAK2
GINS3
FAM150B
NFIA
FEZ1
MECOM
MAGIX
CYP4X1
ICAM5
TMEM220
OR7A17
B4GALT1-AS1
CXCL17
ZNF540
CYP3A5
CLCN2
RIC3
CPN2
COL10A1
BYSL
LRP8
MEIS2
PAQR4
KHDC1
TMEM125
ABCA10
S100P
GAST
AFDN-AS1
BMS1
COL4A1
SMAD9
GFAP
UG0898H09
ODF3L1
PVR
SGO2
PSTPIP2
AGRN
FRMD1
MRPL36
KIAA1804
PANX2
HPD
SAMD4A
MSX2P1
ZMAT1
AIF1L
POLR2J2
GPT
EFNB1
USP18
EEF1D
FAM69A
NDUFC2
FBLN5
MCAT
C1orf112
KBTBD3
NIPA1
SLC16A7
MAATS1
KIF20B
AMOT
LOC285097
CHST2
ANKRD20A5P
SLC16A1-AS1
TFF1
SH2D1B
LOC100132006
CCDC150
SOX8
COL12A1
BRCA1
CDKN3
PML
UNG
CNRIP1
TSHZ2
BTC
NPY1R
HOTAIRM1
TCN1
TP53I3
SCO2
MTURN
MYZAP
CENPA
VSIG10L
THOC5
GPT2
STC2
STAT1
HNRNPLL
USP54
ST3GAL3
SYNE1
SPDEF
C1orf168
HELLS
CA13
MRGPRF
MROH8
SOCS1
AGTRAP
ACVR1C
RIC3
PCSK9
CHRNA7
ZFR2
PAFAH1B3
CCDC77
TTC9
LDB2
PLA2G7
CEACAM1
ESCO2
RIC3
ITGA3
DIO2
F13A1
PRRT3
TMTC2
NFIB
PEBP4
MINPP1
ME3
AMPD1
MFSD2A
FAAP24
DPY19L3
CEACAM6
NCAPG
DPP9
ITGAV
LSG1
DEGS1
ZNF862
CYP3A4
CLEC10A
GAL
GALNT4
GNG7
CDK18
ZMAT1
CCL3
LXN
ADAMTS2
CAV2
SLC10A4
AHCTF1
HIPK2
ZNF726
SRD5A2
GAB2
ZNF583
KIF3C
MMEL1
MET
CHST11
DCBLD1
ZNF367
LIMK1
LAMA2
CHRNA6
SOD2
EHMT1-IT1
MAMDC2
POC1A
MTHFD1L
PTTG2
BLM
CSAG1
DIAPH3
LRP12
GNB4
XRCC2
FBXO45
TMEM245
TNFSF9
HIST2H2AB
RHEBL1
WDR54
C6orf10
FBLN5
IL24
C1orf226
C6orf58
MSN
SORBS1
ERBB4
ARHGAP11A
GTF2IRD2
ST6GALNAC1
PRR16
MARK1
A2M
FAM92A1
RASAL1
C12orf66
AMY1C
PTTG1
XAF1
LIPG
PNISR
ZG16B
C15orf52
SCN3A
TMPO
DDX11
WDR72
C6orf141
SHC3
CHADL
TPPP2
PRB1
ANKRD35
CEACAM1
NELL2
RSPO3
TOMM34
SPATA6
CEACAM5
TANC2
MSN
LINC01137
C20orf27
CEP170
TAP1
DPF1
TTC9
EPSTI1
ALOX12B
MEX3C
KHDC1
ABLIM1
DUSP10
EPB41L4A-AS2
KIF15
FZD2
ATP8B3
CLDN10
WDHD1
CCL7
SERF2
RNF168
DCBLD1
BEX4
CNOT2
CAPS2
TUBA1C
KIAA1524
B3GALT4
DDAH1
CDC42EP1
HIST1H2BD
PRAME
SSH2
FGF7P6
ZNF682
PHLDB2
KCNB1
PRELP
TNFSF12
TIMP2
TMEM61
LNX1
TNFRSF14
HIST2H2BC
CREG2
TGM2
MCF2L
PLCB2
FAM43A
CLIC4
CASP8
FOXRED2
DEFB103B
DPY19L1
PGGT1B
POTEG
NR2E3
SERPINB11
FUT7
ACVR1C
C2orf54
LINC01125
SKIL
PDZRN3
ICAM1
TTBK2
C14orf37
BAG2
ARMC8
MYO1A
CCNB1
R3HDM2
C22orf15
SPC25
HUS1B
TRIM59
DYNC1I1
AK9
BICD2
FNDC4
COL4A5
ARHGAP20
HIST2H2BE
DSC1
MIA3
ZFP2
PSMD9
KRT14
RPL23
ABI3BP
PKHD1L1
WBSCR17
BSPRY
PPM1K
SHC1
PLOD1
RBM38
RMND5B
FPR2
LIMCH1
PSMB9
PRNP
SPON1
KIF13A
SEC14L4
STMN1
FREM1
DUSP9
CA3
CMAHP
GJA1
APOC2
UBQLNL
NMB
SOX10
PPP1R3C
TSPAN8
GTF2IRD2
RORB
MUC5B
NPW
EN1
TRIM15
NCAPD2
IGFBP5
WISP2
NR2F2
COBL
MYCT1
IGSF10
FBN2
DLX5
HCG22
MAGOH2P
MTHFD1L
PPP1R36
DIAPH3
ACCS
CLCN5
CENPW
TMEM61
ICA1
TICRR
MSX2
TSGA10
PML
HIST1H2AM
STC2
FLOT2
CLU
SLC5A3
PAX9
ZBTB16
TSPAN6
SKA2
RASL12
KRT222
LOC101929977
XKR4
CCDC181
HNRNPDL
TIMP4
EMP1
ZNF818P
PDE8B
FUT2
MEIS3P1
GPT2
LRRC8E
SLC4A4
MIR99AHG
PIGR
GCHFR
CCDC80
MSRB1
ZNF347
IL1B
TDO2
LRRC37A2
SNTA1
SENP2
FAM63A
TFRC
STYX
B3GALT4
SCGB1A1
RHOJ
NIPBL-AS1
NEIL3
MUC5AC
NPDC1
MYCT1
ACPP
KLHDC7B
MB21D2
HIST1H2BN
SPINK5
FAM199X
NNAT
RUNX1T1
FAM221A
HIST1H2BE
CTDSP1
SPAG16
GUCA2B
SEMA4F
[truncated: 2,155 more rows]

## Sheet: differential gene of GSE107591
Gene.symbol
SCIN
ANKRD20A21P///ANKRD20A8P///ANKRD20A4///ANKRD20A2///ANKRD20A3///ANKRD20A5P///ANKRD20A1
ANKRD20A21P///ANKRD20A8P///ANKRD20A4///ANKRD20A2///ANKRD20A3///ANKRD20A5P///ANKRD20A1
ANKRD20A21P///ANKRD20A8P///ANKRD20A4///ANKRD20A2///ANKRD20A3///ANKRD20A5P///ANKRD20A1
LOC102725104///ANKRD20A21P///LOC101059935///ANKRD20A12P///ANKRD20A8P///ANKRD20A4///ANKRD20A2///ANKRD20A3///ANKRD20A5P///ANKRD20A1
ANKRD20A8P///ANKRD20A4///ANKRD20A2///ANKRD20A3///ANKRD20A5P///ANKRD20A1
ANKRD20A21P///ANKRD20A8P///ANKRD20A4///ANKRD20A2///ANKRD20A3///ANKRD20A5P///ANKRD20A1
LOC102725104///LOC101059935///ANKRD20A8P
LOC102725104///LOC101059935///ANKRD20A8P
LINC00417
LOC102725104///ANKRD20A8P
LOC102725104///LOC101059935///ANKRD20A8P
ANKRD20A11P
LOC102725104///LOC101059935///ANKRD20A8P
TNXB///TNXA
TNXB///TNXA
ABCA8
LOC101059935///ANKRD20A8P
PTN
SH3BGRL2
PPP1R3C
ATP6V0A4
PPARG
TNXB///TNXA
LOC102725104///ANKRD20A12P///ANKRD20A8P///ANKRD20A5P
TNXB///TNXA
LOC102724507///LOC100509620///AQP7P1///AQP7
LOC102725104///ANKRD20A12P///ANKRD20A8P
CTTNBP2
MMP12
LOC102724507///LOC100509620///AQP7P1///AQP7
CRISP3
LOC102724507///LOC100509620///AQP7P1///AQP7
UBL3
LOC102724507///LOC100509620///AQP7P1///AQP7
NDNF
PAX9
CAB39L
MMP1
ANKRD20A8P///ANKRD20A4///ANKRD20A2///ANKRD20A3///ANKRD20A5P///ANKRD20A1
PLP1
FAM3D
NUCB2
IKZF2
GPD1L
DPT
PLA2G7
UGT1A3///UGT1A1///UGT1A4///UGT1A9///UGT1A5///UGT1A6///UGT1A7///UGT1A8///UGT1A10
BARX2
NFIA
PLEKHA7
ECHDC2
LYVE1
ADAM12
CLCA4
KRT4
FUT6
INHBA///INHBA
PADI1
MUC21
SNED1
MUC21
HLF
MUC21
FAM3B
MMP3
ABCA9
MAMDC2
MAOB
SORT1
MMP9
TGFBR3
COL4A1
MFAP4
CYP3A5
SLC26A2
CHRDL1
SASH1
ANGPTL1
ESM1
GULP1
SNX31
TENM2
RRAGD
LOC441178
LOC441178
PRELP
ABI3BP
PLAGL1
ZBTB7C
SHROOM3
PMEPA1
CYP2J2
ALDH3A2
TDO2
CLSPN
KRT75
RMND5B
TMPRSS2///LOC285847///FKBP5
NFIX
GREM2
VAV2
EPHX1
CGNL1
ABCA10
TNFRSF9
MAML3
CHST11
SSBP2
CEACAM1
GSTM5
PTHLH
CYP4B1
EPB41L4A
DNAH17
MGST2
TSPAN6
MGLL
ALDH1A1
CFD
MAL
APOD
MMP13
FAP
FADS1
LOXL2
MB21D1
ABCA6
LNX1
LPIN1
MICAL2
MSANTD3-TMEFF1///TMEFF1
CD34
AIF1L
AIM2
NDRG2
CEACAM5
PDCD4
GPR39
DDX60L
RBP1
KLF7
ADH7
KAT2B
IL24
ACPP
PAIP2B///VPS36
AOX1
CD80
ETNK2
HOXD10
IL12RB2
COL4A2
MEIS1
PXDN
CRTAC1
TMPRSS11B
CNTNAP3B///CNTNAP3P2///CNTNAP3
COL5A2
SLC16A7
CNTNAP3B///CNTNAP3P2///CNTNAP3
PLAU
LMO7
EMP1
RSAD2
EPSTI1
LPCAT1
CNTNAP3B///CNTNAP3P2///CNTNAP3
KIF14
CRNN
LAMC2
IGSF10
ABLIM1
LRRC37A2///LRRC37A6P///LRRC37A3///LRRC37A4P///LRRC37A
JAM2
TTC9
SPATA6
MPP7
MANSC1
ENAH
FUT3
SAMD5
FCHO2
FMO2
C2orf54
SPP1
EGFL6
SLC6A4
LRRC37A2///LRRC37A6P///LRRC37A3///LRRC37A4P///LRRC37A
KCNT2
CFH
ABLIM3
ACVR2A
TCP11L2
GBP5
PPM1L
KDELC1
AURKA
ADAMTS12
LRRC37A2///LRRC37A6P///LRRC37A3///LRRC37A4P///LRRC37A///LRRC37A2
LRRC37A2///LRRC37A6P///LRRC37A3///LRRC37A4P///LRRC37A///LRRC37A2
GALNT12
SCNN1A
DEPTOR
LAMA3
MMP19
EPHX2
PLA2G2A
SORBS2
AQP1///AQP1
EHF
PI16
RAI14
ITGA5
IGFBP5
MUC20
POSTN
CYP4F12
ANGPT2
PDK4
FAM189A2
MYBL2
LIPH
FGF10
F13A1
CNTNAP3B///CNTNAP3P2///CNTNAP3
CNTNAP3B///CNTNAP3P2///CNTNAP3
COL14A1
MICALCL
ALDH3A1
COBL
MACC1
CEACAM6
EMCN
S100A7A
CLSPN///CLSPN
MMRN1
PGM5P2///PGM5
OASL
KRT78
PDPN
PPP4R4
NELL2
SERPINE1
MIR23B///C9orf3
BCAT1
MMP10
EPS8L1
MFAP2
TPRG1
HSPB8
CLDN7
MGP
ATP13A4
PGM5P2///PGM5
MYO1B
KIF18A
SHCBP1
MYO10
VIT
IGF2BP2
CXCL17
SUSD4
ANK2
EXPH5
BOC
SCNN1B
CKAP2L
ST6GALNAC1
CEP55
HPGD
SNX10
NDC80
DCLK1
SCN7A
PRKAA2
PPL
DFNA5
STRIP2
DCBLD1
TNIP3
TMC7
CXCL13
GFRA1
ST6GALNAC1
OLR1
PI15
AMTN
ITM2A
ADTRP
TSPAN7
PLAC1
IGF2BP3
ITGAV
TMEM45A
COL1A1
LTBP1
MIR27B///C9orf3
TNC
THY1
SVEP1///SVEP1
ABCA12
BUB1
C12orf75
PROS1
PRR11
CYP27C1
ANKRD35
GPX3///GPX3
SEMA3C
CCDC80
SPINK5
ENDOU
IFI6
LAMP3
CYSLTR1
SERPINB11
SRPX
CILP
OCLN///LOC647859
PBX1
CYBRD1
CD24
CXCL8
FGD6
ADH1B
CES2
FCGR2A
OSM
CXCL1
ECT2
IFIT3
TRIP13
SERPINH1
BST2
MYZAP///GCOM1
SPARCL1
SLC16A6
PGD
P3H2
FOXM1
KRT17
DDX60
TGM3
GGTA1P
SORBS1
CDKN3
SERPINB1
RGS4
SLC28A3
C1orf116
GCNT3
LIMCH1
CRYAB
CYP2C18
EXO1
SMAGP
COL12A1
CEACAM7
KRT17
SELENBP1
SLC38A5
CDH3
CES1
RAD51AP1
GABRP
HOPX
HEPHL1
APOL1
IL36A
BNIPL
SFRP1
CXCL9
LIFR
KIF4A
CDC6
KRT15
GBP6
TCEA3
TNFAIP3
SPNS2
GPC3
SLC7A2
CSAG2///CSAG3///CSAG1
SLC16A1
NETO2
UPK1A
FADS2
ACACB
FAM72A///FAM72D///FAM72B
MIR31HG
CDSN
CLU
C1orf132///MIR29C
CXCL12
GATM
PLK1
CASP14
CSAG2///CSAG4///CSAG3///CSAG1
SCEL
CDSN
CDSN
TTC22
GPRC5B
PLEK2
NRG1
MET
BLNK
LAMB4
SERPINE2
MUC15
DAPL1
PTGIS
KIF23
FEZ1
IL1B
TREM1
KLF8
IFI30
AMY2B///AMY2A///AMY1C///AMY1B///AMY1A
OGN
PRSS27
TNFAIP6
CDK14
CXCL10
DIO2
MUC1
AMOT
TPX2
COL3A1
OAS2
ITGA3
DTL
METTL7A
DLGAP5
LOX
CSPG4
KYNU
ZBTB16
COL6A3
RAET1E
NEFL
ECM1
TTK
TC2N
PTCH2
GJA1
MELK
MAGEA6///MAGEA3
IL7R
SLURP1
RAB25
HSPB6
CENPF
VSIG10L
AQP3
MYO5C
KRT13
TM4SF19-TCTEX1D2///TM4SF19
TMPRSS11A
POTEB3///LOC102723502///POTEB///LOC100288966///POTEB2///POTEF///POTEJ///POTEM///POTEE///POTEKP///POTEG///POTEC///POTED///POTEH
AMY2B///AMY2A///AMY1C///AMY1B///AMY1A
AMY2B///AMY2A///AMY1C///AMY1B///AMY1A
AMY2B///AMY2A///AMY1C///AMY1B///AMY1A
AFAP1-AS1
KRT17
LUM
GREM1
POTEB3///LOC102723502///POTEB///LOC100288966///POTEB2///POTEF///POTEJ///POTEM///POTEE///POTEKP///POTEG///POTEC///POTED///POTEH
SYNPO2
LOC440173
ADH1C
GALNT6
TXNIP
SPRR3
SNORD116-15

## Sheet: differential gene
gene	9 hub genes	moudel genes
TNIP3	MMP9	CEP55			Abbreviations	Official full names	Synonyms
ITGA5	SPP1	AURKA			MMP9	Matrix Metallopeptidase 9	CLG4B, GELB
ADAM12	SERPINE1	PRR11			SPP1	Secreted Phosphoprotein 1	BNSP, OPN
CSPG4	MMP1	BUB1			SERPINE1	Serpin Family E Member 1	PLANH1,PAI-1
TPX2	MMP13	KIF14			MMP1	Matrix Metallopeptidase 1	CLG, CLGN
IGF2BP3	MMP3	SHCBP1			MMP13	Matrix Metallopeptidase 13	Collagenase 3
PADI1	CXCL8	KIF18A			MMP3	Matrix Metallopeptidase 3	Stromelysin-1,STMY1
UPK1A	OSM	CKAP2L			CXCL8	C-X-C Motif Chemokine Ligand 8	IL-8
CEACAM6	COL1A1	NDC80			OSM	Oncostatin M
MET					COL1A1	Collagen Type I Alpha 1 Chain	Type I Proalpha 1,EDSC
ENDOU
NFIA
FADS1
ITGA3
COL1A1
PDCD4
DNAH17
TNFRSF9
RMND5B
FOXM1
LAMP3
SORT1
IL24
C12orf75
CHST11
BARX2
RGS4
LTBP1
MYO5C
LAMB4
CDC6
VSIG10L
HLF
AURKA
NDNF
KIF14
KRT15
PBX1
KRT17
SORBS2
MUC15
SPINK5
CDSN
PPL
TNFAIP6
VIT
CYP3A5
NDRG2
MEIS1
FAM3B
PI15
COL5A2
KIF4A
SPP1
SH3BGRL2
OSM
NEFL
ADH1C
MGP
SCNN1B
MELK
MUC20
EPSTI1
PRSS27
PROS1
APOL1
NDC80
AIF1L
NELL2
ABCA12
LAMA3
GPD1L
TNFAIP3
PDK4
MMP1
SAMD5
IGFBP5
MMP12
CTTNBP2
CXCL17
ANGPTL1
LOC441178
ECT2
KIF23
SERPINB11
CDH3
GREM2
EMCN
BLNK
LMO7
COL4A2
LUM
CGNL1
MMP3
IGF2BP2
F13A1
SASH1
OGN
ABCA10
POSTN
KRT4
ABCA6
HOXD10
CYSLTR1
AQP3
LYVE1
CEACAM5
FUT3
DCBLD1
P3H2
CEP55
OAS2
FEZ1
MGST2
APOD
GABRP
PLAC1
DIO2
PLA2G7
MACC1
MFAP2
SLC26A2
SUSD4
ADTRP
SRPX
FGF10
DLGAP5
RAD51AP1
ABCA9
SCN7A
CXCL10
ANKRD20A11P
COL4A1
CKAP2L
CLSPN
TGFBR3
LAMC2
GCNT3
EXO1
BOC
MANSC1
SLURP1
GFRA1
IL1B
GSTM5
CEACAM1
PRELP
TREM1
GBP5
LPIN1
PLP1
AMOT
CYBRD1
MMP10
FAM3D
LPCAT1
AOX1
LOC440173
TMC7
SLC16A1
LNX1
GULP1
CFD
KAT2B
CYP4B1
COL12A1
ABLIM1
ST6GALNAC1
IFIT3
TMPRSS11B
PTN
MYO1B
PLAU
CHRDL1
EPB41L4A
HSPB8
EHF
SLC28A3
TC2N
CILP
MMP13
SLC6A4
NETO2
SYNPO2
AFAP1-AS1
GJA1
TMEM45A
MPP7
PLK1
SLC16A7
KRT13
ANKRD35
PLA2G2A
SCIN
MUC1
PTHLH
PAX9
DCLK1
CFH
FUT6
STRIP2
MAL
TENM2
PPARG
ATP13A4
MYBL2
MYO10
ENAH
SMAGP
LIPH
SNX10
CXCL8
ECM1
CLDN7
SNX31
PLAGL1
EMP1
ABCA8
EPS8L1
ADH7
ANK2
ZBTB16
ITGAV
DDX60
SPATA6
PLEKHA7
GALNT12
ABI3BP
ACPP
HPGD
SCEL
BUB1
MB21D1
OASL
PRR11
TXNIP
CRISP3
TRIP13
DFNA5
EPHX2
ATP6V0A4
CD34
PDPN
PRKAA2
DPT
MFAP4
SHCBP1
IKZF2
TNC
SERPINH1
MGLL
CD24
MAOB
CLCA4
BST2
PLEK2
IGSF10
KLF7
IFI6
LOXL2
NUCB2
KLF8
IL12RB2
SLC16A6
NFIX
UBL3
SORBS1
LIFR
SPNS2
EXPH5
C2orf54
CYP2C18
SERPINB1
ALDH3A1
LIMCH1
CCDC80
CLU
CXCL12
IL36A
IFI30
MICAL2
COL14A1
MICALCL
ALDH1A1
EGFL6
SHROOM3
JAM2
SPARCL1
PPM1L
CRNN
KIF18A
CEACAM7
METTL7A
ITM2A
FAM189A2
FMO2
DEPTOR
SERPINE1
DTL
TSPAN6
RSAD2
DDX60L
COBL
ADH1B
SCNN1A
CAB39L
ECHDC2
COL6A3
CRTAC1
TCP11L2
PPP1R3C
RRAGD
AIM2
TCEA3
ABLIM3
GPRC5B
TDO2
S100A7A
MMRN1
PI16
PMEPA1
SNED1
BCAT1
GGTA1P
MAMDC2
TTC9
RBP1
C1orf116
NRG1
TTK
CDKN3
CYP2J2
FGD6
PPP4R4
SFRP1
FCHO2
SELENBP1
SEMA3C
CENPF
PTGIS
MMP9

## Sheet: GO of all differential genes
Table Ⅰ. GO and KEGG pathway enrichment analysis of DEGs in LSCC samples.								Table Ⅰ. GO and KEGG pathway enrichment analysis of DEGs in LSCC samples.
Category		Pathway ID	Pathway description	Count in gene set	PValue	FDR		Pathway ID	Pathway description	Count in gene set	PValue
GOTERM_CC_DIRECT	CC	GO:0005576	extracellular region	75	2.87376e-14	3.77587e-11		GO:0030198	extracellular matrix organization	24	2.02221e-12
GOTERM_CC_DIRECT	CC	GO:0005615	extracellular space	66	1.6802e-13	2.20601e-10		GO:0007155	cell adhesion	32	5.82796e-10
GOTERM_CC_DIRECT	CC	GO:0031012	extracellular matrix	29	8.02302e-13	1.05359e-09		GO:0030574	collagen catabolic process	12	2.36573e-08
GOTERM_BP_DIRECT	BP	GO:0030198	extracellular matrix organization	24	2.02221e-12	3.43666e-09		GO:0010811	positive regulation of cell-substrate adhesion	8	5.50112e-06
GOTERM_CC_DIRECT	CC	GO:0005578	proteinaceous extracellular matrix	26	1.91971e-11	2.52115e-08		GO:0030199	collagen fibril organization	8	6.5986e-06
GOTERM_CC_DIRECT	CC	GO:0070062	extracellular exosome	98	4.66661e-11	6.12865e-08		GO:0005576	extracellular region	75	2.87376e-14
GOTERM_BP_DIRECT	BP	GO:0007155	cell adhesion	32	5.82796e-10	9.90462e-07		GO:0031012	extracellular matrix	29	8.02302e-13
GOTERM_BP_DIRECT	BP	GO:0030574	collagen catabolic process	12	2.36573e-08	4.02056e-05		GO:0005578	proteinaceous extracellular matrix	26	1.91971e-11
GOTERM_MF_DIRECT	MF	GO:0008201	heparin binding	15	1.1728e-06	0.00168455		GO:0070062	extracellular exosome	98	4.66661e-11
GOTERM_BP_DIRECT	BP	GO:0050900	leukocyte migration	13	2.87054e-06	0.00487837		GO:0016324	apical plasma membrane	18	2.26253e-05
GOTERM_BP_DIRECT	BP	GO:0010811	positive regulation of cell-substrate adhesion	8	5.50112e-06	0.00934873		GO:0008201	heparin binding	15	1.1728e-06
GOTERM_BP_DIRECT	BP	GO:0030199	collagen fibril organization	8	6.5986e-06	0.0112137		GO:0005201	extracellular matrix structural constituent	8	0.000193788
GOTERM_BP_DIRECT	BP	GO:0001503	ossification	10	1.71473e-05	0.0291379		hsa04512	ECM-receptor interaction	13	7.22125e-08
GOTERM_BP_DIRECT	BP	GO:0016337	single organismal cell-cell adhesion	11	1.83197e-05	0.0311297		hsa00982	Drug metabolism - cytochrome P450	10	4.76771e-06
GOTERM_CC_DIRECT	CC	GO:0016324	apical plasma membrane	18	2.26253e-05	0.0297097		hsa04510	Focal adhesion	14	0.000137732
GOTERM_BP_DIRECT	BP	GO:0022617	extracellular matrix disassembly	9	8.17763e-05	0.138888		hsa04151	PI3K-Akt signaling pathway	17	0.000800319
GOTERM_BP_DIRECT	BP	GO:0006869	lipid transport	9	8.17763e-05	0.138888		hsa04610	Complement and coagulation cascades	6	0.00985147
GOTERM_CC_DIRECT	CC	GO:0005604	basement membrane	9	8.69143e-05	0.114084
GOTERM_MF_DIRECT		GO:0005518	collagen binding	8	9.57753e-05	0.13748
GOTERM_BP_DIRECT		GO:0035987	endodermal cell differentiation	6	0.000123726	0.210064
GOTERM_CC_DIRECT	CC	GO:0009897	external side of plasma membrane	14	0.000134757	0.176831
GOTERM_BP_DIRECT		GO:0048662	negative regulation of smooth muscle cell proliferation	6	0.000176547	0.299618
GOTERM_BP_DIRECT		GO:0090026	positive regulation of monocyte chemotaxis	5	0.000178337	0.302652
GOTERM_MF_DIRECT	MF	GO:0005201	extracellular matrix structural constituent	8	0.000193788	0.27799
GOTERM_BP_DIRECT		GO:0006954	inflammatory response	19	0.000270977	0.459529
GOTERM_BP_DIRECT		GO:0001525	angiogenesis	14	0.000284635	0.482638
GOTERM_BP_DIRECT		GO:0008544	epidermis development	8	0.00102244	1.7235
GOTERM_BP_DIRECT		GO:0009615	response to virus	9	0.00103186	1.73925
GOTERM_MF_DIRECT		GO:0005509	calcium ion binding	26	0.00122216	1.7412
GOTERM_BP_DIRECT		GO:0006069	ethanol oxidation	4	0.00123406	2.07671
GOTERM_CC_DIRECT		GO:0005581	collagen trimer	8	0.00135964	1.77096
GOTERM_CC_DIRECT		GO:0005614	interstitial matrix	4	0.00144506	1.88125
GOTERM_CC_DIRECT		GO:0005796	Golgi lumen	8	0.00174059	2.26193
GOTERM_CC_DIRECT		GO:0000942	condensed nuclear chromosome outer kinetochore	3	0.00189189	2.45629
GOTERM_BP_DIRECT		GO:0030855	epithelial cell differentiation	7	0.00189589	3.17367
GOTERM_CC_DIRECT		GO:0030496	midbody	9	0.00234314	3.03388
GOTERM_BP_DIRECT		GO:0008284	positive regulation of cell proliferation	19	0.0028752	4.77564
GOTERM_CC_DIRECT		GO:0031093	platelet alpha granule lumen	6	0.00305163	3.93434
GOTERM_BP_DIRECT		GO:0008285	negative regulation of cell proliferation	17	0.00307867	5.10534
GOTERM_BP_DIRECT		GO:0007010	cytoskeleton organization	10	0.00319582	5.29468
GOTERM_CC_DIRECT		GO:0031527	filopodium membrane	4	0.00325739	4.1944
GOTERM_BP_DIRECT		GO:0006805	xenobiotic metabolic process	7	0.00328323	5.4357
GOTERM_BP_DIRECT		GO:0014012	peripheral nervous system axon regeneration	3	0.00331607	5.48865
GOTERM_MF_DIRECT		GO:0016491	oxidoreductase activity	11	0.0033681	4.73043
GOTERM_CC_DIRECT		GO:0000776	kinetochore	7	0.00339874	4.37267
GOTERM_BP_DIRECT		GO:0008283	cell proliferation	16	0.00363031	5.99378
GOTERM_MF_DIRECT		GO:0005200	structural constituent of cytoskeleton	8	0.00369149	5.17351
GOTERM_MF_DIRECT		GO:0004497	monooxygenase activity	6	0.00379746	5.31828
GOTERM_MF_DIRECT		GO:0004222	metalloendopeptidase activity	8	0.00428192	5.97749
GOTERM_CC_DIRECT		GO:0031258	lamellipodium membrane	4	0.00451999	5.77602
GOTERM_CC_DIRECT		GO:0051233	spindle midzone	4	0.00451999	5.77602
GOTERM_MF_DIRECT		GO:0005125	cytokine activity	10	0.00458277	6.38472
GOTERM_MF_DIRECT		GO:0004024	alcohol dehydrogenase activity, zinc-dependent	3	0.0045924	6.39773
GOTERM_CC_DIRECT		GO:0001726	ruffle	7	0.00570285	7.23583
GOTERM_BP_DIRECT		GO:0007094	mitotic spindle assembly checkpoint	4	0.00572894	9.30276
GOTERM_MF_DIRECT		GO:0016887	ATPase activity	10	0.00589182	8.13759
GOTERM_BP_DIRECT		GO:0060337	type I interferon signaling pathway	6	0.00668456	10.7729
GOTERM_MF_DIRECT		GO:0042626	ATPase activity, coupled to transmembrane movement of substances	5	0.00785724	10.7121
GOTERM_BP_DIRECT		GO:0030155	regulation of cell adhesion	5	0.00816132	13.0007
GOTERM_BP_DIRECT		GO:0030336	negative regulation of cell migration	7	0.00855967	13.5927
GOTERM_BP_DIRECT		GO:0071305	cellular response to vitamin D	3	0.00894837	14.1666
GOTERM_BP_DIRECT		GO:0032147	activation of protein kinase activity	5	0.00957309	15.0815
GOTERM_CC_DIRECT		GO:0009986	cell surface	19	0.00963889	11.9444
GOTERM_BP_DIRECT		GO:0071300	cellular response to retinoic acid	6	0.00970117	15.268
GOTERM_MF_DIRECT		GO:0001968	fibronectin binding	4	0.0109677	14.6496
GOTERM_BP_DIRECT		GO:0002237	response to molecule of bacterial origin	3	0.0113647	17.6548
GOTERM_BP_DIRECT		GO:0042493	response to drug	13	0.0117545	18.2048
GOTERM_MF_DIRECT		GO:0003779	actin binding	12	0.0120745	16.0114
GOTERM_MF_DIRECT		GO:0070330	aromatase activity	4	0.0121775	16.1371
GOTERM_BP_DIRECT		GO:0002576	platelet degranulation	7	0.0124637	19.1966
GOTERM_CC_DIRECT		GO:0001527	microfibril	3	0.0132099	16.0242
GOTERM_CC_DIRECT		GO:0005887	integral component of plasma membrane	38	0.0140288	16.9348
GOTERM_BP_DIRECT		GO:0001501	skeletal system development	8	0.0141478	21.5069
GOTERM_BP_DIRECT		GO:0001666	response to hypoxia	9	0.0152275	22.955
GOTERM_MF_DIRECT		GO:0015129	lactate transmembrane transporter activity	3	0.0158698	20.5288
GOTERM_BP_DIRECT		GO:0000281	mitotic cytokinesis	4	0.0162428	24.2941
GOTERM_CC_DIRECT		GO:0009925	basal plasma membrane	4	0.0163761	19.4948
GOTERM_BP_DIRECT		GO:0035879	plasma membrane lactate transport	3	0.0169428	25.2043
GOTERM_BP_DIRECT		GO:0055078	sodium ion homeostasis	3	0.0169428	25.2043
GOTERM_CC_DIRECT		GO:0048471	perinuclear region of cytoplasm	20	0.0177211	20.9285
GOTERM_MF_DIRECT		GO:0050699	WW domain binding	4	0.0177574	22.6904
GOTERM_BP_DIRECT		GO:0044344	cellular response to fibroblast growth factor stimulus	4	0.0178045	26.3107
GOTERM_MF_DIRECT		GO:0016705	oxidoreductase activity, acting on paired donors, with incorporation or reduction of molecular oxygen	5	0.0190884	24.1816
GOTERM_BP_DIRECT		GO:2000010	positive regulation of protein localization to cell surface	3	0.0200846	29.1646
GOTERM_BP_DIRECT		GO:0042340	keratan sulfate catabolic process	3	0.0200846	29.1646
GOTERM_BP_DIRECT		GO:0030195	negative regulation of blood coagulation	3	0.0200846	29.1646
GOTERM_CC_DIRECT		GO:0031090	organelle membrane	6	0.0204048	23.7191
GOTERM_BP_DIRECT		GO:0045766	positive regulation of angiogenesis	7	0.0204377	29.5972
GOTERM_MF_DIRECT		GO:0008028	monocarboxylic acid transmembrane transporter activity	3	0.0219817	27.3313
GOTERM_CC_DIRECT		GO:0005819	spindle	7	0.0222711	25.6058
GOTERM_CC_DIRECT		GO:0005788	endoplasmic reticulum lumen	9	0.0231107	26.4404
GOTERM_CC_DIRECT		GO:0005938	cell cortex	7	0.0239123	27.2292
GOTERM_BP_DIRECT		GO:0009612	response to mechanical stimulus	5	0.0239215	33.7337
GOTERM_BP_DIRECT		GO:0010628	positive regulation of gene expression	11	0.0250639	35.0394
GOTERM_BP_DIRECT		GO:0016266	O-glycan processing	5	0.0252671	35.2692
GOTERM_CC_DIRECT		GO:0005925	focal adhesion	14	0.0253333	28.6083
GOTERM_BP_DIRECT		GO:0010951	negative regulation of endopeptidase activity	7	0.025492	35.5225
GOTERM_CC_DIRECT		GO:0030027	lamellipodium	8	0.02596	29.2088
GOTERM_BP_DIRECT		GO:0007160	cell-matrix adhesion	6	0.0261813	36.2933
GOTERM_BP_DIRECT		GO:0006935	chemotaxis	7	0.0264083	36.5451
GOTERM_BP_DIRECT		GO:0032461	positive regulation of protein oligomerization	3	0.0270257	37.2255
GOTERM_MF_DIRECT		GO:0008083	growth factor activity	8	0.0271328	32.6394
GOTERM_BP_DIRECT		GO:0032355	response to estradiol	6	0.0272977	37.5232
GOTERM_BP_DIRECT		GO:0000902	cell morphogenesis	5	0.0280927	38.3853
GOTERM_BP_DIRECT		GO:0016525	negative regulation of angiogenesis	5	0.0280927	38.3853
GOTERM_BP_DIRECT		GO:0055114	oxidation-reduction process	19	0.0284558	38.7754
GOTERM_MF_DIRECT		GO:0004867	serine-type endopeptidase inhibitor activity	6	0.0305039	35.9155
GOTERM_BP_DIRECT		GO:0050930	induction of positive chemotaxis	3	0.0308067	41.245
GOTERM_BP_DIRECT		GO:0032467	positive regulation of cytokinesis	4	0.0309996	41.4434
GOTERM_BP_DIRECT		GO:2001240	negative regulation of extrinsic apoptotic signaling pathway in absence of ligand	4	0.0309996	41.4434
GOTERM_MF_DIRECT		GO:0050431	transforming growth factor beta binding	3	0.0326471	37.9206
GOTERM_CC_DIRECT		GO:0045121	membrane raft	9	0.0334005	35.9907
GOTERM_BP_DIRECT		GO:0051607	defense response to virus	8	0.0346996	45.1295
GOTERM_BP_DIRECT		GO:0030949	positive regulation of vascular endothelial growth factor receptor signaling pathway	3	0.034783	45.21
GOTERM_MF_DIRECT		GO:0004031	aldehyde oxidase activity	2	0.0355772	40.5676
GOTERM_MF_DIRECT		GO:0018479	benzaldehyde dehydrogenase (NAD+) activity	2	0.0355772	40.5676
GOTERM_MF_DIRECT		GO:0008574	ATP-dependent microtubule motor activity, plus-end-directed	3	0.0365693	41.4397
GOTERM_BP_DIRECT		GO:0071306	cellular response to vitamin E	2	0.0368164	47.1389
GOTERM_BP_DIRECT		GO:2000098	negative regulation of smooth muscle cell-matrix adhesion	2	0.0368164	47.1389
GOTERM_BP_DIRECT		GO:0007229	integrin-mediated signaling pathway	6	0.0373202	47.6069
GOTERM_BP_DIRECT		GO:2000811	negative regulation of anoikis	3	0.0389459	49.0904
GOTERM_BP_DIRECT		GO:0071380	cellular response to prostaglandin E stimulus	3	0.0389459	49.0904
GOTERM_BP_DIRECT		GO:0010466	negative regulation of peptidase activity	3	0.0389459	49.0904
GOTERM_CC_DIRECT		GO:0030175	filopodium	5	0.039083	40.7601
GOTERM_CC_DIRECT		GO:0005794	Golgi apparatus	24	0.0396686	41.2325
GOTERM_BP_DIRECT		GO:0042593	glucose homeostasis	6	0.040135	50.1504
GOTERM_MF_DIRECT		GO:0005539	glycosaminoglycan binding	3	0.0406623	44.9135
GOTERM_MF_DIRECT		GO:0004252	serine-type endopeptidase activity	10	0.0411635	45.3254
GOTERM_BP_DIRECT		GO:0007566	embryo implantation	4	0.0428274	52.4742
GOTERM_BP_DIRECT		GO:0033189	response to vitamin A	3	0.0432873	52.8608
GOTERM_BP_DIRECT		GO:0033280	response to vitamin D	3	0.0432873	52.8608
GOTERM_BP_DIRECT		GO:0019373	epoxygenase P450 pathway	3	0.0432873	52.8608
GOTERM_CC_DIRECT		GO:0005783	endoplasmic reticulum	23	0.0441169	44.7087
GOTERM_BP_DIRECT		GO:0001649	osteoblast differentiation	6	0.0445931	53.9424
GOTERM_CC_DIRECT		GO:0031528	microvillus membrane	3	0.0451469	45.4861
GOTERM_BP_DIRECT		GO:0007050	cell cycle arrest	7	0.0480975	56.7307
GOTERM_BP_DIRECT		GO:0043434	response to peptide hormone	4	0.0481039	56.7357
GOTERM_BP_DIRECT		GO:0030334	regulation of cell migration	5	0.0488779	57.3297
GOTERM_BP_DIRECT		GO:0000187	activation of MAPK activity	6	0.0493361	57.6778

## Sheet: KEGG of all differential gene
Category	Term		Count	PValue	Genes	List Total	Pop Hits	Pop Total	Fold Enrichment	Bonferroni	Benjamini	FDR
KEGG_PATHWAY	hsa04512	ECM-receptor interaction	13	7.22125e-08	COL4A2, COL4A1, TNC, ITGA3, COL5A2, LAMB4, LAMA3, ITGA5, ITGAV, COL6A3, LAMC2, COL1A1, SPP1	132	87	6879	7.7871	1.22038e-05	1.22038e-05	8.80103e-05
KEGG_PATHWAY	hsa00982	Drug metabolism - cytochrome P450	10	4.76771e-06	CYP3A5, FMO2, AOX1, MAOB, ADH1C, ADH1B, ADH7, GSTM5, MGST2, ALDH3A1	132	68	6879	7.66377	0.00080542	0.000402791	0.00581057
KEGG_PATHWAY	hsa04510	Focal adhesion	14	0.000137732	COL4A2, COL4A1, TNC, MET, ITGA3, COL5A2, LAMB4, LAMA3, ITGA5, ITGAV, COL6A3, LAMC2, COL1A1, SPP1	132	206	6879	3.5417	0.0230095	0.00772943	0.167735
KEGG_PATHWAY	hsa05146	Amoebiasis	10	0.000172672	LAMB4, COL4A2, LAMA3, COL4A1, CXCL8, SERPINB1, IL1B, LAMC2, COL1A1, COL5A2	132	106	6879	4.91638	0.0287623	0.00726946	0.210244
KEGG_PATHWAY	hsa00350	Tyrosine metabolism	6	0.00047604	AOX1, MAOB, ADH1C, ADH1B, ADH7, ALDH3A1	132	35	6879	8.93377	0.0773174	0.0159652	0.57864
KEGG_PATHWAY	hsa05204	Chemical carcinogenesis	8	0.000774218	CYP3A5, CYP2C18, ADH1C, ADH1B, ADH7, GSTM5, MGST2, ALDH3A1	132	80	6879	5.21136	0.122689	0.0215794	0.939517
KEGG_PATHWAY	hsa04151	PI3K-Akt signaling pathway	17	0.000800319	COL4A2, COL4A1, TNC, MET, FGF10, ITGA3, COL5A2, OSM, LAMB4, LAMA3, ITGA5, ITGAV, COL6A3, LAMC2, COL1A1, PRKAA2, SPP1	132	345	6879	2.56792	0.126553	0.0191441	0.971049
KEGG_PATHWAY	hsa00830	Retinol metabolism	7	0.00129032	ALDH1A1, CYP3A5, CYP2C18, AOX1, ADH1C, ADH1B, ADH7	132	64	6879	5.69993	0.196039	0.026907	1.5613
KEGG_PATHWAY	hsa00980	Metabolism of xenobiotics by cytochrome P450	7	0.00273115	CYP3A5, ADH1C, ADH1B, ADH7, GSTM5, MGST2, ALDH3A1	132	74	6879	4.92967	0.370101	0.0500587	3.27825
KEGG_PATHWAY	hsa05202	Transcriptional misregulation in cancer	10	0.0044377	MMP9, PPARG, MET, CXCL8, PBX1, ZBTB16, MMP3, MEIS1, HPGD, PLAU	132	167	6879	3.12058	0.528408	0.0724087	5.27627
KEGG_PATHWAY	hsa05222	Small cell lung cancer	7	0.00544164	LAMB4, COL4A2, LAMA3, COL4A1, ITGAV, LAMC2, ITGA3	132	85	6879	4.29171	0.602337	0.080414	6.43391
KEGG_PATHWAY	hsa04974	Protein digestion and absorption	7	0.00643856	COL4A2, COL14A1, COL4A1, COL6A3, COL12A1, COL1A1, COL5A2	132	88	6879	4.1454	0.664333	0.0869545	7.57057
KEGG_PATHWAY	hsa02010	ABC transporters	5	0.00946483	ABCA8, ABCA10, ABCA9, ABCA6, ABCA12	132	44	6879	5.922	0.799547	0.116292	10.9439
KEGG_PATHWAY	hsa04610	Complement and coagulation cascades	6	0.00985147	F13A1, SERPINE1, CFH, CFD, PROS1, PLAU	132	69	6879	4.53162	0.812346	0.112646	11.3666
KEGG_PATHWAY	hsa05200	Pathways in cancer	15	0.017001	COL4A2, COL4A1, MMP9, MET, PPARG, CXCL8, FGF10, ITGA3, ZBTB16, CXCL12, MMP1, LAMB4, LAMA3, ITGAV, LAMC2	132	393	6879	1.98907	0.94486	0.175676	18.8592
KEGG_PATHWAY	hsa04064	NF-kappa B signaling pathway	6	0.0247418	CXCL8, IL1B, TNFAIP3, CXCL12, PLAU, BLNK	132	87	6879	3.59404	0.985505	0.232505	26.3126
KEGG_PATHWAY	hsa05323	Rheumatoid arthritis	6	0.0258444	CXCL8, IL1B, MMP3, ATP6V0A4, CXCL12, MMP1	132	88	6879	3.5532	0.988027	0.229182	27.3216
KEGG_PATHWAY	hsa05205	Proteoglycans in cancer	9	0.0366452	ANK2, ITGA5, ITGAV, LUM, MMP9, MET, PDCD4, HOXD10, PLAU	132	200	6879	2.34511	0.998181	0.295678	36.5558
