# Supplementary material for: Bioinformatics analysis of laryngeal squamous cell carcinoma: seeking key candidate genes and pathways
Source: PeerJ. 2021 Apr 14;9:e11259. doi: 10.7717/peerj.11259 (PMC8052978; doi:10.7717/peerj.11259)
Supplement: Supplemental Information 3 [file peerj-09-11259-s003.txt]

Category	Term	Count	%	PValue	Genes	List Total	Pop Hits	Pop Total	Fold Enrichment	Bonferroni	Benjamini	FDR
KEGG_PATHWAY	hsa04512:ECM-receptor interaction	13	0.026148523614128248	7.221249735696556E-8	COL4A2, COL4A1, TNC, ITGA3, COL5A2, LAMB4, LAMA3, ITGA5, ITGAV, COL6A3, LAMC2, COL1A1, SPP1	132	87	6879	7.7870950888192265	1.2203838019475555E-5	1.2203838019475555E-5	8.801025240812166E-5
KEGG_PATHWAY	hsa00982:Drug metabolism - cytochrome P450	10	0.020114248933944808	4.7677068043067934E-6	CYP3A5, FMO2, AOX1, MAOB, ADH1C, ADH1B, ADH7, GSTM5, MGST2, ALDH3A1	132	68	6879	7.663770053475936	8.054198458855577E-4	4.0279104325502413E-4	0.0058105739826674885
KEGG_PATHWAY	hsa04510:Focal adhesion	14	0.028159948507522726	1.3773240860040872E-4	COL4A2, COL4A1, TNC, MET, ITGA3, COL5A2, LAMB4, LAMA3, ITGA5, ITGAV, COL6A3, LAMC2, COL1A1, SPP1	132	206	6879	3.5417034421888793	0.023009528873502605	0.007729433165455268	0.16773459481806974
KEGG_PATHWAY	hsa05146:Amoebiasis	10	0.020114248933944808	1.7267183725898908E-4	LAMB4, COL4A2, LAMA3, COL4A1, CXCL8, SERPINB1, IL1B, LAMC2, COL1A1, COL5A2	132	106	6879	4.916380789022298	0.028762318190117542	0.0072694637448252886	0.2102437753068842
KEGG_PATHWAY	hsa00350:Tyrosine metabolism	6	0.012068549360366885	4.7604044289138253E-4	AOX1, MAOB, ADH1C, ADH1B, ADH7, ALDH3A1	132	35	6879	8.933766233766235	0.07731740699189404	0.01596518156815052	0.578640433970179
KEGG_PATHWAY	hsa05204:Chemical carcinogenesis	8	0.016091399147155842	7.742184255099048E-4	CYP3A5, CYP2C18, ADH1C, ADH1B, ADH7, GSTM5, MGST2, ALDH3A1	132	80	6879	5.211363636363637	0.12268887639626269	0.02157935927842425	0.9395168799703701
KEGG_PATHWAY	hsa04151:PI3K-Akt signaling pathway	17	0.034194223187706166	8.003193821718202E-4	COL4A2, COL4A1, TNC, MET, FGF10, ITGA3, COL5A2, OSM, LAMB4, LAMA3, ITGA5, ITGAV, COL6A3, LAMC2, COL1A1, PRKAA2, SPP1	132	345	6879	2.5679183135704875	0.12655326288849	0.019144111172397782	0.9710488319671584
KEGG_PATHWAY	hsa00830:Retinol metabolism	7	0.014079974253761363	0.0012903186909717676	ALDH1A1, CYP3A5, CYP2C18, AOX1, ADH1C, ADH1B, ADH7	132	64	6879	5.6999289772727275	0.19603911850808298	0.026906963553382512	1.5612980806055554
KEGG_PATHWAY	hsa00980:Metabolism of xenobiotics by cytochrome P450	7	0.014079974253761363	0.002731150228306744	CYP3A5, ADH1C, ADH1B, ADH7, GSTM5, MGST2, ALDH3A1	132	74	6879	4.929668304668305	0.37010103118261006	0.050058707122521806	3.2782538003670147
KEGG_PATHWAY	hsa05202:Transcriptional misregulation in cancer	10	0.020114248933944808	0.004437703808146395	MMP9, PPARG, MET, CXCL8, PBX1, ZBTB16, MMP3, MEIS1, HPGD, PLAU	132	167	6879	3.1205770277626566	0.5284079461555167	0.07240874015921905	5.27627430073585
KEGG_PATHWAY	hsa05222:Small cell lung cancer	7	0.014079974253761363	0.005441644626788007	LAMB4, COL4A2, LAMA3, COL4A1, ITGAV, LAMC2, ITGA3	132	85	6879	4.291711229946524	0.6023365473821067	0.0804140347302289	6.433908059067139
KEGG_PATHWAY	hsa04974:Protein digestion and absorption	7	0.014079974253761363	0.006438557039101843	COL4A2, COL14A1, COL4A1, COL6A3, COL12A1, COL1A1, COL5A2	132	88	6879	4.145402892561983	0.6643325017290598	0.08695445666036616	7.570573459748164
KEGG_PATHWAY	hsa02010:ABC transporters	5	0.010057124466972404	0.009464834774670345	ABCA8, ABCA10, ABCA9, ABCA6, ABCA12	132	44	6879	5.922004132231406	0.7995468959724	0.11629222536089234	10.943907418158826
KEGG_PATHWAY	hsa04610:Complement and coagulation cascades	6	0.012068549360366885	0.009851473744247042	F13A1, SERPINE1, CFH, CFD, PROS1, PLAU	132	69	6879	4.5316205533596845	0.8123457638529116	0.11264576447244856	11.366646496516818
KEGG_PATHWAY	hsa05200:Pathways in cancer	15	0.030171373400917207	0.017000992416687892	COL4A2, COL4A1, MMP9, MET, PPARG, CXCL8, FGF10, ITGA3, ZBTB16, CXCL12, MMP1, LAMB4, LAMA3, ITGAV, LAMC2	132	393	6879	1.9890700902151282	0.9448595362018303	0.17567584200647623	18.85919590237899
KEGG_PATHWAY	hsa04064:NF-kappa B signaling pathway	6	0.012068549360366885	0.024741833425157157	CXCL8, IL1B, TNFAIP3, CXCL12, PLAU, BLNK	132	87	6879	3.5940438871473357	0.985505218628767	0.2325046916861423	26.31262203095939
KEGG_PATHWAY	hsa05323:Rheumatoid arthritis	6	0.012068549360366885	0.025844440436023703	CXCL8, IL1B, MMP3, ATP6V0A4, CXCL12, MMP1	132	88	6879	3.553202479338843	0.9880274966555368	0.229181628664879	27.32157424237175
KEGG_PATHWAY	hsa05205:Proteoglycans in cancer	9	0.018102824040550324	0.03664520979182359	ANK2, ITGA5, ITGAV, LUM, MMP9, MET, PDCD4, HOXD10, PLAU	132	200	6879	2.345113636363636	0.9981808096400918	0.2956783989407862	36.55577095551432
KEGG_PATHWAY	hsa04640:Hematopoietic cell lineage	5	0.010057124466972404	0.08370960366193736	CD34, ITGA5, IL1B, ITGA3, CD24	132	87	6879	2.9950365726227797	0.9999996166462016	0.5404902563719114	65.54343670974967
KEGG_PATHWAY	hsa04060:Cytokine-cytokine receptor interaction	9	0.018102824040550324	0.0916755036901611	OSM, IL12RB2, TNFRSF9, LIFR, CXCL8, IL1B, IL24, CXCL12, CXCL10	132	243	6879	1.93013468013468	0.9999999123537153	0.5562517273023854	69.02188729233087
