# Supplementary material for: Bioinformatics analysis of laryngeal squamous cell carcinoma: seeking key candidate genes and pathways
Source: PeerJ. 2021 Apr 14;9:e11259. doi: 10.7717/peerj.11259 (PMC8052978; doi:10.7717/peerj.11259)
Supplement: Supplemental Information 4 [file peerj-09-11259-s004.txt]

Category	Term	Count	%	PValue	Genes	List Total	Pop Hits	Pop Total	Fold Enrichment	Bonferroni	Benjamini	FDR
KEGG_PATHWAY	cfa04114:Oocyte meiosis	2	0.12048192771084339	0.01600000000007061	BUB1, AURKA	2	108	6750	62.5	0.047236096000205174	0.047236096000205174	4.950652196319871
