# Supplementary material for: Bioinformatics analysis of laryngeal squamous cell carcinoma: seeking key candidate genes and pathways
Source: PeerJ. 2021 Apr 14;9:e11259. doi: 10.7717/peerj.11259 (PMC8052978; doi:10.7717/peerj.11259)
Supplement: Supplemental Information 5 [file peerj-09-11259-s005.zip]

Archive with 2 entries (2 files):
- GSE107591_series_matrix.txt
- GSE59102_series_matrix.txt
