# Supplementary material for: Bioinformatics analysis of laryngeal squamous cell carcinoma: seeking key candidate genes and pathways
Source: PeerJ. 2021 Apr 14;9:e11259. doi: 10.7717/peerj.11259 (PMC8052978; doi:10.7717/peerj.11259)
Supplement: Supplemental Information 5 [file peerj-09-11259-s005.zip › GSE107591_series_matrix.txt]

!Series_title	"The oncogenic role of circPVT1 in head and neck squamous cell carcinoma is mediated through the mutant p53/YAP/TEAD complex"
!Series_geo_accession	"GSE107591"
!Series_status	"Public on Dec 01 2017"
!Series_submission_date	"Dec 01 2017"
!Series_last_update_date	"Oct 02 2020"
!Series_pubmed_id	"29262850"
!Series_pubmed_id	"32967703"
!Series_summary	"Background: circular RNAs are a class of endogenous RNAs with various functions in eukaryotic cells. Worthy of note, circular RNAs play a critical role in cancer. Currently, nothing is known about the role of circular RNAs in head and neck squamous cell carcinoma (HNSCC). The identification of circular RNAs in HNSCC might become useful for diagnostic and therapeutic strategies in HNSCC."
!Series_summary	"Results: Using samples from 115 HNSCC patients, we find that circPVT1 is over-expressed in tumors compared to matched non-tumoral tissues, with particular enrichment in patients with TP53 mutations. The circPVT1 up- and down-regulation determine, respectively, an increase and a reduction of the malignant phenotype in HNSCC cell lines. We show that circPVT1 expression is transcriptionally enhanced by the mut-p53/YAP/TEAD complex. CircPVT1 acts as an oncogene modulating the expression of miR-497-5p and genes involved in the control of cell proliferation."
!Series_summary	"Conclusions: This study shows the oncogenic role of circPVT1 in HNSCC, extending the current knowledge about the role of circular RNAs in cancer."
!Series_overall_design	"We show here Affymetrix profiling of 23 normal and 24 tumor tissues. To select miRNA-497-5p targets, we performed a correlation analysis between miRNA-497-5p expression [1] and mRNA expression analysis of 14 patients with TP53 mutations and 9 normal matched patients.  [1] Ganci F, Sacconi A, Bossel Ben-Moshe N, Manciocco V, Sperduti I, Strigari L, et al. Expression of TP53 mutation-associated microRNAs predicts clinical outcome in head and neck squamous cell carcinoma patients. Ann Oncol. 2013;24:3082-088."
!Series_type	"Expression profiling by array"
!Series_contributor	"Giovanni,,Blandino"
!Series_contributor	"Andrea,,Sacconi"
!Series_sample_id	"GSM2871752 GSM2871753 GSM2871754 GSM2871755 GSM2871756 GSM2871757 GSM2871758 GSM2871759 GSM2871760 GSM2871761 GSM2871762 GSM2871763 GSM2871764 GSM2871765 GSM2871766 GSM2871767 GSM2871768 GSM2871769 GSM2871770 GSM2871771 GSM2871772 GSM2871773 GSM2871774 GSM2871775 GSM2871776 GSM2871777 GSM2871778 GSM2871779 GSM2871780 GSM2871781 GSM2871782 GSM2871783 GSM2871784 GSM2871785 GSM2871786 GSM2871787 GSM2871788 GSM2871789 GSM2871790 GSM2871791 GSM2871792 GSM2871793 GSM2871794 GSM2871795 GSM2871796 GSM2871797 GSM2871798 "
!Series_contact_name	"andrea,,sacconi"
!Series_contact_institute	"regina elena cancer institute"
!Series_contact_address	"via elio chianesi"
!Series_contact_city	"rome"
!Series_contact_zip/postal_code	"00144"
!Series_contact_country	"Italy"
!Series_supplementary_file	"ftp://ftp.ncbi.nlm.nih.gov/geo/series/GSE107nnn/GSE107591/suppl/GSE107591_RAW.tar"
!Series_platform_id	"GPL6244"
!Series_platform_taxid	"9606"
!Series_sample_taxid	"9606"
!Series_relation	"BioProject: https://www.ncbi.nlm.nih.gov/bioproject/PRJNA420693"

!Sample_title	"68N"	"73N"	"73T"	"74N"	"74T"	"55T"	"62N"	"62T"	"65N"	"65T"	"67N"	"67T"	"68T"	"76N"	"76T"	"80N"	"80T"	"81N"	"81T"	"69N"	"82N"	"82T"	"84N"	"84T"	"85N"	"85T"	"86N"	"86T"	"88N"	"88T"	"91N"	"91T"	"69T"	"104N"	"104T"	"105N"	"105T"	"113N"	"113T"	"71N"	"121N"	"121T"	"122N"	"122T"	"133N"	"133T"	"71T"
!Sample_geo_accession	"GSM2871752"	"GSM2871753"	"GSM2871754"	"GSM2871755"	"GSM2871756"	"GSM2871757"	"GSM2871758"	"GSM2871759"	"GSM2871760"	"GSM2871761"	"GSM2871762"	"GSM2871763"	"GSM2871764"	"GSM2871765"	"GSM2871766"	"GSM2871767"	"GSM2871768"	"GSM2871769"	"GSM2871770"	"GSM2871771"	"GSM2871772"	"GSM2871773"	"GSM2871774"	"GSM2871775"	"GSM2871776"	"GSM2871777"	"GSM2871778"	"GSM2871779"	"GSM2871780"	"GSM2871781"	"GSM2871782"	"GSM2871783"	"GSM2871784"	"GSM2871785"	"GSM2871786"	"GSM2871787"	"GSM2871788"	"GSM2871789"	"GSM2871790"	"GSM2871791"	"GSM2871792"	"GSM2871793"	"GSM2871794"	"GSM2871795"	"GSM2871796"	"GSM2871797"	"GSM2871798"
!Sample_status	"Public on Dec 01 2017"	"Public on Dec 01 2017"	"Public on Dec 01 2017"	"Public on Dec 01 2017"	"Public on Dec 01 2017"	"Public on Dec 01 2017"	"Public on Dec 01 2017"	"Public on Dec 01 2017"	"Public on Dec 01 2017"	"Public on Dec 01 2017"	"Public on Dec 01 2017"	"Public on Dec 01 2017"	"Public on Dec 01 2017"	"Public on Dec 01 2017"	"Public on Dec 01 2017"	"Public on Dec 01 2017"	"Public on Dec 01 2017"	"Public on Dec 01 2017"	"Public on Dec 01 2017"	"Public on Dec 01 2017"	"Public on Dec 01 2017"	"Public on Dec 01 2017"	"Public on Dec 01 2017"	"Public on Dec 01 2017"	"Public on Dec 01 2017"	"Public on Dec 01 2017"	"Public on Dec 01 2017"	"Public on Dec 01 2017"	"Public on Dec 01 2017"	"Public on Dec 01 2017"	"Public on Dec 01 2017"	"Public on Dec 01 2017"	"Public on Dec 01 2017"	"Public on Dec 01 2017"	"Public on Dec 01 2017"	"Public on Dec 01 2017"	"Public on Dec 01 2017"	"Public on Dec 01 2017"	"Public on Dec 01 2017"	"Public on Dec 01 2017"	"Public on Dec 01 2017"	"Public on Dec 01 2017"	"Public on Dec 01 2017"	"Public on Dec 01 2017"	"Public on Dec 01 2017"	"Public on Dec 01 2017"	"Public on Dec 01 2017"
!Sample_submission_date	"Dec 01 2017"	"Dec 01 2017"	"Dec 01 2017"	"Dec 01 2017"	"Dec 01 2017"	"Dec 01 2017"	"Dec 01 2017"	"Dec 01 2017"	"Dec 01 2017"	"Dec 01 2017"	"Dec 01 2017"	"Dec 01 2017"	"Dec 01 2017"	"Dec 01 2017"	"Dec 01 2017"	"Dec 01 2017"	"Dec 01 2017"	"Dec 01 2017"	"Dec 01 2017"	"Dec 01 2017"	"Dec 01 2017"	"Dec 01 2017"	"Dec 01 2017"	"Dec 01 2017"	"Dec 01 2017"	"Dec 01 2017"	"Dec 01 2017"	"Dec 01 2017"	"Dec 01 2017"	"Dec 01 2017"	"Dec 01 2017"	"Dec 01 2017"	"Dec 01 2017"	"Dec 01 2017"	"Dec 01 2017"	"Dec 01 2017"	"Dec 01 2017"	"Dec 01 2017"	"Dec 01 2017"	"Dec 01 2017"	"Dec 01 2017"	"Dec 01 2017"	"Dec 01 2017"	"Dec 01 2017"	"Dec 01 2017"	"Dec 01 2017"	"Dec 01 2017"
!Sample_last_update_date	"Jan 23 2018"	"Jan 23 2018"	"Jan 23 2018"	"Jan 23 2018"	"Jan 23 2018"	"Jan 23 2018"	"Jan 23 2018"	"Jan 23 2018"	"Jan 23 2018"	"Jan 23 2018"	"Jan 23 2018"	"Jan 23 2018"	"Jan 23 2018"	"Jan 23 2018"	"Jan 23 2018"	"Jan 23 2018"	"Jan 23 2018"	"Jan 23 2018"	"Jan 23 2018"	"Jan 23 2018"	"Jan 23 2018"	"Jan 23 2018"	"Jan 23 2018"	"Jan 23 2018"	"Jan 23 2018"	"Jan 23 2018"	"Jan 23 2018"	"Jan 23 2018"	"Jan 23 2018"	"Jan 23 2018"	"Jan 23 2018"	"Jan 23 2018"	"Jan 23 2018"	"Jan 23 2018"	"Jan 23 2018"	"Jan 23 2018"	"Jan 23 2018"	"Jan 23 2018"	"Jan 23 2018"	"Jan 23 2018"	"Jan 23 2018"	"Jan 23 2018"	"Jan 23 2018"	"Jan 23 2018"	"Jan 23 2018"	"Jan 23 2018"	"Jan 23 2018"
!Sample_type	"RNA"	"RNA"	"RNA"	"RNA"	"RNA"	"RNA"	"RNA"	"RNA"	"RNA"	"RNA"	"RNA"	"RNA"	"RNA"	"RNA"	"RNA"	"RNA"	"RNA"	"RNA"	"RNA"	"RNA"	"RNA"	"RNA"	"RNA"	"RNA"	"RNA"	"RNA"	"RNA"	"RNA"	"RNA"	"RNA"	"RNA"	"RNA"	"RNA"	"RNA"	"RNA"	"RNA"	"RNA"	"RNA"	"RNA"	"RNA"	"RNA"	"RNA"	"RNA"	"RNA"	"RNA"	"RNA"	"RNA"
!Sample_channel_count	"1"	"1"	"1"	"1"	"1"	"1"	"1"	"1"	"1"	"1"	"1"	"1"	"1"	"1"	"1"	"1"	"1"	"1"	"1"	"1"	"1"	"1"	"1"	"1"	"1"	"1"	"1"	"1"	"1"	"1"	"1"	"1"	"1"	"1"	"1"	"1"	"1"	"1"	"1"	"1"	"1"	"1"	"1"	"1"	"1"	"1"	"1"
!Sample_source_name_ch1	"normal"	"normal"	"tumor"	"normal"	"tumor"	"tumor"	"normal"	"tumor"	"normal"	"tumor"	"normal"	"tumor"	"tumor"	"normal"	"tumor"	"normal"	"tumor"	"normal"	"tumor"	"normal"	"normal"	"tumor"	"normal"	"tumor"	"normal"	"tumor"	"normal"	"tumor"	"normal"	"tumor"	"normal"	"tumor"	"tumor"	"normal"	"tumor"	"normal"	"tumor"	"normal"	"tumor"	"normal"	"normal"	"tumor"	"normal"	"tumor"	"normal"	"tumor"	"tumor"
!Sample_organism_ch1	"Homo sapiens"	"Homo sapiens"	"Homo sapiens"	"Homo sapiens"	"Homo sapiens"	"Homo sapiens"	"Homo sapiens"	"Homo sapiens"	"Homo sapiens"	"Homo sapiens"	"Homo sapiens"	"Homo sapiens"	"Homo sapiens"	"Homo sapiens"	"Homo sapiens"	"Homo sapiens"	"Homo sapiens"	"Homo sapiens"	"Homo sapiens"	"Homo sapiens"	"Homo sapiens"	"Homo sapiens"	"Homo sapiens"	"Homo sapiens"	"Homo sapiens"	"Homo sapiens"	"Homo sapiens"	"Homo sapiens"	"Homo sapiens"	"Homo sapiens"	"Homo sapiens"	"Homo sapiens"	"Homo sapiens"	"Homo sapiens"	"Homo sapiens"	"Homo sapiens"	"Homo sapiens"	"Homo sapiens"	"Homo sapiens"	"Homo sapiens"	"Homo sapiens"	"Homo sapiens"	"Homo sapiens"	"Homo sapiens"	"Homo sapiens"	"Homo sapiens"	"Homo sapiens"
!Sample_characteristics_ch1	"tissue: HN normal tissue"	"tissue: HN normal tissue"	"tissue: HN tumor tissue"	"tissue: HN normal tissue"	"tissue: HN tumor tissue"	"tissue: HN tumor tissue"	"tissue: HN normal tissue"	"tissue: HN tumor tissue"	"tissue: HN normal tissue"	"tissue: HN tumor tissue"	"tissue: HN normal tissue"	"tissue: HN tumor tissue"	"tissue: HN tumor tissue"	"tissue: HN normal tissue"	"tissue: HN tumor tissue"	"tissue: HN normal tissue"	"tissue: HN tumor tissue"	"tissue: HN normal tissue"	"tissue: HN tumor tissue"	"tissue: HN normal tissue"	"tissue: HN normal tissue"	"tissue: HN tumor tissue"	"tissue: HN normal tissue"	"tissue: HN tumor tissue"	"tissue: HN normal tissue"	"tissue: HN tumor tissue"	"tissue: HN normal tissue"	"tissue: HN tumor tissue"	"tissue: HN normal tissue"	"tissue: HN tumor tissue"	"tissue: HN normal tissue"	"tissue: HN tumor tissue"	"tissue: HN tumor tissue"	"tissue: HN normal tissue"	"tissue: HN tumor tissue"	"tissue: HN normal tissue"	"tissue: HN tumor tissue"	"tissue: HN normal tissue"	"tissue: HN tumor tissue"	"tissue: HN normal tissue"	"tissue: HN normal tissue"	"tissue: HN tumor tissue"	"tissue: HN normal tissue"	"tissue: HN tumor tissue"	"tissue: HN normal tissue"	"tissue: HN tumor tissue"	"tissue: HN tumor tissue"
!Sample_characteristics_ch1	"site: Oral Cavity"	"site: Larynx"	"site: Larynx"	"site: Larynx"	"site: Larynx"	"site: Oral Cavity"	"site: Oral Cavity"	"site: Oral Cavity"	"site: Oral Cavity"	"site: Oral Cavity"	"site: Oral Cavity"	"site: Oral Cavity"	"site: Oral Cavity"	"site: Oral Cavity"	"site: Oral Cavity"	"site: Pharynx"	"site: Pharynx"	"site: Oral Cavity"	"site: Oral Cavity"	"site: Oral Cavity"	"site: Larynx"	"site: Larynx"	"site: Oral Cavity"	"site: Oral Cavity"	"site: Oral Cavity"	"site: Oral Cavity"	"site: Pharynx"	"site: Pharynx"	"site: Oral Cavity"	"site: Oral Cavity"	"site: Oral Cavity"	"site: Oral Cavity"	"site: Oral Cavity"	"site: Oral Cavity"	"site: Oral Cavity"	"site: Pharynx"	"site: Pharynx"	"site: Larynx"	"site: Larynx"	"site: Oral Cavity"	"site: Oral Cavity"	"site: Oral Cavity"	"site: Oral Cavity"	"site: Oral Cavity"	"site: Oral Cavity"	"site: Oral Cavity"	"site: Oral Cavity"
!Sample_characteristics_ch1	"gender: Male"	"gender: Female"	"gender: Female"	"gender: Male"	"gender: Male"	"gender: Female"	"gender: Male"	"gender: Male"	"gender: Female"	"gender: Female"	"gender: Male"	"gender: Male"	"gender: Male"	"gender: Female"	"gender: Female"	"gender: Male"	"gender: Male"	"gender: Female"	"gender: Female"	"gender: Male"	"gender: Male"	"gender: Male"	"gender: Male"	"gender: Male"	"gender: Female"	"gender: Female"	"gender: Male"	"gender: Male"	"gender: Female"	"gender: Female"	"gender: Male"	"gender: Male"	"gender: Male"	"gender: Male"	"gender: Male"	"gender: Male"	"gender: Male"	"gender: Male"	"gender: Male"	"gender: Female"	"gender: Male"	"gender: Male"	"gender: Male"	"gender: Male"	"gender: Male"	"gender: Male"	"gender: Female"
!Sample_characteristics_ch1	"g: G2"	"g: G2"	"g: G2"	"g: G3"	"g: G3"	"g: G3"	"g: G2"	"g: G2"	"g: G2"	"g: G2"	"g: G2"	"g: G2"	"g: G2"	"g: G3"	"g: G3"	"g: G2"	"g: G2"	"g: G2"	"g: G2"	"g: G2"	"g: G2"	"g: G2"	"g: G1"	"g: G1"	"g: G3"	"g: G3"	"g: NA"	"g: NA"	"g: G2"	"g: G2"	"g: G2"	"g: G2"	"g: G2"	"g: G3"	"g: G3"	"g: NA"	"g: NA"	"g: G3"	"g: G3"	"g: G2"	"g: G2"	"g: G2"	"g: G2"	"g: G2"	"g: G2"	"g: G2"	"g: G2"
!Sample_characteristics_ch1	"t: T1"	"t: T4"	"t: T4"	"t: T4"	"t: T4"	"t: T3"	"t: T1"	"t: T1"	"t: T2"	"t: T2"	"t: T2"	"t: T2"	"t: T1"	"t: T2"	"t: T2"	"t: T2"	"t: T2"	"t: T2"	"t: T2"	"t: T3"	"t: T3"	"t: T3"	"t: T3"	"t: T3"	"t: T2"	"t: T2"	"t: T4"	"t: T4"	"t: T1"	"t: T1"	"t: T2"	"t: T2"	"t: T3"	"t: T2"	"t: T2"	"t: NA"	"t: NA"	"t: T2"	"t: T2"	"t: T4"	"t: T4"	"t: T4"	"t: T1"	"t: T1"	"t: T1"	"t: T1"	"t: T4"
!Sample_characteristics_ch1	"n: N0"	"n: N0"	"n: N0"	"n: N0"	"n: N0"	"n: N0"	"n: N0"	"n: N0"	"n: N+"	"n: N+"	"n: N+"	"n: N+"	"n: N0"	"n: N0"	"n: N0"	"n: N0"	"n: N0"	"n: N0"	"n: N0"	"n: N+"	"n: N0"	"n: N0"	"n: N0"	"n: N0"	"n: N0"	"n: N0"	"n: N+"	"n: N+"	"n: N+"	"n: N+"	"n: N+"	"n: N+"	"n: N+"	"n: N+"	"n: N+"	"n: N+"	"n: N+"	"n: N0"	"n: N0"	"n: N+"	"n: N+"	"n: N+"	"n: N+"	"n: N+"	"n: N+"	"n: N+"	"n: N+"
!Sample_characteristics_ch1	"mut p53: NA"	"mut p53: NA"	"mut p53: WT"	"mut p53: NA"	"mut p53: mutP53"	"mut p53: mutP53"	"mut p53: NA"	"mut p53: mutP53"	"mut p53: NA"	"mut p53: WT"	"mut p53: NA"	"mut p53: WT"	"mut p53: mutP53"	"mut p53: NA"	"mut p53: mutP53"	"mut p53: NA"	"mut p53: mutP53"	"mut p53: NA"	"mut p53: WT"	"mut p53: NA"	"mut p53: NA"	"mut p53: mutP53"	"mut p53: NA"	"mut p53: mutP53"	"mut p53: NA"	"mut p53: WT"	"mut p53: NA"	"mut p53: mutP53"	"mut p53: NA"	"mut p53: mutP53"	"mut p53: NA"	"mut p53: NA"	"mut p53: mutP53"	"mut p53: NA"	"mut p53: mutP53"	"mut p53: NA"	"mut p53: mutP53"	"mut p53: NA"	"mut p53: mutP53"	"mut p53: NA"	"mut p53: NA"	"mut p53: WT"	"mut p53: NA"	"mut p53: WT"	"mut p53: NA"	"mut p53: mutP53"	"mut p53: WT"
!Sample_characteristics_ch1	"disease state: HNSCC"	"disease state: HNSCC"	"disease state: HNSCC"	"disease state: HNSCC"	"disease state: HNSCC"	"disease state: HNSCC"	"disease state: HNSCC"	"disease state: HNSCC"	"disease state: HNSCC"	"disease state: HNSCC"	"disease state: HNSCC"	"disease state: HNSCC"	"disease state: HNSCC"	"disease state: HNSCC"	"disease state: HNSCC"	"disease state: HNSCC"	"disease state: HNSCC"	"disease state: HNSCC"	"disease state: HNSCC"	"disease state: HNSCC"	"disease state: HNSCC"	"disease state: HNSCC"	"disease state: HNSCC"	"disease state: HNSCC"	"disease state: HNSCC"	"disease state: HNSCC"	"disease state: HNSCC"	"disease state: HNSCC"	"disease state: HNSCC"	"disease state: HNSCC"	"disease state: HNSCC"	"disease state: HNSCC"	"disease state: HNSCC"	"disease state: HNSCC"	"disease state: HNSCC"	"disease state: HNSCC"	"disease state: HNSCC"	"disease state: HNSCC"	"disease state: HNSCC"	"disease state: HNSCC"	"disease state: HNSCC"	"disease state: HNSCC"	"disease state: HNSCC"	"disease state: HNSCC"	"disease state: HNSCC"	"disease state: HNSCC"	"disease state: HNSCC"
!Sample_treatment_protocol_ch1	"Tissues were disrupted and homogenized using QIAzol Lysis Reagent  (Qiagen, Chatsworth, CA)"	"Tissues were disrupted and homogenized using QIAzol Lysis Reagent  (Qiagen, Chatsworth, CA)"	"Tissues were disrupted and homogenized using QIAzol Lysis Reagent  (Qiagen, Chatsworth, CA)"	"Tissues were disrupted and homogenized using QIAzol Lysis Reagent  (Qiagen, Chatsworth, CA)"	"Tissues were disrupted and homogenized using QIAzol Lysis Reagent  (Qiagen, Chatsworth, CA)"	"Tissues were disrupted and homogenized using QIAzol Lysis Reagent  (Qiagen, Chatsworth, CA)"	"Tissues were disrupted and homogenized using QIAzol Lysis Reagent  (Qiagen, Chatsworth, CA)"	"Tissues were disrupted and homogenized using QIAzol Lysis Reagent  (Qiagen, Chatsworth, CA)"	"Tissues were disrupted and homogenized using QIAzol Lysis Reagent  (Qiagen, Chatsworth, CA)"	"Tissues were disrupted and homogenized using QIAzol Lysis Reagent  (Qiagen, Chatsworth, CA)"	"Tissues were disrupted and homogenized using QIAzol Lysis Reagent  (Qiagen, Chatsworth, CA)"	"Tissues were disrupted and homogenized using QIAzol Lysis Reagent  (Qiagen, Chatsworth, CA)"	"Tissues were disrupted and homogenized using QIAzol Lysis Reagent  (Qiagen, Chatsworth, CA)"	"Tissues were disrupted and homogenized using QIAzol Lysis Reagent  (Qiagen, Chatsworth, CA)"	"Tissues were disrupted and homogenized using QIAzol Lysis Reagent  (Qiagen, Chatsworth, CA)"	"Tissues were disrupted and homogenized using QIAzol Lysis Reagent  (Qiagen, Chatsworth, CA)"	"Tissues were disrupted and homogenized using QIAzol Lysis Reagent  (Qiagen, Chatsworth, CA)"	"Tissues were disrupted and homogenized using QIAzol Lysis Reagent  (Qiagen, Chatsworth, CA)"	"Tissues were disrupted and homogenized using QIAzol Lysis Reagent  (Qiagen, Chatsworth, CA)"	"Tissues were disrupted and homogenized using QIAzol Lysis Reagent  (Qiagen, Chatsworth, CA)"	"Tissues were disrupted and homogenized using QIAzol Lysis Reagent  (Qiagen, Chatsworth, CA)"	"Tissues were disrupted and homogenized using QIAzol Lysis Reagent  (Qiagen, Chatsworth, CA)"	"Tissues were disrupted and homogenized using QIAzol Lysis Reagent  (Qiagen, Chatsworth, CA)"	"Tissues were disrupted and homogenized using QIAzol Lysis Reagent  (Qiagen, Chatsworth, CA)"	"Tissues were disrupted and homogenized using QIAzol Lysis Reagent  (Qiagen, Chatsworth, CA)"	"Tissues were disrupted and homogenized using QIAzol Lysis Reagent  (Qiagen, Chatsworth, CA)"	"Tissues were disrupted and homogenized using QIAzol Lysis Reagent  (Qiagen, Chatsworth, CA)"	"Tissues were disrupted and homogenized using QIAzol Lysis Reagent  (Qiagen, Chatsworth, CA)"	"Tissues were disrupted and homogenized using QIAzol Lysis Reagent  (Qiagen, Chatsworth, CA)"	"Tissues were disrupted and homogenized using QIAzol Lysis Reagent  (Qiagen, Chatsworth, CA)"	"Tissues were disrupted and homogenized using QIAzol Lysis Reagent  (Qiagen, Chatsworth, CA)"	"Tissues were disrupted and homogenized using QIAzol Lysis Reagent  (Qiagen, Chatsworth, CA)"	"Tissues were disrupted and homogenized using QIAzol Lysis Reagent  (Qiagen, Chatsworth, CA)"	"Tissues were disrupted and homogenized using QIAzol Lysis Reagent  (Qiagen, Chatsworth, CA)"	"Tissues were disrupted and homogenized using QIAzol Lysis Reagent  (Qiagen, Chatsworth, CA)"	"Tissues were disrupted and homogenized using QIAzol Lysis Reagent  (Qiagen, Chatsworth, CA)"	"Tissues were disrupted and homogenized using QIAzol Lysis Reagent  (Qiagen, Chatsworth, CA)"	"Tissues were disrupted and homogenized using QIAzol Lysis Reagent  (Qiagen, Chatsworth, CA)"	"Tissues were disrupted and homogenized using QIAzol Lysis Reagent  (Qiagen, Chatsworth, CA)"	"Tissues were disrupted and homogenized using QIAzol Lysis Reagent  (Qiagen, Chatsworth, CA)"	"Tissues were disrupted and homogenized using QIAzol Lysis Reagent  (Qiagen, Chatsworth, CA)"	"Tissues were disrupted and homogenized using QIAzol Lysis Reagent  (Qiagen, Chatsworth, CA)"	"Tissues were disrupted and homogenized using QIAzol Lysis Reagent  (Qiagen, Chatsworth, CA)"	"Tissues were disrupted and homogenized using QIAzol Lysis Reagent  (Qiagen, Chatsworth, CA)"	"Tissues were disrupted and homogenized using QIAzol Lysis Reagent  (Qiagen, Chatsworth, CA)"	"Tissues were disrupted and homogenized using QIAzol Lysis Reagent  (Qiagen, Chatsworth, CA)"	"Tissues were disrupted and homogenized using QIAzol Lysis Reagent  (Qiagen, Chatsworth, CA)"
!Sample_growth_protocol_ch1	"Fresh frozen tissues samples were obtained immediately after surgical resection and stored in RNA later (Ambion)"	"Fresh frozen tissues samples were obtained immediately after surgical resection and stored in RNA later (Ambion)"	"Fresh frozen tissues samples were obtained immediately after surgical resection and stored in RNA later (Ambion)"	"Fresh frozen tissues samples were obtained immediately after surgical resection and stored in RNA later (Ambion)"	"Fresh frozen tissues samples were obtained immediately after surgical resection and stored in RNA later (Ambion)"	"Fresh frozen tissues samples were obtained immediately after surgical resection and stored in RNA later (Ambion)"	"Fresh frozen tissues samples were obtained immediately after surgical resection and stored in RNA later (Ambion)"	"Fresh frozen tissues samples were obtained immediately after surgical resection and stored in RNA later (Ambion)"	"Fresh frozen tissues samples were obtained immediately after surgical resection and stored in RNA later (Ambion)"	"Fresh frozen tissues samples were obtained immediately after surgical resection and stored in RNA later (Ambion)"	"Fresh frozen tissues samples were obtained immediately after surgical resection and stored in RNA later (Ambion)"	"Fresh frozen tissues samples were obtained immediately after surgical resection and stored in RNA later (Ambion)"	"Fresh frozen tissues samples were obtained immediately after surgical resection and stored in RNA later (Ambion)"	"Fresh frozen tissues samples were obtained immediately after surgical resection and stored in RNA later (Ambion)"	"Fresh frozen tissues samples were obtained immediately after surgical resection and stored in RNA later (Ambion)"	"Fresh frozen tissues samples were obtained immediately after surgical resection and stored in RNA later (Ambion)"	"Fresh frozen tissues samples were obtained immediately after surgical resection and stored in RNA later (Ambion)"	"Fresh frozen tissues samples were obtained immediately after surgical resection and stored in RNA later (Ambion)"	"Fresh frozen tissues samples were obtained immediately after surgical resection and stored in RNA later (Ambion)"	"Fresh frozen tissues samples were obtained immediately after surgical resection and stored in RNA later (Ambion)"	"Fresh frozen tissues samples were obtained immediately after surgical resection and stored in RNA later (Ambion)"	"Fresh frozen tissues samples were obtained immediately after surgical resection and stored in RNA later (Ambion)"	"Fresh frozen tissues samples were obtained immediately after surgical resection and stored in RNA later (Ambion)"	"Fresh frozen tissues samples were obtained immediately after surgical resection and stored in RNA later (Ambion)"	"Fresh frozen tissues samples were obtained immediately after surgical resection and stored in RNA later (Ambion)"	"Fresh frozen tissues samples were obtained immediately after surgical resection and stored in RNA later (Ambion)"	"Fresh frozen tissues samples were obtained immediately after surgical resection and stored in RNA later (Ambion)"	"Fresh frozen tissues samples were obtained immediately after surgical resection and stored in RNA later (Ambion)"	"Fresh frozen tissues samples were obtained immediately after surgical resection and stored in RNA later (Ambion)"	"Fresh frozen tissues samples were obtained immediately after surgical resection and stored in RNA later (Ambion)"	"Fresh frozen tissues samples were obtained immediately after surgical resection and stored in RNA later (Ambion)"	"Fresh frozen tissues samples were obtained immediately after surgical resection and stored in RNA later (Ambion)"	"Fresh frozen tissues samples were obtained immediately after surgical resection and stored in RNA later (Ambion)"	"Fresh frozen tissues samples were obtained immediately after surgical resection and stored in RNA later (Ambion)"	"Fresh frozen tissues samples were obtained immediately after surgical resection and stored in RNA later (Ambion)"	"Fresh frozen tissues samples were obtained immediately after surgical resection and stored in RNA later (Ambion)"	"Fresh frozen tissues samples were obtained immediately after surgical resection and stored in RNA later (Ambion)"	"Fresh frozen tissues samples were obtained immediately after surgical resection and stored in RNA later (Ambion)"	"Fresh frozen tissues samples were obtained immediately after surgical resection and stored in RNA later (Ambion)"	"Fresh frozen tissues samples were obtained immediately after surgical resection and stored in RNA later (Ambion)"	"Fresh frozen tissues samples were obtained immediately after surgical resection and stored in RNA later (Ambion)"	"Fresh frozen tissues samples were obtained immediately after surgical resection and stored in RNA later (Ambion)"	"Fresh frozen tissues samples were obtained immediately after surgical resection and stored in RNA later (Ambion)"	"Fresh frozen tissues samples were obtained immediately after surgical resection and stored in RNA later (Ambion)"	"Fresh frozen tissues samples were obtained immediately after surgical resection and stored in RNA later (Ambion)"	"Fresh frozen tissues samples were obtained immediately after surgical resection and stored in RNA later (Ambion)"	"Fresh frozen tissues samples were obtained immediately after surgical resection and stored in RNA later (Ambion)"
!Sample_molecule_ch1	"total RNA"	"total RNA"	"total RNA"	"total RNA"	"total RNA"	"total RNA"	"total RNA"	"total RNA"	"total RNA"	"total RNA"	"total RNA"	"total RNA"	"total RNA"	"total RNA"	"total RNA"	"total RNA"	"total RNA"	"total RNA"	"total RNA"	"total RNA"	"total RNA"	"total RNA"	"total RNA"	"total RNA"	"total RNA"	"total RNA"	"total RNA"	"total RNA"	"total RNA"	"total RNA"	"total RNA"	"total RNA"	"total RNA"	"total RNA"	"total RNA"	"total RNA"	"total RNA"	"total RNA"	"total RNA"	"total RNA"	"total RNA"	"total RNA"	"total RNA"	"total RNA"	"total RNA"	"total RNA"	"total RNA"
!Sample_extract_protocol_ch1	"total RNA was extracted using miRNeasy Kit (QIAGEN) following the manufacturer’s instructions."	"total RNA was extracted using miRNeasy Kit (QIAGEN) following the manufacturer’s instructions."	"total RNA was extracted using miRNeasy Kit (QIAGEN) following the manufacturer’s instructions."	"total RNA was extracted using miRNeasy Kit (QIAGEN) following the manufacturer’s instructions."	"total RNA was extracted using miRNeasy Kit (QIAGEN) following the manufacturer’s instructions."	"total RNA was extracted using miRNeasy Kit (QIAGEN) following the manufacturer’s instructions."	"total RNA was extracted using miRNeasy Kit (QIAGEN) following the manufacturer’s instructions."	"total RNA was extracted using miRNeasy Kit (QIAGEN) following the manufacturer’s instructions."	"total RNA was extracted using miRNeasy Kit (QIAGEN) following the manufacturer’s instructions."	"total RNA was extracted using miRNeasy Kit (QIAGEN) following the manufacturer’s instructions."	"total RNA was extracted using miRNeasy Kit (QIAGEN) following the manufacturer’s instructions."	"total RNA was extracted using miRNeasy Kit (QIAGEN) following the manufacturer’s instructions."	"total RNA was extracted using miRNeasy Kit (QIAGEN) following the manufacturer’s instructions."	"total RNA was extracted using miRNeasy Kit (QIAGEN) following the manufacturer’s instructions."	"total RNA was extracted using miRNeasy Kit (QIAGEN) following the manufacturer’s instructions."	"total RNA was extracted using miRNeasy Kit (QIAGEN) following the manufacturer’s instructions."	"total RNA was extracted using miRNeasy Kit (QIAGEN) following the manufacturer’s instructions."	"total RNA was extracted using miRNeasy Kit (QIAGEN) following the manufacturer’s instructions."	"total RNA was extracted using miRNeasy Kit (QIAGEN) following the manufacturer’s instructions."	"total RNA was extracted using miRNeasy Kit (QIAGEN) following the manufacturer’s instructions."	"total RNA was extracted using miRNeasy Kit (QIAGEN) following the manufacturer’s instructions."	"total RNA was extracted using miRNeasy Kit (QIAGEN) following the manufacturer’s instructions."	"total RNA was extracted using miRNeasy Kit (QIAGEN) following the manufacturer’s instructions."	"total RNA was extracted using miRNeasy Kit (QIAGEN) following the manufacturer’s instructions."	"total RNA was extracted using miRNeasy Kit (QIAGEN) following the manufacturer’s instructions."	"total RNA was extracted using miRNeasy Kit (QIAGEN) following the manufacturer’s instructions."	"total RNA was extracted using miRNeasy Kit (QIAGEN) following the manufacturer’s instructions."	"total RNA was extracted using miRNeasy Kit (QIAGEN) following the manufacturer’s instructions."	"total RNA was extracted using miRNeasy Kit (QIAGEN) following the manufacturer’s instructions."	"total RNA was extracted using miRNeasy Kit (QIAGEN) following the manufacturer’s instructions."	"total RNA was extracted using miRNeasy Kit (QIAGEN) following the manufacturer’s instructions."	"total RNA was extracted using miRNeasy Kit (QIAGEN) following the manufacturer’s instructions."	"total RNA was extracted using miRNeasy Kit (QIAGEN) following the manufacturer’s instructions."	"total RNA was extracted using miRNeasy Kit (QIAGEN) following the manufacturer’s instructions."	"total RNA was extracted using miRNeasy Kit (QIAGEN) following the manufacturer’s instructions."	"total RNA was extracted using miRNeasy Kit (QIAGEN) following the manufacturer’s instructions."	"total RNA was extracted using miRNeasy Kit (QIAGEN) following the manufacturer’s instructions."	"total RNA was extracted using miRNeasy Kit (QIAGEN) following the manufacturer’s instructions."	"total RNA was extracted using miRNeasy Kit (QIAGEN) following the manufacturer’s instructions."	"total RNA was extracted using miRNeasy Kit (QIAGEN) following the manufacturer’s instructions."	"total RNA was extracted using miRNeasy Kit (QIAGEN) following the manufacturer’s instructions."	"total RNA was extracted using miRNeasy Kit (QIAGEN) following the manufacturer’s instructions."	"total RNA was extracted using miRNeasy Kit (QIAGEN) following the manufacturer’s instructions."	"total RNA was extracted using miRNeasy Kit (QIAGEN) following the manufacturer’s instructions."	"total RNA was extracted using miRNeasy Kit (QIAGEN) following the manufacturer’s instructions."	"total RNA was extracted using miRNeasy Kit (QIAGEN) following the manufacturer’s instructions."	"total RNA was extracted using miRNeasy Kit (QIAGEN) following the manufacturer’s instructions."
!Sample_label_ch1	"biotin"	"biotin"	"biotin"	"biotin"	"biotin"	"biotin"	"biotin"	"biotin"	"biotin"	"biotin"	"biotin"	"biotin"	"biotin"	"biotin"	"biotin"	"biotin"	"biotin"	"biotin"	"biotin"	"biotin"	"biotin"	"biotin"	"biotin"	"biotin"	"biotin"	"biotin"	"biotin"	"biotin"	"biotin"	"biotin"	"biotin"	"biotin"	"biotin"	"biotin"	"biotin"	"biotin"	"biotin"	"biotin"	"biotin"	"biotin"	"biotin"	"biotin"	"biotin"	"biotin"	"biotin"	"biotin"	"biotin"
!Sample_label_protocol_ch1	"Biotinylated cRNA were prepared according to the standard Affymetrix protocol from 100 ng of total RNA (Expression Analysis Technical Manual, 2001, Affymetrix)."	"Biotinylated cRNA were prepared according to the standard Affymetrix protocol from 100 ng of total RNA (Expression Analysis Technical Manual, 2001, Affymetrix)."	"Biotinylated cRNA were prepared according to the standard Affymetrix protocol from 100 ng of total RNA (Expression Analysis Technical Manual, 2001, Affymetrix)."	"Biotinylated cRNA were prepared according to the standard Affymetrix protocol from 100 ng of total RNA (Expression Analysis Technical Manual, 2001, Affymetrix)."	"Biotinylated cRNA were prepared according to the standard Affymetrix protocol from 100 ng of total RNA (Expression Analysis Technical Manual, 2001, Affymetrix)."	"Biotinylated cRNA were prepared according to the standard Affymetrix protocol from 100 ng of total RNA (Expression Analysis Technical Manual, 2001, Affymetrix)."	"Biotinylated cRNA were prepared according to the standard Affymetrix protocol from 100 ng of total RNA (Expression Analysis Technical Manual, 2001, Affymetrix)."	"Biotinylated cRNA were prepared according to the standard Affymetrix protocol from 100 ng of total RNA (Expression Analysis Technical Manual, 2001, Affymetrix)."	"Biotinylated cRNA were prepared according to the standard Affymetrix protocol from 100 ng of total RNA (Expression Analysis Technical Manual, 2001, Affymetrix)."	"Biotinylated cRNA were prepared according to the standard Affymetrix protocol from 100 ng of total RNA (Expression Analysis Technical Manual, 2001, Affymetrix)."	"Biotinylated cRNA were prepared according to the standard Affymetrix protocol from 100 ng of total RNA (Expression Analysis Technical Manual, 2001, Affymetrix)."	"Biotinylated cRNA were prepared according to the standard Affymetrix protocol from 100 ng of total RNA (Expression Analysis Technical Manual, 2001, Affymetrix)."	"Biotinylated cRNA were prepared according to the standard Affymetrix protocol from 100 ng of total RNA (Expression Analysis Technical Manual, 2001, Affymetrix)."	"Biotinylated cRNA were prepared according to the standard Affymetrix protocol from 100 ng of total RNA (Expression Analysis Technical Manual, 2001, Affymetrix)."	"Biotinylated cRNA were prepared according to the standard Affymetrix protocol from 100 ng of total RNA (Expression Analysis Technical Manual, 2001, Affymetrix)."	"Biotinylated cRNA were prepared according to the standard Affymetrix protocol from 100 ng of total RNA (Expression Analysis Technical Manual, 2001, Affymetrix)."	"Biotinylated cRNA were prepared according to the standard Affymetrix protocol from 100 ng of total RNA (Expression Analysis Technical Manual, 2001, Affymetrix)."	"Biotinylated cRNA were prepared according to the standard Affymetrix protocol from 100 ng of total RNA (Expression Analysis Technical Manual, 2001, Affymetrix)."	"Biotinylated cRNA were prepared according to the standard Affymetrix protocol from 100 ng of total RNA (Expression Analysis Technical Manual, 2001, Affymetrix)."	"Biotinylated cRNA were prepared according to the standard Affymetrix protocol from 100 ng of total RNA (Expression Analysis Technical Manual, 2001, Affymetrix)."	"Biotinylated cRNA were prepared according to the standard Affymetrix protocol from 100 ng of total RNA (Expression Analysis Technical Manual, 2001, Affymetrix)."	"Biotinylated cRNA were prepared according to the standard Affymetrix protocol from 100 ng of total RNA (Expression Analysis Technical Manual, 2001, Affymetrix)."	"Biotinylated cRNA were prepared according to the standard Affymetrix protocol from 100 ng of total RNA (Expression Analysis Technical Manual, 2001, Affymetrix)."	"Biotinylated cRNA were prepared according to the standard Affymetrix protocol from 100 ng of total RNA (Expression Analysis Technical Manual, 2001, Affymetrix)."	"Biotinylated cRNA were prepared according to the standard Affymetrix protocol from 100 ng of total RNA (Expression Analysis Technical Manual, 2001, Affymetrix)."	"Biotinylated cRNA were prepared according to the standard Affymetrix protocol from 100 ng of total RNA (Expression Analysis Technical Manual, 2001, Affymetrix)."	"Biotinylated cRNA were prepared according to the standard Affymetrix protocol from 100 ng of total RNA (Expression Analysis Technical Manual, 2001, Affymetrix)."	"Biotinylated cRNA were prepared according to the standard Affymetrix protocol from 100 ng of total RNA (Expression Analysis Technical Manual, 2001, Affymetrix)."	"Biotinylated cRNA were prepared according to the standard Affymetrix protocol from 100 ng of total RNA (Expression Analysis Technical Manual, 2001, Affymetrix)."	"Biotinylated cRNA were prepared according to the standard Affymetrix protocol from 100 ng of total RNA (Expression Analysis Technical Manual, 2001, Affymetrix)."	"Biotinylated cRNA were prepared according to the standard Affymetrix protocol from 100 ng of total RNA (Expression Analysis Technical Manual, 2001, Affymetrix)."	"Biotinylated cRNA were prepared according to the standard Affymetrix protocol from 100 ng of total RNA (Expression Analysis Technical Manual, 2001, Affymetrix)."	"Biotinylated cRNA were prepared according to the standard Affymetrix protocol from 100 ng of total RNA (Expression Analysis Technical Manual, 2001, Affymetrix)."	"Biotinylated cRNA were prepared according to the standard Affymetrix protocol from 100 ng of total RNA (Expression Analysis Technical Manual, 2001, Affymetrix)."	"Biotinylated cRNA were prepared according to the standard Affymetrix protocol from 100 ng of total RNA (Expression Analysis Technical Manual, 2001, Affymetrix)."	"Biotinylated cRNA were prepared according to the standard Affymetrix protocol from 100 ng of total RNA (Expression Analysis Technical Manual, 2001, Affymetrix)."	"Biotinylated cRNA were prepared according to the standard Affymetrix protocol from 100 ng of total RNA (Expression Analysis Technical Manual, 2001, Affymetrix)."	"Biotinylated cRNA were prepared according to the standard Affymetrix protocol from 100 ng of total RNA (Expression Analysis Technical Manual, 2001, Affymetrix)."	"Biotinylated cRNA were prepared according to the standard Affymetrix protocol from 100 ng of total RNA (Expression Analysis Technical Manual, 2001, Affymetrix)."	"Biotinylated cRNA were prepared according to the standard Affymetrix protocol from 100 ng of total RNA (Expression Analysis Technical Manual, 2001, Affymetrix)."	"Biotinylated cRNA were prepared according to the standard Affymetrix protocol from 100 ng of total RNA (Expression Analysis Technical Manual, 2001, Affymetrix)."	"Biotinylated cRNA were prepared according to the standard Affymetrix protocol from 100 ng of total RNA (Expression Analysis Technical Manual, 2001, Affymetrix)."	"Biotinylated cRNA were prepared according to the standard Affymetrix protocol from 100 ng of total RNA (Expression Analysis Technical Manual, 2001, Affymetrix)."	"Biotinylated cRNA were prepared according to the standard Affymetrix protocol from 100 ng of total RNA (Expression Analysis Technical Manual, 2001, Affymetrix)."	"Biotinylated cRNA were prepared according to the standard Affymetrix protocol from 100 ng of total RNA (Expression Analysis Technical Manual, 2001, Affymetrix)."	"Biotinylated cRNA were prepared according to the standard Affymetrix protocol from 100 ng of total RNA (Expression Analysis Technical Manual, 2001, Affymetrix)."	"Biotinylated cRNA were prepared according to the standard Affymetrix protocol from 100 ng of total RNA (Expression Analysis Technical Manual, 2001, Affymetrix)."
!Sample_taxid_ch1	"9606"	"9606"	"9606"	"9606"	"9606"	"9606"	"9606"	"9606"	"9606"	"9606"	"9606"	"9606"	"9606"	"9606"	"9606"	"9606"	"9606"	"9606"	"9606"	"9606"	"9606"	"9606"	"9606"	"9606"	"9606"	"9606"	"9606"	"9606"	"9606"	"9606"	"9606"	"9606"	"9606"	"9606"	"9606"	"9606"	"9606"	"9606"	"9606"	"9606"	"9606"	"9606"	"9606"	"9606"	"9606"	"9606"	"9606"
!Sample_hyb_protocol	"Following fragmentation, cRNA were hybridized for 16 hr at 45C on human GeneChip® Human Gene 1.0 ST Array. GeneChips were washed and stained in the Affymetrix Fluidics Station 450."	"Following fragmentation, cRNA were hybridized for 16 hr at 45C on human GeneChip® Human Gene 1.0 ST Array. GeneChips were washed and stained in the Affymetrix Fluidics Station 450."	"Following fragmentation, cRNA were hybridized for 16 hr at 45C on human GeneChip® Human Gene 1.0 ST Array. GeneChips were washed and stained in the Affymetrix Fluidics Station 450."	"Following fragmentation, cRNA were hybridized for 16 hr at 45C on human GeneChip® Human Gene 1.0 ST Array. GeneChips were washed and stained in the Affymetrix Fluidics Station 450."	"Following fragmentation, cRNA were hybridized for 16 hr at 45C on human GeneChip® Human Gene 1.0 ST Array. GeneChips were washed and stained in the Affymetrix Fluidics Station 450."	"Following fragmentation, cRNA were hybridized for 16 hr at 45C on human GeneChip® Human Gene 1.0 ST Array. GeneChips were washed and stained in the Affymetrix Fluidics Station 450."	"Following fragmentation, cRNA were hybridized for 16 hr at 45C on human GeneChip® Human Gene 1.0 ST Array. GeneChips were washed and stained in the Affymetrix Fluidics Station 450."	"Following fragmentation, cRNA were hybridized for 16 hr at 45C on human GeneChip® Human Gene 1.0 ST Array. GeneChips were washed and stained in the Affymetrix Fluidics Station 450."	"Following fragmentation, cRNA were hybridized for 16 hr at 45C on human GeneChip® Human Gene 1.0 ST Array. GeneChips were washed and stained in the Affymetrix Fluidics Station 450."	"Following fragmentation, cRNA were hybridized for 16 hr at 45C on human GeneChip® Human Gene 1.0 ST Array. GeneChips were washed and stained in the Affymetrix Fluidics Station 450."	"Following fragmentation, cRNA were hybridized for 16 hr at 45C on human GeneChip® Human Gene 1.0 ST Array. GeneChips were washed and stained in the Affymetrix Fluidics Station 450."	"Following fragmentation, cRNA were hybridized for 16 hr at 45C on human GeneChip® Human Gene 1.0 ST Array. GeneChips were washed and stained in the Affymetrix Fluidics Station 450."	"Following fragmentation, cRNA were hybridized for 16 hr at 45C on human GeneChip® Human Gene 1.0 ST Array. GeneChips were washed and stained in the Affymetrix Fluidics Station 450."	"Following fragmentation, cRNA were hybridized for 16 hr at 45C on human GeneChip® Human Gene 1.0 ST Array. GeneChips were washed and stained in the Affymetrix Fluidics Station 450."	"Following fragmentation, cRNA were hybridized for 16 hr at 45C on human GeneChip® Human Gene 1.0 ST Array. GeneChips were washed and stained in the Affymetrix Fluidics Station 450."	"Following fragmentation, cRNA were hybridized for 16 hr at 45C on human GeneChip® Human Gene 1.0 ST Array. GeneChips were washed and stained in the Affymetrix Fluidics Station 450."	"Following fragmentation, cRNA were hybridized for 16 hr at 45C on human GeneChip® Human Gene 1.0 ST Array. GeneChips were washed and stained in the Affymetrix Fluidics Station 450."	"Following fragmentation, cRNA were hybridized for 16 hr at 45C on human GeneChip® Human Gene 1.0 ST Array. GeneChips were washed and stained in the Affymetrix Fluidics Station 450."	"Following fragmentation, cRNA were hybridized for 16 hr at 45C on human GeneChip® Human Gene 1.0 ST Array. GeneChips were washed and stained in the Affymetrix Fluidics Station 450."	"Following fragmentation, cRNA were hybridized for 16 hr at 45C on human GeneChip® Human Gene 1.0 ST Array. GeneChips were washed and stained in the Affymetrix Fluidics Station 450."	"Following fragmentation, cRNA were hybridized for 16 hr at 45C on human GeneChip® Human Gene 1.0 ST Array. GeneChips were washed and stained in the Affymetrix Fluidics Station 450."	"Following fragmentation, cRNA were hybridized for 16 hr at 45C on human GeneChip® Human Gene 1.0 ST Array. GeneChips were washed and stained in the Affymetrix Fluidics Station 450."	"Following fragmentation, cRNA were hybridized for 16 hr at 45C on human GeneChip® Human Gene 1.0 ST Array. GeneChips were washed and stained in the Affymetrix Fluidics Station 450."	"Following fragmentation, cRNA were hybridized for 16 hr at 45C on human GeneChip® Human Gene 1.0 ST Array. GeneChips were washed and stained in the Affymetrix Fluidics Station 450."	"Following fragmentation, cRNA were hybridized for 16 hr at 45C on human GeneChip® Human Gene 1.0 ST Array. GeneChips were washed and stained in the Affymetrix Fluidics Station 450."	"Following fragmentation, cRNA were hybridized for 16 hr at 45C on human GeneChip® Human Gene 1.0 ST Array. GeneChips were washed and stained in the Affymetrix Fluidics Station 450."	"Following fragmentation, cRNA were hybridized for 16 hr at 45C on human GeneChip® Human Gene 1.0 ST Array. GeneChips were washed and stained in the Affymetrix Fluidics Station 450."	"Following fragmentation, cRNA were hybridized for 16 hr at 45C on human GeneChip® Human Gene 1.0 ST Array. GeneChips were washed and stained in the Affymetrix Fluidics Station 450."	"Following fragmentation, cRNA were hybridized for 16 hr at 45C on human GeneChip® Human Gene 1.0 ST Array. GeneChips were washed and stained in the Affymetrix Fluidics Station 450."	"Following fragmentation, cRNA were hybridized for 16 hr at 45C on human GeneChip® Human Gene 1.0 ST Array. GeneChips were washed and stained in the Affymetrix Fluidics Station 450."	"Following fragmentation, cRNA were hybridized for 16 hr at 45C on human GeneChip® Human Gene 1.0 ST Array. GeneChips were washed and stained in the Affymetrix Fluidics Station 450."	"Following fragmentation, cRNA were hybridized for 16 hr at 45C on human GeneChip® Human Gene 1.0 ST Array. GeneChips were washed and stained in the Affymetrix Fluidics Station 450."	"Following fragmentation, cRNA were hybridized for 16 hr at 45C on human GeneChip® Human Gene 1.0 ST Array. GeneChips were washed and stained in the Affymetrix Fluidics Station 450."	"Following fragmentation, cRNA were hybridized for 16 hr at 45C on human GeneChip® Human Gene 1.0 ST Array. GeneChips were washed and stained in the Affymetrix Fluidics Station 450."	"Following fragmentation, cRNA were hybridized for 16 hr at 45C on human GeneChip® Human Gene 1.0 ST Array. GeneChips were washed and stained in the Affymetrix Fluidics Station 450."	"Following fragmentation, cRNA were hybridized for 16 hr at 45C on human GeneChip® Human Gene 1.0 ST Array. GeneChips were washed and stained in the Affymetrix Fluidics Station 450."	"Following fragmentation, cRNA were hybridized for 16 hr at 45C on human GeneChip® Human Gene 1.0 ST Array. GeneChips were washed and stained in the Affymetrix Fluidics Station 450."	"Following fragmentation, cRNA were hybridized for 16 hr at 45C on human GeneChip® Human Gene 1.0 ST Array. GeneChips were washed and stained in the Affymetrix Fluidics Station 450."	"Following fragmentation, cRNA were hybridized for 16 hr at 45C on human GeneChip® Human Gene 1.0 ST Array. GeneChips were washed and stained in the Affymetrix Fluidics Station 450."	"Following fragmentation, cRNA were hybridized for 16 hr at 45C on human GeneChip® Human Gene 1.0 ST Array. GeneChips were washed and stained in the Affymetrix Fluidics Station 450."	"Following fragmentation, cRNA were hybridized for 16 hr at 45C on human GeneChip® Human Gene 1.0 ST Array. GeneChips were washed and stained in the Affymetrix Fluidics Station 450."	"Following fragmentation, cRNA were hybridized for 16 hr at 45C on human GeneChip® Human Gene 1.0 ST Array. GeneChips were washed and stained in the Affymetrix Fluidics Station 450."	"Following fragmentation, cRNA were hybridized for 16 hr at 45C on human GeneChip® Human Gene 1.0 ST Array. GeneChips were washed and stained in the Affymetrix Fluidics Station 450."	"Following fragmentation, cRNA were hybridized for 16 hr at 45C on human GeneChip® Human Gene 1.0 ST Array. GeneChips were washed and stained in the Affymetrix Fluidics Station 450."	"Following fragmentation, cRNA were hybridized for 16 hr at 45C on human GeneChip® Human Gene 1.0 ST Array. GeneChips were washed and stained in the Affymetrix Fluidics Station 450."	"Following fragmentation, cRNA were hybridized for 16 hr at 45C on human GeneChip® Human Gene 1.0 ST Array. GeneChips were washed and stained in the Affymetrix Fluidics Station 450."	"Following fragmentation, cRNA were hybridized for 16 hr at 45C on human GeneChip® Human Gene 1.0 ST Array. GeneChips were washed and stained in the Affymetrix Fluidics Station 450."
!Sample_scan_protocol	"GeneChips were scanned using the Affymetrix Genechip Scanner 3000."	"GeneChips were scanned using the Affymetrix Genechip Scanner 3000."	"GeneChips were scanned using the Affymetrix Genechip Scanner 3000."	"GeneChips were scanned using the Affymetrix Genechip Scanner 3000."	"GeneChips were scanned using the Affymetrix Genechip Scanner 3000."	"GeneChips were scanned using the Affymetrix Genechip Scanner 3000."	"GeneChips were scanned using the Affymetrix Genechip Scanner 3000."	"GeneChips were scanned using the Affymetrix Genechip Scanner 3000."	"GeneChips were scanned using the Affymetrix Genechip Scanner 3000."	"GeneChips were scanned using the Affymetrix Genechip Scanner 3000."	"GeneChips were scanned using the Affymetrix Genechip Scanner 3000."	"GeneChips were scanned using the Affymetrix Genechip Scanner 3000."	"GeneChips were scanned using the Affymetrix Genechip Scanner 3000."	"GeneChips were scanned using the Affymetrix Genechip Scanner 3000."	"GeneChips were scanned using the Affymetrix Genechip Scanner 3000."	"GeneChips were scanned using the Affymetrix Genechip Scanner 3000."	"GeneChips were scanned using the Affymetrix Genechip Scanner 3000."	"GeneChips were scanned using the Affymetrix Genechip Scanner 3000."	"GeneChips were scanned using the Affymetrix Genechip Scanner 3000."	"GeneChips were scanned using the Affymetrix Genechip Scanner 3000."	"GeneChips were scanned using the Affymetrix Genechip Scanner 3000."	"GeneChips were scanned using the Affymetrix Genechip Scanner 3000."	"GeneChips were scanned using the Affymetrix Genechip Scanner 3000."	"GeneChips were scanned using the Affymetrix Genechip Scanner 3000."	"GeneChips were scanned using the Affymetrix Genechip Scanner 3000."	"GeneChips were scanned using the Affymetrix Genechip Scanner 3000."	"GeneChips were scanned using the Affymetrix Genechip Scanner 3000."	"GeneChips were scanned using the Affymetrix Genechip Scanner 3000."	"GeneChips were scanned using the Affymetrix Genechip Scanner 3000."	"GeneChips were scanned using the Affymetrix Genechip Scanner 3000."	"GeneChips were scanned using the Affymetrix Genechip Scanner 3000."	"GeneChips were scanned using the Affymetrix Genechip Scanner 3000."	"GeneChips were scanned using the Affymetrix Genechip Scanner 3000."	"GeneChips were scanned using the Affymetrix Genechip Scanner 3000."	"GeneChips were scanned using the Affymetrix Genechip Scanner 3000."	"GeneChips were scanned using the Affymetrix Genechip Scanner 3000."	"GeneChips were scanned using the Affymetrix Genechip Scanner 3000."	"GeneChips were scanned using the Affymetrix Genechip Scanner 3000."	"GeneChips were scanned using the Affymetrix Genechip Scanner 3000."	"GeneChips were scanned using the Affymetrix Genechip Scanner 3000."	"GeneChips were scanned using the Affymetrix Genechip Scanner 3000."	"GeneChips were scanned using the Affymetrix Genechip Scanner 3000."	"GeneChips were scanned using the Affymetrix Genechip Scanner 3000."	"GeneChips were scanned using the Affymetrix Genechip Scanner 3000."	"GeneChips were scanned using the Affymetrix Genechip Scanner 3000."	"GeneChips were scanned using the Affymetrix Genechip Scanner 3000."	"GeneChips were scanned using the Affymetrix Genechip Scanner 3000."
!Sample_description	"Gene expression of Head & Neck (HNSCC) tissue"	"Gene expression of Head & Neck (HNSCC) tissue"	"Gene expression of Head & Neck (HNSCC) tissue"	"Gene expression of Head & Neck (HNSCC) tissue"	"Gene expression of Head & Neck (HNSCC) tissue"	"Gene expression of Head & Neck (HNSCC) tissue"	"Gene expression of Head & Neck (HNSCC) tissue"	"Gene expression of Head & Neck (HNSCC) tissue"	"Gene expression of Head & Neck (HNSCC) tissue"	"Gene expression of Head & Neck (HNSCC) tissue"	"Gene expression of Head & Neck (HNSCC) tissue"	"Gene expression of Head & Neck (HNSCC) tissue"	"Gene expression of Head & Neck (HNSCC) tissue"	"Gene expression of Head & Neck (HNSCC) tissue"	"Gene expression of Head & Neck (HNSCC) tissue"	"Gene expression of Head & Neck (HNSCC) tissue"	"Gene expression of Head & Neck (HNSCC) tissue"	"Gene expression of Head & Neck (HNSCC) tissue"	"Gene expression of Head & Neck (HNSCC) tissue"	"Gene expression of Head & Neck (HNSCC) tissue"	"Gene expression of Head & Neck (HNSCC) tissue"	"Gene expression of Head & Neck (HNSCC) tissue"	"Gene expression of Head & Neck (HNSCC) tissue"	"Gene expression of Head & Neck (HNSCC) tissue"	"Gene expression of Head & Neck (HNSCC) tissue"	"Gene expression of Head & Neck (HNSCC) tissue"	"Gene expression of Head & Neck (HNSCC) tissue"	"Gene expression of Head & Neck (HNSCC) tissue"	"Gene expression of Head & Neck (HNSCC) tissue"	"Gene expression of Head & Neck (HNSCC) tissue"	"Gene expression of Head & Neck (HNSCC) tissue"	"Gene expression of Head & Neck (HNSCC) tissue"	"Gene expression of Head & Neck (HNSCC) tissue"	"Gene expression of Head & Neck (HNSCC) tissue"	"Gene expression of Head & Neck (HNSCC) tissue"	"Gene expression of Head & Neck (HNSCC) tissue"	"Gene expression of Head & Neck (HNSCC) tissue"	"Gene expression of Head & Neck (HNSCC) tissue"	"Gene expression of Head & Neck (HNSCC) tissue"	"Gene expression of Head & Neck (HNSCC) tissue"	"Gene expression of Head & Neck (HNSCC) tissue"	"Gene expression of Head & Neck (HNSCC) tissue"	"Gene expression of Head & Neck (HNSCC) tissue"	"Gene expression of Head & Neck (HNSCC) tissue"	"Gene expression of Head & Neck (HNSCC) tissue"	"Gene expression of Head & Neck (HNSCC) tissue"	"Gene expression of Head & Neck (HNSCC) tissue"
!Sample_data_processing	"data were background adjusted and quantile normalized. The gene expression values were calculated by using Robust    Multiple-array Average (RMA) procedure. Average value was considered for any duplicate. Gene expression profiles with variance lower than 10% were removed. Data processed by MATLAB."	"data were background adjusted and quantile normalized. The gene expression values were calculated by using Robust    Multiple-array Average (RMA) procedure. Average value was considered for any duplicate. Gene expression profiles with variance lower than 10% were removed. Data processed by MATLAB."	"data were background adjusted and quantile normalized. The gene expression values were calculated by using Robust    Multiple-array Average (RMA) procedure. Average value was considered for any duplicate. Gene expression profiles with variance lower than 10% were removed. Data processed by MATLAB."	"data were background adjusted and quantile normalized. The gene expression values were calculated by using Robust    Multiple-array Average (RMA) procedure. Average value was considered for any duplicate. Gene expression profiles with variance lower than 10% were removed. Data processed by MATLAB."	"data were background adjusted and quantile normalized. The gene expression values were calculated by using Robust    Multiple-array Average (RMA) procedure. Average value was considered for any duplicate. Gene expression profiles with variance lower than 10% were removed. Data processed by MATLAB."	"data were background adjusted and quantile normalized. The gene expression values were calculated by using Robust    Multiple-array Average (RMA) procedure. Average value was considered for any duplicate. Gene expression profiles with variance lower than 10% were removed. Data processed by MATLAB."	"data were background adjusted and quantile normalized. The gene expression values were calculated by using Robust    Multiple-array Average (RMA) procedure. Average value was considered for any duplicate. Gene expression profiles with variance lower than 10% were removed. Data processed by MATLAB."	"data were background adjusted and quantile normalized. The gene expression values were calculated by using Robust    Multiple-array Average (RMA) procedure. Average value was considered for any duplicate. Gene expression profiles with variance lower than 10% were removed. Data processed by MATLAB."	"data were background adjusted and quantile normalized. The gene expression values were calculated by using Robust    Multiple-array Average (RMA) procedure. Average value was considered for any duplicate. Gene expression profiles with variance lower than 10% were removed. Data processed by MATLAB."	"data were background adjusted and quantile normalized. The gene expression values were calculated by using Robust    Multiple-array Average (RMA) procedure. Average value was considered for any duplicate. Gene expression profiles with variance lower than 10% were removed. Data processed by MATLAB."	"data were background adjusted and quantile normalized. The gene expression values were calculated by using Robust    Multiple-array Average (RMA) procedure. Average value was considered for any duplicate. Gene expression profiles with variance lower than 10% were removed. Data processed by MATLAB."	"data were background adjusted and quantile normalized. The gene expression values were calculated by using Robust    Multiple-array Average (RMA) procedure. Average value was considered for any duplicate. Gene expression profiles with variance lower than 10% were removed. Data processed by MATLAB."	"data were background adjusted and quantile normalized. The gene expression values were calculated by using Robust    Multiple-array Average (RMA) procedure. Average value was considered for any duplicate. Gene expression profiles with variance lower than 10% were removed. Data processed by MATLAB."	"data were background adjusted and quantile normalized. The gene expression values were calculated by using Robust    Multiple-array Average (RMA) procedure. Average value was considered for any duplicate. Gene expression profiles with variance lower than 10% were removed. Data processed by MATLAB."	"data were background adjusted and quantile normalized. The gene expression values were calculated by using Robust    Multiple-array Average (RMA) procedure. Average value was considered for any duplicate. Gene expression profiles with variance lower than 10% were removed. Data processed by MATLAB."	"data were background adjusted and quantile normalized. The gene expression values were calculated by using Robust    Multiple-array Average (RMA) procedure. Average value was considered for any duplicate. Gene expression profiles with variance lower than 10% were removed. Data processed by MATLAB."	"data were background adjusted and quantile normalized. The gene expression values were calculated by using Robust    Multiple-array Average (RMA) procedure. Average value was considered for any duplicate. Gene expression profiles with variance lower than 10% were removed. Data processed by MATLAB."	"data were background adjusted and quantile normalized. The gene expression values were calculated by using Robust    Multiple-array Average (RMA) procedure. Average value was considered for any duplicate. Gene expression profiles with variance lower than 10% were removed. Data processed by MATLAB."	"data were background adjusted and quantile normalized. The gene expression values were calculated by using Robust    Multiple-array Average (RMA) procedure. Average value was considered for any duplicate. Gene expression profiles with variance lower than 10% were removed. Data processed by MATLAB."	"data were background adjusted and quantile normalized. The gene expression values were calculated by using Robust    Multiple-array Average (RMA) procedure. Average value was considered for any duplicate. Gene expression profiles with variance lower than 10% were removed. Data processed by MATLAB."	"data were background adjusted and quantile normalized. The gene expression values were calculated by using Robust    Multiple-array Average (RMA) procedure. Average value was considered for any duplicate. Gene expression profiles with variance lower than 10% were removed. Data processed by MATLAB."	"data were background adjusted and quantile normalized. The gene expression values were calculated by using Robust    Multiple-array Average (RMA) procedure. Average value was considered for any duplicate. Gene expression profiles with variance lower than 10% were removed. Data processed by MATLAB."	"data were background adjusted and quantile normalized. The gene expression values were calculated by using Robust    Multiple-array Average (RMA) procedure. Average value was considered for any duplicate. Gene expression profiles with variance lower than 10% were removed. Data processed by MATLAB."	"data were background adjusted and quantile normalized. The gene expression values were calculated by using Robust    Multiple-array Average (RMA) procedure. Average value was considered for any duplicate. Gene expression profiles with variance lower than 10% were removed. Data processed by MATLAB."	"data were background adjusted and quantile normalized. The gene expression values were calculated by using Robust    Multiple-array Average (RMA) procedure. Average value was considered for any duplicate. Gene expression profiles with variance lower than 10% were removed. Data processed by MATLAB."	"data were background adjusted and quantile normalized. The gene expression values were calculated by using Robust    Multiple-array Average (RMA) procedure. Average value was considered for any duplicate. Gene expression profiles with variance lower than 10% were removed. Data processed by MATLAB."	"data were background adjusted and quantile normalized. The gene expression values were calculated by using Robust    Multiple-array Average (RMA) procedure. Average value was considered for any duplicate. Gene expression profiles with variance lower than 10% were removed. Data processed by MATLAB."	"data were background adjusted and quantile normalized. The gene expression values were calculated by using Robust    Multiple-array Average (RMA) procedure. Average value was considered for any duplicate. Gene expression profiles with variance lower than 10% were removed. Data processed by MATLAB."	"data were background adjusted and quantile normalized. The gene expression values were calculated by using Robust    Multiple-array Average (RMA) procedure. Average value was considered for any duplicate. Gene expression profiles with variance lower than 10% were removed. Data processed by MATLAB."	"data were background adjusted and quantile normalized. The gene expression values were calculated by using Robust    Multiple-array Average (RMA) procedure. Average value was considered for any duplicate. Gene expression profiles with variance lower than 10% were removed. Data processed by MATLAB."	"data were background adjusted and quantile normalized. The gene expression values were calculated by using Robust    Multiple-array Average (RMA) procedure. Average value was considered for any duplicate. Gene expression profiles with variance lower than 10% were removed. Data processed by MATLAB."	"data were background adjusted and quantile normalized. The gene expression values were calculated by using Robust    Multiple-array Average (RMA) procedure. Average value was considered for any duplicate. Gene expression profiles with variance lower than 10% were removed. Data processed by MATLAB."	"data were background adjusted and quantile normalized. The gene expression values were calculated by using Robust    Multiple-array Average (RMA) procedure. Average value was considered for any duplicate. Gene expression profiles with variance lower than 10% were removed. Data processed by MATLAB."	"data were background adjusted and quantile normalized. The gene expression values were calculated by using Robust    Multiple-array Average (RMA) procedure. Average value was considered for any duplicate. Gene expression profiles with variance lower than 10% were removed. Data processed by MATLAB."	"data were background adjusted and quantile normalized. The gene expression values were calculated by using Robust    Multiple-array Average (RMA) procedure. Average value was considered for any duplicate. Gene expression profiles with variance lower than 10% were removed. Data processed by MATLAB."	"data were background adjusted and quantile normalized. The gene expression values were calculated by using Robust    Multiple-array Average (RMA) procedure. Average value was considered for any duplicate. Gene expression profiles with variance lower than 10% were removed. Data processed by MATLAB."	"data were background adjusted and quantile normalized. The gene expression values were calculated by using Robust    Multiple-array Average (RMA) procedure. Average value was considered for any duplicate. Gene expression profiles with variance lower than 10% were removed. Data processed by MATLAB."	"data were background adjusted and quantile normalized. The gene expression values were calculated by using Robust    Multiple-array Average (RMA) procedure. Average value was considered for any duplicate. Gene expression profiles with variance lower than 10% were removed. Data processed by MATLAB."	"data were background adjusted and quantile normalized. The gene expression values were calculated by using Robust    Multiple-array Average (RMA) procedure. Average value was considered for any duplicate. Gene expression profiles with variance lower than 10% were removed. Data processed by MATLAB."	"data were background adjusted and quantile normalized. The gene expression values were calculated by using Robust    Multiple-array Average (RMA) procedure. Average value was considered for any duplicate. Gene expression profiles with variance lower than 10% were removed. Data processed by MATLAB."	"data were background adjusted and quantile normalized. The gene expression values were calculated by using Robust    Multiple-array Average (RMA) procedure. Average value was considered for any duplicate. Gene expression profiles with variance lower than 10% were removed. Data processed by MATLAB."	"data were background adjusted and quantile normalized. The gene expression values were calculated by using Robust    Multiple-array Average (RMA) procedure. Average value was considered for any duplicate. Gene expression profiles with variance lower than 10% were removed. Data processed by MATLAB."	"data were background adjusted and quantile normalized. The gene expression values were calculated by using Robust    Multiple-array Average (RMA) procedure. Average value was considered for any duplicate. Gene expression profiles with variance lower than 10% were removed. Data processed by MATLAB."	"data were background adjusted and quantile normalized. The gene expression values were calculated by using Robust    Multiple-array Average (RMA) procedure. Average value was considered for any duplicate. Gene expression profiles with variance lower than 10% were removed. Data processed by MATLAB."	"data were background adjusted and quantile normalized. The gene expression values were calculated by using Robust    Multiple-array Average (RMA) procedure. Average value was considered for any duplicate. Gene expression profiles with variance lower than 10% were removed. Data processed by MATLAB."	"data were background adjusted and quantile normalized. The gene expression values were calculated by using Robust    Multiple-array Average (RMA) procedure. Average value was considered for any duplicate. Gene expression profiles with variance lower than 10% were removed. Data processed by MATLAB."	"data were background adjusted and quantile normalized. The gene expression values were calculated by using Robust    Multiple-array Average (RMA) procedure. Average value was considered for any duplicate. Gene expression profiles with variance lower than 10% were removed. Data processed by MATLAB."
!Sample_platform_id	"GPL6244"	"GPL6244"	"GPL6244"	"GPL6244"	"GPL6244"	"GPL6244"	"GPL6244"	"GPL6244"	"GPL6244"	"GPL6244"	"GPL6244"	"GPL6244"	"GPL6244"	"GPL6244"	"GPL6244"	"GPL6244"	"GPL6244"	"GPL6244"	"GPL6244"	"GPL6244"	"GPL6244"	"GPL6244"	"GPL6244"	"GPL6244"	"GPL6244"	"GPL6244"	"GPL6244"	"GPL6244"	"GPL6244"	"GPL6244"	"GPL6244"	"GPL6244"	"GPL6244"	"GPL6244"	"GPL6244"	"GPL6244"	"GPL6244"	"GPL6244"	"GPL6244"	"GPL6244"	"GPL6244"	"GPL6244"	"GPL6244"	"GPL6244"	"GPL6244"	"GPL6244"	"GPL6244"
!Sample_contact_name	"andrea,,sacconi"	"andrea,,sacconi"	"andrea,,sacconi"	"andrea,,sacconi"	"andrea,,sacconi"	"andrea,,sacconi"	"andrea,,sacconi"	"andrea,,sacconi"	"andrea,,sacconi"	"andrea,,sacconi"	"andrea,,sacconi"	"andrea,,sacconi"	"andrea,,sacconi"	"andrea,,sacconi"	"andrea,,sacconi"	"andrea,,sacconi"	"andrea,,sacconi"	"andrea,,sacconi"	"andrea,,sacconi"	"andrea,,sacconi"	"andrea,,sacconi"	"andrea,,sacconi"	"andrea,,sacconi"	"andrea,,sacconi"	"andrea,,sacconi"	"andrea,,sacconi"	"andrea,,sacconi"	"andrea,,sacconi"	"andrea,,sacconi"	"andrea,,sacconi"	"andrea,,sacconi"	"andrea,,sacconi"	"andrea,,sacconi"	"andrea,,sacconi"	"andrea,,sacconi"	"andrea,,sacconi"	"andrea,,sacconi"	"andrea,,sacconi"	"andrea,,sacconi"	"andrea,,sacconi"	"andrea,,sacconi"	"andrea,,sacconi"	"andrea,,sacconi"	"andrea,,sacconi"	"andrea,,sacconi"	"andrea,,sacconi"	"andrea,,sacconi"
!Sample_contact_institute	"regina elena cancer institute"	"regina elena cancer institute"	"regina elena cancer institute"	"regina elena cancer institute"	"regina elena cancer institute"	"regina elena cancer institute"	"regina elena cancer institute"	"regina elena cancer institute"	"regina elena cancer institute"	"regina elena cancer institute"	"regina elena cancer institute"	"regina elena cancer institute"	"regina elena cancer institute"	"regina elena cancer institute"	"regina elena cancer institute"	"regina elena cancer institute"	"regina elena cancer institute"	"regina elena cancer institute"	"regina elena cancer institute"	"regina elena cancer institute"	"regina elena cancer institute"	"regina elena cancer institute"	"regina elena cancer institute"	"regina elena cancer institute"	"regina elena cancer institute"	"regina elena cancer institute"	"regina elena cancer institute"	"regina elena cancer institute"	"regina elena cancer institute"	"regina elena cancer institute"	"regina elena cancer institute"	"regina elena cancer institute"	"regina elena cancer institute"	"regina elena cancer institute"	"regina elena cancer institute"	"regina elena cancer institute"	"regina elena cancer institute"	"regina elena cancer institute"	"regina elena cancer institute"	"regina elena cancer institute"	"regina elena cancer institute"	"regina elena cancer institute"	"regina elena cancer institute"	"regina elena cancer institute"	"regina elena cancer institute"	"regina elena cancer institute"	"regina elena cancer institute"
!Sample_contact_address	"via elio chianesi"	"via elio chianesi"	"via elio chianesi"	"via elio chianesi"	"via elio chianesi"	"via elio chianesi"	"via elio chianesi"	"via elio chianesi"	"via elio chianesi"	"via elio chianesi"	"via elio chianesi"	"via elio chianesi"	"via elio chianesi"	"via elio chianesi"	"via elio chianesi"	"via elio chianesi"	"via elio chianesi"	"via elio chianesi"	"via elio chianesi"	"via elio chianesi"	"via elio chianesi"	"via elio chianesi"	"via elio chianesi"	"via elio chianesi"	"via elio chianesi"	"via elio chianesi"	"via elio chianesi"	"via elio chianesi"	"via elio chianesi"	"via elio chianesi"	"via elio chianesi"	"via elio chianesi"	"via elio chianesi"	"via elio chianesi"	"via elio chianesi"	"via elio chianesi"	"via elio chianesi"	"via elio chianesi"	"via elio chianesi"	"via elio chianesi"	"via elio chianesi"	"via elio chianesi"	"via elio chianesi"	"via elio chianesi"	"via elio chianesi"	"via elio chianesi"	"via elio chianesi"
!Sample_contact_city	"rome"	"rome"	"rome"	"rome"	"rome"	"rome"	"rome"	"rome"	"rome"	"rome"	"rome"	"rome"	"rome"	"rome"	"rome"	"rome"	"rome"	"rome"	"rome"	"rome"	"rome"	"rome"	"rome"	"rome"	"rome"	"rome"	"rome"	"rome"	"rome"	"rome"	"rome"	"rome"	"rome"	"rome"	"rome"	"rome"	"rome"	"rome"	"rome"	"rome"	"rome"	"rome"	"rome"	"rome"	"rome"	"rome"	"rome"
!Sample_contact_zip/postal_code	"00144"	"00144"	"00144"	"00144"	"00144"	"00144"	"00144"	"00144"	"00144"	"00144"	"00144"	"00144"	"00144"	"00144"	"00144"	"00144"	"00144"	"00144"	"00144"	"00144"	"00144"	"00144"	"00144"	"00144"	"00144"	"00144"	"00144"	"00144"	"00144"	"00144"	"00144"	"00144"	"00144"	"00144"	"00144"	"00144"	"00144"	"00144"	"00144"	"00144"	"00144"	"00144"	"00144"	"00144"	"00144"	"00144"	"00144"
!Sample_contact_country	"Italy"	"Italy"	"Italy"	"Italy"	"Italy"	"Italy"	"Italy"	"Italy"	"Italy"	"Italy"	"Italy"	"Italy"	"Italy"	"Italy"	"Italy"	"Italy"	"Italy"	"Italy"	"Italy"	"Italy"	"Italy"	"Italy"	"Italy"	"Italy"	"Italy"	"Italy"	"Italy"	"Italy"	"Italy"	"Italy"	"Italy"	"Italy"	"Italy"	"Italy"	"Italy"	"Italy"	"Italy"	"Italy"	"Italy"	"Italy"	"Italy"	"Italy"	"Italy"	"Italy"	"Italy"	"Italy"	"Italy"
!Sample_supplementary_file	"ftp://ftp.ncbi.nlm.nih.gov/geo/samples/GSM2871nnn/GSM2871752/suppl/GSM2871752_1_-_68L_HNSCC.CEL.gz"	"ftp://ftp.ncbi.nlm.nih.gov/geo/samples/GSM2871nnn/GSM2871753/suppl/GSM2871753_10_-_73L_HNSCC.CEL.gz"	"ftp://ftp.ncbi.nlm.nih.gov/geo/samples/GSM2871nnn/GSM2871754/suppl/GSM2871754_12_-_73T_HNSCC.CEL.gz"	"ftp://ftp.ncbi.nlm.nih.gov/geo/samples/GSM2871nnn/GSM2871755/suppl/GSM2871755_13_-_74L_HNSCC.CEL.gz"	"ftp://ftp.ncbi.nlm.nih.gov/geo/samples/GSM2871nnn/GSM2871756/suppl/GSM2871756_15_-_74T_HNSCC.CEL.gz"	"ftp://ftp.ncbi.nlm.nih.gov/geo/samples/GSM2871nnn/GSM2871757/suppl/GSM2871757_16_Affy_10_01_55_T.CEL.gz"	"ftp://ftp.ncbi.nlm.nih.gov/geo/samples/GSM2871nnn/GSM2871758/suppl/GSM2871758_18_Affy1004HNSCC62L.CEL.gz"	"ftp://ftp.ncbi.nlm.nih.gov/geo/samples/GSM2871nnn/GSM2871759/suppl/GSM2871759_19_Affy1004HNSCC62Tdupl.CEL.gz"	"ftp://ftp.ncbi.nlm.nih.gov/geo/samples/GSM2871nnn/GSM2871760/suppl/GSM2871760_21_Affy1004HNSCC65L.CEL.gz"	"ftp://ftp.ncbi.nlm.nih.gov/geo/samples/GSM2871nnn/GSM2871761/suppl/GSM2871761_22_Affy1004HNSCC65T.CEL.gz"	"ftp://ftp.ncbi.nlm.nih.gov/geo/samples/GSM2871nnn/GSM2871762/suppl/GSM2871762_25_Affy1004HNSCC67L.CEL.gz"	"ftp://ftp.ncbi.nlm.nih.gov/geo/samples/GSM2871nnn/GSM2871763/suppl/GSM2871763_27_Affy1004HNSCC67T.CEL.gz"	"ftp://ftp.ncbi.nlm.nih.gov/geo/samples/GSM2871nnn/GSM2871764/suppl/GSM2871764_3_-_68T_HNSCC.CEL.gz"	"ftp://ftp.ncbi.nlm.nih.gov/geo/samples/GSM2871nnn/GSM2871765/suppl/GSM2871765_31_Affy1004HNSCC76L.CEL.gz"	"ftp://ftp.ncbi.nlm.nih.gov/geo/samples/GSM2871nnn/GSM2871766/suppl/GSM2871766_32_Affy1004HNSCC76T.CEL.gz"	"ftp://ftp.ncbi.nlm.nih.gov/geo/samples/GSM2871nnn/GSM2871767/suppl/GSM2871767_34_Affy1004HNSCC80L.CEL.gz"	"ftp://ftp.ncbi.nlm.nih.gov/geo/samples/GSM2871nnn/GSM2871768/suppl/GSM2871768_35_Affy1004HNSCC80T.CEL.gz"	"ftp://ftp.ncbi.nlm.nih.gov/geo/samples/GSM2871nnn/GSM2871769/suppl/GSM2871769_37_Affy1004HNSCC81L.CEL.gz"	"ftp://ftp.ncbi.nlm.nih.gov/geo/samples/GSM2871nnn/GSM2871770/suppl/GSM2871770_38_Affy1004HNSCC81T.CEL.gz"	"ftp://ftp.ncbi.nlm.nih.gov/geo/samples/GSM2871nnn/GSM2871771/suppl/GSM2871771_4_-_69L_HNSCC.CEL.gz"	"ftp://ftp.ncbi.nlm.nih.gov/geo/samples/GSM2871nnn/GSM2871772/suppl/GSM2871772_40_Affy1004HNSCC82L.CEL.gz"	"ftp://ftp.ncbi.nlm.nih.gov/geo/samples/GSM2871nnn/GSM2871773/suppl/GSM2871773_41_Affy1004HNSCC82T.CEL.gz"	"ftp://ftp.ncbi.nlm.nih.gov/geo/samples/GSM2871nnn/GSM2871774/suppl/GSM2871774_43_Affy1004HNSCC84L.CEL.gz"	"ftp://ftp.ncbi.nlm.nih.gov/geo/samples/GSM2871nnn/GSM2871775/suppl/GSM2871775_44_Affy1004HNSCC84T.CEL.gz"	"ftp://ftp.ncbi.nlm.nih.gov/geo/samples/GSM2871nnn/GSM2871776/suppl/GSM2871776_46_Affy1004HNSCC85L.CEL.gz"	"ftp://ftp.ncbi.nlm.nih.gov/geo/samples/GSM2871nnn/GSM2871777/suppl/GSM2871777_47_Affy1004HNSCC85T.CEL.gz"	"ftp://ftp.ncbi.nlm.nih.gov/geo/samples/GSM2871nnn/GSM2871778/suppl/GSM2871778_49_Affy1004HNSCC86L.CEL.gz"	"ftp://ftp.ncbi.nlm.nih.gov/geo/samples/GSM2871nnn/GSM2871779/suppl/GSM2871779_51_Affy1004HNSCC86T.CEL.gz"	"ftp://ftp.ncbi.nlm.nih.gov/geo/samples/GSM2871nnn/GSM2871780/suppl/GSM2871780_55_88L_HuGene-1_0-st-v1_.CEL.gz"	"ftp://ftp.ncbi.nlm.nih.gov/geo/samples/GSM2871nnn/GSM2871781/suppl/GSM2871781_56_88T_HuGene-1_0-st-v1_.CEL.gz"	"ftp://ftp.ncbi.nlm.nih.gov/geo/samples/GSM2871nnn/GSM2871782/suppl/GSM2871782_58_91L_HuGene-1_0-st-v1_.CEL.gz"	"ftp://ftp.ncbi.nlm.nih.gov/geo/samples/GSM2871nnn/GSM2871783/suppl/GSM2871783_59_91T_HuGene-1_0-st-v1_.CEL.gz"	"ftp://ftp.ncbi.nlm.nih.gov/geo/samples/GSM2871nnn/GSM2871784/suppl/GSM2871784_6_-_69T_HNSCC.CEL.gz"	"ftp://ftp.ncbi.nlm.nih.gov/geo/samples/GSM2871nnn/GSM2871785/suppl/GSM2871785_61_104L_HuGene-1_0-st-v1_.CEL.gz"	"ftp://ftp.ncbi.nlm.nih.gov/geo/samples/GSM2871nnn/GSM2871786/suppl/GSM2871786_62_104T_HuGene-1_0-st-v1_.CEL.gz"	"ftp://ftp.ncbi.nlm.nih.gov/geo/samples/GSM2871nnn/GSM2871787/suppl/GSM2871787_64_105L_HuGene-1_0-st-v1_.CEL.gz"	"ftp://ftp.ncbi.nlm.nih.gov/geo/samples/GSM2871nnn/GSM2871788/suppl/GSM2871788_65_105T_HuGene-1_0-st-v1_.CEL.gz"	"ftp://ftp.ncbi.nlm.nih.gov/geo/samples/GSM2871nnn/GSM2871789/suppl/GSM2871789_67_113L_HuGene-1_0-st-v1_.CEL.gz"	"ftp://ftp.ncbi.nlm.nih.gov/geo/samples/GSM2871nnn/GSM2871790/suppl/GSM2871790_68_113T_HuGene-1_0-st-v1_.CEL.gz"	"ftp://ftp.ncbi.nlm.nih.gov/geo/samples/GSM2871nnn/GSM2871791/suppl/GSM2871791_7_-_71L_HNSCC.CEL.gz"	"ftp://ftp.ncbi.nlm.nih.gov/geo/samples/GSM2871nnn/GSM2871792/suppl/GSM2871792_70_121L_HuGene-1_0-st-v1_.CEL.gz"	"ftp://ftp.ncbi.nlm.nih.gov/geo/samples/GSM2871nnn/GSM2871793/suppl/GSM2871793_71_121T_HuGene-1_0-st-v1_.CEL.gz"	"ftp://ftp.ncbi.nlm.nih.gov/geo/samples/GSM2871nnn/GSM2871794/suppl/GSM2871794_73_122L_HuGene-1_0-st-v1_.CEL.gz"	"ftp://ftp.ncbi.nlm.nih.gov/geo/samples/GSM2871nnn/GSM2871795/suppl/GSM2871795_74_122T_HuGene-1_0-st-v1_.CEL.gz"	"ftp://ftp.ncbi.nlm.nih.gov/geo/samples/GSM2871nnn/GSM2871796/suppl/GSM2871796_76_133L_HuGene-1_0-st-v1_.CEL.gz"	"ftp://ftp.ncbi.nlm.nih.gov/geo/samples/GSM2871nnn/GSM2871797/suppl/GSM2871797_77_133T_HuGene-1_0-st-v1_.CEL.gz"	"ftp://ftp.ncbi.nlm.nih.gov/geo/samples/GSM2871nnn/GSM2871798/suppl/GSM2871798_9_-_71T_HNSCC.CEL.gz"
!Sample_supplementary_file	""	""	""	""	""	""	""	""	""	""	"ftp://ftp.ncbi.nlm.nih.gov/geo/samples/GSM2871nnn/GSM2871762/suppl/GSM2871762_26_Affy1004HNSCC67Ldupl.CEL.gz"	"ftp://ftp.ncbi.nlm.nih.gov/geo/samples/GSM2871nnn/GSM2871763/suppl/GSM2871763_28_Affy1004HNSCC67Tdupl.CEL.gz"	""	""	""	""	""	""	""	""	""	""	""	""	""	""	"ftp://ftp.ncbi.nlm.nih.gov/geo/samples/GSM2871nnn/GSM2871778/suppl/GSM2871778_50_Affy1004HNSCC86Ldupl.CEL.gz"	"ftp://ftp.ncbi.nlm.nih.gov/geo/samples/GSM2871nnn/GSM2871779/suppl/GSM2871779_52_Affy1004HNSCC86Tdupl.CEL.gz"	""	""	""	""	""	""	""	""	""	""	""	""	""	""	""	""	""	""	""
!Sample_data_row_count	"29153"	"29153"	"29153"	"29153"	"29153"	"29153"	"29153"	"29153"	"29153"	"29153"	"29153"	"29153"	"29153"	"29153"	"29153"	"29153"	"29153"	"29153"	"29153"	"29153"	"29153"	"29153"	"29153"	"29153"	"29153"	"29153"	"29153"	"29153"	"29153"	"29153"	"29153"	"29153"	"29153"	"29153"	"29153"	"29153"	"29153"	"29153"	"29153"	"29153"	"29153"	"29153"	"29153"	"29153"	"29153"	"29153"	"29153"
!series_matrix_table_begin
"ID_REF"	"GSM2871752"	"GSM2871753"	"GSM2871754"	"GSM2871755"	"GSM2871756"	"GSM2871757"	"GSM2871758"	"GSM2871759"	"GSM2871760"	"GSM2871761"	"GSM2871762"	"GSM2871763"	"GSM2871764"	"GSM2871765"	"GSM2871766"	"GSM2871767"	"GSM2871768"	"GSM2871769"	"GSM2871770"	"GSM2871771"	"GSM2871772"	"GSM2871773"	"GSM2871774"	"GSM2871775"	"GSM2871776"	"GSM2871777"	"GSM2871778"	"GSM2871779"	"GSM2871780"	"GSM2871781"	"GSM2871782"	"GSM2871783"	"GSM2871784"	"GSM2871785"	"GSM2871786"	"GSM2871787"	"GSM2871788"	"GSM2871789"	"GSM2871790"	"GSM2871791"	"GSM2871792"	"GSM2871793"	"GSM2871794"	"GSM2871795"	"GSM2871796"	"GSM2871797"	"GSM2871798"
7892796	13.0676	13.1708	13.2507	12.7948	13.0845	12.8836	12.7298	12.7369	12.5614	12.7984	12.8499	12.6463	13.359	12.7836	12.5726	12.7359	12.47	12.8036	12.689	13.2869	12.7984	12.8359	12.8361	12.8245	12.7167	14.2779	12.7276	12.8182	12.9499	12.9597	12.7526	13.1026	13.1453	13.1476	12.8914	13.5778	13.0403	13.3487	13.2351	13.3004	13.177	13.3064	13.0676	13.3856	13.3427	13.4751	13.0611
7892925	9.9639	10.3798	10.167	10.0339	10.1814	9.6397	9.5347	9.5052	9.5558	10.0368	9.7374	9.6062	10.8526	9.4181	8.9195	9.169	9.2791	9.2359	9.1386	10.3671	9.936	9.294	9.8883	9.9882	9.3028	14.0094	9.4133	9.4478	9.8084	9.736	9.265	10.2804	10.3463	9.9646	9.4274	10.4719	9.7981	10.3199	10.174	10.5171	10.1211	10.0471	10.4139	10.3823	10.4149	10.2895	10.0899
7893130	11.111	11.5714	11.5038	11.1302	11.4113	10.9587	10.6369	10.9449	11.0022	11.5327	11.1659	10.9693	11.8894	10.8356	10.4001	10.7477	10.3565	10.836	10.5702	11.6399	11.073	10.7469	11.0129	11.0893	10.7142	14.0962	10.7841	10.9374	11.3659	11.2285	10.9761	11.7465	11.5673	11.5536	10.9904	12.1016	11.3433	11.7532	11.6312	11.7067	11.4893	11.603	11.6554	11.8538	11.9001	11.8018	11.3718
7893306	7.6805	7.8355	7.3956	6.8205	7.1105	6.9907	7.0796	13.0787	13.0879	13.1759	9.8939	10.0513	8.6904	7.4665	6.506	6.0115	5.0661	6.448	6.4876	7.3294	5.839	6.3155	5.6606	5.98	6.6506	6.1418	6.2634	6.3369	8.1463	7.2761	7.9259	7.6824	7.2954	8.0368	7.4183	7.6405	6.9481	7.3485	7.2744	7.6955	7.3902	7.467	7.3034	7.3174	8.0637	7.2171	7.1024
7893613	9.2014	9.6037	9.5023	9.4618	9.5188	8.9157	9.083	9.0212	9.1345	9.7615	9.27	9.1744	10.1468	9.0804	8.4716	8.7205	8.4583	8.836	8.5708	9.5863	9.608	8.9748	9.3279	9.5024	8.6545	13.945	8.9372	8.9656	9.3433	9.2327	9.0017	9.9583	9.6741	9.6381	8.767	10.3596	9.3889	9.8169	9.613	9.9662	9.5856	9.4821	9.9677	10.047	10.0127	9.7326	9.482
7893939	8.7228	9.053	9.0158	8.9706	8.9357	8.6583	8.6835	8.6734	8.6345	9.3416	8.765	8.8397	9.6798	8.4681	8.1077	8.4122	8.1578	8.1015	8.1864	9.1069	8.8206	8.4024	8.6972	8.9748	8.0254	13.873	8.5989	8.6503	8.714	8.8195	8.2753	9.3963	9.1355	9.1051	8.3033	9.7304	9.0586	9.3291	9.2156	9.2498	9.2039	9.1008	9.5258	9.6401	9.7484	9.3678	8.7719
7894584	6.1855	6.5137	5.9919	5.4764	5.6812	5.7607	5.5371	12.6899	12.7775	12.9279	9.0399	9.2097	7.147	5.9754	5.1345	4.5556	4.0722	5.1115	5.0511	5.9936	4.6811	4.8171	4.6135	4.7337	5.1477	5.8996	4.7899	4.8901	6.9721	6.2228	7.0435	6.6522	5.9219	6.9504	6.4978	6.1913	5.7491	5.9855	5.9906	6.3295	6.1639	6.2136	5.8492	5.9813	6.7385	5.9874	5.7269
7894611	8.8217	8.836	8.3734	7.7005	8.0727	8.1287	8.0502	12.3698	12.4212	12.4872	10.0983	10.184	9.5921	8.3927	7.4798	7.243	5.6036	7.6525	7.7038	8.447	6.4569	7.2536	6.4384	6.712	7.8945	6.4606	7.3303	7.3368	8.6817	7.8661	8.5903	8.3201	8.2674	8.6669	8.1259	8.4238	7.7118	8.1765	8.1028	8.7002	8.2014	8.3245	8.0455	8.0388	8.728	8.0319	8.2706
7894970	13.5168	13.5743	13.6277	13.3081	13.5957	13.2419	13.1182	13.0504	12.9505	13.1891	13.1664	13.0589	13.7005	13.2256	13.1174	13.134	13.1144	13.1961	13.1502	13.608	13.2104	13.155	13.1622	13.2585	13.1266	14.3519	13.2372	13.3624	13.2562	13.316	13.2275	13.3888	13.5805	13.4586	13.2306	13.7992	13.4053	13.704	13.4848	13.5813	13.4497	13.5499	13.5691	13.6674	13.6224	13.6576	13.4637
7895139	7.3964	7.4153	6.9023	6.3414	6.7304	6.7064	6.5411	12.5361	12.5708	12.6978	9.4165	9.4855	8.2933	6.8903	6.1387	5.5342	4.5092	6.0841	6.2072	6.9651	5.2754	5.6736	5.1673	5.4	6.3867	6.3429	5.7159	5.69	7.1028	6.3283	7.111	6.6762	6.6948	6.996	6.6459	6.9716	6.0853	6.5622	6.4087	7.1872	6.5723	6.6903	6.3553	6.5094	7.3435	6.4593	6.7317
7895220	10.5428	10.7235	10.7389	10.5804	10.6339	10.0712	9.9964	10.124	10.1171	10.6749	10.203	10.2273	11.328	9.9943	9.5156	9.8502	9.691	9.6135	9.5571	10.7426	10.5259	10.0208	10.3087	10.4932	9.6467	14.0428	9.9831	10.0544	10.3078	10.3183	9.8146	10.826	10.8196	10.4987	9.7843	11.0564	10.3531	10.7882	10.6197	10.9772	10.6284	10.4511	10.9112	10.9668	10.9783	10.7091	10.6301
7896160	9.4838	9.9386	9.8056	9.7432	9.7572	9.3276	9.3293	9.3584	9.339	10.1374	9.4891	9.4055	10.336	9.1322	8.8688	9.005	8.8955	9.0978	8.9616	9.9307	9.6711	9.1167	9.4829	9.7654	8.7941	13.9556	9.1111	9.3618	9.7006	9.5191	9.2408	10.2066	9.8893	9.878	9.2017	10.4557	9.715	10.1267	9.8661	10.1803	9.9249	9.8434	10.1469	10.2579	10.3172	10.1053	9.7256
7896366	12.1468	12.392	12.3249	12.2769	12.3339	12.0193	12.0883	11.9408	11.9061	12.1883	12.1106	12.0525	12.6666	12.1443	11.6966	12.2034	11.3512	11.8946	11.5301	12.4568	11.9802	12.0913	11.8793	11.9812	11.8244	14.1889	12.0648	12.1783	12.3363	12.1667	11.9066	12.4739	12.3793	12.4424	11.8243	12.8083	12.2877	12.6381	12.438	12.5706	12.3279	12.3419	12.7245	12.6682	12.6436	12.5749	12.3016
7896687	5.4663	6.1225	6.1704	5.9516	5.7905	8.3672	6.5764	6.8132	5.8804	4.6198	5.3195	8.3125	6.7596	7.1418	6.4431	8.3868	6.7315	4.6317	10.1275	6.3366	6.3894	5.3293	6.3896	5.7334	10.0926	6.8203	6.853	7.9589	7.1905	7.4887	7.1359	5.2961	7.8914	7.8748	7.3396	7.7613	5.7979	5.9938	7.2226	4.7017	4.5245	6.4046	5.308	5.8063	4.5333	6.8984	5.9546
7896688	7.6752	7.3863	7.0803	7.5368	7.365	7.9297	6.8894	6.4855	7.6484	7.5883	6.8909	7.7525	7.0644	7.818	6.8507	7.2241	6.7743	6.6901	9.2901	7.0475	6.4803	6.6862	7.458	7.1577	9.0748	7.6184	7.3466	6.7412	8.4153	7.0111	7.615	7.1112	7.5534	7.5505	6.7033	7.7214	5.2454	7.5131	7.7214	6.5532	7.3986	7.9557	7.2601	7.6048	6.9443	7.0334	6.8913
7896689	7.4512	8.3625	8.0114	8.4192	7.1955	7.5726	7.9491	8.2371	7.0462	6.8247	7.6268	8.7699	6.927	8.2486	7.6447	7.8094	8.5993	8.4389	9.4584	8.2548	8.1631	8.3445	7.7397	7.8861	9.0772	5.2188	8.0402	8.1492	7.7181	8.2357	8.814	8.2215	8.0821	7.4881	8.6039	7.1228	6.7566	7.6159	8.181	7.9274	7.7178	8.3698	8.4906	8.2845	8.1814	8.5867	7.8374
7896690	7.7461	8.6512	6.7098	8.3924	6.415	7.4065	8.3639	6.9672	5.7874	5.5706	8.4361	7.2639	6.4108	8.5845	5.3668	6.755	7.0113	9.324	8.6823	8.5442	9.0557	7.8008	8.8947	8.0338	8.8915	6.1774	7.9373	8.0197	7.2151	6.322	9.0666	8.2865	7.4597	7.9588	5.782	6.8842	5.9581	6.5709	7.5543	8.5358	8.3426	6.8208	8.5183	8.1495	8.538	6.4288	8.8856
7896691	5.7081	6.7774	6.5184	6.4368	6.0413	6.8858	5.9013	6.5209	6.0564	5.4127	5.7655	6.832	6.4294	6.2295	6.6056	5.9357	7.497	5.7994	7.217	6.1791	6.3787	5.9539	6.1342	6.3713	7.0471	6.2126	6.1283	6.6514	6.0024	6.5884	6.1492	6.6854	6.915	6.0222	6.5771	5.8532	5.8853	7.1481	7.2813	5.108	5.397	6.8952	6.599	5.9992	5.4706	7.0749	6.4953
7896692	6.8402	6.8429	7.3247	7.0736	8.2803	7.6109	7.0682	9.1148	7.024	6.8487	6.6885	8.3502	7.1043	6.9347	8.1506	6.7878	7.9613	6.7319	6.8091	6.5636	6.9322	7.7889	6.9363	7.5712	6.9617	6.0714	6.8848	8.1566	6.7384	8.5928	6.7398	7.6654	8.3719	6.9294	7.4303	6.7019	7.3653	6.6864	7.3912	6.8607	6.5817	6.7932	6.9612	6.4033	6.7034	7.8729	6.8492
7896693	5.1756	6.2469	7.2279	7.166	5.8374	8.9287	4.9645	6.3161	5.5233	5.324	6.8447	7.9778	6.128	6.1062	8.6034	7.9782	7.5792	5.9515	10.1693	7.9834	6.0799	6.4073	7.2959	6.9702	8.7618	6.0299	7.8493	9.3391	6.5731	8.3711	7.5327	6.3527	8.0355	6.0714	8.1618	7.5393	6.1478	7.8652	7.5433	4.9341	5.9092	7.2348	6.4773	5.777	5.5026	8.1109	8.3643
7896694	6.3963	7.3955	7.4558	7.4494	6.4139	8.0752	6.3024	6.6271	6.7285	6.3166	6.4563	8.2066	6.9704	7.2859	6.4199	7.0052	7.4991	6.0201	8.748	7.3066	6.5424	5.7251	7.1233	6.9107	8.9039	5.5631	7.2853	7.7226	7.4113	7.3655	6.9613	7.0709	7.9319	6.8103	7.4423	7.1136	6.7018	7.3088	8.0047	5.7633	6.8191	7.8204	7.1452	7.0424	6.3375	7.7069	7.4995
7896695	5.9841	7.6076	8.8506	7.7286	8.8758	8.1807	6.517	8.5911	5.6866	5.0504	6.3748	8.6292	6.3227	7.8463	7.9135	7.1997	8.1152	7.8881	8.1712	7.92	6.535	6.9344	6.7257	8.4573	7.6583	6.6097	7.1229	9.5124	5.5796	7.9734	7.1641	8.6984	9.4089	6.5386	9.1041	6.8168	8.8274	8.0883	8.8007	5.6345	7.0297	9.0331	8.4049	7.5734	6.6604	8.2414	8.8318
7896696	6.7155	7.052	7.3145	6.9304	7.2174	7.9357	7.3711	7.2287	7.0742	6.9779	6.6998	7.6132	7.2076	7.2727	8.2244	6.8164	8.0751	6.9747	7.8035	6.8345	6.9061	7.7218	6.9811	7.1213	7.6023	7.2789	7.0025	7.9078	7.1091	7.8554	7.8873	7.2135	7.455	6.8276	7.554	6.6272	7.1465	7.4311	7.2319	6.4902	6.444	7.2017	7.0856	6.4548	6.5502	7.3375	6.7168
7896697	6.0919	10.4722	10.4678	7.6227	8.5767	8.564	5.9248	6.5174	9.526	8.6054	5.3217	8.0988	8.8441	6.9307	6.0739	9.7409	7.9188	5.0191	10.5505	6.3706	6.0063	6.5863	6.1454	6.9688	10.5847	4.0941	7.8999	11.0193	8.9789	9.1484	6.5119	6.6639	9.1484	6.0525	6.4802	6.4218	5.4547	9.0759	9.833	5.5437	8.042	7.2277	5.9724	5.8952	5.5204	8.1918	6.8977
7896698	7.678	6.9555	5.9767	7.0775	5.8112	6.6917	7.2654	6.3716	7.7333	7.8215	7.3253	7.6309	6.4156	6.9466	5.9057	7.2937	6.3049	5.7965	8.4031	6.9273	6.5924	5.3033	7.7529	6.9329	8.0923	5.3588	7.7441	6.6293	7.5428	7.046	6.9004	6.8035	7.4226	7.7093	6.6302	6.9669	5.4195	7.4706	7.2467	7.278	7.3272	6.8334	7.0337	7.9547	7.2308	6.9671	7.1907
7896699	5.6803	6.9097	7.1304	7.1729	6.5751	8.3717	5.6569	6.6001	5.7943	5.9018	5.4805	7.7734	7.1166	6.1701	7.3014	6.0861	7.2875	5.6964	9.6493	6.8272	5.8419	6.5905	5.9688	6.5817	9.1883	6.5525	6.4349	8.1868	6.6612	7.347	5.9782	6.0244	7.7105	5.4788	6.461	6.4555	5.6575	6.4368	7.1626	5.1103	6.0321	6.2135	5.955	5.6646	5.5	6.9364	6.9627
7896700	4.8311	6.1998	7.3912	6.4681	6.6223	7.3273	5.385	6.8247	5.026	4.4503	5.3686	6.6543	5.3234	6.2782	6.403	4.956	7.2798	5.6567	7.2628	6.1115	5.4601	6.8447	6.3876	6.2823	7.3155	6.475	5.8168	6.4508	4.9362	7.4079	6.7991	5.8405	7.2493	4.7492	7.3311	5.9007	5.0855	6.502	7.0398	4.9065	5.6224	7.3703	5.6351	5.6751	5.0697	7.0435	6.0596
7896701	3.4972	4.9755	5.2499	4.6732	4.2123	4.9993	4.0823	4.4412	4.1942	3.5204	3.9345	4.6639	4.277	5.0736	4.4571	4.6226	5.0575	4.3519	7.0847	5.6146	4.3101	3.6999	4.3616	4.6362	6.9424	6.0198	4.275	4.8166	4.2936	4.6998	4.3015	4.6223	6.5699	4.2024	5.5678	4.6371	4.5051	5.3974	6.2781	3.5985	4.3097	5.1284	4.6509	4.9196	3.8882	5.2682	6.1185
7896702	4.7355	5.109	5.5764	5.3645	4.5779	5.2554	5.114	4.9649	5.2055	5.3256	4.8328	5.3643	6.0198	5.4269	4.471	6.2827	5.1619	4.7184	7.9837	5.8842	4.9425	4.3367	4.816	4.9956	7.8504	5.271	5.3249	5.3282	5.3732	4.8793	4.8639	5.2266	5.5858	4.3277	5.1087	5.1262	4.4797	6.815	6.3565	3.8929	5.8063	5.3943	5.1189	4.9326	4.8814	5.4441	5.6203
7896703	5.4059	6.9412	7.237	6.5772	6.3239	9.207	6.8223	5.9241	5.7397	4.4738	5.1546	8.7432	6.9349	8.0909	7.7134	9.655	8.6822	5.4941	11.1219	6.7918	7.8514	5.9942	7.9942	7.1975	11.0563	4.3149	6.8007	8.2701	7.6053	8.072	7.672	5.5683	8.438	8.2693	7.6893	8.2808	5.8144	6.3983	7.8787	4.7441	4.7271	7.0687	5.8812	6.842	5.4968	7.0965	6.8518
7896704	7.7983	7.7532	7.8514	7.6292	7.6411	7.572	7.5453	6.4855	7.1415	7.8866	6.9979	7.3913	7.7715	8.2237	7.3064	7.2241	7.1844	6.7158	9.2607	8.5365	6.4803	7.0406	7.0944	7.1645	9.0748	7.7289	7.0035	7.4548	7.0069	4.8857	5.5215	6.4662	8.0008	5.758	5.6527	7.2022	5.8556	7.346	7.7144	7.6261	7.6071	7.9154	7.8561	7.4561	6.9443	7.1812	6.6466
7896705	7.6924	8.4574	7.8639	8.4083	7.4299	7.6336	7.4715	8.2394	7.3108	7.0346	7.7926	8.695	7.1102	8.4266	7.9488	7.7903	8.7611	8.471	9.5547	8.3462	8.4031	8.3821	7.7787	7.8727	9.1184	5.0234	8.1552	8.2729	7.598	8.155	8.7704	8.0815	8.1355	7.17	8.6668	7.3351	6.7134	7.9289	8.1968	8.0858	7.7326	8.4954	8.4014	8.4069	8.2167	8.629	8.1308
7896706	5.8093	5.9659	7.1215	5.8078	5.9338	7.3794	6.1265	6.4116	5.9306	5.4924	5.5878	7.2908	5.8697	7.1376	6.2091	8.2583	7.1154	5.1918	8.2926	5.7347	6.7424	5.7444	7.5459	6.1194	7.2586	5.9938	5.8052	6.6091	5.7468	6.5492	7.0186	5.6976	6.3199	6.3089	6.4112	6.5246	5.0888	5.6474	6.5168	5.3618	5.5733	6.0747	5.484	5.6919	5.7429	6.6262	5.9104
7896707	7.7458	8.6835	6.7143	8.4036	6.2297	7.3245	8.4255	6.7379	5.6782	5.665	8.457	7.214	6.3917	8.7424	5.198	6.8482	6.9593	9.4069	8.7857	8.5392	9.0318	8.0325	9.0509	8.0649	9.0406	6.1504	7.9946	8.1011	6.8283	5.9539	8.8709	7.9907	7.3884	7.6629	5.5151	6.8678	5.924	6.4919	7.5085	8.5629	8.3256	6.7641	8.4971	8.1284	8.6245	6.5192	8.9386
7896708	4.1182	6.5517	5.7996	5.869	5.9647	5.3287	5.4366	6.2027	5.0102	3.5325	4.7483	5.9848	5.7903	7.1492	7.3826	6.1085	6.9689	5.7169	8.1832	5.5726	4.5505	4.968	5.9727	5.2497	8.6458	2.3311	4.8443	6.5547	5.2538	6.9425	6.072	5.7817	5.9429	4.7634	5.6846	5.1095	4.1587	7.4126	6.6629	4.5535	4.8018	6.8814	6.3787	5.3303	4.8995	5.976	6.0543
7896709	4.558	6.74	7.9619	6.4748	9.8595	7.5932	5.6497	10.337	6.0841	6.4481	5.0206	9.4366	5.4493	6.4304	8.881	6.1856	9.4557	6.4407	7.34	5.7966	5.7062	9.2327	6.3826	9.2462	7.5426	6.0734	5.8086	9.0456	6.539	10.0433	6.2392	8.4106	9.9168	6.147	8.5816	6.617	8.0885	6.9499	7.5808	5.4975	5.8624	7.0142	5.5296	6.0818	6.0513	9.5856	6.3104
7896710	4.9338	5.4721	6.2042	6.2138	5.1119	8.6394	4.4684	6.0964	4.7055	4.6649	6.0234	7.0466	5.3376	5.4265	8.4366	8.0821	7.1877	5.6299	10.2171	6.9327	4.3649	5.7973	6.6271	6.6878	8.5189	3.3696	7.0751	8.7322	5.2625	7.3383	6.4172	5.3773	6.9066	5.0172	7.2531	6.3883	4.172	6.3544	6.8146	4.0774	4.4463	6.0824	5.4707	4.425	4.5769	4.8465	7.502
7896711	5.6042	5.2161	6.1419	5.9152	5.8778	7.2559	5.7941	6.0692	6.9342	7.4492	6.3919	6.6621	6.0329	6.1884	5.3269	6.607	6.7424	6.1267	8.1294	6.3702	5.9795	5.7889	7.2192	6.2124	8.4957	5.0695	6.4351	6.9976	7.4389	6.8969	5.8554	5.5897	6.9612	6.8245	7.1594	6.4834	5.7335	6.2249	7.2473	5.5904	5.7533	6.6331	6.0306	6.7078	4.5452	6.3329	5.9072
7896712	3.4259	5.0609	7.8943	3.2553	8.2101	7.6111	4.7581	7.5535	3.0497	3.9952	4.4174	7.2321	2.7549	6.836	6.4761	6.9868	6.7319	7.8698	7.6371	6.9098	5.2377	6.0645	5.529	7.8833	7.6559	4.0941	6.9394	8.5383	2.8937	7.133	6.6847	8.4562	7.9867	5.3907	8.5082	5.82	7.3681	6.5747	7.5211	3.6627	6.1766	7.3745	6.7349	6.3057	4.4619	6.1888	8.2305
7896713	6.6829	7.0366	7.3034	6.9272	7.1831	7.9408	7.3598	7.2712	7.137	6.9556	6.7337	7.6023	7.031	7.2199	8.2148	6.8349	8.0131	6.9775	7.8546	6.9272	6.7015	7.7069	6.943	7.1086	7.5905	7.2486	7.0297	8.0609	7.0436	7.7244	7.8674	7.1625	7.4595	6.7181	7.6322	6.6279	7.1366	7.4051	7.2291	6.4148	6.5553	7.211	7.0834	6.4257	6.4742	7.3185	6.6969
7896714	5.5261	6.9822	6.7979	6.3855	7.7251	8.101	5.2454	5.0843	6.6268	5.9677	5.2034	7.557	5.9021	5.6274	7.0138	8.1071	5.1826	4.7035	7.788	5.7646	5.0918	4.865	5.4333	5.9993	7.2345	5.8123	6.2512	6.5631	5.8039	7.9834	6.4556	5.6302	7.1494	5.1496	6.0694	5.4766	4.2929	7.4864	7.7692	4.562	6.044	5.9575	5.5998	5.7087	4.6477	7.8288	5.4545
7896715	6.239	10.1734	9.0886	7.7681	7.718	8.7816	6.0362	6.7301	8.4172	8.3574	6.128	7.5537	9.0201	7.4242	6.2313	9.0533	8.4815	5.1055	11.0303	6.3404	5.9737	6.8182	6.6009	7.3386	10.9635	5.0316	7.3241	9.6079	9.2487	7.451	6.3731	6.876	9.145	6.4009	6.563	6.6722	5.6739	8.3539	8.7243	6.3287	8.0391	7.425	6.4442	6.3997	7.1447	8.0533	7.11
7896716	8.8459	8.0025	7.4527	8.4139	7.8675	8.6629	8.9486	8.6173	9.3758	9.629	9.0637	9.2564	7.5146	8.9297	7.4568	9.4901	8.4147	7.5052	10.2119	8.2535	8.5349	7.1756	10.049	8.7185	10.116	5.83	9.626	8.6065	8.6643	8.3084	8.1217	7.7632	8.8468	9.258	7.8422	8.5911	6.8019	8.7908	8.7018	8.3203	8.566	7.7383	8.2228	9.0227	8.2436	7.8527	8.5166
7896717	6.1721	7.2123	7.4687	7.4697	7.072	8.8061	5.7649	6.9189	6.1037	6.4565	5.7884	8.0408	7.4711	6.374	7.867	6.6432	7.885	5.9802	9.9296	7.1372	6.3978	7.0124	6.3483	6.9714	9.4792	6.7791	6.7367	8.7464	6.8618	7.7028	6.1542	6.2577	8.0563	5.7631	6.6442	6.7684	5.9163	6.7373	7.4489	5.3086	6.2488	6.7328	6.2151	5.6161	5.3127	7.329	7.3382
7896718	4.6171	6.0047	7.1987	6.2064	6.3723	7.1636	5.1478	6.6097	4.8089	4.311	5.1113	6.4376	5.1343	6.1938	6.1972	4.7807	6.941	5.4957	7.2715	5.9263	5.2139	6.6362	6.0808	5.9231	7.1808	6.4381	5.5044	6.2663	4.9169	7.2027	6.6215	5.6322	7.0544	4.5549	7.2144	5.8141	4.7364	6.2698	6.8055	4.6959	5.2624	7.1571	5.66	5.4545	4.8025	6.8402	5.871
7896719	3.1684	5.1266	5.1479	4.7561	4.284	5.0693	4.0646	4.569	4.319	3.4522	3.833	4.5606	4.137	4.6217	4.8551	4.9548	5.6666	4.455	7.2646	6.0758	4.9244	4.0311	4.4707	5.3025	7.3249	4.35	4.118	4.8953	4.4154	4.7698	4.0282	5.0856	6.8785	4.4052	5.4641	4.5055	4.3586	5.9135	6.3399	3.6323	4.267	5.3359	4.269	5.0607	3.7305	5.5314	5.9963
7896720	4.1479	5.4415	5.5489	5.5849	4.1416	4.9917	4.3523	4.8346	4.9107	5.291	4.4771	5.288	6.3243	5.6822	4.1201	6.6841	5.1251	4.858	8.2261	5.8846	4.9685	4.1869	4.8734	5.1999	8.0702	7.0392	5.1404	5.4317	5.4162	4.3099	4.8083	5.3047	5.8223	4.275	5.0529	4.6998	4.092	6.8552	6.3662	3.9039	5.6699	5.3845	4.9176	4.7218	4.0202	5.7144	5.7605
7896721	5.0896	4.4528	4.7487	4.0439	4.1589	5.1983	3.883	4.5102	5.0146	4.583	4.2462	5.2116	4.3745	4.6911	4.6066	4.8169	5.9653	3.8087	6.2413	4.1612	4.3649	3.8422	4.936	3.9976	7.2905	5.7851	4.8216	5.703	5.1424	5.0827	5.2932	4.9835	3.8597	4.7661	5.2508	6.1837	2.3429	5.6937	6.3539	3.7862	5.0637	5.9054	5.588	5.272	4.8361	3.5793	3.877
7896722	11.3156	11.1266	12.761	10.8562	10.6495	11.4075	9.9723	11.1918	10.6049	10.3656	10.2503	11.2857	9.6661	10.5915	11.7829	10.3269	10.1356	9.9807	10.6192	9.934	9.5313	10.9555	9.6503	11.5489	10.4951	6.4955	10.6655	10.2536	10.4531	10.7832	8.9663	9.7354	11.4004	10.6296	10.9564	10.8589	11.0372	9.9559	10.6468	9.8243	10.3149	12.9065	9.1742	10.659	9.7376	11.5004	11.3676
7896723	7.8493	7.486	7.4007	7.5062	7.5391	8.064	7.9018	7.5952	8.1044	7.9653	7.6846	8.0347	7.8513	7.5981	7.5656	7.2661	8.0351	7.5401	8.8449	7.6244	7.8407	7.268	7.6226	8.168	8.9354	6.2312	7.8782	7.7676	7.574	7.6247	7.3716	7.5065	7.672	7.5107	7.1223	7.6297	7.4395	7.2228	7.6603	7.5242	7.233	7.3285	7.4793	7.2249	7.3489	7.4474	7.4549
7896724	2.3774	3.4549	2.2727	2.9785	2.889	5.594	2.8003	2.8802	2.7251	2.5004	2.7198	3.7324	2.5549	3.9267	5.6155	2.6748	3.6022	2.7053	6.4265	3.3244	3.1173	2.9451	2.8869	2.7391	5.3341	5.7201	2.9857	3.9935	2.9189	5.4388	4.2166	2.787	3.7889	3.7305	3.8504	5.6173	3.2148	3.4432	5.165	2.4259	3.1384	5.0453	3.1943	3.2997	2.7318	4.2386	2.3953
7896725	4.265	5.4996	3.9884	5.51	4.3791	4.4593	4.5745	4.3722	4.4414	4.0696	5.0116	4.4188	4.0829	4.6531	4.6638	4.8606	5.326	4.2672	4.7698	5.8898	6.1448	4.5247	5.0347	4.6172	5.0952	4.6593	5.6068	5.7145	4.3243	4.6291	6.5956	4.3392	4.0391	4.8016	4.314	3.9427	4.5414	4.3656	4.3721	4.6264	4.8861	4.1868	4.3628	4.5618	4.8583	4.4269	4.6828
7896726	4.3538	6.5695	5.6354	6.0443	5.5728	7.4888	5.2118	5.1155	5.6639	5.9531	4.8026	6.8109	6.0543	5.3303	5.5447	6.0838	5.7532	5.0266	9.6647	6.7339	4.7845	5.8962	4.5807	5.3001	9.0088	5.1164	6.0023	6.5918	6.588	6.3581	6.3215	5.7544	7.0402	5.1591	6.8057	5.991	4.4633	6.8986	7.0666	4.5443	5.2278	6.541	5.5937	5.8098	4.9817	5.7899	6.8149
7896727	9.0936	6.8609	6.5021	6.9406	5.017	6.3694	7.8757	6.4207	8.86	8.7362	8.582	7.419	6.3445	6.5378	5.805	6.7309	5.6528	5.4542	8.5725	6.3945	5.4762	4.7774	8.5158	6.9938	8.6692	5.6759	8.4095	5.2423	8.7945	6.6694	7.0939	5.5692	7.3426	8.3769	5.9869	6.7603	4.4165	6.5542	6.7694	4.7619	6.8433	7.4937	5.1752	7.8646	6.1177	7.031	5.9352
7896728	5.1615	7.5602	8.2413	7.8339	7.2279	9.1361	6.3173	7.306	6.9291	6.1476	5.8595	8.757	8.1063	7.6071	7.4082	8.0745	8.401	6.3864	10.5857	8.0502	6.5148	6.3674	6.6645	7.1131	10.3359	8.1989	7.1103	8.3783	6.5554	7.5844	6.2849	5.824	8.6759	6.0994	6.852	7.1056	5.176	7.1309	8.0242	4.773	6.1259	7.3029	6.3643	6.2044	5.4129	7.1968	7.6216
7896729	2.6692	6.6726	4.8544	7.2316	5.2675	6.6818	2.7816	2.8884	6.7956	7.0775	2.5382	7.4624	4.9176	5.5703	2.9792	6.19	8.7224	4.5881	9.1433	5.6874	4.5685	3.0249	2.6643	4.693	9.316	6.312	3.764	7.8973	6.1615	6.7652	5.4568	3.6792	6.3405	3.3985	3.5714	4.9577	2.4354	6.166	6.7419	3.261	4.9084	4.782	4.3186	4.4089	3.455	5.1229	5.2192
7896730	6.6135	6.6028	6.2906	6.6533	5.6303	6.1165	6.0512	5.9653	7.1864	7.0869	6.5369	7.6632	5.925	5.9156	5.5869	6.0642	5.9995	5.1637	6.3721	5.8512	5.575	5.6658	5.993	6.6399	6.241	5.5784	6.7219	6.2018	6.7182	7.2318	6.358	6.2511	6.574	6.0213	5.5321	5.6503	5.8188	6.1048	6.677	5.3577	6.5922	6.3738	5.1495	6.6858	5.9284	6.438	5.9407
7896736	4.9733	5.6006	5.8511	6.0509	5.2303	5.1231	4.8188	4.8942	4.4451	3.8675	4.77	4.9144	5.6116	4.9027	3.8151	4.3925	5.0986	5.2702	4.7858	4.7379	5.153	5.1352	5.5012	5.3983	4.4222	6.7052	5.0599	5.2774	5.4391	5.0857	4.5857	5.7593	5.9236	5.4381	5.0717	5.1205	5.2134	4.8342	5.1104	5.4819	5.3376	5.4544	5.1933	5.4362	6.1581	5.532	5.3495
7896738	2.9275	2.8888	3.1131	3.0407	2.9206	3.0513	2.9363	2.9674	2.9991	3.0183	2.8416	2.9416	2.8661	2.7712	2.91	3.0477	2.7427	2.7615	2.7276	2.786	2.758	2.5528	2.8009	2.9169	2.7549	6.8829	2.7527	2.8441	2.9177	3.1227	2.8366	2.8925	2.9405	2.8215	2.7675	3.1083	2.7912	2.7832	2.7969	2.8797	2.8998	2.8968	2.7404	2.8919	3.2061	3.064	2.6628
7896740	3.0336	3.054	3.0785	3.0224	3.2445	3.0157	3.4299	3.2124	3.0289	3.3039	3.347	3.2362	3.0563	3.3114	3.296	3.1055	3.082	3.1703	2.9893	3.0793	3.2702	2.9213	3.2817	3.3115	2.9445	5.9126	3.347	3.2146	2.9704	2.9773	2.9623	3.2078	2.8604	2.9117	3.1187	3.1308	3.208	2.943	2.961	3.0004	2.7042	3.1326	3.0284	3.0645	3.2546	3.1694	3.2365
7896742	6.3113	6.7905	6.2072	7.1395	5.2347	5.4856	5.1943	6.3873	6.4699	6.2893	5.6294	5.8324	6.4439	7.1516	5.906	7.1038	6.2124	7.5872	7.2966	6.8419	6.0008	6.7696	7.0686	6.0413	7.6125	4.8577	6.0316	6.1579	6.9511	6.379	5.6919	5.1241	5.1596	6.1866	5.8342	6.7867	6.9165	6.7146	6.8117	6.6706	5.7098	5.7923	6.2266	6.3687	6.2755	5.8497	6.7143
7896744	5.3267	5.6339	5.5036	5.1627	4.6882	5.7292	5.1006	4.5611	5.3008	5.5092	5.6207	5.0624	4.7573	5.9933	5.6256	5.611	4.8015	5.1508	5.0689	4.5132	4.5295	4.5184	5.0056	4.6246	5.5364	6.5912	5.1543	4.4129	5.4003	4.9067	4.4965	4.498	3.9149	5.4097	4.3124	4.9774	4.955	5.3172	5.0328	4.6891	5.4647	5.4312	5.5285	6.1936	4.3265	4.1945	4.1709
7896746	9.054	8.3671	8.0525	8.1005	7.6488	7.7049	8.1657	7.4482	8.7251	8.6954	8.3425	7.8241	8.9546	8.0329	7.7057	7.3788	8.0287	7.7531	8.0123	8.2031	8.8687	7.7986	8.8426	8.607	7.3393	6.2645	8.4443	7.6968	8.3748	8.0142	7.8683	8.4397	8.0452	9.8017	7.3936	9.0231	7.6016	8.0627	8.2314	8.5427	8.132	7.8407	8.237	8.2292	8.6931	8.1853	8.0764
7896748	7.5587	5.748	4.2862	5.5659	5.3327	6.055	6.0944	5.9057	7.9198	7.951	6.6015	5.4655	7.5379	8.4145	7.0542	7.5232	9.624	8.4054	8.6102	6.7593	7.9961	7.4568	9.3124	6.5588	7.877	5.2224	7.7244	5.8214	7.0934	6.549	7.5036	6.4811	6.0214	7.8471	4.3037	6.9736	5.378	6.1968	5.949	7.9238	6.1864	6.6198	6.7538	7.7982	6.6599	6.0557	6.6134
7896750	2.423	2.491	2.1424	2.353	2.1889	2.305	2.1889	2.2452	5.3495	4.0578	2.8317	2.3359	2.7329	2.8397	2.3595	3.0855	2.7294	2.9232	2.7482	3.0826	3.2796	2.417	5.1006	2.3949	2.8379	6.4553	2.5888	2.204	2.9831	2.4005	2.4687	2.5333	2.189	4.0921	2.1501	3.2139	2.2703	2.4744	2.3832	3.3865	2.5034	2.4287	2.5419	2.4301	2.4832	2.2689	2.3418
7896752	9.4304	6.9472	5.878	6.5736	6.2191	7.532	8.5786	7.3203	9.7947	9.7617	8.7741	7.0864	8.7822	8.2273	7.5082	4.0779	4.7574	8.7402	8.7904	7.4506	8.7878	7.7034	9.7008	7.5731	8.1328	5.7994	8.2715	7.0261	9.0063	7.6297	8.3357	6.9317	6.9131	9.9287	5.3401	8.8828	6.2867	7.9391	7.8363	7.8348	7.4255	7.2988	6.583	7.3821	7.4332	7.7465	7.0934
7896754	6.7557	6.8897	6.03	7.1025	7.0161	6.2659	6.0606	6.2859	6.4134	6.5914	6.6884	6.2667	6.2793	6.6853	5.5296	7.1773	7.1497	7.0341	7.8219	7.0425	6.3676	6.2827	5.9644	5.4624	7.6352	6.1326	6.2982	6.8576	6.6892	5.7872	6.7225	6.1925	6.3306	6.4075	6.1423	6.6285	6.2518	7.2308	6.9833	6.6318	6.8169	6.6724	6.9356	6.9277	6.8458	6.1479	6.6033
7896756	4.5763	4.5807	4.7076	4.7541	4.3473	4.5026	4.7112	4.8859	4.8214	4.467	4.8528	4.7238	4.853	4.6896	5.1681	4.9741	5.2658	4.6418	4.763	4.3202	4.7931	4.7637	4.8366	5.0089	4.6349	6.422	4.7906	5.0422	4.3133	4.6933	4.1589	4.8453	4.5879	4.8006	4.8527	4.2224	5.1586	4.6377	4.3306	5.141	4.3109	4.6546	4.8204	4.1506	4.5937	4.348	4.6855
7896759	6.7907	5.9589	5.7006	5.7558	6.2988	6.6446	6.4234	6.0079	7.0316	7.8273	6.8349	6.344	5.8734	6.2725	6.4553	6.2459	5.8036	6.1508	6.0889	5.6395	5.8324	6.7196	6.5305	5.8114	6.0816	6.816	6.9197	5.7112	6.2419	6.6197	6.1997	5.9821	5.9012	6.1372	6.2342	5.9429	6.746	6.1794	5.6552	5.9683	6.1712	6.5951	5.3945	6.1477	6.1312	5.478	6.175
7896761	6.405	6.098	6.0184	6.6802	6.5105	6.0268	6.6007	6.3369	6.6281	6.2048	6.4253	6.2605	6.7044	6.2795	6.1685	6.2408	6.3766	6.039	6.0826	5.934	6.5162	6.0734	6.4746	6.3983	5.9905	5.9652	6.4076	6.3973	6.0845	5.9614	5.7975	6.4252	6.1506	6.2384	5.8386	5.8535	6.143	5.8005	6.0417	6.3633	6.0381	5.9361	6.4873	5.74	6.1419	6.0835	6.0424
7896779	6.6618	6.7333	6.5873	6.6146	6.8155	6.7382	7.0515	6.7748	6.9444	6.4308	6.774	6.8223	6.8382	6.5056	6.6938	6.4313	6.8838	6.3523	6.3863	6.5541	6.9914	6.9467	6.9088	7.3761	6.3234	5.6468	6.8154	6.7934	6.1731	6.5164	6.4642	7.1088	6.6484	6.9003	6.4772	6.3197	6.9575	6.063	6.5395	6.8449	6.5584	6.5369	6.9583	6.3992	6.9777	6.4466	6.4412
7896798	7.3075	7.7535	6.6876	7.5088	7.3397	6.9369	7.5957	6.882	6.5458	6.3838	7.5611	7.0228	6.7943	7.3526	6.8617	6.3551	6.9983	7.1615	6.3028	7.5807	7.739	6.9777	7.6153	7.444	6.4532	5.8541	7.2305	6.9846	6.8018	6.9563	7.7807	8.094	6.8982	7.9035	6.782	6.6448	7.0256	6.3544	6.5894	7.85	7.5672	6.8794	8.0137	7.6979	8.1639	7.0516	7.4626
7896817	6.0537	5.5505	6.0631	6.4328	7.7585	7.0062	6.2839	6.2177	6.234	5.6001	6.1521	6.61	6.1867	6.6019	6.489	5.8644	6.8366	6.2194	6.1178	5.8578	6.5676	6.2813	6.6979	8.4902	6.0678	5.4932	6.106	6.9224	5.8073	8.4446	5.9256	7.6793	8.4588	5.8976	8.7648	5.857	6.3156	6.0303	6.7256	6.1484	5.8805	6.4765	5.9512	5.5008	5.8914	7.1463	7.1195
7896822	7.0469	7.2469	8.1267	7.4903	9.5428	7.9939	7.1857	8.5203	7.1037	6.9312	7.3576	7.7884	7.6991	7.3628	8.5792	7.4632	8.2108	6.9511	6.7339	7.0095	7.1327	8.4469	7.0856	8.0879	6.486	7.2713	7.0377	8.0319	7.1896	9.5301	7.0073	8.326	7.8086	7.1302	8.8658	7.3914	8.698	7.8508	8.4208	6.9623	7.6691	8.5274	7.5518	7.2601	7.4674	8.421	7.626
7896859	5.373	5.4641	5.2167	5.7007	5.6433	5.591	5.4917	5.6726	5.7435	5.4993	5.6019	5.7209	5.7607	5.701	5.3625	5.667	5.6316	5.5358	5.0758	5.4116	5.6915	5.3205	5.8273	5.8782	4.8422	5.3573	5.6968	5.4837	5.7995	4.949	5.4611	5.8937	5.6078	5.638	5.3319	5.709	5.3616	6.0945	5.3392	5.4743	5.4692	5.1036	5.9038	5.5218	5.9324	5.6053	5.2507
7896861	3.7748	4.0163	3.8032	3.869	3.6767	3.7533	3.7943	3.6379	3.5949	4.1122	4.0311	3.7886	4.9551	4.004	3.7611	3.8338	4.1535	3.7331	3.596	4.0691	4.4162	3.7926	3.8471	3.7622	3.3483	6.5096	3.9068	3.6665	4.6025	3.958	4.292	4.1625	3.4926	3.7661	3.4891	3.8539	3.7536	5.0749	3.4577	4.2326	3.9729	3.7161	4.5298	4.5982	4.0245	3.777	3.9484
7896863	5.2954	6.154	5.106	5.7913	5.767	5.0705	5.8139	5.6335	5.4027	5.6143	5.7213	5.7053	6.6991	5.6024	5.3067	6.074	6.0279	5.5139	5.3329	5.8026	6.5845	5.7823	6.1574	5.6806	5.2379	6.4992	5.9037	5.535	5.9089	5.3906	5.818	6.1051	5.679	5.5247	5.2154	5.78	5.3369	6.6269	5.8385	5.7389	6.2513	5.2458	6.3018	5.9908	5.8985	5.2469	5.9221
7896865	7.0431	7.181	6.5632	6.8621	6.7416	6.8849	7.3279	6.6927	7.0622	6.9737	6.9961	6.9527	7.3536	7.094	6.9758	7.4287	7.0413	6.6989	6.9194	6.6835	7.3932	6.9656	7.2863	7.3095	6.5806	5.9785	6.9914	7.0837	6.7198	6.8129	6.7089	7.1889	6.7095	6.7596	6.7522	6.5082	6.752	7.1194	6.6927	6.9021	6.7964	6.5356	6.9914	6.477	6.7946	6.4749	6.7661
7896878	6.4065	6.5042	6.6087	6.7229	7.0059	6.5169	6.8039	6.7661	6.9343	6.454	6.633	6.7137	6.7709	6.9996	6.8866	6.8828	7.2473	6.5801	6.8469	6.4918	7.1963	6.6711	7.0185	7.1941	6.671	5.7924	6.6597	7.1165	6.6885	6.6562	6.6094	7.1843	6.6089	6.849	7.124	6.1572	6.8232	6.5403	6.372	6.6604	6.3477	6.5649	6.7259	6.5882	6.6788	6.1942	6.4922
7896882	6.1425	5.9641	5.7096	6.2596	6.171	6.1368	6.3793	6.4169	6.063	5.8434	5.9673	6.3202	6.3662	6.0363	6.0812	5.8754	6.5542	6.0179	5.8363	5.7998	6.3687	6.0127	6.2951	6.8129	5.5835	6.4883	6.1741	6.1651	5.6933	6.0167	5.6822	6.7045	6.4592	5.9215	5.9686	5.6116	6.425	5.7414	5.7777	6.0185	5.8654	5.5835	6.099	5.6737	6.4822	6.2599	6.0098
7896908	6.8027	7.0148	6.9207	6.9714	7.3104	6.9219	7.0456	7.1446	6.8435	6.4955	6.958	6.963	6.9934	7.1229	6.9949	6.5719	7.1943	6.7487	6.4634	6.9929	7.5443	7.0786	7.2818	7.462	6.4614	6.1035	7.0304	7.0383	6.9932	7.4946	7.1316	7.7115	6.996	7.0901	7.6255	6.8528	7.7587	6.6697	6.957	7.2517	7.0189	6.7853	7.3453	7.1893	7.3321	6.7552	6.8892
7896917	7.2287	7.2099	6.6219	7.236	7.556	6.6443	7.2345	6.9225	6.9644	7.1419	7.1471	7.1025	7.4014	6.9789	7.0518	6.4081	6.7038	7.2808	6.186	7.4993	7.5742	7.1747	7.1565	7.4746	6.4539	6.4312	7.1886	7.0185	7.5362	7.6894	7.5293	7.9875	7.1551	7.845	7.5651	7.3117	7.9717	7.0739	7.3434	7.7599	8.0536	6.9071	7.8873	7.8326	8.223	7.4316	7.0239
7896921	6.6958	6.4653	6.3667	6.5013	6.4283	6.5223	6.6	6.6719	6.6491	6.6291	6.6187	7.0168	6.8863	6.4341	6.4788	6.4994	6.5872	6.4062	6.3023	6.1915	6.8186	6.6465	6.5747	6.6656	6.4385	7.5987	6.6603	6.6896	6.2153	6.4499	5.9897	6.6073	6.5416	6.2935	6.0506	6.2144	6.2326	5.9215	6.5168	6.5574	6.3803	6.2332	6.5664	5.8839	6.2783	6.2528	6.2944
7896929	7.0208	7.1709	7.2559	7.1613	7.3458	7.3519	7.2484	7.3777	7.6368	7.4338	7.0408	7.5249	7.7246	7.098	7.3163	6.8058	7.4956	6.9531	6.763	7.1634	7.2939	7.2808	7.2829	7.6474	6.6659	7.3381	7.3381	7.5726	7.498	7.8712	7.0289	7.5908	7.3439	7.5552	7.3369	7.3067	7.6186	7.0241	7.667	7.2577	7.2693	7.1113	7.5234	7.0594	6.9611	7.1084	7.1112
7896937	5.4711	5.8856	5.6983	5.7053	6.6204	6.232	6.1884	5.8414	5.6852	5.7393	5.7016	5.9352	5.7449	6.012	6.0507	5.4338	5.9713	5.889	5.1944	5.7031	5.8565	5.9202	5.9726	5.9262	5.475	5.5001	5.729	6.1612	5.8463	6.2248	5.959	6.1694	5.9648	5.7854	6.6655	5.6446	6.93	5.5378	5.741	5.9011	5.2938	5.6316	5.747	5.6752	5.6176	5.8423	5.4929
7896952	7.2487	7.4071	7.3032	7.41	8.4459	7.7024	7.2701	7.6515	7.2625	7.3381	7.3164	7.4561	7.2775	7.5173	7.6292	7.2241	7.732	7.2656	6.6296	7.2816	7.957	7.7797	7.7915	7.5884	7.0517	5.3449	7.304	8.0119	7.2045	8.0255	7.6695	8.075	7.4347	7.2962	8.6182	7.0882	8.2713	7.1987	7.489	7.511	7.3489	7.562	7.3322	7.1944	7.508	7.5105	7.1995
7896961	6.8711	7.3872	7.3136	7.3927	8.2385	8.0086	7.7593	7.5094	7.2515	7.0808	7.2754	7.4824	6.9716	7.561	7.7438	6.8036	7.3803	7.3148	6.6789	7.2825	7.4327	7.429	7.4811	7.2855	6.822	5.277	7.33	7.826	7.2241	7.8949	7.7802	7.7526	7.5637	7.3405	8.3506	7.0798	8.8435	7.1015	7.5924	7.4373	7.1071	7.3165	7.4054	7.1268	7.3929	7.4366	7.3221
7896983	5.8526	5.2838	5.2856	5.55	5.5986	5.4314	5.4493	4.9474	5.7397	5.0345	5.4528	5.5941	5.8825	5.6436	5.8201	5.5458	5.9838	5.4782	5.3104	5.3668	6.2616	5.6157	6.0944	6.2387	5.2572	5.4205	5.5771	5.9055	5.3835	5.4972	5.2645	6.0424	5.5531	5.7243	5.5258	5.5259	5.3832	5.1682	5.2966	5.48	5.3103	5.446	5.8924	5.475	5.3707	5.1516	5.1829
7896985	6.9588	7.0656	7.1263	7.1264	7.1708	7.0506	7.3067	7.1745	7.4073	7.2916	7.2386	7.0917	7.1516	7.0389	6.9178	6.6626	7.1816	6.9094	6.7311	6.8681	7.3023	7.0172	7.1868	7.271	6.5985	5.2242	7.2678	7.2322	6.9693	7.2414	6.8501	7.4508	7.0736	7.1388	6.8514	6.4379	7.2107	6.6122	6.8618	7.3244	7.0026	7.0644	7.3169	7.0258	7.1939	6.9968	6.8157
7897006	7.1987	7.1717	6.867	7.2451	6.8777	7.3074	7.5075	7.2834	7.67	7.3234	7.3185	7.3943	7.356	6.9967	7.0705	6.921	7.4002	7.0443	6.9558	6.7732	7.6606	7.0338	7.3937	7.6964	6.9373	6.9804	7.5407	7.4771	6.978	6.9505	6.6194	7.1237	7.1006	7.1721	6.6841	6.9487	7.0561	6.5298	6.9644	7.1019	6.8634	7.258	7.3578	6.5354	7.077	6.7883	6.8931
7897026	7.784	5.4124	5.49	5.7914	5.4753	5.2257	6.6609	5.6169	9.663	9.3929	5.7947	5.3959	5.3126	5.2538	5.2111	5.6424	5.6483	5.0239	5.08	5.8532	5.3143	5.3394	6.5979	5.572	5.1934	6.134	6.1457	5.4602	6.2236	5.191	5.4481	5.7793	5.1926	6.017	5.1837	5.6295	5.3306	5.3125	5.4487	5.8599	5.657	5.4113	5.7879	6.7296	5.7645	5.2721	5.6833
7897034	6.2004	5.5596	6.0183	6.2003	5.8571	6.1166	6.0047	6.2548	6.3684	5.9793	6.2331	6.0038	6.3859	6.093	5.9214	6.1021	6.1255	5.9322	5.9133	5.6983	6.3611	5.8431	6.1316	6.5438	5.8429	6.8027	6.1376	6.2251	5.67	6.104	5.7856	6.5841	5.7755	6.1651	6.0855	5.5304	6.246	5.4533	5.9555	6.1007	5.7861	5.5204	6.0149	5.7121	5.9841	6.1347	6.0252
7897044	6.6174	7.3209	6.5685	6.901	7.5851	7.2087	6.7605	6.7797	6.1513	6.2582	6.6989	6.7189	6.9238	7.355	7.1909	6.9112	6.6871	6.8492	6.6021	7.1046	7.3885	7.4929	7.0536	7.1726	6.5253	5.203	6.5231	6.2172	6.9147	7.2651	7.3553	7.5679	6.9149	6.9065	7.3186	6.8077	7.3071	7.0243	7.023	7.236	7.1292	6.5976	7.2657	6.9846	7.2569	6.7552	7.1682
7897066	5.613	5.6731	5.377	5.8636	5.5884	5.4693	5.8408	5.615	5.8999	5.3574	5.8834	5.8735	6.0422	5.8813	5.8433	5.7426	6.13	5.5856	5.7164	5.4185	6.0017	5.8946	6.0749	6.0753	5.5874	6.6019	6.0077	5.9459	6.1624	5.7368	5.5976	5.8667	5.4922	5.7053	5.6121	5.565	6.079	5.09	5.537	5.6811	5.886	5.6691	5.9503	5.5568	5.7177	5.7071	5.3604
7897068	8.2657	7.7696	7.8565	8.0601	8.1798	8.1177	8.228	7.7944	8.035	7.8411	8.0269	7.9065	8.2615	8.2817	7.6593	8.0602	8.5135	8.0093	8.1631	7.6437	8.2129	8.379	8.2065	8.3085	7.9533	6.732	7.866	7.8636	8.3814	8.2964	8.0116	8.4329	7.7236	8.4079	8.1768	7.9199	8.4155	7.9717	8.2477	7.8702	7.9795	8.0681	8.1728	8.1685	8.1722	7.8113	7.9216
7897076	5.5306	5.128	4.946	5.5566	5.1252	5.4304	5.6801	5.6904	5.4576	5.3438	5.673	5.2404	5.5239	5.5027	5.6027	5.8452	5.7684	5.5618	5.0532	4.9506	5.1798	4.9914	5.6159	5.5768	5.3715	7.0874	5.7859	5.7918	4.8512	5.2574	5.021	5.4631	5.1751	5.3259	5.281	4.671	5.0535	5.137	5.0516	5.1051	4.9862	5.0963	5.3337	4.7543	5.1966	5.2769	4.9961
7897078	9.1238	9.6045	9.0727	9.4881	10.098	8.9676	9.2417	9.2712	8.8782	8.9486	9.2649	9.2064	9.1973	9.605	9.778	9.1219	8.6727	9.8358	9.0757	9.6869	9.3176	9.6479	9.0775	8.8492	9.4216	6.5641	9.2603	9.3439	9.2311	9.45	9.5071	9.3703	9.2458	9.3119	9.689	9.496	9.5347	9.5441	9.2392	9.6243	9.6993	9.3502	9.7057	9.7291	9.7356	9.168	9.5677
7897089	7.405	7.7518	7.7947	7.8333	8.2475	7.8738	7.5668	7.7221	7.6321	7.3725	7.6596	7.3554	7.8413	7.5322	8.2147	7.5774	7.6485	7.653	7.0999	7.5563	7.6272	7.9307	7.6462	7.7229	7.1821	6.8445	7.6248	7.8396	7.7436	8.0773	7.387	8.2587	7.409	7.7803	6.8397	7.9253	9.0838	7.6622	7.823	7.7919	7.6326	7.3211	8.2744	7.9737	8.2057	7.1686	8.0182
7897119	7.2515	7.7011	7.5917	7.4867	7.6864	7.6878	7.4971	7.6292	7.256	7.1966	7.2541	7.5366	7.2944	7.2286	7.31	7.7723	7.4495	7.0358	7.1901	7.514	7.2822	7.5443	7.4152	7.3054	7.1857	7.102	7.6208	7.941	7.1301	7.8219	7.2091	7.7285	7.2938	7.043	7.8348	7.2349	8.159	7.5372	7.7522	7.4671	7.3016	7.5621	7.3875	7.3013	7.5967	7.8016	7.1881
7897128	5.565	5.6547	5.3044	5.4318	5.2973	5.3355	5.8002	5.3266	5.4107	5.1524	5.4479	5.5937	5.723	5.5632	5.5024	5.1022	5.4307	5.244	4.9883	5.1966	5.8171	5.3084	5.4859	5.7051	4.947	5.7035	5.5936	5.5494	5.3721	5.2921	5.4247	5.9144	5.5989	5.355	5.4295	5.4788	5.5523	5.1186	5.1096	5.6232	5.4321	5.4118	6.1334	5.0305	5.7253	5.6846	5.482
7897132	6.0726	5.853	5.5042	5.9034	5.4134	5.982	6.1226	5.8418	6.0656	6.0607	5.8228	5.722	6.0664	5.4805	5.7653	5.6751	5.6818	5.4539	5.6861	5.4526	5.9163	5.5295	5.7663	5.957	5.5607	5.9825	5.6466	5.9896	5.8741	5.3913	5.465	5.8336	5.3843	5.7098	5.6976	5.45	5.6606	5.3838	5.2566	5.7097	5.4631	5.4512	5.6696	5.5107	5.8004	5.8102	5.526
7897154	6.2601	7.0159	6.3614	6.5854	6.798	7.3922	6.5469	6.6258	6.5539	6.3526	6.3485	6.3319	6.8034	6.2224	6.5558	6.2549	6.8435	6.3113	6.1092	6.881	6.6212	7.4941	6.7046	6.5073	5.9522	6.8976	6.4507	6.5431	6.5227	6.4028	6.5946	6.7552	6.2105	6.4445	6.5379	6.5218	6.9936	6.8681	6.8572	6.6346	7.0803	5.8966	7.0752	6.6443	6.801	6.7215	6.6357
7897172	8.1818	7.9136	7.5686	7.8009	8.7425	7.6852	8.1552	8.5896	7.8693	8.2919	8.1934	8.2022	7.8763	8.3183	8.4167	8.1753	8.4801	8.7034	8.08	8.191	8.0398	9.054	7.9538	8.2834	8.3355	5.8202	8.0423	8.0836	8.2584	8.7748	8.2755	8.3618	7.8314	8.258	8.7407	8.3853	8.2884	8.0197	7.9164	8.2131	8.5027	7.7209	8.2796	8.53	8.7056	8.532	7.8188
7897179	6.6018	6.4545	6.9058	6.6069	6.8609	6.6246	6.9449	6.7846	6.684	6.214	6.6447	6.8978	6.6668	6.5553	6.5779	7.1382	7.6847	6.6784	6.4753	6.6294	6.8045	6.9632	6.7729	6.9884	6.2507	6.2795	6.7362	7.3984	6.2865	6.4753	6.3634	7.3367	6.7671	6.8692	6.7866	6.3512	6.7951	6.9906	6.8247	6.8746	6.8126	6.0702	7.2238	6.601	6.8466	6.5916	6.6193
7897196	5.7076	5.5738	5.4019	5.696	5.492	5.6591	6.0282	5.7525	5.987	5.7316	5.6684	5.65	6.1537	5.5303	5.5051	5.506	5.7065	5.41	5.5477	5.4745	5.8849	5.3845	6.0345	5.9852	5.4295	6.9552	5.8024	5.7844	5.3791	5.3518	5.1411	5.7337	5.6528	5.6792	5.3157	5.326	5.3789	5.1467	5.57	5.6618	5.5427	5.2285	5.74	5.1944	5.7863	5.711	5.6003
7897210	6.15	5.7524	5.9431	5.9581	5.7492	5.8286	5.9171	5.7627	6.1392	5.8362	5.6389	6.0068	6.3038	5.8775	6.0295	5.9939	6.0058	5.4938	6.3254	5.7839	5.8408	6.1377	5.6612	5.7718	6.3763	5.549	5.9347	6.2418	5.9444	5.697	5.4148	5.8038	5.7386	5.9721	6.1309	5.6064	6.1344	5.9046	5.7069	5.808	5.2506	5.2993	5.8785	5.7592	5.6861	5.2583	5.7053
7897227	5.0974	4.9173	4.5559	5.0302	6.6005	5.7516	5.561	6.8879	5.1411	4.8964	5.3987	6.14	5.2789	5.9966	5.7724	4.9266	5.3237	4.979	4.7698	4.7942	5.4369	5.1617	5.6768	6.3028	4.8317	7.0712	5.2518	5.2275	4.97	7.996	5.211	6.3062	6.2646	4.7266	4.7121	6.0411	8.1445	4.287	4.8947	4.9318	4.9828	4.6315	4.9672	4.5841	4.7867	5.9333	4.9163
7897236	6.3011	6.5967	7.2955	6.9977	7.0708	7.6423	6.3464	6.4037	6.4107	6.0159	6.3571	7.1137	6.5248	6.5006	6.7862	6.3742	6.6587	6.0428	7.8918	6.7591	6.1749	7.0961	6.3141	6.3011	7.746	7.0459	6.7058	7.2013	6.5737	7.2263	6.6153	6.8938	7.2043	6.653	7.1057	6.5129	6.7718	6.7366	7.0583	6.2264	6.5735	7.3674	7.0852	6.6408	6.2064	7.2557	6.9231
7897257	6.5291	6.8273	6.4255	6.7458	7.2849	6.0757	6.8579	6.4012	6.5188	6.4075	6.7943	6.4977	6.9231	6.621	6.4339	6.2068	6.6817	6.631	6.3822	6.7341	6.8432	6.6507	6.5988	6.8015	6.1247	5.6462	6.5571	6.5307	6.2953	6.2454	6.9164	6.8003	6.5475	6.5595	6.2766	6.4686	6.4499	6.729	6.9846	6.6641	6.9609	6.8737	7.1207	6.7635	6.8493	6.3749	6.5821
7897263	6.4642	7.2582	6.5507	7.2913	7.6152	6.2645	7.2089	6.4695	7.0547	6.8846	7.0952	6.9603	7.1339	7.0262	6.7975	7.1456	7.5966	7.2807	6.8773	7.1858	7.4065	7.2553	7.3765	7.0707	6.8776	5.6015	6.9464	6.8684	6.6875	6.3294	7.2585	7.2338	6.3288	6.9023	6.4142	6.5259	6.4999	7.052	7.0951	6.6039	6.6385	6.9514	7.5497	6.9312	6.9184	6.3911	7.134
7897277	4.6296	4.1467	4.3867	4.7965	4.5215	4.8543	5.0169	4.847	4.6807	4.6163	4.9872	4.6884	4.5399	4.3672	4.4018	4.5149	4.7737	4.5943	4.44	4.1852	4.66	4.2353	4.6092	4.6229	4.2243	4.7824	5.0421	5.0228	4.1751	4.7545	4.503	4.2879	4.568	4.3433	4.8363	4.0946	4.6489	3.9241	4.4437	4.5327	4.3704	4.0524	4.4864	4.4628	4.6748	4.6794	4.2345
7897280	6.2154	6.0755	5.9598	6.4906	5.9149	6.0333	6.1945	6.1021	6.3695	5.9139	5.9593	6.1329	6.8741	5.9324	6.1395	5.7659	6.1433	5.7404	5.8691	5.7447	6.2311	5.869	6.3541	6.2852	5.7133	6.1935	6.3011	6.1566	5.7966	5.9744	5.3535	6.2298	6.1965	6.1525	5.6127	5.5283	5.9361	5.743	5.8686	6.2469	5.8514	5.5669	5.9654	5.9586	6.0759	5.9445	5.8319
7897286	6.3258	6.2546	6.1821	6.2825	5.9295	6.0825	6.8448	6.5695	6.2584	6.0345	6.3625	6.5236	6.5598	6.2858	6.0441	6.1228	6.6804	6.1204	6.3482	6.0194	6.4541	6.5659	6.4621	6.9661	6.1442	6.2753	6.4866	6.6163	5.6296	6.0047	6.2376	6.4123	6.236	6.0913	6.1658	5.8362	5.8765	5.4501	5.8429	6.5029	6.0708	6.1128	6.7509	5.6593	6.6289	6.3726	6.4201
7897288	7.2538	7.3617	6.8137	7.5004	7.21	7.6588	7.7137	7.1537	7.4349	6.7079	7.3155	7.1146	7.5247	7.1412	6.8987	7.046	7.5845	6.8503	6.8312	6.8714	7.5356	7.0195	7.4295	7.4756	6.6638	5.2787	7.2661	7.5378	6.8557	6.8899	6.8445	7.533	7.3191	7.1807	7.3411	6.7819	7.5831	6.6499	7.229	7.3079	6.9984	6.7583	7.5199	7.2194	7.2148	7.2343	7.037
7897293	6.396	6.2891	6.3492	6.2625	6.4595	6.4802	6.7616	6.318	6.2316	5.9544	6.2779	6.7572	6.6702	6.2761	6.3646	6.2023	6.4407	5.9595	5.767	6.2835	6.8372	6.2022	6.4308	6.5114	5.7955	7.1828	6.5243	6.539	6.3706	6.217	6.053	6.4838	6.2854	6.5795	5.9815	6.2061	6.3483	5.8954	6.4504	6.4233	5.9918	5.9802	6.5024	6.2783	6.8495	6.2753	6.1222
7897295	4.8971	5.0138	4.4079	4.7575	4.5245	5.0726	4.882	5.0555	5.1434	5.1739	5.0017	5.1114	5.0829	5.0997	4.8618	4.9141	5.265	4.8392	4.5851	5.031	5.2935	5.3377	5.2431	5.2189	4.6092	4.6455	5.2806	5.2268	4.5379	4.5508	4.8674	5.1125	4.8636	5.212	4.5413	4.715	4.7207	4.722	4.9208	4.866	5.0238	4.6736	5.1394	4.7636	4.9299	4.8724	4.563
7897305	5.774	6.1134	5.5624	5.8352	6.2495	6.0185	5.8609	5.7996	5.8482	5.6591	5.9949	5.8284	6.0917	5.625	5.9086	5.8354	5.8707	5.6963	5.7441	6.045	5.9137	5.8918	6.0326	5.7127	5.6593	5.0297	5.9353	6.0709	5.9592	5.7351	6.1621	6.1486	5.9884	6.0833	6.1873	5.6992	6.2921	6.149	6.0334	5.9148	6.0398	5.6637	6.0794	5.6723	6.0841	5.8774	5.8208
7897322	6.2993	6.999	6.6442	6.351	7.1483	6.9159	6.9515	6.8928	6.8254	6.7989	6.9558	6.5198	6.6268	6.7376	7.1556	6.2147	6.8108	7.1669	6.2821	6.7239	7.0922	7.4737	6.2384	6.8846	6.4425	5.457	6.4358	7.1357	6.4448	7.1147	6.9081	6.992	6.9285	6.6423	6.7982	6.3622	6.6252	6.4571	7.1314	6.8067	6.7916	6.6474	6.6816	6.772	6.9669	7.0123	6.6385
7897329	5.8284	6.2571	5.902	6.0022	6.215	6.3213	6.0485	6.0195	6.0512	5.8817	5.9688	6.2479	6.6117	6.0933	6.3895	5.7822	6.4184	5.847	6.0444	5.8682	6.3368	6.1682	6.5914	6.3198	6.0393	5.406	6.0118	6.3314	6.0789	6.1932	6.1081	6.3992	6.1786	6.4267	6.1349	5.5007	6.2748	5.536	6.25	5.9719	5.8007	5.8018	5.9421	6.0294	5.7652	5.8607	5.8968
7897339	4.7192	4.8914	4.9128	4.6436	4.8539	5.3943	5.2301	4.9086	5.1308	4.9524	4.9751	5.0536	5.3954	4.8349	5.0464	4.8733	4.9841	4.9881	4.5491	4.9738	4.9912	5.1651	4.9323	4.927	4.6316	5.3833	5.1368	5.1981	4.8249	4.5662	4.6201	4.8562	4.4614	4.753	4.9923	4.963	4.8692	4.2294	4.5426	4.5937	4.9442	4.8274	4.8641	4.8194	4.7012	4.6441	5.2963
7897368	4.2173	4.4264	3.9955	4.432	4.2446	4.279	4.1707	4.3382	4.3675	4.2124	4.3216	4.2937	4.2329	4.2456	4.5552	3.8684	4.6639	4.2234	3.9569	3.5265	4.0971	4.2947	4.4265	4.6341	4	6.4015	4.4349	4.4273	3.6499	4.0492	4.2702	4.5142	4.1729	4.3974	4.5539	3.8353	4.3253	3.7689	4.0001	4.3228	4.086	3.9619	4.0011	3.5219	4.1258	4.2751	4.0604
7897370	8.8277	8.5951	8.2992	8.688	9.3529	8.551	8.8978	8.9816	8.5341	8.4408	8.7889	8.6139	7.9095	9.0798	8.6463	8.5203	8.2751	9.2284	8.4552	8.632	8.2867	8.7603	8.6265	8.3385	8.7389	5.5439	8.7146	8.3304	8.6832	9.2797	9.069	8.8906	8.5071	8.8186	9.3792	8.7116	8.9122	8.5179	8.6782	8.6771	8.9321	8.8029	8.8823	8.8733	8.899	9.0705	8.7562
7897378	8.2213	6.6071	6.7686	7.3578	7.9339	6.1859	8.417	7.304	7.8688	8.1856	8.4406	7.045	7.7561	8.9295	7.2549	6.5713	6.0988	9.2081	6.5547	6.0152	6.5474	7.6953	7.2616	6.6695	7.4428	6.4713	6.3875	5.7946	9.0654	7.6811	7.6316	7.9755	5.3588	8.4648	7.103	8.1549	6.2457	7.2764	7.2139	7.708	8.1407	7.0985	5.8941	6.4935	7.888	7.5018	7.8326
7897404	9.7803	9.9609	10.0805	9.9785	10.6545	9.9254	9.8002	10.0509	10.2851	10.2594	9.8187	9.8091	10.2484	9.7565	10.5479	9.9297	11.0909	9.9158	9.9569	9.8667	10.2393	10.5505	10.2805	10.1115	9.9645	6.691	10.0375	10.9242	10.2505	10.2158	9.929	9.6653	10.0576	9.6187	10.8314	10.1782	10.2493	10.2239	9.8702	9.5446	9.689	10.0286	9.7709	9.8002	9.5661	9.8894	9.7195
7897416	5.3511	5.2533	5.2331	5.4659	4.9464	5.2062	5.5703	5.3776	5.5464	5.4289	5.2556	5.4561	5.6959	5.2538	4.8733	5.3389	5.5334	5.1363	5.1375	4.9915	5.4461	5.1549	5.3607	5.5961	5.2148	4.8932	5.4741	5.5705	5.0588	4.8712	4.769	5.3672	5.1803	5.2927	4.9288	5.4421	5.1921	4.9215	4.8381	5.0729	5.0129	5.0917	5.5889	4.9783	5.384	5.2741	5.3709
7897422	4.9263	4.7718	4.473	4.3452	4.98	4.1376	4.809	4.1118	4.0204	4.3135	4.3917	4.4615	4.7915	4.3217	4.5458	4.5822	4.4983	4.2174	4.0301	4.9991	4.9973	4.7021	4.8897	5.1794	4.3084	5.59	4.3592	4.5324	4.8764	4.4636	4.7389	4.8309	4.8034	4.8788	4.4209	4.8778	4.7802	4.4509	4.7182	4.6526	4.8556	4.4929	4.898	4.7852	5.0959	4.9516	4.6116
7897424	5.6957	5.5054	5.2157	5.7276	6.2717	5.9866	5.2971	5.5226	5.7962	5.8478	5.6596	5.3979	6.0826	5.4039	5.3741	4.9857	5.3211	5.5435	5.4198	5.4795	5.1986	5.0008	5.3001	4.6408	5.4702	6.0876	5.4496	5.6276	5.5319	5.5876	5.2381	4.9713	5.388	5.1254	6.0014	5.4264	5.2014	5.1956	5.1923	5.0877	5.44	5.2605	5.1685	5.544	5.348	5.5985	5.6373
7897426	4.6107	4.5005	4.3105	4.1227	4.6058	5.0008	4.4951	4.7445	11.4559	11.9577	4.3982	4.3762	4.9798	4.7919	4.6261	5.0577	5.2073	4.477	5.2222	3.947	4.9029	4.5639	4.9262	4.7872	4.9426	5.8351	4.5881	4.7178	7.0789	4.7254	4.5765	4.5693	4.7152	4.6897	4.6917	4.401	4.532	4.6642	4.314	4.7052	4.4005	4.216	4.758	4.5625	4.5285	4.339	4.5263
7897439	5.0371	4.8667	4.7846	4.8665	4.5562	4.9571	5.339	5.3103	5.0859	4.4657	5.0599	5.3322	5.3852	5.0056	4.8603	4.8736	5.3609	4.7074	4.7068	4.4492	5.3598	4.9823	5.0938	5.4574	4.9324	5.9226	5.4327	5.1942	4.3166	4.6301	4.5393	4.6636	4.6211	4.3909	4.4905	4.3903	4.9335	4.3301	4.7649	4.6927	4.6185	4.5342	5.2043	4.6393	5.0591	4.9257	4.6698
7897441	7.4871	7.092	7.2066	7.2727	7.1752	6.8855	6.7914	6.7732	8.1129	8.4473	7.232	7.0078	7.5645	6.4679	6.1712	7.5165	7.4352	6.6229	7.1523	6.8811	6.5574	6.5068	6.731	6.1516	6.7478	5.7444	7.2831	7.1192	8.1399	7.2307	7.0856	6.9227	6.4839	7.7597	6.8026	7.4799	6.8647	8.0738	7.5467	6.8451	7.5235	7.2996	7.5127	7.5087	6.9288	6.4231	7.1952
7897449	7.3997	7.7822	8.079	7.838	9.7518	8.4012	8.5659	7.5418	7.8812	7.9412	7.9173	7.5199	6.5679	8.0085	8.2061	7.6028	7.9934	7.8263	7.0076	7.3443	8.5928	7.5209	8.9947	7.9168	7.1157	5.6268	7.4829	8.1982	7.278	8.1794	8.0279	7.1703	7.8219	7.918	8.5082	7.4212	8.289	7.8778	8.7663	7.7743	7.9737	8.1543	7.4077	7.3913	7.9806	7.6439	7.3307
7897460	6.3196	6.1457	6.414	6.0715	6.9676	6.5404	6.9856	6.0922	6.4449	6.8112	6.5156	6.1167	7.1948	7.1775	7.7622	6.9095	6.5237	7.1727	6.3259	5.9791	6.2453	8.1078	6.6196	6.063	6.4502	6.5958	6.3594	8.3913	6.5793	6.3786	7.335	6.5383	6.0811	6.4065	6.5361	6.8224	6.8923	6.7497	7.0624	6.5679	6.6217	6.3315	6.1739	6.1101	6.7985	5.8656	6.6941
7897469	5.9891	6.1706	5.8126	6.0995	6.2877	6.1888	6.073	6.0533	6.0219	6.2493	6.1923	6.0256	6.1023	5.9097	6.0865	5.758	6.5752	6.3015	5.6839	5.6684	6.4486	6.1738	6.4025	5.8967	5.4843	6.4958	6.1174	6.1994	5.8076	6.1497	6.3109	6.5292	5.9497	5.9408	6.374	5.8007	6.7401	5.6701	6.4518	6.0695	5.6147	5.9367	6.0413	5.9811	6.1839	6.2891	6.0649
7897482	6.3388	6.6802	6.7938	6.3659	6.5443	7.3484	6.5603	7.3185	6.7535	6.4861	6.4775	7.2415	6.4841	6.7877	7.4659	6.835	7.0206	6.6019	8.0454	6.4997	6.6993	6.6235	6.804	7.0312	7.6914	7.7157	6.7451	7.4856	6.6685	7.6694	6.536	6.8089	7.0565	6.765	7.6957	6.327	7.5024	6.8487	7.2073	6.4888	6.4076	6.8834	6.9506	6.5259	6.4534	7.2788	6.611
7897509	4.9973	4.8813	4.8673	4.8161	5.1459	4.5343	4.8093	5.1243	5.2644	5.4091	5.1079	4.7281	4.6448	4.5169	4.7181	4.8294	4.5085	4.7275	4.6747	5.2321	4.6753	4.368	4.6859	4.472	4.6633	6.6728	5.1911	4.6245	4.6953	5.0045	4.5804	4.4989	4.7182	4.4213	4.9657	4.9734	4.8267	5.1041	4.8861	5.0422	4.8304	4.7345	4.9639	5.283	5.2388	5.0005	4.8483
7897520	5.838	6.0248	5.5455	6.1589	6.0211	5.3889	5.3927	5.624	6.1588	6.4949	5.7446	5.3361	5.9327	5.7135	5.3121	5.2914	6.5372	6.0859	6.2201	6.2115	6.1528	5.5406	6.3666	6.2278	6.0018	8.3778	5.8252	5.6944	5.8111	5.4801	5.8331	5.6015	5.6787	5.8293	5.9064	6.3913	5.6135	6.1109	6.0661	5.8774	5.9102	5.4894	5.9861	5.9519	5.7598	5.9183	5.7483
7897522	5.4738	5.2357	4.9102	5.6897	4.4271	4.1033	5.3757	4.4732	5.0239	4.8587	5.3173	4.3771	5.3891	5.2772	4.2536	5.2571	4.567	5.3441	5.1616	6.2733	6.5163	4.1086	6.2367	5.0508	4.827	5.194	5.4701	5.577	5.2863	4.1526	5.6845	4.6729	4.2604	5.8163	5.0337	5.3034	4.4298	5.204	4.7279	6.2607	6.4648	5.3892	5.4636	5.7705	5.6753	4.4362	5.5078
7897527	8.7132	8.6837	8.4838	8.4508	9.3379	8.845	8.5703	8.872	8.6812	8.6948	8.6575	8.5405	8.2213	8.8106	8.9395	8.8678	8.8165	9.2908	8.7467	8.6918	8.5666	9.1234	8.3417	8.5339	8.8742	6.93	8.6012	9.0035	8.8264	8.8525	8.9177	8.7253	8.3681	8.9312	9.0531	8.4456	8.6487	8.5805	8.3441	8.9235	8.7576	8.3888	8.9583	8.9575	8.8664	8.4653	8.5537
7897559	3.148	3.3999	3.3491	3.3591	3.2475	3.5574	3.4186	3.0782	3.2982	3.3451	3.3256	3.0795	3.5285	3.424	3.3291	3.2449	3.5982	3.6191	3.1709	3.2024	3.6995	3.2973	3.6508	3.7088	3.4382	4.724	3.272	3.557	3.4458	3.7078	3.69	3.6806	3.6277	3.5849	3.584	3.3291	3.635	3.203	3.394	3.4418	3.486	3.3413	3.4512	3.4313	3.5645	3.582	3.436
7897561	8.3635	7.6688	7.4568	7.4563	7.8795	8.2854	8.2939	7.3414	8.3289	8.4893	8.3772	8.0663	7.793	7.9649	7.657	7.7749	7.3048	7.8539	7.1176	8.008	7.9893	7.5273	8.1564	7.9609	7.2729	6.4084	7.928	7.8066	8.7852	7.6103	7.9729	8.011	7.9255	8.3473	8.1878	8.0474	8.1616	7.9329	7.9005	7.9186	8.3233	8.3019	7.9934	8.3614	8.2135	8.1893	7.8429
7897620	11.0049	11.4625	10.2135	10.9638	9.9831	10.19	11.412	8.7346	8.8275	8.752	11.2105	8.6496	9.0994	11.2777	9.2736	9.6006	9.7676	11.3338	9.0921	11.641	11.5256	10.3924	11.066	9.9833	10.2797	4.2507	11.0142	10.2871	9.8177	9.0291	11.9448	10.4624	8.7121	11.2943	10.0347	10.6537	8.7298	10.4363	10.5341	11.7028	11.3721	10.8233	11.7189	11.5261	11.7134	10.4384	11.4439
7897632	5.1258	5.1942	4.9478	5.1926	5.7766	4.8484	4.9454	5.265	5.1536	5.0656	4.9173	5.0671	5.2812	5.4332	5.321	5.7677	5.8275	5.5357	5.2589	5.3678	5.3606	5.5294	5.1142	5.1945	5.203	5.2897	5.164	5.6882	5.2976	5.3244	5.0272	4.9957	5.1322	5.1259	5.2961	5.3675	5.1128	5.2586	5.2933	5.476	5.5058	4.9781	5.3306	4.9969	5.239	5.2325	5.0279
7897648	7.2442	7.6947	7.238	7.5129	7.9139	7.5743	7.1627	7.4878	7.3815	7.1726	7.5223	7.2973	7.4049	7.2541	7.259	6.91	7.4386	7.08	6.9256	7.3945	7.416	7.3055	7.4362	7.4934	6.7891	5.8903	7.3482	7.3956	7.344	7.6384	7.5074	7.4389	7.37	7.3402	7.2999	7.3524	7.5866	7.3852	7.3434	7.5479	7.5341	7.4662	7.3872	7.3725	7.6537	7.5554	7.4684
7897661	7.5561	7.601	7.3683	7.729	7.6711	7.6907	7.6793	7.6271	8.0458	7.8078	7.7396	7.6528	7.9624	7.6633	7.7646	7.7241	7.8693	7.6817	7.8738	7.6368	7.7024	7.6319	8.0067	8.0863	7.6828	6.0685	7.6325	7.8154	7.1504	7.2639	7.5194	7.8103	7.5733	7.5943	7.3853	7.1604	7.4217	7.2613	7.1927	7.6658	7.1179	7.0122	7.3999	6.9076	7.3432	7.3755	7.5733
7897663	9.8236	9.957	9.9609	9.9596	10.2028	10.0531	9.9724	9.9438	9.7985	9.6338	9.9456	9.7956	9.6542	9.8322	9.9943	9.7297	9.9588	9.9089	10.0406	9.9089	9.9622	9.7806	9.6527	9.6042	10.0144	5.9832	9.9142	10.1269	9.3393	9.7002	9.7504	9.3653	9.9966	9.1923	9.9614	9.5498	9.6431	9.6532	9.5572	9.8645	9.4826	9.4029	9.7904	9.6576	9.3757	9.4629	10.0065
7897675	6.626	3.769	3.7949	4.0126	3.9076	4.1957	4.7934	4.1678	4.5539	4.469	4.9401	4.1491	4.0768	3.8753	4.0341	4.084	3.8931	3.8771	4.1629	4.5193	3.9108	3.9399	4.206	3.9136	3.9724	6.8865	4.6165	3.9757	5.926	3.6548	3.9241	3.6163	3.939	5.7012	4.1	3.6537	3.8506	5.1325	3.806	4.0426	3.833	3.8709	4.0514	5.9263	4.137	4.1998	4.1713
7897683	2.5112	2.7787	2.5944	2.789	2.7925	2.8171	2.8925	2.8322	2.4937	2.4721	2.541	2.814	3.1836	2.6451	2.3977	2.5104	2.5271	2.6417	2.6012	2.7691	2.801	2.6615	2.7735	2.7293	2.5622	5.6696	2.6116	2.5662	2.5098	2.6567	2.6052	2.7554	2.6189	2.6146	2.7314	2.9473	2.9083	2.6227	2.6926	2.8754	2.5011	2.6461	2.8073	2.8566	2.5094	2.7275	2.8159
7897685	7.4696	7.5642	7.4365	7.7796	7.8043	7.3776	8.0868	7.9028	7.8115	7.6451	7.7745	7.7307	7.5851	8.0296	8.1579	7.5917	7.8639	8.0135	7.8042	7.5083	8.075	7.9688	7.9866	7.541	7.8301	7.1167	7.8391	7.883	7.795	7.9994	7.7756	7.8339	7.4549	7.4213	7.5649	7.7226	7.611	7.7334	7.9183	7.167	7.563	7.617	7.7795	7.558	7.6236	7.521	7.5758
7897691	5.2408	4.9815	4.7973	4.821	5.0047	5.2264	5.4236	4.9561	5.4006	5.1311	5.1196	5.1211	5.048	5.2097	5.1746	5.2654	5.1427	5.1559	5.062	5.0112	5.5689	5.1911	5.3282	5.7028	4.672	6.8589	5.4196	5.7164	4.8738	4.8857	4.9618	4.9086	5.1678	5.1263	5.0794	4.8996	5.1088	4.4963	4.8067	5.001	4.8956	4.3404	4.8498	4.268	5.1237	4.8213	4.9222
7897714	6.7055	6.5923	6.4929	6.6991	6.6526	6.7242	6.5886	6.555	6.8478	6.7722	6.5148	6.599	6.9997	6.4481	6.814	6.4407	6.7739	6.3302	6.6916	6.4417	6.5067	6.8477	6.2535	6.9156	6.6318	7.275	6.6396	6.97	6.7064	6.8604	6.2714	7.1875	6.4758	6.7251	6.6659	6.7272	7.0832	6.7857	6.5619	6.6689	6.4826	6.22	6.9383	6.6514	6.5437	6.572	6.5475
7897728	6.2552	6.7365	6.5962	6.7194	6.8129	6.1425	6.0396	6.4171	6.4582	6.3033	6.3016	6.4047	6.4651	6.2467	6.5032	6.2346	7.2144	5.9925	6.0472	6.5137	6.636	6.1518	6.2412	6.7811	6.0716	6.9469	6.3979	7.2002	6.6831	6.8864	6.5866	7.7049	7.0161	6.5453	7.0436	6.5655	6.4328	6.8235	6.8209	6.2186	6.2757	6.3435	6.5791	6.0986	6.3713	6.5226	6.8414
7897737	6.8673	6.6421	6.585	6.6861	6.6244	6.5296	6.6964	6.6181	6.6956	6.5957	6.7313	6.6799	7.0982	6.5897	6.753	7.0415	7.239	6.512	6.4202	6.4516	7.1116	6.6023	7.1934	7.4779	6.5259	5.7451	6.7451	6.9888	6.2056	6.61	6.6264	7.1784	6.5598	6.5023	6.584	6.2606	6.3448	6.2871	6.4281	6.7332	6.282	6.2436	6.6996	6.2651	6.4324	6.4804	6.472
7897745	7.7489	8.1476	8.5283	8.2178	9.3181	7.7462	7.7039	8.3981	7.6456	7.7039	7.5415	8.1382	7.6171	7.548	8.0895	7.6465	8.17	7.8487	7.5545	7.9746	7.7859	7.9748	7.6959	8.0082	7.2865	6.2168	7.826	8.5579	7.8067	8.4923	7.6617	8.4497	8.4388	7.9817	8.6605	7.9538	8.693	7.9006	7.9155	7.8189	7.6225	8.7384	8.3153	7.9511	7.5974	9.0876	7.9411
7897753	6.3224	5.8887	5.8424	6.084	5.6888	6.2383	6.5354	6.2918	6.4032	6.2248	6.233	6.3908	6.3217	6.1134	6.1973	5.9935	6.0001	5.9791	5.9053	5.7894	6.3187	6.0901	6.3274	6.2236	5.9553	6.3459	6.4927	6.3054	5.807	6.0691	5.7985	6.2232	5.94	6.1588	5.8579	5.5962	6.2007	5.4002	5.824	5.9169	5.9843	5.7789	6.2217	5.9617	6.145	5.9599	5.8257
7897774	7.937	7.4701	7.6185	7.4177	7.9767	7.9291	7.5108	7.7417	7.7996	7.9381	7.863	7.829	7.5315	7.3024	7.525	7.8398	7.7699	7.5535	8.2555	7.5398	7.1037	7.6369	7.1801	7.3512	7.9897	7.109	7.646	8.0312	8.0585	7.6868	7.8099	7.2323	7.5756	7.6999	7.7887	7.6898	7.778	7.8944	7.7167	7.2908	7.7445	7.4789	7.7818	7.6295	7.4927	7.4812	7.4174
7897801	9.6237	11.393	11.131	10.6024	10.5909	11.1815	10.0013	10.2205	9.0341	9.1031	10.1744	9.8871	9.2718	10.2072	11.2004	9.351	10.4292	10.166	9.7846	10.0847	10.4406	10.1075	10.1292	10.7687	9.9055	7.7566	10.6491	11.3588	9.1789	10.4032	8.9281	8.7301	11.5528	9.4403	10.1121	9.5322	9.9814	9.3432	10.5189	9.8914	8.7041	9.0335	9.6096	10.0044	8.8123	9.5905	9.8315
7897803	7.3418	7.7258	9.2688	7.5591	8.4331	8.0167	7.199	8.6491	7.8269	7.9701	7.328	8.0663	8.0357	7.4431	8.533	7.0797	8.2567	7.2484	6.6567	7.3622	6.9311	8.0386	7.0709	8.0027	6.7104	6.5377	7.3832	8.635	8.2009	9.1923	6.9779	7.6587	8.1938	7.8569	9.0753	8.0349	9.3144	7.3144	8.2727	7.0351	7.6029	8.8328	7.2497	7.5269	7.0804	8.5214	7.2773
7897824	8.9928	9.035	8.8345	8.7951	9.3431	9.1749	9.2108	9.2221	9.4835	9.6326	9.5711	8.8671	8.113	8.9862	9.2146	8.3487	8.8943	9.2496	7.919	9.016	8.7995	9.6624	8.9902	8.3913	8.1844	5.8424	9.4373	9.2109	9.207	9.3599	9.3173	9.0296	8.9662	9.2744	9.5482	8.6853	9.6158	8.9394	9.0909	8.7543	8.7731	8.7968	9.2912	9.2741	8.9706	9.2278	8.8833
7897849	6.7461	7.0691	6.8559	6.7778	7.1001	7.1687	7.2752	7.1772	7.0188	7.0622	7.0832	7.2308	7.082	6.8413	7.1929	6.6902	7.6378	6.9566	7.1141	6.9637	7.07	7.2066	6.9807	7.4125	6.8411	5.4639	7.2158	7.6287	7.0172	7.6394	7.2086	7.5721	7.3813	7.1408	7.5778	6.4378	7.6922	6.4885	6.8886	6.9999	6.9429	7.1003	7.1694	6.9813	6.9938	7.3969	6.9099
7897860	6.9449	6.4913	6.505	6.854	6.6915	6.7398	7.1513	6.9217	7.1123	6.693	6.6738	6.9163	7.1499	6.9159	6.6573	6.6752	6.9281	6.6166	6.7124	6.3203	6.7118	6.5108	6.9667	7.0487	6.4699	6.669	6.9528	7.0066	6.2266	6.5055	6.4159	6.8127	6.705	6.6076	6.7237	6.0636	6.5301	5.8602	6.3588	6.6994	6.4228	6.6706	6.9254	5.9862	6.4004	6.4041	6.5257
7897877	7.4775	7.3829	7.8586	7.9382	7.0716	8.0782	7.435	7.4287	7.5553	7.1106	6.994	8.5015	6.9592	7.4601	7.1625	7.1663	8.3857	6.6073	8.1054	7.2443	7.1738	6.6346	7.712	7.1995	7.8103	6.9481	7.7023	8.997	7.4769	8.041	7.7323	7.626	8.1801	7.6946	7.8405	7.458	6.7527	7.5225	8.5282	6.3824	7.1959	7.9847	7.4583	7.4011	6.924	7.8723	7.6134
7897890	8.7814	8.7715	8.0968	8.6359	8.6427	8.3222	8.7664	8.7054	8.5703	8.6644	8.9922	8.2714	8.1718	8.8083	8.4125	8.4517	7.7132	9.3187	8.6741	9.0811	8.6424	8.5123	8.6271	7.9288	8.7161	6.3492	8.7097	7.8168	8.8921	8.4841	9.4316	8.9859	8.1503	9.0057	8.5526	8.95	8.5357	8.8856	8.5372	9.0169	9.0171	8.5331	9.098	8.9974	9.0854	8.4866	8.9669
7897953	7.0557	7.1795	6.8726	6.9197	7.3242	6.5576	7.0446	6.8595	6.9215	6.7645	7.0016	6.2924	7.0083	6.1667	5.9599	6.0462	7.4078	7.2412	6.0768	7.1587	8.3258	6.4185	7.7152	7.6839	6.2495	7.4093	7.0351	6.4995	6.7578	6.2279	6.9142	6.2748	6.5379	7.2466	6.3602	7.4933	7.5072	7.3073	6.6104	7.5452	7.2194	6.7284	7.1038	7.443	7.5085	6.339	7.3225
7897955	3.4699	3.3877	3.618	3.577	3.4321	3.5174	3.7395	3.6696	3.377	3.3206	3.4211	3.5475	3.6509	3.4597	3.4229	3.7148	3.722	3.6965	3.4631	3.7007	3.6012	3.5847	3.9144	3.7899	3.2951	4.5593	3.441	3.519	3.4467	3.6261	3.231	3.5525	3.4491	3.5499	3.4936	3.372	3.8435	3.4216	3.4428	3.3358	3.4182	3.4592	3.8225	3.3398	3.4872	3.1462	3.3203
7897960	4.218	4.0956	3.4673	3.8896	4.1147	4.1314	4.5199	3.9801	4.2885	4.1372	3.8161	4.8827	3.8455	4.4124	4.5691	4.4667	4.0992	3.7691	3.9799	3.6658	4.1832	3.7801	3.9858	3.783	3.9357	4.4167	4.1706	4.5301	3.5885	3.9287	3.6225	4.7503	5.4902	3.9377	4.3384	3.7222	3.8627	3.7336	4.1161	3.7817	3.9093	3.6813	4.3018	3.9396	4.0585	3.8981	4.0085
7897964	3.5192	3.6694	3.6353	3.4654	3.3027	3.7062	3.9861	3.768	3.667	3.5216	3.7042	4.0151	3.3293	3.7083	3.6319	3.349	3.5832	3.2879	3.4796	3.5014	3.0545	3.2414	3.3072	3.44	3.36	6.1685	3.6847	3.6206	2.9562	3.2482	3.2819	2.9331	3.3859	3.0984	3.1262	3.247	3.2764	3.0168	3.28	3.0213	2.854	3.3797	2.961	2.8305	3.1848	3.1326	3.3235
7897966	4.3092	4.3273	4.1758	4.5649	4.3775	4.2993	4.5518	4.5287	4.5013	4.5768	4.3323	4.53	4.5472	4.4109	4.682	6.8919	4.464	4.2781	4.4791	4.1861	4.6499	4.1	4.6043	4.6842	4.3671	6.1914	4.5187	4.5241	4.2961	4.4097	4.2389	4.3893	4.4712	4.2233	4.2538	3.9618	4.3457	6.0377	4.0801	4.3967	4.2736	4.1154	4.4262	4.0901	4.3215	4.1788	4.3967
7897974	4.7988	4.9232	5.1337	4.8661	4.7706	4.8815	4.875	4.8478	4.7985	4.9282	4.8256	4.9202	4.8122	4.8786	4.9555	4.8477	4.8161	4.9386	4.8614	4.7908	4.9311	4.7654	4.8684	5.2499	4.5264	6.2307	4.8711	4.9213	4.3343	5.0076	4.6294	4.9578	4.8778	4.6491	4.8221	4.6293	4.6145	4.2141	4.626	4.8589	4.4326	4.7992	5.27	4.322	4.6792	4.352	4.8472
7897978	2.909	2.9622	2.8142	3.0741	3.1456	2.8492	3.3721	3.037	2.9103	3.0443	3.1296	3.1369	3.0708	2.9574	3.1835	2.9384	3.2271	2.866	2.947	2.8945	3.2964	3.0896	3.1687	3.036	2.9016	5.4787	3.0477	3.2621	3.0249	3.0323	2.9645	3.4699	2.8926	2.8456	3.0117	3.0424	3.0345	2.927	3.1887	3.0232	3.1023	2.9301	3.1734	2.9636	3.1486	2.8691	2.8486
7897987	3.5126	3.2211	2.9914	3.2104	3.1742	3.168	3.5533	2.8123	3.2303	3.3336	3.2688	3.18	3.3786	3.1794	2.864	3.2727	3.6001	2.8677	3.087	3.0555	3.297	3.4018	3.0943	3.4402	3.0974	5.8496	3.2747	3.4286	3.1616	2.9449	3.1714	2.9018	3.1503	3.2516	3.3292	3.2388	3.3905	3.1623	3.0201	3.3425	2.8219	3.114	3.2377	3.9146	3.5719	3.1502	3.5334
7897991	6.1818	5.8234	5.6517	5.8987	5.865	5.8207	6.0988	5.955	5.9088	5.7618	5.8942	6.0453	6.0184	5.8816	5.9321	6.0221	6.2486	5.8053	5.7476	5.6611	6.2353	5.9031	6.0322	6.0788	5.4375	6.9533	6.0351	6.2374	5.5435	5.7731	5.6599	6.0789	5.8664	5.8341	5.7139	5.6992	6.0403	5.494	5.9389	6.2523	5.9858	5.711	6.2587	5.9074	6.19	6.0305	5.7298
7897995	2.8793	3.2233	3.0877	3.0741	3.0529	3.0228	3.1299	3.3906	3.1205	2.8863	3.0659	3.2598	2.9886	3.51	3.0836	3.0008	3.1936	3.5109	3.008	3.1712	3.171	3.5897	3.4296	3.3817	2.9865	4.7662	3.0175	3.0479	2.6983	3.0834	2.9855	3.4455	3.2337	3.014	3.0674	2.8417	3.1815	2.6632	2.8011	3.3294	3.1013	2.7253	2.8818	2.8037	2.9519	3.0682	3.2137
7897997	5.5817	5.7021	5.343	5.69	5.4726	5.4672	5.6605	5.5096	5.8574	5.819	5.5589	5.481	5.4905	5.841	5.5319	5.477	5.7188	5.521	5.4545	5.4098	5.4364	5.4787	5.7146	5.5376	5.3199	6.8334	5.6546	5.8965	5.1125	5.2475	5.1052	5.6079	5.3441	5.4686	5.2479	5.1897	5.434	5.2978	5.1612	5.7058	5.2405	4.9766	5.6854	5.0579	5.3855	5.1475	5.2755
7898002	5.2937	5.2891	4.9873	5.0712	5.0656	5.1048	5.3574	5.175	5.3031	5.1329	5.1893	5.3382	5.062	5.5383	5.1418	5.1877	5.269	5.146	5.1199	5.0534	5.3542	5.182	5.2119	5.5216	5.0356	6.5139	5.2063	5.455	4.6796	4.7592	4.8654	5.1346	4.9375	5.0267	5.0856	4.9556	4.9996	4.8471	4.6878	5.3563	4.8798	4.8715	5.1251	4.78	5.4104	4.7895	4.9185
7898007	3.5831	3.4849	3.2763	3.3851	3.4215	3.5401	3.8414	3.6689	3.7237	3.5846	3.6383	3.7768	3.6555	3.6022	3.5261	3.5869	3.8148	3.459	3.5057	3.3653	3.8671	3.6527	3.7546	3.68	3.3736	5.1706	3.5364	3.7318	3.2852	3.7092	3.5081	3.8327	3.8073	3.5391	3.5622	3.3716	3.4119	3.4396	3.5752	3.8926	3.4211	3.5259	3.7488	3.3756	3.6508	3.5929	3.3949
7898012	3.4277	3.38	3.1618	3.2575	3.282	3.4044	3.6343	3.4953	3.4835	3.4334	3.522	3.5949	3.5406	3.3767	3.368	3.4399	3.6571	3.3404	3.3917	3.2387	3.7004	3.4826	3.5664	3.6241	3.1693	5.0213	3.398	3.5883	3.1825	3.5318	3.4134	3.6579	3.6381	3.527	3.4672	3.2719	3.2766	3.3856	3.4206	3.625	3.247	3.3737	3.6822	3.2681	3.4375	3.4482	3.2608
7898020	4.3432	4.4083	4.0844	4.3688	4.0835	4.3327	4.7598	4.1982	4.3879	4.229	4.2455	4.2274	4.369	4.271	4.2845	4.2627	4.5045	4.1873	4.2543	4.1562	4.3884	4.1686	4.2867	4.4186	4.107	5.4992	4.5106	4.5048	3.949	3.9897	4.0388	4.1934	4.1723	4.1306	4.0282	4.1428	4.2074	4.0737	4.0786	4.2532	4.2273	4.0516	4.3789	4.0327	4.3268	4.018	4.0826
7898026	3.9465	3.8749	3.7621	3.8852	3.7368	3.7552	4.1171	3.8987	3.9431	3.8353	3.8256	3.97	3.8895	4.1294	3.9689	3.7371	4.0352	3.8397	3.8439	3.725	3.9505	3.7436	4.1098	4.1445	3.6756	5.5592	3.9862	3.892	3.7151	3.6872	3.8963	3.8333	3.9338	3.9584	3.5901	3.7757	3.7705	3.6944	3.834	3.9435	3.8955	3.6995	3.7173	3.5431	3.666	3.6041	3.859
7898030	4.8578	4.8638	4.9117	5.1107	4.7978	5.0316	4.9144	5.1	5.0402	4.4333	5.0904	5.0785	5.4154	5.042	5.1061	5.0621	6.1252	5.2581	4.7172	4.8172	5.4832	5.1531	5.3461	5.1676	4.5819	6.7974	5.3578	5.246	4.8071	4.9698	4.67	5.4325	5.2765	5.1532	4.8688	4.638	4.9739	4.5449	4.5691	5.2452	4.822	4.5356	4.8901	4.4669	4.744	4.8666	4.8842
7898034	4.3432	4.4083	4.0844	4.3688	4.0835	4.3327	4.7598	4.1982	4.3879	4.229	4.2455	4.2274	4.369	4.271	4.2845	4.2627	4.5045	4.1873	4.2543	4.1562	4.3884	4.1686	4.2867	4.4186	4.107	5.4992	4.5106	4.5048	3.949	3.9897	4.0388	4.1934	4.1723	4.1306	4.0282	4.1428	4.2074	4.0737	4.0786	4.2532	4.2273	4.0516	4.3789	4.0327	4.3268	4.018	4.0826
7898040	3.4277	3.38	3.1618	3.2575	3.282	3.4044	3.6343	3.4953	3.4835	3.4334	3.522	3.5949	3.5406	3.3767	3.368	3.4399	3.6571	3.3404	3.3917	3.2387	3.7004	3.4826	3.5664	3.6241	3.1693	5.0213	3.398	3.5883	3.1825	3.5318	3.4134	3.6579	3.6381	3.527	3.4672	3.2719	3.2766	3.3856	3.4206	3.625	3.247	3.3737	3.6822	3.2681	3.4375	3.4482	3.2608
7898048	4.4085	4.3156	4.2204	4.3496	4.2015	4.2086	4.5914	4.2584	4.4338	4.3352	4.2593	4.3872	4.3895	4.5989	4.4374	4.2009	4.5114	4.3622	4.3215	4.1806	4.406	4.2684	4.5058	4.6944	4.0935	6.404	4.4407	4.3779	4.1292	4.1414	4.2413	4.3054	4.3295	4.3632	4.0143	4.1633	4.2277	4.1464	4.1526	4.3871	4.3028	4.1319	4.2202	3.9245	4.2641	4.062	4.2571
7898052	4.9622	4.8457	4.9904	5.109	4.7577	5.1935	4.9797	5.0485	5.1525	4.581	5.1563	5.2208	5.5996	5.0945	5.1659	5.1772	5.9486	5.0441	4.9019	4.8895	5.5124	5.1442	5.4077	5.0884	4.7907	6.8286	5.3861	5.3897	4.9676	5.0304	4.7416	5.5451	5.3494	5.2258	4.9171	4.7353	5.1035	4.7062	4.9798	5.3089	4.8934	4.5733	5.0425	4.81	4.9509	4.771	4.8667
7898057	6.435	7.1152	8.8751	7.2773	8.8442	8.5165	6.8031	9.4987	6.6828	6.2053	6.5333	8.2988	6.02	6.7899	8.0764	6.6042	7.2703	6.7152	6.8685	6.3258	6.1953	7.6993	7.1502	7.3221	6.26	5.6138	6.873	8.3575	6.7307	10.3802	6.5438	7.1213	7.9517	6.9441	9.869	6.5837	8.8009	6.8418	7.6959	5.5924	6.3739	8.1355	6.9151	6.8637	6.1985	8.7082	6.7105
7898070	7.3027	7.5156	7.2607	7.788	7.1514	7.6284	7.6852	7.2734	7.4163	7.5424	7.464	7.5143	7.2832	7.7353	7.2743	7.8556	8.2496	8.0688	8.6799	7.3148	7.7553	7.8854	8.0003	7.4288	8.4895	5.3373	7.4991	7.853	7.9285	7.2838	7.7223	7.673	6.9264	7.6963	7.7772	7.8512	7.6353	7.9746	7.4661	7.2945	7.5284	7.6397	7.6758	7.7544	7.8081	7.1326	7.4697
7898084	6.7446	7.7462	6.5302	7.3649	6.4835	6.9446	7.8088	6.8327	6.6116	6.4758	7.1494	7.0887	6.3559	7.359	6.7678	6.5957	6.3215	7.6883	6.3063	7.4043	7.5528	7.2846	7.26	7.0769	6.4393	5.8772	7.2873	6.6629	6.6015	7.0349	7.6754	7.6725	6.3958	7.1728	6.8286	6.4321	7.0212	6.612	6.7517	7.47	7.2561	6.4739	7.4531	7.4226	7.6605	6.0942	7.1881
7898102	5.7104	5.8439	5.481	5.7583	5.5528	5.6527	5.8729	5.4613	5.6299	5.5504	5.7165	5.8051	5.4763	5.9881	5.6506	5.5751	5.6884	5.6275	5.6829	5.4519	5.492	5.8515	5.6948	5.6192	5.3066	6.9095	5.8714	5.7166	5.4354	5.4707	5.515	6.0618	5.6849	5.7226	5.4032	5.7162	6.0444	5.5093	5.2952	5.7152	5.4067	5.4493	6.0344	5.5524	5.7649	5.5087	5.6709
7898112	5.3797	5.0343	4.4988	5.0466	4.4524	5.1495	5.1242	5.2435	5.1411	5.4981	5.3328	5.1396	5.0042	5.1625	4.8987	5.0642	5.7084	4.5663	5.0586	4.8504	5.4629	4.6577	5.6524	5.4435	5.0721	4.3594	5.0888	5.5256	4.0391	4.3995	4.4368	4.1345	4.3464	4.4047	4.163	4.5388	4.792	4.4539	3.967	4.4154	4.0486	4.5246	4.6846	4.5217	3.9984	4.3109	4.8308
7898115	5.4808	6.863	6.6494	6.7005	6.4346	6.6168	6.9232	6.6307	5.5064	5.401	6.2268	6.3975	5.7657	6.4985	6.9401	5.8626	7.0244	6.8781	5.5251	6.7512	6.7052	6.2831	6.3958	6.3722	5.6202	6.0141	6.2597	6.6486	5.4454	7.0449	6.9584	6.6343	6.4976	6.0047	7.0377	5.7521	6.7621	6.4956	7.123	6.2814	6.6229	7.2612	7.0864	6.474	6.4299	6.578	7.0015
7898124	4.7649	4.8275	5.1328	4.9995	5.4247	5.254	5.1092	4.9671	4.8876	4.722	4.8617	5.0361	5.142	4.7645	5.1606	7.0601	6.528	4.7963	4.6564	4.7505	5.0856	6.1367	4.9729	5.09	4.4487	6.1967	4.8891	6.0293	4.5919	4.8411	4.8273	5.1982	5.0615	4.788	5.0653	4.5435	6.6081	6.5832	4.6238	4.7272	4.8776	4.9499	4.8925	4.6433	4.7582	4.9724	4.8067
7898161	6.9522	8.0432	7.9761	8.1191	8.2336	8.6121	8.2302	8.4049	7.5953	7.4067	7.4687	8.2027	7.2911	8.4559	8.4518	8.4296	10.329	8.3456	8.112	7.7289	8.9615	8.5265	8.709	7.9103	8.1277	7.1882	8.3685	9.4391	7.536	9.0076	9.1962	8.1139	8.2657	8.0032	9.2113	8.0263	9.5947	8.951	9.2794	7.1525	7.9882	8.8404	8.2947	7.847	7.7156	9.5061	7.8823
7898167	5.2432	4.7706	4.61	5.0173	4.8906	4.8536	5.1523	4.8605	4.7828	4.6171	4.8095	4.8217	5.6535	4.6729	4.9608	4.795	5.2756	4.9347	4.6479	4.5468	5.0532	5.0092	5.1843	5.5101	4.5727	5.8646	4.943	5.0003	4.6057	4.777	4.8377	5.1381	4.7243	4.9105	4.5235	4.5553	5.1347	4.2416	4.3862	4.936	4.752	4.691	5.3526	4.4744	4.9265	4.6836	4.8502
7898176	4.7278	4.5681	4.5754	4.83	4.7811	5.0446	4.8814	5.1314	5.3452	5.1707	5.1481	4.8627	5.3518	4.6871	4.9687	5.0354	5.2743	4.6788	4.6992	4.6121	4.719	4.8958	5.1505	5.3806	4.6373	5.1771	5.1954	5.3451	4.5699	4.8699	4.5008	5.2077	4.9221	4.861	4.6057	4.4239	4.6483	4.702	4.6278	4.7858	4.8995	4.7773	4.7658	4.4948	5.5711	4.6933	4.5806
7898184	5.0656	5.1103	4.7588	4.8471	4.8089	4.711	5.0758	5.0574	4.9594	4.8988	4.982	5.0416	5.241	5.1386	4.9032	4.7623	5.3201	4.6523	5.0927	4.6494	5.0216	5.1037	5.5262	5.185	4.713	5.2796	5.1567	5.1608	4.6452	4.5676	4.8327	5.0434	4.947	4.7455	4.5498	4.4969	4.6906	4.6892	4.93	4.8819	4.63	4.5184	4.8528	4.5892	4.9373	4.6384	4.9458
7898192	7.102	7.4149	7.1656	7.4244	7.6813	7.776	7.315	7.6992	7.2558	7.5499	7.5316	7.1488	7.4956	7.7418	7.6139	7.9774	7.527	7.8924	7.8166	7.6532	7.4615	8.0853	7.0446	7.1521	7.7431	6.5555	7.4961	7.8832	7.7076	7.6809	7.8032	7.3724	7.4282	7.3182	7.7322	7.6241	7.4238	7.9009	7.6501	7.2837	7.5688	7.3106	7.4643	7.6094	7.4098	7.1954	7.3695
7898209	6.9769	6.9885	6.9909	6.944	7.2382	6.7902	6.6917	7.4757	6.8016	6.9529	6.9045	6.7454	7.1056	6.6332	6.3866	6.2583	7.2634	6.7729	6.346	6.8572	7.1125	7.0459	6.8827	6.9894	6.4485	7.5205	6.6991	6.9194	7.228	7.0122	7.0798	6.7497	7.2862	7.0294	7.2863	6.996	8.3445	6.7716	6.8013	7.2151	7.1666	7.0902	6.99	7.0709	7.1456	7.6584	6.7247
7898211	8.4674	8.4632	8.0668	8.5156	8.2615	8.8007	8.3741	8.3606	8.3508	8.3822	8.5101	8.3797	7.9632	8.7564	8.1807	8.3693	8.3682	8.8447	8.4615	8.8071	8.4619	8.9368	8.0414	8.3183	8.5447	6.5798	8.4181	8.5057	8.6325	8.2742	8.8738	9.0069	8.1609	9.0986	8.8876	8.3096	8.4548	8.2554	7.7415	8.8234	8.4648	8.2009	9.0074	8.8117	8.7851	8.0224	8.4616
7898227	8.6564	8.3416	8.387	8.4573	8.7916	8.5521	9.0098	8.6209	8.4604	8.4225	8.9073	8.5264	7.4591	8.6733	8.6846	7.6555	8.3588	8.8092	7.9382	8.589	8.3919	8.7073	8.6455	9.0288	8.0903	5.7508	8.4317	8.6384	8.6305	9.0078	8.9637	9.499	8.5548	9.0436	8.9491	8.2641	9.0019	8.0159	8.4272	8.8704	8.7902	8.8474	9.1161	8.941	9.1352	8.6125	8.6432
7898249	7.0495	6.7219	6.1882	6.2069	6.2629	6.1582	6.5263	6.68	7.2734	7.9512	7.1729	6.6284	6.6489	6.3751	6.1666	6.3788	6.6594	6.3151	6.5119	6.2526	6.5329	6.1507	7.0637	6.5792	6.2433	7.7538	6.7943	6.5356	7.0619	6.2879	6.3343	6.8031	6.2179	6.7423	6.3396	6.17	6.1632	5.7893	6.3097	6.6962	6.4023	6.4693	6.9441	6.4002	6.728	6.7732	6.7093
7898256	5.6573	5.5249	5.1357	5.7856	5.6751	5.7464	5.8327	5.9048	6.0176	5.6789	5.8546	6.0022	5.7721	5.6592	5.5789	5.7552	6.2416	5.5804	5.6993	5.2802	5.9626	5.9152	5.9398	5.9713	5.7624	6.2623	6.0117	6.2695	5.0458	5.7728	5.4033	5.9746	5.5381	5.6011	5.264	4.6094	5.5806	4.6678	5.027	5.7786	4.9886	4.9531	5.8973	4.6194	5.6701	5.6443	5.3005
7898263	6.742	7.0127	7.2862	6.676	7.4573	7.3973	7.2381	8.1474	6.6352	6.3922	6.7256	7.718	7.0935	6.7027	7.6629	6.4088	7.2011	6.8746	6.524	6.5028	7.0432	7.0611	7.3408	8.3961	6.3893	6.6312	6.6928	7.3727	6.9725	7.3979	7.0496	7.469	7.8641	6.2279	7.8166	7.0935	8.4876	7.0734	7.6011	6.6974	6.9598	7.6456	7.0558	6.4853	6.7418	7.8778	7.1802
7898276	9.9634	9.8023	9.8608	9.8043	9.7022	9.5712	9.6714	9.0791	9.5994	9.4991	9.4515	9.5784	10.4306	9.7062	9.8285	9.5935	9.8689	9.6969	10.0508	9.2948	10.2543	9.9718	10.0751	10.2077	9.6505	7.3854	9.5643	9.672	9.6428	9.3359	9.5202	10.0995	9.6436	9.6414	9.9453	9.8984	9.8976	9.4482	9.8113	9.9421	9.5987	9.5209	9.7782	9.2199	9.8474	9.7204	9.4157
7898278	8.4021	8.3658	8.5195	8.2028	8.5046	9.3071	8.7801	8.594	8.428	8.3845	8.5449	8.5093	8.0579	8.8624	8.8218	8.7332	9.0216	8.9118	9.0019	8.4023	8.8452	9.0958	8.646	8.3868	8.9872	6.2716	8.3951	8.4387	8.7462	8.8517	8.9006	8.6406	8.3886	8.8968	8.9604	8.3738	8.9607	8.8904	9.076	8.2751	8.5788	8.724	8.5199	8.6743	8.7682	8.694	8.6369
7898294	2.7809	2.625	2.712	2.379	2.5797	2.9475	2.6774	2.8701	2.3985	2.6136	2.5623	2.6624	2.2995	2.6333	2.9556	2.5067	2.5951	2.6365	2.6122	2.6619	2.645	2.8719	2.8172	2.6065	2.8036	3.0816	2.6329	2.6148	2.394	2.7477	2.536	2.3936	2.5571	2.3661	2.5812	2.492	2.5148	2.3957	2.7515	2.821	2.3893	2.4631	2.5825	2.6053	2.7146	2.4718	2.6844
7898296	4.844	4.8926	4.7232	4.7294	4.7845	4.6689	4.7554	4.9142	4.869	4.9067	4.8445	4.8126	5.9706	4.7981	5.1575	4.8034	5.0188	4.7834	4.7793	4.8511	5.0017	4.8072	4.9969	5.3614	4.6974	5.2029	5.0327	4.8964	5.0765	4.447	4.696	5.1519	4.5657	4.8457	4.4397	5.0772	4.6394	4.8955	4.4081	4.8903	5.219	4.6609	4.9445	4.3495	4.7678	4.5757	4.6828
7898300	5.6983	5.6303	5.1702	5.5614	5.5805	5.4756	6.2938	5.7194	5.9511	5.2722	5.5714	5.9898	6.4836	5.9578	5.8766	5.9238	6.0512	5.3847	5.5008	5.3237	6.2004	5.6594	6.2261	6.2843	5.1163	4.8907	5.998	5.8788	5.3928	5.5728	5.5675	5.1238	5.6213	5.743	5.0435	5.3376	5.3792	5.4815	5.1655	5.5659	5.4622	4.9377	5.7408	4.6622	5.3386	5.0682	5.4411
7898314	5.0958	5.3568	4.8712	5.3654	5.2387	5.3493	5.4637	5.4066	5.4538	5.5449	5.383	5.3711	6.1264	5.4418	5.5838	5.8213	5.5095	4.9023	5.1226	4.8447	5.542	5.364	5.6175	5.7047	4.8569	5.8567	5.5984	5.6995	5.2972	5.1018	5.0166	5.081	5.1047	5.2454	4.9273	5.4263	5.1885	5.1121	5.0564	5.2748	6.0452	4.8071	4.9975	4.7456	5.7	5.2047	5.1498
7898328	9.0609	8.9963	9.1793	9.0523	9.3595	9.0566	8.9794	9.2054	8.7188	8.7812	9.0433	8.9601	8.4768	8.7612	9.0401	8.654	9.1447	9.1342	8.8047	9.0389	8.9688	9.17	8.7842	8.4943	8.9175	5.689	8.875	9.4625	8.9515	9.894	9.8044	9.1855	9.164	9.4108	9.8046	8.6918	9.2911	8.9244	9.2746	8.9088	8.9871	9.1309	9.0682	9.0281	9.2252	9.2762	8.8787
7898337	8.3092	9.0815	8.916	9.1289	8.8282	8.5331	8.1151	9.2045	7.9816	7.8518	8.4193	8.6914	8.177	8.6907	8.6341	8.6183	9.9231	9.044	9.4902	8.9644	8.9448	8.9275	8.56	8.6005	9.3751	5.3714	8.5184	9.5221	8.4117	9.2781	8.999	8.8201	8.8752	8.4931	9.7378	8.3286	8.8031	8.6935	8.6676	8.5177	8.7072	9.0659	8.9633	8.7672	8.629	9.3097	8.6541
7898350	4.4865	4.6207	4.5633	4.3302	4.6763	5.0099	4.8356	5.0985	4.724	4.7162	4.7442	4.7492	5.1132	4.7915	4.7818	4.7592	4.7583	4.2655	4.9839	4.6884	4.5772	4.7084	4.6133	5.0456	4.5287	6.5493	5.0865	4.8534	4.3157	4.5048	4.4577	4.5235	4.5464	4.6957	4.2974	4.4251	4.4356	4.3219	4.4639	4.8552	4.6513	4.5356	4.8035	4.4969	4.7364	4.507	4.4757
7898353	5.4831	5.4352	5.1659	5.6167	5.7566	5.3905	5.4972	5.5234	5.3213	5.2996	5.2663	5.3543	6.0655	5.3828	5.3981	6.0458	5.6085	5.194	6.2092	5.9845	5.381	6.0812	4.8897	5.5198	6.1048	7.9392	5.1907	5.1404	5.6234	5.6849	5.7108	5.8615	5.7142	5.8267	5.3007	5.9537	5.5036	6.0134	5.954	4.9579	5.4994	5.5559	6.0906	4.9462	5.8524	5.6567	6.2219
7898355	3.4674	4.0647	3.1115	3.6889	3.7605	3.9315	4.4415	4.152	4.3554	4.285	3.599	3.8593	3.7081	4.2371	4.0523	3.365	3.7914	3.6198	3.3022	3.2613	4.0113	3.7279	3.7415	4.8533	4.0506	6.7903	3.7752	3.6821	3.0895	3.6746	3.879	4.7729	3.7506	3.5451	3.1442	3.6319	3.1533	3.5364	3.6115	3.7776	3.3009	3.238	3.3981	3.2413	4.2868	3.6816	3.7228
7898357	5.787	5.9429	5.7631	6.0877	5.816	5.7945	5.9715	5.9043	6.1205	6.0615	5.9267	5.8733	6.5799	5.4444	5.665	5.8906	6.27	5.6965	5.5682	6.1313	5.9107	6.2567	5.6466	6.0211	5.3963	5.8426	5.9649	6.1189	6.4751	5.5991	5.6013	5.9389	5.4614	5.9681	5.4498	6.1136	6.0556	6.2172	6.067	5.7938	6.377	6.282	6.4399	6.2138	5.854	5.4607	6.0328
7898371	5.3731	5.3071	5.3718	5.2308	5.2218	5.7445	5.5047	5.774	5.3015	5.3284	5.2964	5.2898	5.4058	5.4969	5.2353	5.694	5.4744	5.5624	6.0373	5.8214	5.5891	5.5287	5.0156	5.6394	5.4538	5.7591	5.3636	5.0688	5.241	5.581	5.5857	5.7584	5.498	5.6489	5.6141	5.6009	5.5766	5.462	5.5669	5.1747	5.2515	5.6556	5.9826	5.3411	5.2043	5.4575	5.7515
7898373	3.1213	3.3521	3.0042	3.0504	3.1793	3.2802	3.386	3.3602	3.3921	3.4241	3.202	3.19	3.436	3.3208	3.0427	3.1208	3.355	2.8832	3.2817	3.1876	3.3327	3.5448	3.1205	3.3634	2.8433	5.4132	3.3578	3.4667	3.006	3.2154	3.2181	3.418	2.9075	3.1876	3.4027	3.1058	3.1402	3.4172	3.3402	3.3248	3.3786	3.2934	3.1408	2.9116	3.2952	3.2154	3.1077
7898375	11.9983	11.2457	11.694	11.406	11.3623	11.5063	11.0048	10.7781	11.0498	10.5807	10.8435	10.9217	11.8147	11.0196	10.7427	11.2166	12.4095	10.8382	11.8469	10.2096	12.1748	11.0922	12.266	12.2778	10.1884	5.0981	11.5148	11.7995	11.1838	10.5219	10.7084	9.8174	11.0941	12.1704	10.1221	11.3484	11.0473	11.2995	11.2732	10.2161	10.4412	10.7244	10.9248	10.3802	11.0427	10.8473	10.6167
7898377	6.06	6.2281	6.0643	6.1869	6.2541	6.123	6.3332	6.5326	6.1512	6.2992	6.3059	6.1933	6.2435	6.1216	6.1418	6.4361	6.4829	5.9838	6.1238	5.9248	6.2757	6.7171	6.2815	6.5203	5.7277	7.4239	6.2759	6.5822	5.8705	6.1519	6.01	6.3978	6.1129	6.2421	5.966	5.7543	6.0757	6.1359	6.0968	6.4176	6.0116	6.0272	6.1504	6.0235	6.5018	5.9095	5.8836
7898405	3.8952	3.204	3.153	3.0269	3.4821	3.5706	3.4402	3.5845	3.5876	3.6722	3.5853	3.5201	3.556	3.4198	3.7399	3.185	3.0878	3.1114	3.3065	3.1121	3.1258	3.3094	3.339	4.126	3.0602	8.0262	3.6706	3.7795	3.0812	3.2747	3.1414	3.1539	3.5477	3.1961	3.1065	2.9845	3.2114	3.2336	3.1175	3.3608	3.3213	3.1138	3.3571	2.8988	3.699	3.4548	3.1454
7898407	4.3838	4.2616	3.9769	4.2252	4.0703	4.497	4.8058	4.5137	4.3219	4.0328	4.3283	4.5179	4.3503	4.3069	4.3873	4.4094	4.3556	3.9296	4.0986	3.8232	4.0855	4.178	4.3079	4.2295	3.9963	6.3713	4.4669	4.9766	4.0465	4.0281	4.0495	4.463	4.1524	4.3539	4.0823	3.7736	4.1066	3.6692	3.9489	4.0936	3.9425	4.1756	4.2679	3.8497	4.2357	4.0256	4.2064
7898411	11.9983	11.2457	11.694	11.406	11.3623	11.5063	11.0048	10.7781	11.0498	10.5807	10.8435	10.9217	11.8147	11.0196	10.7427	11.2166	12.4095	10.8382	11.8469	10.2096	12.1748	11.0922	12.266	12.2778	10.1884	5.0981	11.5148	11.7995	11.1838	10.5219	10.7084	9.8174	11.0941	12.1704	10.1221	11.3484	11.0473	11.2995	11.2732	10.2161	10.4412	10.7244	10.9248	10.3802	11.0427	10.8473	10.6167
7898413	6.6087	10.2956	4.5972	9.927	7.3904	6.1587	10.0569	5.8801	4.7625	4.9556	9.3918	5.1598	4.9466	9.5372	4.9269	5.6783	5.0428	8.861	5.9501	10.1582	10.4412	5.5332	9.7855	6.7269	8.5819	5.947	9.5157	5.0598	7.2736	4.6932	10.677	6.3011	5.2165	9.5231	6.4156	8.6295	7.2835	6.7921	7.5284	9.8494	10.2107	5.735	10.2996	7.8498	9.6319	5.3038	11.0168
7898431	6.0197	7.8652	6.1708	7.6963	6.1641	8.6031	7.6732	6.9212	5.8964	5.4515	6.5806	6.1453	5.6682	7.708	7.4712	5.8768	6.2782	6.5809	5.6708	7.8554	8.297	7.3374	7.8284	8.1314	6.5895	6.579	7.1479	8.9043	5.6579	6.1493	7.3146	5.8449	5.9753	7.5286	6.5693	6.0599	8.0844	5.6045	7.8491	7.1042	7.7572	8.165	7.7549	6.0919	7.337	5.587	7.6803
7898448	4.5326	4.6932	4.3134	4.7272	4.4807	5.3557	5.3415	5.1556	4.6806	4.6697	5.0782	5.3184	4.6173	5.0136	4.8617	5.9999	4.9551	4.4877	5.2617	4.4109	5.0276	4.8062	5.1833	5.1209	4.6016	5.3766	5.2151	5.0723	4.6174	5.016	5.2679	4.7435	4.772	5.767	4.7839	5.1809	4.9366	4.6007	4.7013	4.6158	4.4292	4.9271	4.7281	4.5455	4.6254	4.8308	4.8226
7898466	4.3795	4.5951	4.1373	4.4196	4.3135	4.7818	4.8256	4.6767	4.7383	4.5764	4.6128	4.6603	4.5686	4.8712	4.6311	4.7564	4.6447	4.5267	4.4323	4.2757	4.7327	4.5482	4.7272	4.9995	4.3064	5.3969	4.7203	4.7303	4.2816	4.3117	4.4181	4.5019	4.4426	4.276	4.2285	4.4144	4.3831	4.1257	4.2389	4.6035	4.2155	4.0183	4.6319	4.1304	4.5264	4.2705	4.35
7898483	7.362	7.8502	6.85	7.8349	6.9743	6.8919	7.694	6.5726	7.1531	7.2034	7.6183	7.1112	7.2975	7.5689	6.3564	6.6061	7.2303	7.3195	6.297	7.8096	8.1293	6.4369	7.931	7.4525	6.5328	5.4956	7.4457	6.7787	7.3831	6.9815	7.9418	7.9051	6.9977	7.8188	6.8484	6.8366	6.7225	6.5523	6.7933	7.9253	7.9729	7.0586	7.7555	7.497	7.9851	6.9287	7.5542
7898516	5.1041	5.1236	4.7287	5.2363	4.69	4.9476	5.1446	5.213	4.7739	5.1466	4.9654	5.0712	5.2417	4.9886	4.9901	4.779	5.1607	5.032	5.2143	4.8545	5.2172	5.2286	5.1546	5.358	5.2228	5.0645	5.0221	5.0358	4.4483	4.8992	4.6608	5.0732	5.1206	4.9803	4.739	4.7806	5.4283	4.254	4.7238	5.1027	4.7685	4.7139	5.1398	4.7889	5.1047	5.1594	4.8486
7898521	5.5494	5.7218	6.0058	5.9812	5.5472	5.4411	5.6177	5.498	5.7681	5.4867	5.6422	5.5114	6.4693	5.666	5.6071	5.4439	6.3824	5.159	5.5844	5.2319	5.8229	5.5943	5.5356	5.8547	5.0625	7.1567	5.7883	5.7978	5.065	5.3914	5.5005	5.771	5.6513	5.4874	5.486	5.3516	5.4626	5.3267	5.4112	5.7328	5.5017	5.4502	5.3964	5.1603	5.5232	5.4526	5.4347
7898533	6.2969	6.0453	6.0644	6.2508	5.9555	6.255	6.5712	6.3866	6.4664	6.3353	6.4127	6.3486	6.5592	6.137	6.211	6.2992	6.3631	6.3047	6.0803	5.9544	6.5387	6.1946	6.7086	6.6823	6.205	5.8898	6.471	6.5622	6.6075	6.0516	5.989	6.5819	6.0316	6.1607	6.0497	6.2642	6.2104	6.1463	5.9629	6.2869	6.4102	5.8724	6.4315	5.8926	6.1862	6.1247	5.9146
7898535	3.0666	3.4345	3.688	3.1094	3.2099	2.7719	3.0438	3.2005	2.8256	3.0829	3.1002	2.9418	2.9019	2.9972	3.0384	2.7382	3.2714	3.2925	2.6706	3.2615	3.4377	2.7624	3.3556	3.7572	2.6714	4.2572	2.8613	2.7233	2.7932	2.8147	3.2719	3.5478	3.4928	3.0689	3.2957	2.9765	2.8181	2.8913	2.9526	3.43	3.1014	2.9159	3.1364	2.9969	3.5049	2.7526	3.3277
7898537	5.8256	5.3651	5.5475	5.2338	5.7593	5.5037	5.6975	5.388	5.6514	5.5245	5.4722	5.7141	5.8396	5.2184	5.6065	5.1178	5.3366	5.1408	4.9984	5.0108	5.3936	5.1488	5.5589	5.8578	5.0898	7.2333	5.6736	5.616	5.4272	5.3558	4.9916	5.6795	5.2841	5.9649	5.1236	5.314	5.643	5.0447	5.4018	5.4154	5.0959	5.2263	5.755	5.1111	5.3798	5.5354	4.9598
7898549	6.4336	7.2286	7.1857	7.18	7.7135	8.0855	7.6201	7.7477	6.9296	6.808	7.1917	7.6675	5.7084	7.6999	8.3119	6.4414	7.3766	7.9205	6.6395	7.0719	7.9131	7.9923	7.7134	7.0148	6.8261	7.4975	7.3856	8.2	6.9107	8.052	8.0271	7.356	7.5609	6.9028	7.9922	6.5209	7.9572	6.5511	7.331	6.9634	6.9219	7.2655	7.0457	7.3903	7.3388	7.5965	6.7284
7898556	6.4989	6.7102	6.8365	6.6578	6.8518	6.8404	6.5183	7.1181	6.3405	6.3256	6.6518	6.6851	6.8837	6.428	6.8125	6.3962	6.8887	6.2827	6.2726	6.4922	6.8609	6.9686	6.8109	7.0001	6.0076	6.1374	6.7347	7.1214	6.3959	6.7695	6.4731	7.1152	6.4823	6.5268	6.4492	6.3648	7.2759	6.5209	6.7473	6.6467	6.6466	6.6297	6.874	6.3909	6.6116	6.598	6.4313
7898568	3.5725	4.0721	3.9925	3.8927	3.7825	3.8323	4.1502	4.3283	4.2527	3.8634	4.1277	3.9897	4.4385	3.8871	4.4441	3.6536	4.3899	3.797	3.9539	3.6636	3.9751	4.0611	4.5481	4.6158	4.0213	5.3966	4.0373	4.2103	3.4842	3.5268	3.5509	3.8684	3.8196	3.9551	3.6522	3.6756	3.6424	3.476	4.0384	3.7588	3.6676	3.9022	3.806	3.4781	3.7301	3.8415	3.5614
7898570	8.9783	8.9679	8.8379	8.9141	8.6073	8.0498	8.1423	8.0519	8.7893	8.4775	8.0997	8.4616	9.7017	8.2795	8.3172	8.5136	8.8895	8.2029	8.4147	8.8346	8.8705	7.9168	9.0299	10.0119	7.9337	6.7549	8.3141	8.037	8.6656	8.5554	8.0536	9.1733	9.5377	9.2194	8.395	8.9589	8.2987	8.5362	8.6649	8.8738	8.2642	7.6907	8.2297	7.7195	7.9726	7.8102	8.9008
7898572	2.3387	2.4538	2.5354	2.415	2.3851	2.4359	2.6672	2.4185	2.335	2.3986	2.4794	2.5746	2.4975	2.3253	2.6529	2.4489	2.6226	2.4644	2.5815	2.4686	2.8018	2.4653	2.5687	2.6695	2.6552	5.6268	2.5346	2.5013	2.4425	2.506	2.4472	2.3552	2.4703	2.5023	2.393	2.4752	2.2865	2.5277	2.7252	2.534	2.7137	2.4248	2.7718	2.6599	2.7476	2.3876	2.2966
7898574	9.8935	9.8561	9.8236	9.8318	9.9757	9.5983	9.8135	9.7195	9.2999	9.6092	9.7836	9.2609	9.4121	9.8631	10.2017	9.8782	10.5306	10.2383	9.7435	9.9945	10.2721	10.0029	10.1881	10.1757	10.0548	4.6325	9.9282	10.0502	9.3542	9.4128	9.817	9.4036	9.4605	9.4147	9.7541	9.6608	10.3642	9.9633	9.6783	9.8717	9.9089	9.8203	9.9278	10.1472	10.1324	9.8749	9.7763
7898582	5.7149	6.058	5.8429	5.8892	5.468	5.3258	5.6508	5.4604	5.4027	5.7126	5.5864	5.1862	5.8886	5.6118	5.5187	5.5935	5.9224	5.8112	6.2092	6.0176	6.6865	5.5854	6.2899	5.8322	6.3021	4.286	5.2104	5.5124	5.7266	5.4615	6.5352	6.2902	5.7455	5.6781	6.0083	6.1416	5.6623	5.9743	5.5683	6.0604	5.9229	5.775	5.6473	5.6898	5.89	5.8881	5.8073
7898585	7.9514	8.4262	8.8067	8.4822	7.9295	7.5361	7.8571	8.0503	7.3954	7.3956	7.9027	7.7608	7.9736	7.9574	8.0145	7.9416	8.0607	8.0568	7.5059	7.9583	8.8247	7.8675	8.4432	8.5265	7.7229	6.4604	7.755	7.6115	7.6046	7.9713	8.2504	8.253	7.5807	7.8047	8.0278	7.9186	8.403	9.0776	8.0332	7.5695	8.4629	9.0034	8.5353	8.2743	8.3845	8.178	7.7818
7898594	5.8536	5.5215	5.5746	5.7823	5.4466	5.8008	5.8565	5.5828	5.6455	5.4661	5.5768	5.8318	6.0725	6.056	5.8931	5.7212	5.9168	5.8953	5.663	5.143	5.8611	5.5634	6.0172	6.1903	5.6729	6.6074	5.8913	6.06	5.4726	5.6825	5.5625	5.8955	5.6907	5.6324	5.6754	5.1506	5.5589	5.093	5.0921	5.5286	5.5132	5.4099	5.9709	4.8882	5.6001	5.471	5.8114
7898602	6.4778	6.2383	6.5447	6.4241	6.6669	7.2119	6.6752	6.6661	6.5211	6.5506	6.4866	6.532	6.1664	6.6144	6.9925	6.5573	6.9442	6.7738	6.9812	6.1301	6.5192	7.9018	6.6589	6.5249	6.9873	6.3543	6.3475	7.475	6.5499	6.8455	6.4716	6.7861	6.7458	6.5847	7.0153	6.3664	7.6216	6.6499	7.0346	6.476	6.3528	6.2609	6.4607	6.6659	6.9443	6.2568	6.4594
7898607	7.1038	7.8855	7.345	7.1604	7.2104	7.0494	7.419	7.2221	7.2792	7.5307	7.0692	7.3755	8.2804	6.446	6.9243	6.8181	7.2664	6.9186	6.962	7.3482	7.483	6.4728	7.6822	8.0324	6.6414	5.3505	7.0969	6.9945	7.2346	7.1234	6.9114	7.5836	7.9794	7.3419	7.1064	7.6005	7.277	7.1492	7.6092	7.5823	7.3013	7.2269	6.8889	6.8142	7.2835	7.3646	7.5101
7898609	5.2833	5.0917	5.1348	5.9309	5.3862	4.9494	5.2591	5.2199	5.4801	5.1303	5.4716	5.0638	5.6773	5.2741	5.2455	5.0651	5.1386	5.1773	5.0654	5.1243	5.3785	5.1324	5.2677	5.1534	5.2394	6.8269	5.2182	5.5511	4.8389	4.654	5.2239	5.5073	4.8252	5.5716	5.0472	5.3014	4.922	4.6067	5.0157	4.8496	5.1189	5.2979	5.2347	4.931	4.9435	5.1603	5.0835
7898616	5.4335	5.2735	5.6624	5.2883	6.4379	5.677	6.1685	5.9899	5.5641	5.5728	5.3878	6.8864	5.3312	5.7796	5.6299	5.4773	6.8725	5.3359	6.1122	5.4457	6.0522	5.5634	5.7684	7.2686	5.3551	5.3294	5.7974	6.3782	5.1421	6.037	5.2418	7.11	6.7092	5.5542	6.0027	5.3128	5.87	5.0276	5.2548	6.773	5.2542	5.4279	5.7681	6.248	6.2444	5.8417	5.3455
7898623	4.6076	4.5549	4.6793	3.9634	4.7246	4.8405	4.6764	5.3017	4.8893	4.6929	4.8122	4.4463	5.5006	4.4483	4.3627	8.7498	4.2437	4.7365	4.8718	4.6771	4.5928	4.2027	5.207	4.6081	4.5646	4.615	4.8901	4.6217	5.4839	5.009	4.3714	4.6394	4.2412	4.0976	4.2635	6.2739	4.404	7.4765	4.63	4.3537	5.0231	4.0191	4.5696	4.1639	4.2083	5.0775	4.2118
7898627	5.2684	5.5083	5.1807	5.2891	5.0836	5.0544	5.5967	5.062	5.2937	5.082	4.928	5.1399	5.5881	5.0705	5.238	5.1652	5.2627	4.8632	5.2626	5.302	5.4036	5.1241	5.3572	5.6637	5.2042	6.6946	5.3872	5.4333	4.6949	5.2467	4.9426	5.4267	5.395	5.1362	5.0479	5.1011	5.2295	4.5893	4.7878	5.4939	4.983	4.7057	5.4118	4.6109	5.2867	5.3941	5.1988
7898653	7.6924	7.7667	7.497	7.793	7.5326	7.8731	7.8621	7.6626	7.9019	7.6047	7.8183	7.8559	8.1355	7.8662	7.6445	7.7669	8.0433	7.7987	7.5773	7.3801	8.1741	7.8714	7.8363	8.265	7.5736	7.7749	7.8959	7.8892	7.3758	7.6716	7.2245	8.1521	7.9125	7.7676	7.3374	7.3981	7.7189	7.2774	7.5613	7.7098	7.554	7.487	7.6217	7.3616	7.6706	7.6011	7.5538
7898655	7.7757	5.9844	5.5572	5.561	7.9882	6.7437	8.041	7.7053	5.5928	5.3626	7.3266	7.8083	5.3933	7.462	7.2808	6.3563	6.1674	7.8713	5.6039	7.5774	7.4895	6.0515	6.8429	9.0734	5.0252	6.4127	6.2541	6.4636	5.5548	7.9891	6.9432	9.2471	7.8649	7.9627	7.5266	7.3825	9.4889	5.5301	6.1758	8.7479	8.8484	8.0458	7.7853	8.1423	8.9684	7.3522	7.242
7898663	8.2846	7.3408	7.0185	7.1516	7.7969	6.6052	7.9712	7.8509	8.7577	8.896	8.3798	7.4238	7.4045	7.4707	7.55	7.6413	6.7835	8.2931	6.9789	7.6365	7.9516	7.3527	8.1162	7.7083	7.226	6.1971	8.1863	7.1296	8.004	7.911	7.3462	7.9387	7.3999	8.0476	7.143	7.6762	7.6136	7.4058	7.2387	8.1349	8.0175	7.2876	7.8776	8.1842	8.1945	7.279	7.4402
7898673	5.8613	5.8654	6.3145	6.3185	6.1639	6.3917	6.1561	6.2817	6.0568	6.0224	6.0879	6.3649	6.354	6.3069	5.9467	5.5116	6.0636	6.4648	5.4065	6.17	6.1748	6.0702	6.4204	6.6099	5.2162	4.5716	6.0524	5.9155	6.0574	6.4529	6.2431	6.2197	6.3462	6.4587	6.3873	5.8272	6.0791	5.4315	6.8021	6.5428	6.019	6.044	5.9922	5.7107	6.1581	6.1075	6.1664
7898675	2.8529	2.5797	3.3245	2.6372	2.7718	4.1572	3.0231	2.8295	2.63	2.7791	2.7705	2.7661	2.7405	2.7141	2.9048	2.6098	2.6549	3.2405	2.5205	4.0757	2.7804	2.7533	2.7325	2.888	2.4141	5.6972	2.6795	2.8651	2.8383	2.7668	2.5965	2.9554	2.8532	2.6024	3.0192	2.8808	2.7901	2.5327	2.6939	2.598	2.7715	3.2219	3.1953	2.6009	2.8937	2.8587	2.6194
7898677	6.9308	7.5659	7.3598	7.6656	7.9965	7.3586	7.2187	7.5533	7.3382	6.757	7.1926	7.518	7.3043	7.2375	6.8118	6.8142	6.6168	7.3892	6.4491	7.4358	7.4606	7.4046	7.365	7.1651	6.5978	6.0057	7.4534	7.6018	7.2134	8.2352	7.7165	7.668	7.0473	7.8021	7.3247	7.4909	7.2789	7.5823	7.9217	7.243	7.7013	7.7726	7.7329	7.489	7.4845	6.8513	7.7846
7898679	6.6795	6.1293	6.4195	5.9644	5.8717	6.6321	6.2008	6.2002	6.3379	6.3587	6.6756	6.0409	6.872	5.9545	5.7822	6.4512	6.2709	6.022	6.4243	6.7585	6.3117	6.4532	5.9779	5.9357	6.4974	6.9924	6.3696	6.3873	6.8525	6.7183	6.7437	6.1828	5.892	6.7359	6.1667	6.7313	7.1146	6.8428	6.6874	6.2531	6.6071	6.1862	5.853	5.9069	6.6973	6.0978	6.0299
7898693	6.0505	6.4841	7.0629	6.6376	5.9026	7.4472	6.7029	6.7201	6.2204	5.6133	6.1827	7.0117	5.6458	6.6861	6.7422	7.3758	6.6294	6.0948	6.8619	5.9133	6.4974	5.8905	6.5821	6.7177	5.9265	7.2804	6.3329	6.3006	6.1801	6.3558	6.1803	6.2844	6.2527	7.2939	6.1027	7.3751	5.3363	7.5542	6.9681	5.9203	6.095	7.2649	5.3204	5.5449	6.2915	6.393	6.0791
7898707	6.063	5.7786	5.9335	6.1686	5.8806	6.0759	6.0196	5.8257	6.1496	5.911	5.933	6.0628	6.7906	6.2375	6.3174	5.8817	6.5655	6.0397	5.8059	5.6804	6.6001	6.1207	6.5794	6.7456	5.8702	5.5562	6.0735	6.2338	6.4847	5.8184	5.918	6.2439	5.9779	6.1982	6.0718	6.3856	5.8956	5.8742	5.8582	5.9103	5.8861	5.7251	6.1366	5.7213	5.7922	6.4152	5.7054
7898713	6.5097	6.4763	6.458	6.7185	6.3306	6.6887	6.7052	6.2389	6.6681	6.4392	6.6721	6.3419	6.6718	6.4994	6.464	6.5321	6.5442	6.1525	6.3083	6.3396	6.9583	6.3882	6.6626	6.6493	6.3091	6.0603	6.6184	6.4341	6.2403	6.2989	6.2901	6.5648	6.4549	6.4344	6.3691	6.2781	6.2641	6.1364	6.406	6.6214	6.2764	6.0889	6.5515	6.2396	6.4501	6.1995	6.7306
7898721	3.3759	3.1022	3.6498	3.5789	3.8802	3.23	3.2941	3.4657	3.4411	3.3461	3.3914	3.3919	4.0098	3.8844	3.3368	4.301	3.6632	3.5046	3.1354	3.091	4.2986	4.3083	4.2245	4.3374	3.6388	4.0633	3.4478	3.7591	3.2691	3.5954	3.6705	4.2851	3.4305	3.538	3.1648	3.5028	3.3369	3.7723	3.7183	3.5615	2.9152	2.7528	3.2293	3.3313	3.26	2.8939	3.7401
7898723	4.3836	4.5043	4.4195	4.6501	4.5221	4.5076	4.932	4.6299	4.3247	4.3858	4.4031	4.7422	4.7353	4.4176	4.1724	4.3026	4.423	4.3238	4.4417	4.3812	4.8535	4.3189	4.7018	4.4866	4.2513	4.3036	4.4856	4.7015	4.7682	4.4732	4.4104	4.8212	4.5675	4.88	4.1926	4.7207	4.7992	4.2522	4.3711	4.8087	4.6792	4.1665	4.956	4.791	4.5591	4.5565	4.3822
7898725	6.122	5.5387	5.6608	5.7905	5.5226	5.8273	5.9682	5.5067	5.9882	5.7058	5.9276	5.7389	6.0218	5.9032	5.9702	5.8544	5.8388	6.0838	5.6087	5.4936	5.7387	5.9636	5.8488	6.0711	5.3667	5.2317	6.0882	5.9283	5.7793	5.5661	5.3871	5.8469	5.6554	5.9482	5.2552	5.2567	5.8035	5.1915	5.3118	5.8808	5.8601	5.4645	5.8973	5.5824	5.8677	5.3681	5.6048
7898732	3.6387	3.4719	3.7868	3.6136	3.0773	3.419	3.128	3.0693	3.3273	3.4397	3.3839	3.5971	3.9523	3.4433	3.0249	3.5195	3.2776	3.638	3.0594	3.3836	3.9189	3.0478	3.6159	4.4604	3.0779	6.7903	3.3324	3.4367	3.4056	3.1001	3.2997	3.4205	4.1716	3.6381	3.7164	2.7988	3.363	3.1555	3.9162	3.8772	3.4882	3.2311	3.722	3.4037	2.9797	3.4275	3.309
7898734	2.7532	2.9017	2.9421	2.9865	2.9564	2.9208	3.1413	2.6648	2.7244	2.7482	2.8366	3.1895	2.9855	2.7658	2.6335	2.7014	2.8047	2.7242	2.6541	2.7629	3.2349	2.8534	3.0436	3.2612	2.659	3.5344	2.842	2.8457	3.1499	2.8857	2.8724	3.2932	2.9312	3.046	2.5955	3.1151	3.1245	2.636	2.8224	3.0324	3.0116	2.5715	3.2693	3.1828	3.0903	2.9915	2.8061
7898736	5.9485	5.9719	6.1782	5.9802	6.0797	5.3654	5.3997	6.1209	5.3098	5.8697	5.5655	5.5167	6.3713	5.8123	6.2573	6.3963	5.8927	6.1943	6.9739	6.7437	5.6229	5.9038	6.0213	5.608	6.1688	5.1317	5.6689	5.6026	6.5863	6.1164	5.8426	5.9604	6.515	6.0872	6.501	5.9354	6.172	6.2489	6.0121	6.0891	6.4558	6.5742	6.3941	6.3065	6.1258	6.254	5.8474
7898739	6.5845	6.7752	6.8439	6.5288	7.1922	7.0153	7.0049	7.2289	6.1209	6.536	6.8593	7.0697	6.2115	7.2342	7.3014	6.9425	7.1549	7.3487	7.6888	6.9911	7.2302	7.4566	7.0936	7.1709	7.2905	5.9935	6.9214	6.8226	6.4624	7.042	7.2864	6.8978	6.9895	6.8914	7.0364	6.6816	7.315	6.9116	6.9831	6.952	6.9429	7.0481	6.9044	7.0209	6.7083	7.1407	7.0866
7898750	6.8612	6.8068	7.0036	6.7368	7.0395	6.7875	6.3398	6.6902	6.6579	6.8555	6.5067	7.1174	7.0994	6.549	6.9115	7.2113	7.3387	6.8728	7.8647	6.8637	6.6499	7.6542	6.6413	6.8512	7.9446	6.0252	6.6613	6.3851	7.4584	7.5335	6.9191	6.8102	7.1537	7.0661	6.9083	7.0189	6.9776	7.2447	7.4141	6.6438	6.9564	6.837	6.8415	6.9253	6.457	6.6859	6.9953
7898773	5.2249	5.225	5.172	5.364	5.451	5.5334	5.5187	5.4911	5.4395	4.9442	5.3799	5.3978	5.3199	5.2831	5.5056	5.2376	5.4038	5.1555	4.8297	4.9837	5.7209	5.3826	5.625	5.6601	4.9263	5.8598	5.413	5.4703	4.8204	5.3681	5.1536	5.855	5.2652	5.3006	5.2879	4.8998	5.2449	4.8273	4.8734	5.2832	4.9938	4.8098	5.5081	5.045	5.3501	5.4693	5.1474
7898793	6.1398	7.1797	7.3467	7.973	6.531	6.2199	5.729	5.6758	5.5478	5.7264	5.7467	5.9427	5.6221	5.8946	5.8486	5.6725	6.8188	5.9905	6.178	5.963	6.0331	5.3493	6.7824	6.4315	6.3819	5.8712	6.9706	5.9669	6.015	6.2082	6.4819	6.458	6.1235	5.9943	7.0964	6.5903	4.5853	6.5455	6.892	5.2866	6.468	7.6857	6.2223	6.4315	6.0256	7.0145	6.1518
7898799	7.3067	8.7242	8.8996	9.4207	7.8972	7.9566	6.2473	6.9644	7.1455	6.6249	6.9486	7.6131	6.9297	7.4983	7.081	7.1843	8.7339	7.0222	7.8806	7.3968	7.0661	5.8761	8.0076	7.9094	7.3631	6.7068	8.3258	7.4561	7.1899	7.1213	7.5078	7.7667	8.003	7.1422	8.4172	8.4241	6.528	8.2639	8.7773	6.3975	8.173	9.3579	7.9747	7.9727	7.2821	9.0288	7.6723
7898805	7.2353	8.5773	8.9446	9.732	8.0364	7.7007	6.3532	6.7948	7.1593	6.3031	6.9461	7.4282	6.8817	7.4079	6.9316	7.2033	8.449	7.1045	7.4508	7.4296	7.1314	6.0852	8.3142	7.8905	7.2663	5.3144	8.2367	7.435	6.8605	7.0958	7.5225	7.686	7.9767	7.228	8.4996	8.3522	6.4114	8.0521	8.6159	6.615	7.8893	9.1971	7.4985	7.7521	6.6542	8.9539	7.9068
7898809	5.9479	5.9115	6.3931	6.2474	6.701	6.3435	6.1035	6.1582	6.1673	6.103	5.8557	6.6638	5.9519	6.1634	6.0175	6.2322	6.6407	6.1528	6.0667	5.6625	5.8523	5.5747	5.9348	6.5908	5.7495	5.4919	5.8215	7.3325	5.8902	7.9032	5.7693	6.2421	6.613	5.7743	6.6908	5.7603	6.7604	6.0592	6.7618	5.6837	5.5501	6.4137	5.9658	5.5485	5.4113	6.965	5.9778
7898833	7.9402	8.2985	8.865	8.083	9.2072	9.4225	7.7263	8.9944	8.1943	8.4028	8.1942	8.263	8.4838	8.5013	9.2476	8.3476	8.7534	8.83	8.2225	8.3546	8.0003	9.2366	7.9634	8.3907	8.4372	5.3289	8.1262	9.031	8.4991	8.8848	8.5981	8.4058	8.8695	8.3684	9.7799	8.4103	9.8204	8.4481	8.6413	8.0906	8.2456	8.814	8.2572	8.3057	8.1927	8.769	8.3222
7898854	3.1655	3.2357	3.2308	3.3827	3.0569	3.2469	3.3484	3.3243	3.2542	3.2535	3.3368	3.1454	3.2864	3.167	3.4388	3.2211	3.4389	3.5937	3.0249	3.0631	3.3058	3.3908	3.4983	3.4686	3.1656	6.173	3.2437	3.2454	3.0988	3.0331	2.9983	3.2412	3.0096	3.3197	2.9729	3.1576	3.2794	3.0997	3.6625	3.2499	3.2844	3.2519	3.3911	3.2392	3.3601	3.4108	3.528
7898856	5.8941	6.0338	5.7558	6.3503	5.9877	6.1483	6.6979	5.5718	6.1969	6.1641	6.1112	6.3152	6.2718	6.0725	6.3684	5.6349	6.1206	6.0789	5.7403	5.7742	6.8706	5.9782	6.3853	7.0505	5.8019	6.7153	5.9748	6.2925	6.0243	6.154	5.8124	6.5764	6.0052	6.3482	6.1238	6.0216	6.3513	5.8725	5.9732	6.3535	5.7725	5.889	6.2802	6.2132	6.315	6.3765	5.8963
7898858	4.863	5.2063	4.719	4.9616	4.7505	4.4375	4.864	4.8478	5.0377	4.8292	4.8773	4.8342	4.9754	4.8346	4.5553	4.7738	4.8887	4.9054	4.5762	4.7662	5.0832	4.8476	4.8292	5.2644	4.6931	6.5761	4.9248	4.8875	4.8561	4.6074	4.817	4.9701	4.6633	4.7832	4.7021	4.5533	4.6871	4.3566	4.73	5.074	5.0094	4.8835	5.2943	5.0883	5.0153	4.8264	4.5732
7898869	5.3466	5.0272	5.5863	5.2152	5.5099	5.3766	5.5527	5.5713	5.4433	5.0175	5.6187	5.5383	5.4743	5.3556	5.3061	5.1973	5.5678	5.4354	6.0514	5.2079	5.1415	5.2307	5.8038	5.6949	5.9812	6.1238	5.5807	5.6928	5.174	5.0526	4.9814	5.4059	5.0776	5.1403	5.0992	4.7995	5.4112	4.9591	5.0434	5.4219	5.1827	5.1	5.4345	4.6514	5.559	4.9535	5.1539
7898875	11.2729	11.2919	11.3081	11.2979	10.9821	10.8657	11.117	10.4516	10.7417	10.806	11.1075	10.8775	11.198	10.8191	10.9112	10.9952	11.2187	10.9195	11.222	11.2793	11.7213	11.123	11.1872	11.5319	11.1398	7.337	11.1907	10.834	11.6845	11.1452	11.7688	11.3756	11.2021	11.4875	11.5654	11.2012	12.1244	11.4795	11.3216	11.2837	11.4598	11.2323	11.365	11.5486	11.2054	11.4659	10.9514
7898881	7.4235	7.6879	7.367	7.5269	8.0656	8.3402	7.9933	8.0493	7.7114	7.6132	7.9543	7.7847	7.1488	8.1142	8.2781	7.4639	7.1866	8.3535	7.597	7.8043	7.9824	7.9724	7.8484	7.8566	7.6663	6.1629	7.5862	7.6293	8.0944	8.2788	8.7307	8.413	7.8572	8.153	8.6773	7.8719	8.4146	7.6783	7.9778	7.8259	7.7056	7.8637	7.969	7.7198	8.0816	8.0541	7.6179
7898894	7.9219	7.6013	7.6105	7.4311	7.4385	7.2822	7.7117	7.7201	7.4852	7.2981	7.6493	7.0577	7.1902	7.445	7.1962	6.5905	6.9933	8.2041	6.9424	7.9418	7.7009	7.6997	7.4657	7.8837	7.1751	5.5694	7.4547	7.2346	7.1055	7.5557	7.755	8.08	7.6145	7.2191	7.3167	7.4123	7.7001	6.9932	7.2399	8.6268	7.8468	7.3902	7.8586	8.1196	8.0564	7.6233	7.4285
7898902	9.0309	9.3994	8.967	9.1587	9.6247	9.5411	9.6112	9.684	9.0304	8.7613	9.2112	9.3971	9.7882	9.2373	9.1999	8.893	9.45	9.0994	8.8019	9.1833	9.7823	9.2838	9.4875	9.6721	8.7539	6.2574	9.5211	9.2884	9.0024	9.3557	9.3195	9.5477	9.4265	9.2682	9.2423	8.9475	9.3668	8.9235	9.2892	9.5573	9.4348	9.2368	9.6612	9.4162	9.6891	9.5295	9.2737
7898910	9.8099	9.6898	9.3427	9.8925	9.7386	9.8289	10.1011	9.9298	9.5651	9.6119	9.6963	9.6274	9.9987	9.979	9.4826	9.7959	9.0734	10.0395	10.4476	9.8796	9.4954	9.2937	9.3538	8.7409	10.2611	6.8356	9.8569	9.3743	10.041	9.6174	10.2083	9.4044	9.2311	9.6387	10.2448	9.722	9.2807	9.9065	9.892	9.5793	9.636	9.2438	9.7673	9.841	9.3423	9.0296	9.6853
7898916	8.6089	9.0901	6.9423	8.7015	7.4202	8.2455	9.592	7.2778	5.0236	5.1938	9.8909	8.2385	5.2499	9.5933	8.0839	5.3374	8.1958	9.6967	7.1746	9.3384	9.8988	7.9846	9.579	9.4814	7.9923	6.6607	8.7903	5.2036	7.8035	7.6071	10.9094	9.7259	8.4275	9.375	7.8664	8.2599	8.4869	6.4017	8.1207	9.8098	9.373	7.4586	9.0368	9.2899	10.1154	8.0568	9.0821
7898939	7.3128	7.5056	7.2146	7.5423	7.9197	6.9235	7.4866	7.7277	7.0863	7.1839	7.2704	7.0861	8.0857	7.7726	7.454	7.6633	6.9909	7.9513	7.5613	8.1404	8.0047	8.3364	6.8561	6.419	7.7761	5.8847	7.4825	6.5423	7.7357	8.0506	7.5633	7.0334	7.0833	8.0037	7.7829	8.0216	8.3562	8.1688	7.7346	8.2624	8.2603	7.285	7.8206	7.6434	8.2911	7.764	8.4022
7898957	7.8344	8.0503	7.7545	7.8072	7.6601	7.644	7.6055	8.2751	7.0597	7.0608	7.6111	7.8847	7.9038	8.0836	7.8466	8.484	7.8548	8.1632	8.8199	8.1949	7.9868	8.241	7.4844	7.8744	8.7892	5.9079	7.6083	7.518	7.7084	8.3007	8.2854	8.2557	7.6078	8.0645	8.3392	7.7105	8.4581	8.0825	7.8974	8.318	8.4012	7.7019	8.5664	8.4683	8.5053	8.3849	7.9053
7898967	5.4112	5.1798	4.9338	5.0553	5.2195	5.4202	5.6214	5.239	6.817	6.8449	5.5603	5.6924	6.2971	5.4389	5.2168	5.5342	5.1179	5.01	5.2505	5.1402	5.3967	5.0996	5.5651	5.2117	5.2639	5.2324	5.5859	5.5716	7.0782	5.1261	4.9143	5.0462	5.0454	5.0694	5.0761	5.4865	5.0973	5.763	5.6956	5.5838	5.8915	4.7422	5.4217	4.9371	5.1294	4.9748	5.1576
7898975	8.5437	8.5655	8.357	8.3111	8.1898	8.9423	8.541	8.1536	8.3794	8.5266	8.3525	8.2517	8.7126	8.6859	8.5274	8.4363	8.6432	8.5463	8.7384	8.3979	8.7357	9.0272	8.6755	8.3158	8.8663	5.4187	8.3884	8.1456	9.1546	8.9192	8.9663	8.7913	8.1011	9.0042	8.5492	8.651	8.964	8.6144	8.8307	8.3178	8.7105	8.6097	8.6268	8.6194	8.4766	8.5525	8.528
7898988	9.8656	8.9162	10.4361	9.1815	9.7955	10.5314	9.709	10.0542	10.0088	9.8436	9.2198	10.0733	9.4691	9.3302	10.6895	9.277	9.383	9.2114	9.4276	8.5613	8.351	10.2533	9.2533	9.4269	9.2976	8.0696	9.4109	10.1376	10.2291	10.533	8.7412	9.3156	9.5359	9.584	10.4307	9.6676	10.6032	9.3385	9.8074	8.4201	9.1157	10.3095	8.5043	9.2801	8.6669	9.7983	9.1682
7898998	4.9516	4.5606	4.3752	4.5042	4.4966	4.0788	4.3853	4.4343	4.1356	3.93	4.2733	4.5442	6.7493	4.3582	4.2544	4.5403	4.9452	3.9758	4.5352	4.16	4.3697	4.6025	4.4266	4.6265	4.0457	4.1764	4.528	4.446	4.3109	4.9087	4.0993	4.5473	4.3247	4.292	4.3104	4.4109	4.2001	4.4206	4.0131	4.5466	4.7996	4.5405	4.304	4.6428	4.7619	4.3642	4.4021
7899005	9.3549	9.507	9.5869	9.6937	10.0234	9.6119	9.3543	9.7412	9.1991	9.1471	9.0584	9.4184	9.808	9.3494	9.8161	9.8287	9.6595	9.6373	9.8495	9.7026	9.0553	9.72	9.0729	9.4471	9.8617	6.2782	9.5006	9.5761	8.8572	9.2327	8.9609	9.1027	9.5349	8.5453	9.451	9.6205	9.363	9.4546	9.1817	9.6537	9.2819	9.4196	9.3338	9.2873	9.3101	9.2919	9.82
7899016	9.6921	10.0809	9.8782	10.3352	9.8524	8.9777	9.8627	9.808	9.6786	9.6255	9.9516	9.6267	9.4892	9.2198	8.4451	9.0671	8.5965	9.347	9.158	9.674	10.2204	8.6573	9.7618	8.7954	9.3907	4.895	10.0228	9.5862	9.3548	9.2163	9.6103	8.719	9.2556	9.3485	8.8954	9.288	8.7946	9.39	9.1562	10.1064	9.3983	9.2534	9.4851	9.4711	9.1451	9.4048	10.0031
7899018	7.8441	8.047	7.3879	8.0663	7.7255	7.6003	8.4708	7.9958	7.8485	8.2552	7.9286	7.9195	7.8967	7.7208	7.6648	7.3608	7.2565	7.8331	7.7873	8.1191	7.4878	7.7366	7.1062	7.1102	7.9098	6.0408	7.828	8.0393	8.1379	8.1156	7.8001	8.3581	7.9515	8.3703	7.946	7.991	7.7475	7.8888	7.8421	8.7517	8.1541	7.189	7.8014	8.1478	8.5582	7.5898	8.116
7899023	6.9148	7.0593	6.9771	7.0373	7.0825	7.2638	7.1734	7.6494	6.9847	7.1711	7.0154	7.2785	7.6765	7.2208	7.3632	7.6068	7.1249	7.4199	8.1495	7.2572	6.9165	7.8246	6.4927	6.973	8.0632	6.5438	7.0993	6.9244	8.0299	7.5479	7.0548	7.453	7.3726	6.7666	7.5106	7.8721	7.7187	8.0685	7.9611	7.318	7.6921	7.038	7.3227	7.3518	7.5534	7.0762	7.4209
7899029	7.4201	6.8236	6.4406	6.8729	5.9288	6.432	6.6374	6.1446	6.6581	6.558	6.9248	6.3446	7.2485	6.4729	5.9505	6.8519	6.2101	6.2475	7.6259	6.5482	6.3769	6.0196	6.6643	6.2334	7.7197	6.7966	7.1874	6.028	7.4062	5.9954	6.6218	6.6099	6.2436	6.8728	5.9426	7.8849	6.3475	7.4222	7.113	6.5458	7.3243	7.0213	6.9233	6.9964	6.6682	6.4513	6.4485
7899043	8.2121	8.1683	8.4975	8.4623	7.8899	8.1104	8.0122	7.9995	8.2794	8.268	7.887	7.9452	8.7654	8.2322	8.8291	8.3776	8.9732	7.8046	7.8231	7.7355	8.2054	8.6849	8.4017	8.59	7.8484	6.7535	8.0194	7.7769	8.743	8.7601	8.0516	8.1519	7.8134	8.243	7.9028	8.7648	8.6588	8.8804	8.5522	7.7752	8.4607	8.8521	8.5188	8.3518	8.1021	7.983	8.0394
7899057	8.2244	7.625	7.3785	7.586	7.376	7.2566	7.6715	7.4201	8.6347	8.7441	8.2192	7.078	8.1916	7.241	6.969	7.7645	6.9979	7.5432	7.4814	7.7679	7.5854	7.4232	7.698	7.2752	7.5293	6.2364	8.0447	6.9727	8.5844	7.4632	7.9684	7.5802	7.0709	8.3452	7.2819	7.761	7.9023	8.0666	7.2571	7.6986	7.716	7.4629	7.7195	8.2073	7.5672	7.3514	7.514
7899069	3.4527	3.3847	3.74	3.5399	3.7212	3.7814	3.6945	3.3128	3.5699	3.618	3.6666	3.6539	3.5277	3.5907	3.5162	3.5329	3.48	3.425	3.2406	3.6868	4.0023	3.5417	3.7051	3.5544	3.439	4.8895	3.529	3.5641	3.6467	3.4541	3.6596	3.7368	3.6509	3.5885	3.5917	3.784	3.6707	3.698	3.7071	3.8049	3.8971	3.6716	3.9357	3.8521	3.9967	3.7643	3.4489
7899071	6.1702	6.1225	6.1185	6.7316	6.0738	6.0229	6.8128	6.3334	6.5398	5.7996	6.5514	6.454	6.8048	6.0866	5.8952	6.2065	6.7227	5.7195	5.7327	5.2521	7.3104	5.9757	6.7787	7.4464	5.6927	6.6647	6.6626	6.9306	5.9498	6.1797	5.9296	6.6797	6.1945	6.3242	5.7565	5.0643	5.872	5.3641	5.2832	6.3876	5.3323	5.4475	6.4452	5.2056	5.5447	6.1614	6.0275
7899073	3.3851	2.9294	3.0138	3.1823	3.0167	4.0454	3.3751	3.4474	3.0514	3.0185	3.2708	3.5706	3.2917	3.4733	3.4135	3.3015	3.5311	3.0117	3.4485	3.0116	2.9863	3.3491	2.9324	3.1053	3.3168	5.516	3.6112	3.4364	2.6873	2.9696	3.0956	3.1103	2.9398	3.0694	2.8112	2.9136	3.0399	2.7732	3.0375	2.8671	2.9704	2.9128	3.3759	3.1645	3.2305	2.8067	3.0065
7899075	5.9312	5.3739	5.1775	5.3023	5.3518	5.357	5.9816	5.267	5.8186	6.1035	5.7226	5.3999	5.4492	5.6627	5.6568	5.6208	5.9163	5.144	5.2464	5.192	5.7783	5.3282	6.0641	6.0158	5.0294	5.8763	6.1419	5.5745	5.6497	5.3208	5.1731	5.3919	5.2843	5.8481	4.9973	4.9252	5.3154	4.8422	4.9949	5.3181	5.2065	4.8471	5.5326	5.1947	5.4692	5.3823	5.0392
7899087	6.7152	6.7918	6.2063	6.7111	6.4167	6.3205	6.7714	6.7625	7.0183	7.0595	6.7935	6.7509	7.035	6.9293	6.0364	6.7341	6.6787	7.0737	7.1161	7.0116	6.6709	6.8672	6.232	6.3927	7.0506	5.7055	6.8348	6.4515	6.9638	6.6702	6.8597	6.648	6.5341	6.8494	7.082	6.8013	7.0652	7.0851	6.6562	6.9336	6.9798	6.4261	7.0587	6.9022	6.8756	6.4399	6.7028
7899093	6.9156	6.8918	6.7299	6.8915	6.7347	6.6678	7.13	6.7319	6.958	6.616	6.9743	7.0625	7.1489	6.9045	7.0429	6.8892	7.0142	6.7297	6.7538	6.7089	7.1743	6.7787	7.0045	7.2478	6.8122	5.9146	7.0509	6.9113	6.5012	6.5924	6.631	6.9712	6.9645	6.9482	6.5375	6.305	6.6849	6.2811	6.837	7.0613	6.7074	6.4924	6.9318	6.5551	6.9058	6.8819	6.6856
7899096	6.4417	6.868	6.7637	7.1141	7.0433	6.4712	6.6989	6.6975	6.9283	6.5865	6.6658	6.6516	6.8337	6.8507	7.194	6.3992	7.2016	6.7499	6.1194	6.5853	7.7942	7.0836	7.5985	7.616	6.1438	4.8745	6.3503	6.7864	6.6714	6.7476	7.035	7.1396	7.2398	6.5092	6.4925	6.4932	7.193	6.6874	7.0812	6.8653	6.6119	6.5531	6.8778	6.7598	7.0855	6.7627	6.5902
7899101	7.2416	7.3074	6.5828	7.1631	7.8391	6.9778	7.8096	7.5729	7.2542	7.4985	7.6823	6.8939	7.3707	7.0581	7.2357	7.3989	7.3691	6.9899	5.6894	7.1487	7.6677	7.4338	7.5529	7.2003	6.2053	6.7224	7.072	6.6079	7.7827	7.5682	7.8141	7.777	6.7792	8.2081	7.6269	7.5662	8.4258	7.7519	7.209	8.1005	8.0795	6.581	7.9074	7.7626	8.091	7.0009	7.6067
7899124	4.2035	4.0545	3.8214	3.8904	3.9162	4.1398	4.3467	4.2292	4.0569	3.8639	4.0721	4.3006	4.4691	4.213	3.8847	3.9521	4.2758	3.8308	3.8465	3.8799	4.1088	3.8036	4.3633	4.4225	3.9193	6.3685	4.227	4.1259	3.739	3.904	3.8189	4.313	4.17	4.1118	4.0769	3.8806	3.9188	3.3099	3.8117	4.1045	4.065	3.63	4.3262	3.8767	4.1309	3.6635	4.0885
7899134	7.0431	6.4546	6.4174	6.2076	6.4525	6.7482	6.6435	6.624	7.1318	7.3106	7.2392	6.0539	5.2088	6.139	6.4174	6.0891	6.7767	7.0737	6.0114	6.3357	6.6719	7.2243	6.5842	5.7833	6.2318	5.7444	7.144	6.1191	6.8711	7.3396	7.1292	6.6228	6.2669	6.6983	7.3657	5.8686	7.946	6.6272	6.5181	6.6722	6.0954	6.2505	6.5305	6.9435	6.7093	6.654	6.5168
7899151	2.7488	3.2963	3.0225	3.0617	3.3208	2.6889	2.8402	3.1259	2.8736	2.833	2.7025	2.7881	2.6518	2.6855	2.6141	2.5824	2.8418	2.9873	2.7694	2.9348	2.9241	3.0423	2.5838	2.7185	3.1176	6.2896	2.8588	2.7447	2.7894	2.8101	2.773	3.109	2.9241	2.947	3.4926	2.6117	2.9004	2.9202	2.8302	3.1487	2.9939	2.6996	3.0618	2.9925	3.0106	3.1518	2.9716
7899153	8.7535	8.7897	8.5891	8.9581	8.6343	8.7403	8.9278	8.8688	8.366	8.4487	8.6268	8.8582	8.6198	8.7025	8.8283	8.0604	9.0302	8.4924	8.473	8.6919	9.3529	8.9631	9.3412	9.3655	8.3647	6.6513	8.5948	8.5001	8.1082	9.0605	8.6351	9.3322	8.8747	8.9848	8.5988	8.532	9.347	8.296	8.7741	9.1025	8.9795	8.7903	9.1344	8.8762	9.1769	8.989	8.7064
7899160	6.2093	7.5212	7.5316	7.5503	6.294	7.235	6.3099	6.5068	6.3852	6.0546	6.4233	7.1847	7.8162	7.0931	6.1471	6.4173	8.0304	6.4686	9.7861	8.2894	7.9985	5.7888	7.9842	6.9015	9.8928	6.6913	6.8305	6.6212	7.0829	7.3567	7.2228	7.3758	8.0845	6.912	7.0761	6.5166	5.8009	7.6448	7.9293	6.2344	7.0286	7.5606	7.6313	7.2875	6.5092	7.0703	7.9126
7899167	5.1467	4.9584	4.629	5.1125	4.6583	5.0174	5.5287	5.3338	5.425	5.327	5.1817	5.2821	5.2437	5.2558	5.4195	5.2797	5.4027	5.1526	5.031	4.4813	5.4505	5.1235	5.2062	5.1778	4.8761	7.3964	5.4719	5.3615	5.0247	4.6233	4.9408	4.6836	5.0176	4.9823	4.8288	4.6466	5.1117	4.8453	4.5086	4.9747	4.4728	4.5142	5.104	4.4456	5.0435	4.9909	4.9168
7899173	8.3367	8.6435	8.108	8.4567	8.3122	8.2598	8.6053	8.5917	8.0811	8.2409	8.5407	8.536	8.2613	8.5361	8.3803	8.0513	7.6169	8.652	8.1868	8.6433	8.0468	7.9275	8.0027	8.1052	8.3741	5.8238	8.4128	7.9894	8.8125	8.731	8.8928	8.736	8.1252	8.6839	8.6872	8.7282	8.4998	8.4384	8.4013	8.6645	8.5822	8.422	8.5654	8.6341	8.7877	8.1938	8.1676
7899187	10.4748	10.8477	10.8192	10.4251	11.0954	10.1392	10.424	10.1619	10.0842	10.5563	10.4739	9.874	10.57	10.0831	9.8881	10.3452	11.0814	10.3602	10.493	11.0395	10.6558	9.8558	10.5572	10.4661	10.224	9.0622	10.1519	10.177	10.4449	10.4637	10.3393	10.1824	10.6038	10.4476	10.7172	10.4065	9.861	10.7563	10.5522	10.603	10.7302	10.5275	10.4169	10.5215	10.4133	10.425	10.5522
7899192	6.7951	7.3701	8.2855	7.6076	8.6346	7.9846	7.4534	8.4777	7.0896	7.0224	7.1666	7.9365	7.9133	7.4383	7.8218	7.734	7.9223	7.3691	7.6102	7.4341	6.9793	7.8436	6.9481	7.1829	7.6142	5.9424	7.2657	7.8634	7.6859	8.5366	7.9566	8.0658	8.0021	7.4908	9.1539	7.7753	9.0119	7.9499	7.7491	7.4013	7.2558	7.8051	7.5184	7.3738	7.3221	7.9099	7.5195
7899220	7.8151	7.9396	7.8227	7.8994	7.9013	7.9656	7.5334	7.5193	7.8025	7.7479	7.8202	7.616	7.607	8.172	7.7866	7.7744	8.6613	8.1459	8.4226	7.866	8.2282	8.2414	7.8315	7.7688	8.2933	5.8057	7.5921	7.4417	8.2253	8.0988	8.1719	8.3105	7.5092	8.2127	7.8161	7.9801	7.9675	8.1836	8.3626	7.7857	8.1088	8.1614	8.3372	8.1487	8.516	7.8547	7.9568
7899244	7.2949	7.323	7.0683	7.4774	7.6424	6.7951	7.2865	7.8737	7.5358	7.6659	7.2853	7.1953	7.7418	7.1889	7.7411	7.8712	7.37	7.4827	7.3287	7.4088	7.4526	7.398	7.0174	7.0633	7.5211	6.4468	7.5748	6.7541	7.6165	7.6932	7.2633	7.5243	6.9419	7.4587	7.2414	7.7276	7.3565	7.9909	7.2771	7.6497	7.7273	7.4765	7.9915	7.8253	7.7154	7.567	7.2119
7899251	3.1558	3.1776	3.0713	3.1705	3.0529	3.4252	3.1025	3.0627	2.899	3.0688	3.0569	3.3182	3.0916	2.9407	3.1613	3.0166	3.149	2.9336	3.0925	3.1476	3.3199	2.9754	3.0835	3.1354	2.8683	4.2484	3.2073	3.165	3.0922	3.0894	3.025	3.1468	3.1543	3.1543	3.0422	3.1986	3.2301	3.3841	3.4039	3.2227	3.45	3.2094	3.1917	3.1204	3.4448	3.3425	2.9236
7899253	7.6299	7.9555	7.7719	7.9048	7.7487	8.7927	7.9458	7.9835	7.4009	7.2923	7.7715	8.2512	8.0177	8.3303	8.6237	7.7428	8.8126	8.0276	8.0071	7.9321	8.719	8.5278	8.3719	8.723	7.9498	6.6127	7.7233	7.7171	7.4914	8.749	8.3772	8.444	8.2334	7.8407	8.0212	7.8834	8.5071	7.6319	8.0555	7.9993	7.9358	8.028	8.1184	7.8473	8.0716	8.2707	7.7297
7899265	11.5174	12.1142	11.6551	11.9973	12.1773	12.1066	12.4745	12.3321	8.9156	8.2619	12.0711	12.0752	7.7395	12.4387	12.3492	8.9638	11.5981	12.6493	10.0401	12.1496	12.5548	12.0319	12.4153	12.8535	10.3018	6.1353	11.6893	10.6712	10.0165	12.5968	12.7489	12.804	12.6961	11.5674	12.3259	11.451	12.6736	9.8484	11.8375	12.2036	11.8179	12.009	12.2655	12.2047	12.2887	12.6796	12.0727
7899273	7.8273	7.4945	8.2895	7.9089	8.519	8.0083	7.6136	8.1027	7.8023	7.7885	7.4794	7.5487	7.5343	7.7621	8.8215	8.3702	8.3429	7.8339	7.4092	7.9689	7.8769	8.433	7.7874	7.6938	7.7075	6.3787	7.6731	7.831	7.7027	8.2331	7.6727	7.4258	8.2689	7.663	8.4845	7.8825	8.3364	8.3325	7.7953	7.6991	7.6602	7.8022	7.7978	7.7526	7.6919	8.3912	7.7055
7899284	7.9869	8.3572	7.2916	8.4459	7.9965	7.496	7.8842	7.5574	7.7354	7.4949	7.689	7.7386	8.075	7.787	8.0005	8.2964	7.695	7.98	7.6074	8.3455	8.6289	7.623	8.6536	8.1202	7.9456	5.4733	8.2422	7.6601	7.7816	7.5687	8.423	8.2135	7.8571	8.3758	7.4754	7.3344	8.0111	7.689	7.8555	8.2114	7.3585	7.3067	8.2832	8.0681	7.9476	7.4698	8.0283
7899287	7.7222	7.5429	7.3108	7.9242	7.5233	7.6816	8.0071	7.5123	8.1985	7.5852	7.8515	7.8605	8.1469	7.827	7.6964	7.964	8.1448	7.5854	7.8893	7.2863	8.2627	7.6877	8.0681	8.2524	7.6527	5.8929	7.9773	8.0555	7.6282	7.1808	7.3302	8.2252	7.4224	7.8262	7.5255	7.2801	7.797	6.9244	7.1333	7.6168	7.2993	7.079	7.986	7.053	7.5258	7.1066	7.2475
7899289	7.102	7.1718	6.8252	6.9489	7.0999	6.9471	7.0023	7.0429	7.4783	7.6618	7.2028	6.9242	7.296	6.9513	6.9271	7.5717	7.0688	7.4239	7.3642	7.0944	7.0268	7.1541	6.8411	7.0418	7.349	5.8523	7.192	6.5904	7.7762	7.3614	7.5916	7.7756	7.1354	7.287	7.1801	7.4367	7.5714	7.975	7.4864	7.277	7.4387	7.0746	7.3063	7.4585	7.3883	7.2971	7.3293
7899310	7.588	7.5129	7.2307	7.6108	7.7068	6.9954	7.5633	7.822	7.4404	7.4313	7.4788	7.3967	7.7068	7.0198	6.8199	6.7958	7.2512	7.1321	6.8081	7.3089	7.5129	6.8746	7.3538	7.1971	6.7093	6.3544	7.3998	6.7864	7.8353	7.6568	7.6791	7.9321	7.2228	7.537	7.4664	7.8759	7.3664	7.5623	7.5646	7.5163	7.9323	7.7084	7.9636	7.7267	7.922	7.7608	7.3707
7899323	7.2546	8.0915	6.7821	7.6056	7.5575	6.8838	7.5456	7.0781	6.7771	7.1177	7.5889	7.1243	7.8408	7.3785	6.8605	7.0626	7.3235	7.4841	7.127	8.0525	7.947	7.4087	7.5469	7.0505	7.094	7.5721	7.3312	6.7939	7.9793	7.2511	7.8641	8.1042	7.1239	7.9695	6.8194	7.7501	7.0468	7.7793	7.5092	8.0282	8.0979	7.6529	8.1964	7.7905	8.4337	6.9903	7.878
7899343	6.2761	6.2933	6.2389	6.4427	6.1554	6.0287	6.4334	6.1073	6.3281	6.1558	6.0947	6.3478	6.4584	6.382	6.257	6.2812	6.7309	6.1186	6.0484	6.0229	6.6504	6.3467	6.571	6.7174	5.9257	3.8254	6.3472	6.3778	5.7403	5.97	5.505	6.2302	5.9771	5.8387	5.6043	5.8476	6.0841	5.5582	5.9647	6.2769	5.9816	6.0377	6.3506	5.7194	5.9961	5.9926	5.9974
7899346	8.8219	9.2761	9.1088	9.0672	8.3201	7.9471	8.1088	7.7273	8.0328	8.5298	8.2681	7.8681	9.1779	8.5998	8.4894	7.9839	9.1056	8.8547	8.8708	9.1497	9.7507	8.7594	9.6429	9.8351	9.0611	5.5882	7.9794	8.3708	9.2258	8.5767	9.3157	8.7976	8.4987	9.0609	8.7173	9.0446	8.8988	8.9471	8.6888	9.107	9.1424	9.3731	9.2232	9.3209	9.2213	8.8691	8.7032
7899348	4.8221	4.6741	4.693	4.7429	4.8974	4.939	5.3539	4.5351	4.8875	4.7416	4.8759	5.0372	4.9131	4.6893	4.8124	4.5247	4.6588	4.6823	4.756	4.6249	5.1087	4.9009	4.9261	4.921	4.5441	8.1544	4.8875	5.0277	4.8343	4.7835	4.765	5.0937	4.8273	4.8166	4.8829	4.9764	4.8177	4.8669	4.7421	4.8211	4.865	4.783	5.1118	4.8864	5.0964	4.9328	4.6501
7899350	6.7682	6.708	6.8886	6.7524	6.6569	6.4393	6.7574	7.3341	7.0296	7.5058	7.1365	6.7618	6.6581	6.7624	6.6571	6.7629	6.5105	7.2957	6.854	6.8203	6.2948	6.9408	6.1314	6.6878	7.0356	4.602	6.6993	6.1766	7.1694	7.3676	6.7863	6.7945	6.5423	7.127	7.3257	6.9091	7.5175	7.0011	7.2249	6.9427	7.3861	7.111	6.6931	6.9462	6.9688	7.3385	7.2707
7899361	8.2215	8.7934	8.1453	8.7381	7.9814	8.4626	8.4927	8.4947	8.2388	8.4565	8.8258	8.0615	8.0956	8.596	7.7768	7.9516	7.575	8.8925	7.9455	8.9895	8.1859	8.4432	8.4057	7.8901	8.1827	6.1249	8.2836	7.7141	8.3139	8.1805	9.0884	8.6819	8.1339	8.5076	8.1073	8.3992	8.2569	8.3914	8.7088	8.591	9.0018	8.958	8.9285	8.5853	8.5596	8.1091	9.0397
7899375	3.1133	2.8911	2.8241	3.3202	3.1657	3.2955	3.7184	3.727	3.5201	3.5355	3.5484	3.1484	3.4144	3.2413	3.2269	2.9468	3.2399	3.9928	4.0334	3.5014	3.029	3.4902	3.2467	2.9303	4.0318	6.5006	3.3478	3.4339	2.8546	3.0905	3.1549	3.1594	3.0906	3.2325	3.1117	3.0473	2.9165	3.2445	3.4772	2.9799	3.1402	2.9431	3.2132	2.6338	2.9874	2.7767	3.2243
7899377	7.5557	7.803	7.8529	7.9309	8.0962	7.9216	7.8397	7.8644	7.579	7.4186	7.7842	7.902	7.4714	7.8819	8.1628	7.6864	8.1415	7.9185	7.6456	8.1787	7.9586	7.9127	8.0256	7.4864	7.9055	5.8224	7.8586	7.6275	7.7209	7.96	7.9749	7.7085	7.6479	7.7933	8.1696	7.6943	7.8451	7.7795	7.7952	7.7138	7.6696	7.8785	7.7626	7.932	7.7576	7.6238	7.5862
7899392	3.963	4.5214	4.6052	4.6269	4.4799	4.4685	4.2836	4.3342	3.8385	4.0723	4.0853	4.2357	4.4827	4.7742	4.6192	4.3946	5.3033	5.5354	5.5371	4.4121	5.7121	5.4995	5.0008	5.1534	5.2692	5.6412	3.9126	4.0286	4.4684	4.1323	4.432	4.5152	4.0802	3.9769	4.1106	5.1972	4.9262	5.1617	4.8863	4.5803	5.0541	4.9236	4.6335	4.9774	4.716	4.9177	4.0339
7899394	5.5322	6.3706	7.1116	6.9305	6.7614	7.6061	6.4225	6.1487	6.1044	5.9301	5.8529	7.5662	6.027	6.2128	6.4075	6.5467	7.0577	5.4315	6.7201	6.6569	6.28	5.5815	6.6781	6.5802	6.7175	5.9284	6.4646	6.9217	6.7013	7.4482	6.7604	6.3843	7.4992	6.7756	7.4853	6.6788	6.7695	6.4398	7.7844	6.1211	6.1335	7.643	5.9048	6.2784	5.7693	7.0672	6.9323
7899407	5.3327	5.6098	5.1557	5.7612	6.3479	5.4735	5.3892	5.1386	6.1455	6.1233	5.3006	6.4417	6.6138	5.4079	5.2835	5.5886	5.1955	4.9232	5.3462	4.8862	5.1214	5.2017	5.2979	5.4707	4.8442	5.8535	5.3991	6.2685	5.9569	5.817	5.119	5.3717	5.5389	5.2011	5.3777	5.3136	5.8888	5.6493	5.8342	5.384	5.6367	5.0468	5.2219	4.9725	5.8626	5.2823	5.4512
7899417	5.7951	5.9238	5.8935	6.0307	5.8629	5.9943	5.9556	5.9767	6.1185	6.1895	5.8993	6.1191	6.566	6.0075	6.1843	6.0238	6.2153	5.5016	5.9103	5.6561	6.0513	6.0051	6.1832	6.4374	5.7292	5.6331	6.1277	6.1118	5.9279	5.8738	5.4788	6.2643	6.194	6.1614	6.0673	5.9292	6.0869	5.9655	6.4979	6.0386	6.158	6.0655	6.2324	5.821	6.1156	6.1911	5.8446
7899422	5.786	5.5344	6.2368	6.0551	5.7374	5.6091	5.9842	6.0607	5.5738	5.767	5.6541	5.6786	6.1282	6.1157	5.9628	5.8526	6.5219	6.0437	5.7153	5.2285	6.1871	6.5451	6.4954	6.6228	5.8205	6.159	5.7084	5.9335	5.161	5.5446	5.5417	5.8446	5.4125	5.564	5.5304	5.5436	6.0434	5.2135	5.4518	5.6828	5.6075	5.8298	5.3787	5.5649	5.0798	6.2838	5.4332
7899424	7.353	7.2632	7.1366	7.3283	7.477	6.8958	7.2893	7.3641	7.4931	7.5265	7.3028	7.1082	7.5931	7.4161	7.3968	7.3064	7.4871	7.44	7.194	7.3566	7.9595	7.5766	7.8312	7.9724	7.1523	6.4863	7.2194	7.0985	7.3681	7.019	7.1112	7.394	7.3274	7.2696	7.1108	7.5463	7.4368	7.4866	7.0106	7.4864	7.3817	7.4933	7.516	7.5409	7.615	7.4676	7.2973
7899436	5.9193	6.7212	6.219	6.7236	6.3462	6.2396	6.8181	6.4888	6.323	5.9703	6.5351	6.4968	6.3232	6.5358	6.486	5.7232	5.8691	6.4953	5.5833	6.2282	7.353	6.0582	6.6537	7.1487	5.6434	5.5249	6.7893	6.5768	6.4366	6.6665	6.9583	7.3803	6.6311	6.9258	6.6001	6.3018	7.7453	5.9686	6.3869	6.9208	6.9658	6.2947	6.9115	6.4588	7.0933	6.6143	6.9779
7899448	5.0532	5.6786	5.1458	5.3326	5.8295	4.7648	5.4945	5.606	4.6978	5.1924	5.0735	5.1314	5.191	4.9843	5.4336	5.134	5.7659	5.0774	5.3145	5.8272	5.4971	5.2731	5.409	6.0134	5.1313	5.21	5.255	5.0005	5.097	4.9203	5.3614	5.795	5.3583	5.2119	5.2593	5.237	4.887	5.221	4.9254	5.5143	5.616	5.0603	5.3839	5.5886	5.3107	4.8545	5.387
7899455	8.9546	9.343	8.2729	9.5429	8.5073	8.6705	9.9034	8.1284	8.1311	8.4079	9.2972	8.1741	7.8604	9.4588	8.5446	8.7503	8.7233	9.7946	8.7006	9.6264	10.1895	9.2454	9.7516	9.0904	9.15	7.1812	9.2893	7.5588	9.0062	8.4808	10.1053	9.5	8.2954	9.7938	8.8467	8.7495	8.5358	8.7797	8.8382	10.0275	9.8458	8.6111	10.012	9.8592	9.8553	8.3941	9.8543
7899462	6.7311	7.6265	7.8248	7.2784	8.0985	8.0651	7.5249	7.3519	6.5251	6.3996	7.0968	7.5285	6.1202	7.2577	7.7992	6.7944	7.7841	7.7256	6.7052	7.5737	7.4213	7.8243	7.2516	7.1214	7.0105	5.736	7.4892	7.4631	6.5223	7.6959	7.6287	7.458	7.6395	7.1014	8.1615	6.6932	7.9144	7.116	7.3992	7.6076	7.1769	7.3071	7.3915	7.5611	7.5677	8.0023	7.287
7899480	9.8517	11.4434	11.4406	11.1055	10.9842	11.1143	10.4705	10.4907	9.0369	9.6106	10.87	10.4025	10.396	10.246	9.519	9.9672	11.9835	11.3873	10.5073	11.1571	12.1189	10.6257	12.0146	12.4246	10.0442	6.4556	9.9174	9.4598	10.6091	11.1509	11.0604	11.9807	11.2685	11.5766	11.1934	10.7943	10.7924	10.3709	11.0347	11.4809	11.0048	11.1953	10.3666	10.9447	10.8597	11.211	11.3257
7899484	4.414	4.5347	3.9061	4.7361	5.0376	6.4401	4.6076	4.0103	4.2846	4.7913	4.9454	5.4656	3.9506	7.374	5.2327	4.2366	4.6536	6.2491	6.1588	5.4012	6.5477	6.762	7.4001	6.3125	6.5059	5.3256	5.1912	4.1465	4.2392	4.8411	6.0874	5.5181	5.1969	5.3219	4.6426	5.1207	5.9138	5.2968	4.7811	4.0102	4.8318	5.2103	3.7201	4.7215	5.6525	4.9539	5.0218
7899486	7.0856	7.649	7.5521	7.3241	7.7475	7.0622	7.1158	7.3696	6.8267	7.1223	7.1143	7.0496	7.1447	7.1487	7.4662	6.9431	8.2037	7.2317	7.324	7.4529	7.5529	7.5008	7.2669	7.448	7.5042	6.8132	7.1309	7.6691	7.0784	7.5585	7.2002	7.2847	7.1318	7.4575	7.548	6.8064	7.774	7.1948	7.1577	7.2723	7.0421	7.4661	7.2487	7.3753	7.1311	6.8446	7.3137
7899499	3.6929	3.7786	4.7343	4.7614	4.3191	4.5475	4.227	4.3479	4.3595	4.198	4.1803	4.1844	4.4766	4.1323	4.6909	4.1992	5.5186	3.9617	4.1445	4.0315	4.0711	4.3103	4.2689	4.0463	4.1844	6.3535	4.4588	5.0038	3.9592	4.5584	4.6617	4.0082	4.5518	3.88	4.2536	4.3656	4.3937	4.2262	4.1202	3.279	4.2021	4.6524	4.4	3.7552	3.8145	4.6346	4.4096
7899502	7.2141	6.3449	6.7824	6.7104	6.1646	7.3427	6.636	6.4478	5.8549	6.0507	6.9993	6.8621	7.0042	7.1498	6.9367	7.618	7.9828	7.1919	7.5998	5.7346	7.5813	8.0909	7.7756	8.0477	6.2966	6.2749	6.9305	7.0583	6.6654	6.5031	6.6497	6.5311	6.4611	7.6525	6.8578	7.0726	6.9507	6.0666	6.9428	6.1109	6.0952	5.9971	6.3664	6.0148	7.0987	7.6375	6.4039
7899504	6.3192	6.9356	6.804	6.7007	7.0272	7.6206	6.9786	6.8452	6.29	6.3661	6.8661	7.2457	6.1279	7.2328	7.1661	6.28	7.1868	7.1272	7.2397	6.8591	6.9266	7.1926	7.042	7.0859	7.1968	5.5542	6.5828	6.6478	6.9133	7.3783	7.854	7.423	6.9089	6.8286	7.5492	6.4037	7.5849	6.8212	6.7689	6.8565	6.6989	6.9866	7.078	6.8613	7.1849	6.9326	7.0246
7899517	2.7268	3.3638	3.4895	2.7612	3.3408	3.198	3.2957	2.8462	2.8797	3.0118	3.1934	3.1636	2.9632	2.9897	2.8612	2.7968	2.6392	3.5546	3.3195	3.8576	2.6362	3.4595	2.8698	2.9698	3.6909	6.619	2.9637	3.2292	2.6023	2.8944	3.0418	3.1181	3.3744	2.6201	2.7964	2.816	3.462	3.0315	2.9205	3.7433	3.0264	3.1447	3.084	2.9484	2.7059	2.6695	3.7501
7899519	7.4108	7.6405	7.5603	7.6296	7.7356	7.77	7.8096	7.6728	7.4625	7.4851	7.5879	7.6759	7.275	7.5418	7.4815	7.2294	7.652	7.7743	7.2857	7.7419	7.9263	7.7519	7.5697	7.6738	7.0803	6.3724	7.5867	7.5937	7.3645	7.6799	7.7449	7.9096	7.338	7.5783	7.6512	7.2978	7.849	7.5092	7.952	7.7319	7.4751	7.5457	7.7931	7.5226	7.676	7.6409	7.7341
7899528	6.3677	6.0384	6.0569	6.2302	6.4116	6.1631	6.5408	6.4237	6.77	6.2898	6.5526	6.5688	7.0172	6.4129	6.4522	6.5973	6.6896	6.2878	6.2923	6.2636	6.6565	6.3827	6.9554	7.1379	6.3516	6.2478	6.4296	6.6797	5.8559	5.8561	5.9137	6.4381	6.2919	6.1978	5.7564	5.8049	6.3281	5.7503	6.2292	6.4492	5.9333	5.6152	6.4773	5.9452	6.2608	6.0255	6.1948
7899534	7.1385	7.5705	6.7762	7.1647	6.9726	7.4393	7.4332	7.1254	7.0483	7.4052	7.1404	7.2717	7.4648	7.8149	7.263	7.2182	6.5823	7.6958	8.9737	7.7666	7.7216	8.203	7.2797	7.5684	8.8786	6.6749	7.0152	6.9613	8.1426	7.5417	8.1753	8.3704	7.4063	7.9625	7.5001	7.444	7.4837	7.6335	7.478	7.9655	7.5092	7.4688	7.3071	7.8503	8.0472	7.6128	7.5999
7899560	6.069	5.9412	6.0753	6.0256	5.9899	5.7609	6.4724	6.0048	6.0327	6.1122	6.201	6.0978	6.1576	6.3252	6.2366	6.6217	6.4662	6.1408	6.3836	5.9125	5.9928	6.3247	6.1388	6.0262	6.3739	6.1595	5.9991	6.4113	5.5282	5.7269	5.7702	5.9184	5.8453	5.8665	5.6911	5.9694	5.6981	5.7942	5.3019	6.074	5.7347	5.2524	6.0138	5.283	5.7781	5.4758	5.8193
7899562	6.6014	6.6402	6.6526	5.9782	6.5291	7.032	6.5887	6.5761	7.028	6.7404	6.5934	6.262	7.08	6.3642	6.4097	7.7194	5.8886	5.9952	6.0506	6.1682	6.1215	6.6811	6.3254	6.6459	5.9819	6.9862	6.7934	6.0866	7.4402	7.1333	6.1826	6.2026	5.9407	6.4909	6.688	7.1158	7.4172	8.2187	7.0297	6.5085	7.077	6.4547	6.492	6.3834	6.5997	5.8867	6.8786
7899595	5.1108	5.31	4.7829	5.3485	5.26	5.0481	5.1176	5.1084	5.2522	4.8405	5.2157	5.1674	5.6632	5.176	4.8009	5.2805	5.3572	5.2565	5.7383	5.0094	5.2461	4.9056	5.4631	5.4883	5.732	5.2629	5.2019	5.4903	5.2992	5.1416	4.8962	5.5969	4.9173	5.2559	4.9532	5.1534	5.464	5.5455	4.922	5.139	5.2707	4.9347	5.322	5.2024	5.2161	5.109	5.3181
7899600	4.5816	4.0308	4.3534	4.7849	4.5679	4.3977	4.785	4.3965	4.6511	4.1198	4.4275	4.4238	4.7975	4.425	4.5714	4.5351	4.9578	4.4218	4.5149	4.4013	4.9528	4.1753	4.5742	5.3366	4.1907	5.0604	4.6057	4.6965	3.9788	4.2415	4.3665	4.4934	4.6967	4.268	4.5956	4.1624	4.5327	4.1213	4.104	4.3663	4.1529	4.1563	4.4268	3.6697	4.0593	4.3536	4.4906
7899602	3.8981	3.9052	3.7942	3.5949	3.8055	3.8519	3.6691	3.8112	3.9926	3.6776	3.6971	4.2997	3.9633	4.3587	4.3554	4.3256	4.2812	4.2383	3.8747	3.7449	4.4996	4.8626	4.0529	5.2288	4.1457	5.7882	3.9698	4.0758	3.6618	3.9176	3.9567	3.9329	3.9443	3.5321	3.6202	3.7617	4.1965	3.7064	3.8706	4.2098	3.3799	3.8327	3.8765	4.0545	4.4749	4.0198	3.7643
7899604	6.6967	7.046	6.9547	6.8827	7.3572	7.4865	6.7153	7.7281	7.0043	7.1512	6.7924	7.1623	6.9943	6.819	7.7636	6.7171	7.0365	6.8875	7.0034	7.1459	6.7735	7.4862	6.6631	6.5178	7.2919	6.6449	6.9848	6.5761	6.9573	7.4111	7.0499	6.7127	7.3472	6.5897	7.6004	6.97	7.5884	7.124	7.0106	6.8934	6.8532	6.8717	6.6675	7.0585	6.5914	7.2298	6.8987
7899615	8	9.3585	9.1503	8.7737	9.983	9.0367	8.5493	10.0399	8.4229	8.8203	8.4671	9.2671	9.4609	9.1538	10.5128	8.7026	9.128	8.6965	6.5994	9.086	9.5035	9.1117	8.9917	9.3268	7.7766	5.8661	8.4113	7.2328	8.8955	9.8214	9.026	8.7583	9.3167	8.6231	9.8029	9.5581	10.2368	9.5508	8.8863	8.6569	9.1582	9.3687	9.5926	8.7651	9.1735	9.6071	8.7542
7899627	7.4303	6.9505	7.8055	7.6785	9.1301	7.7353	7.3043	7.7223	7.9524	7.8021	7.3185	7.1526	8.1132	7.652	8.8329	6.9417	8.3853	6.3743	6.8939	6.7214	7.2221	7.2715	7.3337	7.2928	6.7297	5.2166	7.3629	6.9932	8.0222	9.0945	7.6257	6.3548	7.5091	7.4426	8.7326	8.0975	7.5871	7.3384	8.003	6.3859	7.5786	8.0349	6.5621	7.167	6.4344	8.0656	6.7256
7899643	5.5661	5.3137	5.2533	5.3111	5.3598	5.4534	5.998	5.6589	5.7811	5.6008	5.7738	5.6818	5.653	5.4348	5.5448	5.5489	5.7194	5.2692	5.1539	5.3944	5.955	5.3958	5.601	5.3805	5.1625	5.2408	5.8166	5.5599	5.2335	5.344	5.1854	5.409	5.3596	5.5523	5.0584	5.1332	5.3699	4.8707	5.2924	5.4645	5.6215	5.0528	5.6447	5.0669	5.2941	5.5443	5.3791
7899654	8.0456	7.9696	8.4421	8.1291	8.3079	8.3561	7.9244	7.9228	7.8708	7.9465	7.9113	7.9942	7.4931	8.3143	8.2724	7.8341	8.1879	8.2851	8.3985	8.0373	7.9562	8.4589	7.8559	7.8683	8.5037	7.0798	7.9242	8.6691	7.9542	8.3065	8.1726	7.7675	7.9176	7.9866	8.4365	7.9889	8.5967	7.9955	8.1052	7.8665	7.8683	8.3134	8.0174	8.1042	7.8633	7.9881	8.1081
7899675	6.4994	6.6918	6.9102	6.4367	7.0328	6.4574	6.1509	6.6875	6.1365	6.3616	6.5464	6.5301	6.2317	6.3631	6.6209	6.355	6.9988	6.3679	6.3513	6.4656	6.6443	6.5764	6.3637	6.338	6.4629	5.4624	6.4863	7.0566	6.436	6.7925	6.5375	6.4705	6.4382	6.4726	6.6556	6.6342	6.7322	6.6203	6.8367	6.7244	6.8229	6.7449	6.6996	6.7396	6.7993	6.7327	6.4736
7899688	8.418	8.6574	8.7389	8.3827	8.8904	9.0175	8.7762	8.9535	8.4092	8.5299	8.5999	8.5945	7.84	8.8847	8.9827	8.3073	8.4893	9.057	8.329	8.6494	8.6904	8.9709	8.5939	8.4854	8.2049	7.4156	8.4501	9.0132	8.672	9.2057	9.073	8.9495	8.7118	8.5901	8.9402	8.6032	9.1133	8.5386	8.7418	8.679	8.4758	8.6693	8.3968	8.6742	8.633	8.7888	8.713
7899703	7.9241	8.2403	8.2319	8.1271	8.3186	8.4168	8.046	8.5551	8.0055	8.1652	7.8564	7.9773	7.71	8.0643	7.8395	7.9245	8.6155	8.3578	7.991	8.1645	8.2209	8.3473	8.0205	7.8252	7.9479	6.3068	8.0398	8.6998	8.1247	8.555	8.1995	8.2697	7.9542	7.8002	8.1909	7.9042	8.0002	8.2394	8.208	8.0204	7.8918	8.3499	8.2206	8.3811	8.101	7.9283	8.0949
7899719	5.6217	5.4385	5.6029	5.5441	5.1862	5.603	5.768	5.4108	5.4096	5.7126	5.6336	5.3902	5.5709	5.2406	5.4757	5.2705	6.2112	5.3625	5.23	5.4304	5.7091	5.3653	5.9219	5.5383	5.3316	7.3251	5.5936	5.9189	5.4181	5.373	5.1419	5.6497	5.3648	5.4168	5.4462	5.2512	5.4217	5.1766	5.4241	5.7063	5.3313	5.2231	5.4559	5.399	5.7169	5.4194	5.397
7899727	5.8227	5.5649	5.4465	5.9981	5.6088	5.8198	5.8382	6.185	6.1191	5.8766	5.658	5.8108	6.0498	5.7656	5.6812	5.896	5.9866	5.3228	5.7954	5.4673	5.7514	5.5975	5.7836	5.6315	5.5663	5.4829	5.827	6.0895	5.6007	5.964	5.699	5.6128	5.5455	5.5839	5.6433	5.3391	5.9469	5.8042	5.5767	5.8335	5.6159	5.5251	5.8098	5.3052	5.3681	5.4296	5.4613
7899737	9.0551	9.5828	9.6215	9.4211	9.9438	9.795	9.4476	9.6453	9.0202	9.165	9.2581	9.321	8.7427	9.2868	10.0753	8.5811	9.4546	9.3489	8.5885	9.3163	9.8805	9.8151	9.4557	9.587	8.9511	6.1555	9.2453	9.8984	9.6137	10.2397	10.2494	9.6287	9.4793	9.6274	10.2258	9.2482	10.1826	9.2235	9.197	9.5886	9.3557	9.2322	9.3348	9.6354	9.698	9.5613	9.2083
7899750	5.3341	5.6634	5.6127	5.65	5.5871	5.3334	5.5526	5.7539	5.6877	5.2838	5.3393	5.9953	5.98	5.737	5.8738	5.3114	5.6084	5.2709	5.0717	5.5133	5.5511	5.2159	5.7282	6.0559	5.3216	6.1505	5.6473	5.668	5.3761	5.2827	5.4191	5.7076	5.6528	5.4127	5.79	5.5241	5.2143	4.8227	5.3357	5.5973	5.3095	5.587	5.3821	4.5888	5.2752	5.3879	5.2858
7899753	6.1355	6.8796	6.679	7.1082	6.4352	7.6095	6.3844	6.7038	6.3025	6.0226	6.3899	6.8482	6.7539	6.6386	6.2648	6.3322	6.7989	6.0634	8.501	7.0789	6.2148	6.2918	6.4996	6.2496	8.6556	6.5617	6.7329	7.6856	6.6007	6.6297	6.5264	7.0546	7.381	6.3934	7.1081	6.1007	6.2801	6.6859	7.2971	6.1367	6.4336	6.5328	7.0668	6.8079	6.2956	7.007	7.116
7899774	9.3355	9.9896	9.7448	9.6575	10.2114	10.6371	9.8813	10.2315	8.7715	8.9952	9.6011	9.7886	9.1865	9.898	9.9148	9.4499	10.0675	10.4836	9.9783	10.248	9.4331	10.292	9.4161	9.7896	10.0084	6.2396	9.8034	10.1922	9.3085	9.6405	10.0475	9.4482	9.9695	9.4642	10.2374	9.6254	10.4666	9.817	10.0277	9.9171	9.7405	10.1294	10.0061	9.76	9.8753	9.6579	9.855
7899790	5.6352	5.2177	5.0073	5.4901	5.2957	5.5412	5.5281	5.3907	5.4376	5.4417	5.4854	5.3857	5.4716	5.4971	5.6367	5.4271	5.5214	5.4498	5.6466	5.2105	5.8746	5.5494	5.4767	5.6567	5.6322	5.6567	5.3324	5.5236	5.5711	5.3729	5.3063	5.4788	5.297	5.8079	5.2899	4.9301	5.228	4.9926	5.1187	5.516	5.8006	5.059	5.3576	5.267	5.8076	5.2465	5.3171
7899795	6.4671	6.8423	6.4845	6.5219	6.362	6.3369	6.2918	6.367	6.3951	5.9816	6.4052	6.5117	7.0091	6.4836	6.1516	6.0857	6.4025	6.0892	5.9859	6.3575	6.7307	6.8381	6.2031	6.5096	5.925	5.4683	6.1358	6.4963	6.3811	5.9509	6.6568	6.6842	6.7089	6.5343	6.251	6.3394	6.4609	6.3603	6.3244	6.5972	6.3714	6.113	6.1806	6.4414	6.6884	5.8986	6.5675
7899797	5.8855	5.8719	6.0681	5.8565	5.9818	5.6482	5.8321	5.7667	5.8052	5.7742	5.881	5.7418	5.9355	5.7838	5.8816	6.0708	6.028	5.79	5.7299	5.9663	5.8215	5.6212	5.9049	5.9541	5.3201	5.7622	5.9654	6.3196	5.4667	5.7787	5.5446	6.0117	5.4859	5.7987	5.8324	5.8336	5.9519	5.6244	5.7144	5.9195	5.7644	6.0175	5.6046	5.3906	5.5469	5.6459	5.8083
7899811	2.1802	2.3519	2.3087	2.2062	2.3246	2.244	2.4657	2.1944	2.2826	2.438	2.3526	2.4251	2.3901	2.3266	2.3215	2.2493	2.2038	2.214	2.1932	2.1876	2.3071	2.3598	2.3401	2.3615	2.1987	5.7254	2.2595	2.258	2.2597	2.4492	2.4164	2.3286	2.4467	2.2551	2.355	2.4843	2.3373	2.5372	2.4466	2.2473	2.7414	2.4151	2.4102	2.4967	2.6057	2.4187	2.2858
7899813	9.8304	10.1481	10.4688	10.1288	10.3459	9.8956	9.4811	9.6908	9.8424	9.692	9.6335	9.7083	10.1328	10.0042	10.3048	10.6338	10.3276	10.3266	10.54	10.0332	9.515	10.6026	9.4384	9.2002	10.8119	7.1147	9.7648	10.8559	9.7358	9.6944	9.4348	8.8465	9.7311	9.4966	9.7061	9.9736	9.3395	10.3064	9.7671	9.9016	9.563	9.8013	9.8333	9.8037	9.227	9.5044	9.9226
7899821	7.0065	7.762	7.0609	7.4415	7.6131	7.8491	7.3813	7.6707	6.8911	6.9164	7.5077	7.3053	7.9297	7.4278	7.5741	7.7051	8.426	7.7301	6.395	7.4044	7.9507	8.3119	7.5848	7.467	6.6154	6.2491	7.0953	7.641	7.6342	7.8301	8.3566	8.1058	7.2006	7.6234	7.4127	7.8444	7.3899	8.1572	8.1614	7.7193	7.9833	7.7015	8.0546	7.7836	7.956	7.8288	7.8478
7899829	7.3573	7.6042	7.7715	7.6361	7.5116	7.4646	6.8771	7.8575	7.4938	7.5137	7.3442	7.4038	7.2966	7.2542	7.5829	7.9596	7.5198	7.7416	8.4163	7.4796	6.7292	7.9762	6.9288	6.9772	8.4504	6.2201	7.3857	8.2146	7.6169	7.861	7.3366	7.2844	7.5512	6.8644	7.9341	7.6992	7.5372	7.6323	7.5727	7.1556	7.4229	7.6498	6.939	7.2405	7.0699	7.5346	7.5998
7899841	5.8368	5.9518	5.6889	5.8355	5.6693	5.6078	6.0251	5.8005	5.7602	6.1494	5.737	5.4595	5.5642	5.3767	5.8002	5.6821	5.5341	5.435	5.4246	5.8333	5.9416	5.3577	5.6263	6.1503	5.3324	5.5651	5.5103	5.6375	5.5417	5.3642	5.2327	5.8377	5.5555	5.7946	5.3383	5.668	5.6601	5.4914	5.5716	5.9294	5.6571	5.7158	5.9858	5.4017	5.8673	5.6031	5.6452
7899849	6.3964	6.6043	6.5442	6.4593	6.2115	6.7442	6.8774	6.3243	6.6397	6.9396	6.4754	6.6939	6.7008	6.2691	6.2274	6.2604	6.8454	6.5621	6.7395	6.2742	7.034	6.4045	6.6488	6.9032	6.4801	6.5583	6.7087	6.8204	5.9978	5.9355	6.4608	6.7266	6.5257	6.5073	6.6481	6.0167	6.8106	5.9036	6.2674	6.4781	6.0586	5.8731	6.0777	6.0568	6.2129	6.2827	6.3046
7899851	5.9387	5.4555	6.5714	5.986	5.9509	6.7144	6.1479	6.1673	6.2402	6.1436	5.935	6.0729	5.8738	5.703	5.7918	5.867	6.865	5.5463	6.1742	5.7901	6.2572	5.7763	5.8083	6.2367	6.1062	6.1221	6.2125	7.4773	6.0895	5.9333	5.6157	6.1653	6.0459	5.869	6.5688	5.7244	6.8163	6.1144	5.8369	5.7216	5.9145	6.8127	5.8285	5.5807	5.6539	6.0913	6.1055
7899870	8.0694	7.5925	7.6998	7.8547	7.793	7.5274	7.0594	7.3228	7.7853	7.9292	7.611	7.1265	8.0524	7.5655	7.2419	7.9483	8.1521	8.0216	7.6868	7.4586	7.3336	8.4881	7.6383	7.5613	7.9354	7.5239	7.5197	7.3909	8.4303	7.7905	7.5443	7.5347	6.6196	8.0771	7.2666	7.7009	7.2372	8.0713	7.691	7.4205	8.1404	7.9763	8.3274	8.1272	7.8133	6.9925	7.604
7899882	4.7882	4.5238	3.9537	4.5676	4.4586	4.4116	4.5994	4.4141	4.5822	4.6659	4.6053	4.1839	4.886	4.9934	4.4371	4.7887	4.8619	4.8517	5.212	4.4347	4.7782	5.1754	4.9622	4.6857	5.0546	5.1822	4.3248	4.535	4.2275	4.1698	4.1391	4.3131	4.0727	4.508	4.1933	5.0517	4.253	4.6148	4.0758	4.5083	4.6668	4.7015	4.84	4.8552	5.0282	4.0291	4.0396
7899884	5.4199	5.3823	5.4899	5.5027	5.8518	5.4882	5.3736	5.8048	5.7365	5.9325	5.4973	5.6527	5.7815	5.3778	5.3733	5.259	5.1089	5.3109	5.3271	5.4629	5.4409	5.6522	5.1394	5.3162	5.276	7.2349	5.4941	6.1258	5.9982	5.9158	5.5772	5.8052	5.2571	5.6276	5.6526	5.297	6.3312	5.6709	5.506	5.5529	5.6746	5.8702	5.2347	5.3085	5.6512	5.5973	5.3028
7899898	3.3642	3.5252	3.4342	3.4399	3.4411	3.6774	3.3743	3.3327	3.2262	3.2975	3.7185	3.4903	3.639	3.2763	3.2261	3.3065	3.3452	3.2153	3.0403	3.3094	3.4674	3.295	3.5681	3.4725	3.1711	6.5745	3.3276	3.5847	3.1252	3.2891	3.2014	3.5829	3.2196	3.1442	3.1221	3.2302	3.4328	3.1329	3.3874	3.4365	3.5038	3.2788	3.4726	3.5025	3.4598	3.3774	3.429
7899905	3.7938	3.9116	3.7922	3.9142	3.8592	3.856	3.8524	3.7808	3.6856	3.7442	4.217	3.9376	4.0613	3.6703	3.5934	3.662	3.7183	3.5627	3.5103	3.7362	3.9576	3.734	4.021	3.9265	3.5255	6.2909	3.7475	4.0252	3.4091	3.668	3.665	4.0343	3.7876	3.5284	3.5267	3.6264	3.8683	3.5114	3.7932	3.8498	4.0297	3.6907	3.8173	3.9482	4.0223	3.8495	3.901
7899909	6.3	5.8962	5.9881	5.3757	5.392	6.4506	5.7809	5.4845	5.7605	6.2422	5.8612	5.9761	5.7045	5.9298	6.0875	6.0301	6.0865	6.2256	7.402	5.6321	6.0401	6.2854	6.0457	5.0752	6.1695	6.5193	6.1263	6.201	5.9631	5.5309	6.0867	5.4622	5.6381	5.7271	5.7228	5.7162	6.7133	5.7017	5.8201	5.5554	5.9666	6.5574	5.2856	5.9226	4.6221	5.6599	5.5768
7899911	4.5287	4.4215	4.4405	4.5369	4.4851	4.5269	4.6732	5.029	4.6796	4.2776	4.534	4.7916	4.9076	4.4158	4.5542	4.3301	4.6475	4.3007	4.3528	4.3808	4.5289	4.4132	4.5343	5.0601	4.2292	5.9132	4.4132	4.4834	4.1519	4.7198	4.1418	4.6906	4.351	4.5115	4.0813	4.3209	4.7858	3.6346	4.3418	4.3997	4.1565	3.8998	4.6322	4.245	4.5641	4.4311	4.3998
7899921	7.3967	7.6325	6.8224	7.3178	8.0107	7.6386	7.9751	7.8549	5.3369	4.9492	7.8886	7.1203	4.7232	8.2497	7.7538	6.2414	7.6711	8.366	5.6389	7.7575	8.4005	7.7125	7.9146	7.7506	6.0629	5.9238	7.2416	7.5594	6.0583	7.8953	8.7793	8.4442	7.2285	7.5338	7.6262	6.7526	8.4374	6.4008	7.4442	8.0554	7.6359	6.9464	8.0024	7.6617	8.3988	7.674	7.8798
7899927	5.4009	5.4423	5.2163	5.1505	6.8957	6.3819	6.0971	6.5819	4.9422	4.8786	5.6116	5.2842	5.2887	6.0828	6.4571	5.5225	6.1473	6.0485	4.9287	5.3212	5.6766	5.8322	5.5825	5.429	4.9811	5.2412	5.1486	6.5311	5.2118	7.6568	6.1842	5.8158	6.3826	5.3464	6.7922	5.2007	7.7325	5.5666	6.0218	5.3096	5.3834	5.6681	5.4651	5.2159	5.6383	6.5334	5.9892
7899932	5.4053	5.6317	5.3716	5.7671	6.7428	6.5818	6.9071	6.9641	4.8161	5.4109	5.8949	6.0552	5.1165	6.1674	6.4264	5.31	7.2087	6.5973	5.1859	5.8706	6.6697	5.9569	6.5272	6.198	4.9607	5.2626	5.7052	6.2932	4.8378	6.752	6.5512	6.313	6.1087	5.4785	6.5024	5.2795	7.7773	4.9983	6.2831	6.2289	5.8061	5.6124	6.0736	5.6012	6.398	6.6717	6.2416
7899939	7.0754	6.6998	6.7647	6.9364	6.2192	6.927	7.3024	6.6597	6.7831	6.6612	6.9116	7.006	6.6969	6.8258	6.8157	6.66	6.4332	6.3067	6.6632	6.3128	6.9088	6.455	7.0481	7.5226	6.6663	6.1516	7.2647	6.8246	6.7975	6.5617	6.648	6.8932	6.5597	7.2189	6.3797	6.3776	6.5648	6.2296	6.9458	6.656	6.6615	6.6966	6.9874	7.0294	6.7211	6.437	6.4653
7899943	6.7723	6.9972	6.8558	6.9355	7.0494	6.8285	6.194	6.8426	6.0986	6.2315	6.8118	6.3785	6.3832	7.2153	7.1017	6.7875	6.7402	7.1983	6.8993	7.2943	6.0681	7.1237	5.7177	6.5941	7.0813	6.9293	6.7169	7.0288	6.3719	6.9362	6.483	6.4584	6.8482	6.3787	7.2913	6.5921	7.0623	6.5907	6.5939	6.7348	6.8852	6.5734	6.9007	6.9595	6.5121	6.8609	6.8976
7899955	11.584	11.4139	11.7716	11.1183	10.9742	10.2113	10.8935	10.5663	10.3558	10.9339	10.5095	10.6168	12.0051	10.5841	10.5923	10.2192	10.4204	10.6994	10.7593	11.5208	10.9197	10.0401	10.7902	10.5385	10.609	4.4832	10.7367	10.4829	10.9088	10.7079	10.9717	11.2331	11.2519	10.9987	10.5518	11.487	10.9704	11.3309	10.7951	11.4912	11.5778	11.0943	11.4685	11.1151	11.5677	10.7341	11.1466
7899957	8.2481	8.1599	8.3342	8.1831	8.2837	8.4013	7.7468	7.8784	8.2365	8.3189	8.2584	8.0865	8.1398	8.3551	8.3343	8.7961	8.3053	8.5697	8.6829	8.3715	7.6596	8.6588	7.922	8.133	8.5934	6.0368	8.0257	8.6128	8.5784	8.3115	8.4014	7.9761	7.7165	8.3468	8.161	8.4771	8.1892	8.7048	8.3019	7.9379	8.4581	8.2139	8.2284	8.2835	8.0288	7.8476	8.3815
7899988	2.7196	2.8407	2.7237	2.6794	2.4798	2.4592	2.8003	2.7216	2.8685	2.876	2.7635	2.7709	2.5605	2.7156	2.3844	2.8837	2.604	3.0675	2.9773	3.0356	2.5409	2.8986	2.5037	2.742	3.0505	4.6269	2.5846	2.7031	2.7045	2.83	2.803	2.7432	2.7041	2.568	2.7215	2.6095	2.6816	2.9454	2.677	2.9402	2.9452	2.9043	2.6426	2.8279	2.6836	2.5932	3.1248
7899990	6.4633	6.4785	6.5069	6.6299	6.8313	6.9857	6.408	6.6136	6.8567	6.4849	6.3982	6.6648	6.4995	6.5653	6.4916	6.5663	6.4185	6.4196	6.6072	6.356	6.9267	6.7919	6.8885	7.1615	6.2879	5.1402	6.419	7.0426	6.5298	6.6259	6.2826	7.2412	6.7974	6.3393	6.7577	6.3872	7.139	6.7268	6.7989	6.5194	6.2996	6.4539	6.9309	6.5853	6.4624	6.9159	6.3569
7900001	7.4574	7.3514	7.303	7.5396	7.3178	7.4355	7.6564	7.5276	7.763	7.1347	7.4729	7.5938	7.869	7.4851	7.449	7.4806	7.7089	7.1606	7.2317	6.9591	7.82	7.3669	7.5816	7.8811	6.997	5.3277	7.531	7.6918	7.2278	7.2129	6.7618	7.5726	7.5151	7.46	6.9825	6.8557	7.4927	6.7257	7.3433	7.5253	7.1017	6.9455	7.6949	6.9903	7.2784	7.2151	7.3001
7900009	7.0651	7.1976	7.2778	7.1369	6.8968	7.0818	6.8643	7.0293	6.9357	7.049	7.1817	6.9509	6.9192	6.7411	6.2336	7.8717	7.0967	6.8934	7.686	7.4643	6.7287	6.8319	6.5445	6.1763	7.4005	6.159	7.2548	7.4075	7.4101	7.0003	7.0201	7.1395	6.6619	7.3451	6.7099	7.401	6.8507	7.6931	7.2246	7.4783	7.1025	7.5874	7.4342	7.7263	7.5359	6.5716	7.2519
7900030	7.5284	7.4424	7.8983	7.3175	8.237	8.1479	7.1547	7.3987	7.4613	7.4892	7.4443	7.4355	7.6939	7.1783	7.9565	7.5699	7.3546	7.4781	7.6323	7.6881	7.2959	8.6872	7.0827	7.0206	7.6931	5.7043	7.4055	8.4166	7.7455	7.5621	7.7044	7.4239	7.4132	7.7569	7.5395	7.6041	7.4891	7.9988	7.7275	7.6281	7.6993	7.518	7.6954	7.8976	7.6593	6.9998	7.4735
7900051	7.1747	7.0365	7.4804	7.1195	7.4549	7.7431	7.5365	7.3538	7.3239	7.2616	7.2653	7.3846	6.9268	7.5692	7.4948	7.4619	7.5013	7.4012	7.9834	7.1727	7.0699	8.0205	7.382	6.9192	8.2713	6.4745	7.1092	7.7966	7.736	7.5623	7.7487	7.0261	7.1446	7.1796	7.506	7.4593	7.7609	7.7517	7.6573	6.8979	7.2725	7.2967	6.8603	7.3412	7.2546	7.0223	7.3815
7900076	5.4015	5.3544	5.4433	5.5764	5.6838	5.6742	5.8658	5.4343	5.7927	5.4503	5.2865	5.4252	5.8576	5.5226	5.4677	7.6658	5.5337	5.0704	5.0541	5.3933	5.6155	5.2616	5.6164	5.7579	5.0271	6.6517	5.4304	5.3959	5.2926	5.4615	5.0178	5.5938	5.5163	5.2701	5.1626	5.1978	5.489	7.2231	5.2135	5.4313	5.1789	5.1658	5.6081	4.7846	5.4079	5.3191	5.3347
7900087	6.2899	7.1782	6.5321	6.9339	7.3018	6.5525	6.9366	7.0068	6.7618	6.6082	6.6178	6.6841	6.5176	6.9051	7.036	6.6723	6.731	7.0579	6.3018	6.9445	7.4495	6.9639	6.9928	7.1529	6.3693	6.4338	6.7732	7.1145	6.4091	7.1894	7.2493	7.4602	7.1956	6.9823	7.4088	6.2741	7.2103	6.6709	6.9888	6.9841	7.0197	6.9334	7.2139	7.1726	7.198	7.1956	7.0352
7900095	8.5433	8.2957	8.6666	8.512	9.0904	8.6995	8.9753	9.0782	8.4988	8.2603	8.5017	8.922	8.319	9.2294	9.3151	7.8577	8.782	9.1808	8.2309	7.9036	9.1866	8.9623	9.4612	9.6619	7.9861	7.8059	8.6598	8.3324	8.4228	9.5043	8.7579	9.42	9.2692	8.2756	8.8973	8.4035	9.3467	7.7779	8.7596	8.4239	8.3555	9.1384	8.497	8.4932	8.6223	9.2113	8.7173
7900119	8.7627	8.9496	8.9001	8.6797	8.8291	9.2353	8.8325	8.9981	9.0292	9.0958	8.8975	8.7909	8.6608	8.9071	9.0632	8.8989	8.6586	9.0743	9.2604	8.8081	8.5996	9.2316	8.4997	8.3019	9.2531	6.5305	8.7344	9.0737	9.0623	9.1495	8.9793	8.5855	8.8059	8.7968	9.386	9.126	8.6967	8.8735	8.6765	8.4196	8.7237	8.833	8.7387	8.9359	8.7086	8.8219	8.8028
7900129	6.1667	6.8359	6.7688	6.5318	8.2559	7.1595	7.0038	7.1167	6.2064	5.5998	6.4295	6.6769	6.7096	6.8755	7.6588	6.0107	7.1133	7.1339	5.921	6.8733	6.8473	7.6765	6.7722	7.903	6.1766	5.9046	6.4767	6.1892	5.9776	7.9954	6.6255	7.4222	6.9971	6.9225	6.9292	6.6404	7.0961	5.9727	6.5572	6.7389	6.9199	6.821	6.8494	6.7649	6.8838	7.7114	7.3418
7900144	2.6404	2.9827	2.9481	3.582	3.0688	2.6565	2.5392	3.0329	2.7479	2.7593	2.5141	2.6461	2.6691	2.9099	2.8651	2.6964	2.5783	2.8418	2.952	2.6643	2.6231	2.9458	2.8635	2.7121	2.8531	6.0331	2.6713	2.7972	2.6736	2.7087	2.5112	2.7388	3.0296	2.7769	2.792	2.6672	2.6468	2.4713	2.9392	3.109	2.8972	2.5421	2.7851	2.6666	3.0112	2.864	3.0428
7900146	7.5369	7.3908	8.2617	7.876	8.8948	8.535	8.4769	8.6798	7.4239	6.9471	8.0306	8.5844	7.3828	8.0945	8.7034	7.8061	8.3299	8.6152	7.7599	7.82	8.3718	8.6112	8.1196	9.005	7.6001	5.3395	8.0292	8.6903	7.7023	9.3561	9.3864	9.3412	8.8003	8.3825	9.5527	8.3929	9.7744	9.1729	9.4731	7.711	7.6762	8.8589	8.5296	8.3854	8.3994	9.7245	8.3158
7900157	11.0906	11.2603	11.1191	11.3168	10.9387	11.1297	10.9792	10.2427	10.8543	10.6976	10.993	10.5831	11.5778	11.6066	11.1464	11.7241	12.2172	11.4416	12.1884	11.1752	11.9434	11.5962	11.9255	11.8287	12.1797	6.0238	11.1856	11.2282	11.3911	10.2422	11.2582	10.8534	10.9265	11.3343	10.7355	11.3781	11.5224	11.303	11.1683	11.1717	11.1713	10.8098	11.0566	11.0553	10.9891	10.7636	11.071
7900159	6.1693	5.6889	5.5834	5.8893	5.9804	5.745	5.7451	5.8098	6.3599	6.6239	5.7007	5.4012	6.9966	5.876	5.8995	8.5702	5.7671	5.3309	5.6567	5.5825	6.2821	5.9198	5.9173	5.8509	5.6078	5.9377	5.8866	7.0347	6.9482	5.5928	5.8014	5.9909	5.8389	5.9144	5.7915	6.4838	5.5778	9.0444	6.0446	5.4272	6.0249	5.7477	5.3553	5.1701	5.5618	5.6556	5.0595
7900167	5.4069	6.1554	6.2489	5.7648	6.7379	6.1726	5.8109	6.2505	4.6796	4.808	5.4574	5.8431	4.8496	5.4027	6.0695	4.8745	6.5433	6.0827	5.075	5.9046	5.9523	5.9024	5.3323	5.6298	5.1599	5.4581	5.6311	8.7359	5.0563	6.7164	5.5042	6.2561	5.9676	5.6483	7.1663	4.7419	6.8638	4.8556	6.2572	5.7923	5.5887	5.6853	5.7738	5.7476	5.6222	6.4536	5.2774
7900181	2.8241	2.9006	2.768	2.7011	3.0087	2.8615	2.8869	2.6347	2.8245	2.7969	2.6898	2.9712	2.919	2.8362	3.0991	2.7688	2.9287	2.6707	2.7189	2.5228	3.1725	2.7568	2.923	2.8586	2.5734	5.2432	2.782	2.8308	2.8296	2.8556	2.836	3.123	2.8416	2.7764	3.0399	2.9033	2.7378	2.8101	2.7318	2.7545	2.6488	2.6484	3.1755	2.7325	3.2968	2.8286	2.8938
7900183	6.6667	7.1837	6.1423	6.9439	6.7463	5.8412	6.5562	6.2241	6.5272	6.4039	6.6543	6.4514	6.7355	6.4452	6.0591	6.4688	6.3007	6.3922	6.1218	6.4514	7.0654	6.4013	7.0507	6.6664	6.1613	6.5118	6.6998	6.4968	6.4647	6.2999	6.8838	6.6195	5.9957	6.6864	5.9233	6.2752	6.1559	6.0608	6.7658	6.8578	6.4871	6.1864	7.3085	7.1032	6.8603	6.063	6.4996
7900192	7.1067	7.0258	7.2126	7.2574	7.0819	7.0926	7.0237	7.2159	7.1431	7.0301	7.033	7.184	7.2196	7.1672	7.702	7.001	7.1365	7.2243	6.5021	6.9419	7.8481	7.4081	7.4998	7.7234	6.6423	6.0162	7.144	8.2578	6.902	7.1929	7.098	7.4864	7.2858	7.0049	6.9357	6.7439	6.931	6.702	7.0973	6.9976	7.0049	7.0007	7.3087	6.5753	6.9502	7.2402	6.9143
7900197	8.1619	8.6457	4.3215	8.2029	6.615	4.5667	6.6238	5.5785	5.0475	4.8241	6.9962	5.6495	5.23	6.8636	4.1837	4.7957	4.1307	8.212	5.438	9.3756	8.556	5.8828	7.2258	6.3183	6.9558	6.6921	6.6349	4.1596	6.1025	4.6657	7.7583	7.6451	6.1057	8.6082	4.998	7.4901	4.8925	4.8994	5.5284	9.4768	7.7616	4.9256	7.6648	7.3804	7.7956	4.6722	8.359
7900201	7.734	7.6979	7.6012	7.4857	7.6977	7.9807	7.7441	7.9415	8.4343	8.3688	7.8435	7.5372	6.489	7.645	8.2215	7.357	7.593	8.0097	6.7647	7.9353	7.3506	8.1436	7.8502	7.5172	7.5024	6.8232	7.9944	10.1367	7.2126	7.5235	7.5449	7.2373	7.8413	6.747	7.71	6.9254	8.0562	7.124	7.2895	7.7022	7.2078	7.5145	7.0638	7.5921	7.3384	7.6009	7.506
7900212	2.971	3.2268	3.7243	3.486	3.1397	3.2458	3.0235	3.5608	3.1405	3.7231	3.1919	3.0538	3.1112	3.1827	3.1424	2.859	3.3812	3.1684	3.0658	2.9288	2.9967	3.0526	3.4383	3.1566	3.093	5.831	3.1232	3.0673	3.0352	2.7374	3.0073	3.4219	2.9287	3.1502	2.9775	3.4225	3.3565	2.9491	2.933	2.681	3.2975	3.1454	3.3759	3.144	3.3847	3.1179	4.0823
7900214	2.6197	2.8985	2.8288	2.8375	2.8363	2.4989	2.7034	2.7121	2.6461	2.8429	2.6539	2.729	2.7122	2.7149	2.728	2.4844	2.6268	2.6703	2.5457	2.9394	2.5313	2.7994	2.8821	2.7283	2.6817	5.118	2.6641	2.8213	2.7031	3.318	2.8191	3.084	3.0953	2.7426	2.7822	2.7548	2.7486	2.7307	2.9294	2.7658	2.9369	2.6732	3.0016	2.8006	3.8621	3.2295	3.0895
7900216	8.7417	8.9415	9.0886	8.9293	9.1929	9.5032	9.3961	9.4087	9.2074	9.0281	9.3589	9.2593	8.7096	9.3478	9.7631	9.1635	8.9151	9.351	9.4129	9.0273	8.971	9.6004	9.261	9.1589	9.3933	6.3975	9.0432	11.0228	8.9295	9.5563	9.4871	9.3856	9.5211	9.1366	9.2425	9.1963	9.6716	9.3612	9.4149	9.4211	9.3765	9.3312	9.2842	9.0947	9.5138	9.1449	9.3638
7900228	10.2056	10.4284	10.3651	10.3246	10.1658	9.9807	10.269	10.1627	10.1731	10.3354	10.4164	10.1393	9.8381	9.792	10.0491	9.5729	11.345	10.2707	9.3575	10.3622	10.9374	9.8503	11.1946	11.3478	9.6643	6.9001	10.1671	11.9144	10.4959	10.0857	10.4995	10.1638	10.0984	10.4958	10.9378	10.4095	11.1872	9.9165	9.9568	10.5671	10.5772	10.7497	10.6111	10.8111	10.5945	10.6127	10.3523
7900235	8.9061	8.8157	9.3063	8.776	9.4364	10.3187	8.6809	9.8715	8.819	8.8982	8.6587	9.5022	9.2222	9.0425	9.6136	8.9099	9.003	9.4373	9.2093	8.816	8.0117	9.434	8.337	9.5946	9.2279	6.4257	8.6631	10.5375	9.2698	9.807	8.9287	9.4787	9.8171	8.6688	9.8413	9.1433	10.2322	8.9813	9.1491	8.6707	8.6585	9.1972	8.6637	9.0424	8.6405	9.6615	9.0162
7900336	6.4949	6.961	7.5975	6.6622	8.0502	8.7158	6.2096	7.6448	6.5094	6.8003	6.5443	7.5586	7.5038	7.5104	8.2373	7.2309	7.6711	8.0332	7.257	6.8348	6.275	7.9257	6.552	8.5066	7.1137	5.5544	6.3899	8.7235	7.1212	7.7098	6.7531	7.9498	7.9761	6.5354	8.0607	7.3312	8.8032	7.183	6.8974	6.6125	6.7324	7.4272	6.6616	7.0976	6.6031	7.8455	7.3488
7900340	6.1215	6.2054	6.8845	6.1801	5.7184	6.9591	6.2798	6.1415	6.1836	5.905	5.9134	6.6532	6.3484	5.9977	6.4479	6.1465	6.6506	5.6086	5.9463	5.8251	6.2989	6.2132	6.2456	7.007	5.9093	6.0804	6.2467	7.2017	5.845	6.6678	5.8967	6.208	6.127	5.8758	7.0449	4.9184	6.972	5.2875	5.6112	6.1385	5.9199	6.7099	6.2891	5.4443	6.1466	7.3456	5.7688
7900350	2.7296	3.0716	4.2767	2.5346	2.6892	3.405	2.5991	3.0358	2.9097	3.0113	3.116	3.7125	3.0756	3.9578	3.5817	2.9339	3.2349	2.5833	2.6917	2.2729	2.7746	2.9421	2.5134	2.7772	3.4123	7.1362	3.645	3.4641	2.3123	2.4893	2.8993	2.8351	2.4378	3.2638	3.7863	2.7024	3.7138	2.8815	3.5308	3.5616	3.4273	3.3937	3.2125	2.6086	2.9874	3.2608	2.7727
7900352	6.4591	6.5068	6.2288	6.5773	6.6448	6.2802	6.7267	6.3439	6.2822	6.2751	6.3414	6.5776	6.8518	6.505	6.588	6.447	6.6206	6.1649	6.2669	6.2848	6.6234	6.3441	6.558	6.8018	6.2818	6.2421	6.3876	6.9927	6.4782	6.4644	6.2661	6.7192	6.2529	6.4815	6.5571	6.1993	6.6643	6.135	6.3332	6.647	6.3899	6.3519	6.5518	5.9593	6.5344	6.5501	6.4082
7900354	7.1601	7.3422	7.5588	7.6054	7.6565	6.5745	7.1425	7.8468	7.082	7.2003	7.2091	7.1242	7.5043	7.1413	7.5873	7.2707	7.3773	7.3302	7.5927	7.4079	7.2094	7.5749	6.8722	6.949	7.6493	6.1858	7.0868	10.6173	7.2113	7.3804	7.3967	6.8795	7.3117	7.2611	7.6671	7.3443	7.4581	7.5212	7.3656	7.3461	7.3656	7.3431	7.1446	7.0443	7.0601	7.5106	7.2863
7900365	6.6738	6.1378	7.2017	6.3017	7.4081	7.7404	7.9302	7.8693	5.8927	5.7753	7.1911	7.619	5.3761	7.5709	7.9608	6.8132	6.2569	8.0866	5.995	6.7668	7.0513	7.6028	7.0215	8.0362	5.6987	6.9685	6.6775	9.5362	5.7564	8.4869	7.3249	7.5422	7.827	6.4122	8.6616	6.8556	9.3998	7.0915	7.724	7.789	7.2497	7.1373	6.8377	6.8929	7.9122	7.7575	6.9825
7900382	10.4974	10.7159	11.1012	10.8592	10.8957	11.3471	10.864	11.4941	10.233	10.1369	10.5562	11.0514	10.0791	10.7996	11.0822	10.276	10.7463	10.7438	10.9552	10.8272	10.6157	10.6129	10.5374	10.9165	10.9876	6.4356	10.6978	12.6547	10.5626	11.8775	11.0907	11.1019	11.0238	10.683	11.6923	10.5268	11.3155	10.542	10.7772	10.8132	10.6728	10.9353	10.811	10.8169	11.0309	11.0706	10.8847
7900395	7.8496	8.1092	8.4556	7.741	8.1234	8.4078	8.1047	7.7876	7.7689	7.6654	7.8515	7.6634	7.5743	7.7441	7.8082	7.9223	8.278	7.9096	8.4353	8.4371	8.0146	8.4093	7.8146	7.6732	8.3556	5.5842	7.4708	10.868	7.8221	8.0857	8.2484	7.8456	7.9918	8.1382	8.3227	7.8787	8.6767	7.7967	8.2264	7.9024	7.9104	8.0139	7.5505	7.8347	8.0382	7.9901	8.3682
7900405	2.7474	3.4138	3.4853	3.0568	3.153	3.329	3.3359	2.9865	3.109	3.0053	3.2284	2.9513	3.0231	3.2287	2.6918	3.0167	2.8003	3.0675	3.1902	3.5878	3.1431	3.2768	3.056	2.8559	3.8166	5.0961	3.0167	5.7727	2.8815	2.9983	2.9572	2.9653	3.1293	2.7177	3.2478	3.3514	3.5739	3.1853	3.2393	2.9302	3.3723	3.2069	3.0313	2.9164	2.8197	3.0775	3.5392
7900407	2.6585	2.7775	3.3981	2.7807	2.6587	3.2222	2.7295	2.8117	2.6097	2.556	2.7976	2.9901	2.6134	2.8704	2.7199	2.6477	2.8129	2.8293	3.1076	2.924	2.9236	2.9055	3.1264	3.0226	3.0946	5.6911	2.7382	4.5319	2.5385	2.897	2.6702	2.6943	3.0835	2.6883	2.6866	2.9248	3.2078	2.8783	2.8641	3.062	2.6113	3.1267	2.6422	2.9132	2.8825	3.2444	3.2957
7900409	3.6244	3.495	3.4567	3.4433	3.4331	3.4051	3.782	3.611	3.797	3.4514	3.6282	3.6398	3.549	3.729	3.4605	3.5276	3.7739	3.5477	3.6421	3.3412	3.5726	3.5455	3.5732	4.1798	3.5986	5.7069	3.6896	3.8658	3.3207	3.3556	3.5197	3.5312	3.4102	3.718	3.3508	3.7625	3.2876	3.2674	3.5812	3.5902	3.3852	3.1461	3.5469	3.564	3.7394	3.5223	3.4786
7900413	9.0873	9.0322	9.1947	8.8952	9.4615	9.0541	9.0086	9.3342	8.5704	9.0614	8.8908	9.1903	9.0246	9.2879	9.9585	9.3326	8.9499	9.4842	8.8034	9.3792	8.6165	9.1114	8.4582	8.7123	9.0201	7.0128	9.136	11.8922	8.3681	9.21	8.7748	8.4869	9.2853	8.3859	9.2908	9.0335	9.3387	9.1102	9.032	9.3164	8.8715	9.0313	8.7089	8.9941	9.1041	9.0713	9.2317
7900426	7.6268	8.0317	8.3204	9.3611	8.1195	8.902	7.2853	7.9982	7.5079	7.6872	7.3857	8.9157	8.1469	8.4708	8.0442	9.2435	8.0952	7.5665	9.9434	8.5378	7.9642	7.9412	7.9419	8.2639	9.6139	5.7644	8.2944	11.0821	8.6645	8.6343	8.1451	8.1288	9.2059	9.164	9.037	9.3726	8.5426	8.9672	8.9101	7.833	8.0731	8.5809	8.2756	8.5088	7.9415	8.4575	8.5989
7900438	4.7152	5.1017	5.03	4.9285	5.1866	5.6766	4.945	5.1852	4.6449	4.6649	4.848	5.2454	4.9612	4.8819	5.3372	4.3468	4.8003	4.6062	5.2228	5.1482	4.8691	5.2046	4.7727	4.6567	4.8529	4.8203	4.831	7.5833	4.7646	5.711	4.7657	4.87	5.3221	4.4949	5.1321	4.759	5.8283	4.4028	4.8071	5.0152	4.7549	5.3277	5.2845	4.8428	5.5193	5.357	4.9994
7900446	4.7508	4.8897	4.7962	5.1215	5.0627	5.1578	4.8545	5.2169	4.5963	4.6792	4.8252	5.1146	4.9082	4.8192	5.1168	4.5439	4.7132	4.6239	5.0153	5.1347	4.7697	5.0179	4.5452	4.5911	4.8862	5.5029	4.9867	6.8529	4.8575	5.144	4.9706	4.7235	4.8627	4.7984	5.489	4.4284	5.3755	4.8699	4.9563	4.8487	5.238	5.0635	5.2117	5.2309	5.2175	4.7703	4.8575
7900454	5.699	5.8745	6.0022	6.0185	6.2496	5.3369	5.7899	6.3569	5.6576	5.7104	5.5715	5.6974	5.4323	5.7175	5.5095	5.4429	6.1847	5.6603	6.0112	5.6492	5.6551	5.7419	5.5425	5.0801	6.221	4.8065	5.8446	8.6448	5.8651	6.3229	5.5544	5.3011	5.4888	5.7113	6.253	5.9722	5.9381	5.8104	6.0401	5.4367	6.1512	5.8751	6.1131	5.8696	5.5476	5.9133	6.0078
7900461	3.9218	3.853	3.8029	4.0602	3.9205	3.6678	3.6712	3.9369	3.9775	3.8151	3.7608	3.9116	4.0073	3.893	3.7391	3.9259	4.0484	3.6694	3.7417	3.9692	3.753	3.6397	3.5714	3.7315	3.9959	7.1735	3.7942	6.0609	3.7738	3.7184	3.7388	3.7568	3.8691	3.8022	3.9124	3.9038	3.8982	4.1953	4.0941	3.6849	3.8014	3.8055	3.6781	4.0998	3.9138	4.0766	4.1742
7900468	8.1523	8.0357	7.8102	8.1458	8.1326	7.7197	7.891	8.1531	8.2025	8.4095	8.3015	7.958	8.0559	7.8739	7.6882	8.121	8.064	8.3521	8.105	8.1727	7.8875	8.0514	8.0876	7.6783	8.1141	5.7545	8.2063	10.4552	8.4374	7.9478	8.28	8.2216	7.7526	8.2195	8.0349	8.1884	7.894	8.081	7.7346	8.0808	8.3741	8.0335	8.6251	8.4911	8.0989	7.9679	8.0119
7900488	4.3165	4.5974	3.6257	4.8399	4.1423	4.3602	4.6525	4.3468	5.3435	4.9236	5.1003	4.6248	4.7381	4.2304	4.3869	4.7041	4.7114	4.7514	5.5005	4.4521	4.7221	3.9581	4.1613	4.4005	4.995	6.2748	4.7398	5.0099	5.874	4.6788	5.7491	5.0617	4.0379	5.151	4.2189	4.066	3.531	5.3122	4.2835	5.0905	4.7894	3.906	5.2224	5.5454	3.6674	4.1542	5.0717
7900490	3.9455	3.8891	3.4853	3.9383	3.7184	3.7723	4.3455	4.4419	3.9764	4.3242	4.1872	4.1418	3.848	3.6933	3.8311	3.7028	3.8949	3.5548	4.1593	3.8491	3.6133	3.5879	3.974	3.8536	3.6371	5.3392	4.0646	4.3071	3.4601	3.3072	3.6874	3.4572	3.6062	3.2937	2.999	3.6192	3.3885	3.642	3.5584	3.9422	3.8279	3.7688	3.9257	3.259	3.6577	3.8318	3.7848
7900492	5.3318	5.2472	4.625	5.1964	4.4406	4.9461	5.3643	4.8942	5.2446	5.7552	5.3557	5.0141	5.5078	4.8691	4.7448	5.0736	5.1592	4.3782	4.6404	4.9294	4.8706	4.5841	5.3171	5.3263	4.5708	4.962	5.3394	6.4526	5.0457	4.4739	4.6763	4.9065	4.7161	5.2277	4.8693	4.9347	4.9839	5.4887	4.8911	4.9213	5.3783	4.5825	4.9875	5.1313	4.3618	4.7208	4.575
7900508	4.6772	4.9517	4.5872	4.7205	4.2563	4.466	4.7762	4.4523	4.8498	4.7695	4.2473	4.197	4.9606	4.2926	4.4345	4.3753	4.6674	4.3843	4.558	4.7124	4.6597	4.1211	4.9154	4.7491	4.3051	5.1992	4.1513	4.5912	4.454	4.4556	4.283	5.2527	4.7502	4.3082	4.2414	3.8345	4.501	4.2994	4.0954	4.3378	3.9309	4.5561	4.2019	3.7161	4.6848	4.2288	4.498
7900510	6.937	7.8663	8.1977	7.5338	8.606	9.0083	8.3962	8.6521	7.1989	7.4686	7.8976	8.1549	6.8951	8.4859	9.4109	6.4882	8.1383	8.8578	7.252	7.7465	7.8445	9.0188	8.1761	7.8918	7.5757	6.5823	7.6827	11.5593	7.1954	8.7237	8.4668	8.3527	8.4718	7.1027	8.7709	6.9932	8.6434	7.8787	8.6899	7.8756	7.1579	8.1044	7.3703	7.717	7.8752	8.334	8.2942
7900531	7.1402	6.6963	6.5917	6.7135	6.7344	6.7447	6.936	6.7519	6.8705	6.6862	6.7455	6.9215	7.0514	6.5606	6.6131	6.37	6.7919	6.5574	6.2077	6.6432	6.8188	6.1685	6.9281	7.0317	6.3255	4.4954	6.8959	6.9325	6.4182	6.4168	6.4186	6.8179	6.5154	6.32	6.2461	6.4301	6.6222	6.2914	6.6657	6.7117	6.5095	6.3823	6.9097	6.4276	6.6036	6.9894	6.5477
7900538	7.1398	7.5242	7.1001	7.0687	7.1247	6.8901	7.2168	6.9742	7.4804	7.8416	7.0929	7.3002	7.8677	7.218	6.928	7.1943	7.4043	7.3841	7.1499	7.0235	7.9263	7.104	8.3404	8.1029	6.8422	6.6915	7.0013	7.0262	6.8261	6.5611	6.6356	7.0983	7.3104	7.4709	6.474	7.1176	6.7246	6.4815	6.8984	7.3556	6.9156	6.7861	7.056	6.2879	7.2642	6.5905	7.1968
7900540	5.5912	5.3476	5.2208	5.146	5.1853	5.3805	5.6847	5.2973	5.5511	5.364	5.4906	5.3039	5.7955	5.3151	5.2232	5.3514	5.2423	5.1015	5.0606	5.046	5.5135	5.1992	5.3752	5.4643	4.9633	5.3074	5.3863	5.3792	5.4838	4.9717	4.9322	5.1531	5.3769	5.3373	5.203	5.3888	5.2047	4.9176	5.3483	5.4721	5.3089	4.927	5.5801	5.283	5.1607	5.1892	5.2439
7900546	8.469	8.5298	8.3097	8.499	8.6167	8.0168	8.411	8.6311	8.4391	8.5582	8.3526	8.1945	8.8528	8.5109	8.6023	8.3757	8.2529	8.9482	8.7181	8.7704	8.5306	8.4475	8.3565	8.1792	8.4737	6.0782	8.3687	8.2956	8.1203	8.2061	8.1903	8.1854	8.2333	8.1749	7.9147	8.3943	7.9601	8.4003	7.9304	8.6328	8.4105	8.0477	8.461	8.2835	8.4381	7.787	8.5889
7900555	3.5656	3.614	3.8964	3.8938	3.6791	3.3844	3.5533	3.4634	3.6931	3.9126	3.583	3.5372	4.0113	3.5593	3.3729	6.4966	3.3626	3.3838	4.0496	3.9016	3.3013	3.9815	3.1676	3.4803	3.9889	5.4989	3.4902	3.3825	4.4294	3.655	3.6806	3.6106	3.261	3.6627	3.3497	3.8606	3.7548	6.0562	3.6203	3.7592	4.061	3.6817	3.7927	3.7421	3.738	3.6746	3.8426
7900576	7.4264	8.2814	8.5953	7.9026	8.1709	7.9199	7.0941	7.6849	6.9916	7.2241	7.3934	7.7339	7.5625	7.4996	8.0749	7.3447	8.451	8.0783	7.9889	8.0631	7.917	8.3302	7.8045	7.5778	7.9629	4.9927	7.5346	7.5086	7.676	8.015	8.102	7.6204	7.589	7.7241	8.5559	8.0929	8.252	7.744	7.835	7.5234	7.6363	8.021	8.1503	8.0366	7.4638	8.0971	7.8405
7900585	10.9712	10.7498	11.1458	10.7641	11.1998	11.3383	10.9846	10.8525	10.9867	11.114	10.9166	10.8724	10.4191	10.9708	11.2428	10.6824	11.3125	11.302	10.87	10.6837	10.8647	11.5381	11.0388	11.1259	10.8283	6.6818	10.9664	11.0294	10.8576	11.2526	10.6217	10.6238	10.9097	10.8904	11.2613	10.6445	11.4441	10.7124	10.7392	10.7757	10.5862	10.7144	10.6148	10.9458	10.7111	10.9577	10.5292
7900597	6.2549	6.6086	6.5912	6.669	6.4021	6.2937	6.4891	6.6132	6.3083	6.2412	6.392	6.1659	6.2515	6.09	6.4218	5.8647	5.818	6.2868	6.5839	6.2139	6.5146	6.3299	6.2559	6.4693	6.5896	6.5493	6.1628	6.1463	6.3119	6.8796	6.5476	6.6051	6.4307	6.6451	6.7222	6.2577	6.9738	6.6712	6.6239	6.455	6.6822	6.3511	6.384	6.8013	6.73	6.7137	6.3534
7900603	4.6613	4.0741	4.1753	4.2669	4.0459	4.5813	4.5285	4.2054	4.4897	4.3871	4.4285	4.6172	4.5004	4.366	4.3586	4.6732	4.3864	4.3061	4.3507	3.9211	4.4448	4.575	4.3855	4.3991	4.4479	7.6502	4.5946	4.7184	4.0295	4.0825	4.192	4.6193	4.3045	4.4924	4.1961	4.0341	4.9492	4.0151	4.1822	4.5782	4.0411	4.3965	4.3508	3.5052	4.5468	3.8941	4.3
7900609	5.8638	5.8353	5.763	5.8733	5.7149	5.1809	5.8198	6.0371	5.8353	6.0105	5.8858	5.6426	6.3764	5.8053	5.2914	6.0644	6.014	6.1008	5.7313	6.2633	5.7962	6.3138	5.6712	5.5331	5.7909	6.3079	5.8487	5.3592	6.1978	6.2863	6.0479	6.0903	5.6001	6.3552	5.55	6.1181	5.686	6.357	5.9132	6.0674	6.025	5.9592	6.1925	6.0433	5.9915	5.5041	6.0323
7900624	5.3086	5.714	5.2229	5.3504	5.4929	5.3747	5.5152	5.6422	5.3724	5.5654	5.1825	5.0911	5.6965	5.1625	5.1728	5.0502	5.5698	5.1936	5.4747	5.5415	5.6205	5.6389	5.4077	4.8097	5.7617	6.3909	5.2546	5.3801	5.6431	5.3503	5.1747	5.4231	5.3933	5.3535	5.5948	5.3701	5.3249	5.5802	5.4102	5.0976	5.4518	5.0886	5.5763	5.6007	5.1893	5.4108	5.4197
7900633	2.7873	2.9601	2.7999	2.8148	2.9691	3.144	3.0412	3.6688	3.0203	2.6157	2.8983	3.0277	2.8454	2.951	3.2757	2.8275	3.9733	3.2228	2.969	2.8822	3.5828	3.6652	3.1794	3.4999	2.6747	5.7856	2.8996	3.1356	2.4906	3.0576	2.8788	3.0847	2.8316	3.2948	2.9047	2.8296	4.6168	2.9451	2.9001	3.0739	3.2542	2.9998	2.9355	2.6585	2.7605	2.8791	3.3446
7900635	5.1719	5.1956	5.2389	5.3084	5.8714	5.2781	5.2337	5.5589	5.5473	5.4994	5.1719	4.9752	5.6222	5.0469	4.9403	7.6953	5.7796	5.3985	4.961	5.6037	5.3009	5.7688	5.0793	5.5438	4.9618	5.0044	5.2471	5.3562	5.1621	5.5582	5.0876	5.2563	4.6964	5.627	5.6274	5.575	5.3995	7.3601	6.0467	5.3182	5.1227	5.1136	5.5709	5.3419	5.291	4.9876	5.468
7900639	3.6769	4.2342	3.9813	3.9152	5.291	3.8291	3.9825	4.2802	3.9593	3.732	3.8682	3.9057	4.2829	3.8208	4.2172	7.0627	4.1577	3.7945	3.892	3.5909	4.1215	4.2724	3.8116	3.8645	3.5894	6.3388	3.9969	4.6655	3.7678	4.8457	3.7505	3.882	3.9545	3.6275	3.7639	3.6488	3.8632	6.415	3.9162	4.0861	3.7251	3.5908	4.1689	3.5423	3.9804	4.3889	3.969
7900652	3.8656	3.3409	3.395	3.3018	3.8531	3.3262	3.2346	3.5841	4.0309	4.388	3.6415	3.5096	3.43	3.4759	3.6216	4.019	3.4239	3.6321	3.6279	3.4034	3.947	3.4182	3.4457	3.6551	3.3446	5.7807	3.6205	4.0147	3.0982	3.29	4.2067	3.6047	3.5308	3.6345	3.507	3.6199	3.1659	3.5031	3.29	4.0222	2.758	3.0806	3.1912	3.2104	3.8716	3.527	3.5259
7900654	6.5568	6.5354	6.0743	6.4016	6.6903	6.3108	6.5004	6.556	6.9163	7.0278	6.7094	6.6799	7.4754	6.4272	6.3796	7.1476	6.5744	6.2155	6.1009	6.5283	6.7177	6.146	6.6826	7.1366	6.2394	6.3764	6.6824	6.4344	6.9736	5.9514	6.4653	6.7075	6.2442	6.5834	6.188	7.0652	6.1542	7.255	6.3236	6.7909	6.76	5.6379	6.72	6.2855	6.736	6.2432	6.5232
7900658	7.2493	6.5736	7.0585	7.2536	5.5861	6.4768	6.7031	6.5685	6.743	6.7599	6.6606	6.6794	6.6283	6.6746	6.7582	6.4384	5.7496	6.0991	6.4377	5.9733	6.4168	5.9055	6.7203	7.1997	6.2089	6.9866	7.0988	5.8332	6.7994	7.0513	6.3723	6.151	6.6259	7.1762	6.0696	6.6622	5.9275	5.6628	6.0929	6.5512	6.5338	6.3878	6.0638	7.1595	6.4028	7.3064	6.5142
7900683	4.7746	4.569	4.6486	4.709	4.6024	4.8549	4.8953	4.8774	4.7735	4.7008	4.8323	4.9549	4.9875	4.6135	4.7411	4.563	4.9386	4.6214	4.6086	4.4802	4.9248	4.6101	5.1111	5.2963	4.5588	5.5399	4.9452	4.7738	4.4773	4.5707	4.595	5.0505	4.9257	4.6384	4.7095	4.2578	4.7461	4.6399	4.7419	4.6405	4.6226	4.6301	4.7386	4.5313	4.8548	4.9324	4.6133
7900699	6.2467	7.5479	8.5507	6.9779	9.0541	7.5963	7.233	7.8519	5.7963	5.2784	6.5293	7.4755	5.4214	7.2666	8.7757	5.9894	7.66	7.7316	6.404	7.3513	6.7073	7.5768	6.6561	7.4691	6.6747	6.9365	6.7827	7.583	5.682	8.4204	6.8157	7.3763	8.5285	6.5971	9.4302	6.3582	8.7495	5.888	7.2127	7.1846	7.0601	6.9765	7.1264	7.0604	7.1313	7.9091	6.6707
7900710	6.9923	6.9205	6.7573	7.0708	7.1467	7.1515	6.8801	7.0191	6.9447	6.8764	7.0058	7.133	7.196	6.8276	6.9943	6.7367	7.0949	6.977	7.2735	6.9207	6.8371	6.9187	6.8565	7.1793	7.1366	6.5459	6.7557	6.3251	7.2851	7.2823	7.0166	7.4462	6.9814	7.3117	6.9822	7.1272	7.5083	7.2635	7.1425	7.0925	7.2325	7.0906	7.4054	7.3035	7.2358	6.9559	7.0504
7900792	8.95	9.6997	8.8825	9.422	9.3031	9.5866	8.873	9.2549	8.6864	8.8199	9.1484	8.816	9.3233	9.0399	9.7108	9.0193	10.4411	9.2821	7.8701	9.4161	9.3422	9.3647	8.7904	8.6882	8.3746	6.5115	8.5793	9.2468	9.2059	9.4187	9.7475	9.3436	8.5327	9.3457	9.344	8.9976	9.7759	9.524	9.2928	9.5747	9.414	9.3763	9.7738	9.6156	9.55	9.1179	9.4576
7900833	8.0521	8.0059	8.01	7.8848	8.0615	8.0539	7.5165	8.1806	7.6072	7.7614	7.7489	7.9466	7.9867	7.6607	7.7333	8.131	7.8802	8.0199	8.0818	7.9874	7.4696	8.4858	7.369	7.3831	8.1035	7.0077	7.7596	8.2587	8.2754	8.4496	7.9077	8.0865	7.7109	7.9898	8.0843	7.8766	7.8304	8.3318	8.1707	7.8134	7.9472	8.0072	8.2628	8.2299	8.0758	7.7385	8.0622
7900857	6.7173	5.8584	6.2289	6.2362	5.9597	6.3032	6.3957	6.4525	7.6632	7.7796	6.8762	5.9371	6.0229	5.9234	6.2346	6.251	6.7015	5.7037	6.2625	5.8063	5.7303	6.8282	6.4743	5.5879	6.3939	6.0406	6.9658	6.3821	7.2498	6.3677	5.9751	5.8883	6.0135	6.6635	6.2995	6.4829	6.9687	6.5367	6.2011	5.5917	6.3379	6.5998	6.2611	6.9287	5.8393	6.2553	6.0177
7900876	2.7368	2.5916	2.7026	2.9666	2.8382	2.5989	2.7429	2.7658	2.7591	2.756	2.8839	2.7312	3.2218	2.5675	2.542	2.5577	2.6688	2.6131	2.7492	3.1849	2.6214	2.6274	2.7217	2.7024	2.8049	6.0576	2.7679	2.5807	2.6363	3.0327	2.8485	2.7561	2.7675	2.7669	2.5764	2.826	2.6422	2.9736	2.9116	2.7205	2.5974	2.7047	2.9552	2.8985	2.5923	2.9602	2.9156
7900878	5.9696	6.0248	6.1441	5.9062	6.318	6.3483	6.2879	6.5251	6.1974	6.105	6.0268	6.0764	6.1924	6.272	6.5645	5.7419	6.5267	5.7796	5.9436	5.8156	6.2928	6.4043	6.4708	7.0602	5.7734	6.0525	5.96	6.1506	5.9493	6.4084	5.958	6.5169	6.6179	6.324	6.0243	5.9127	6.6265	5.6778	6.3281	6.3236	6.0281	5.8218	6.4346	5.7414	6.3219	6.9078	6.0244
7900888	7.3289	6.9403	7.3966	6.8487	7.6371	7.5003	7.545	7.7249	7.8586	8.0085	7.6818	7.0759	6.517	7.2025	7.7526	6.8339	6.8972	7.6923	6.3459	7.2794	6.9909	7.8297	7.3328	7.5066	6.565	6.3742	7.6986	6.801	7.596	7.9371	7.4015	7.8139	7.4483	7.4794	7.7063	7.0002	7.9712	7.5842	7.5334	7.6073	7.2841	7.4327	7.4807	7.8998	7.7478	7.8536	7.0598
7900911	5.7393	6.2101	6.1194	5.6658	6.3898	6.2923	6.5291	6.6296	6.1325	6.1785	6.2893	6.4581	5.8718	6.2747	6.7521	5.387	6.0513	6.1573	5.3593	6.271	6.2686	6.6063	6.3072	5.9292	5.6381	6.1211	6.2563	6.1543	6.0553	6.6733	6.7844	6.313	6.4017	5.9775	6.88	5.9891	6.406	5.8194	6.3497	6.1452	6.0376	6.1436	5.9039	6.2785	6.3034	6.4126	5.8521
7900922	8.2266	8.8421	9.1814	8.8101	9.6901	8.8743	8.5542	9.2005	8.3429	8.4874	8.2663	8.6706	8.8902	8.7494	9.5709	8.3739	8.6131	8.9668	7.8639	8.8526	8.5979	8.9262	8.2805	8.9056	8.2309	7.5606	8.4636	8.5249	9.029	9.8504	9.1676	9.4413	9.1712	8.8242	9.7805	9.363	9.9651	9.0477	9.0528	9.155	8.9112	9.1544	8.8016	8.6625	8.882	9.5593	8.9579
7900931	8.2075	8.5892	8.6798	8.4333	8.9147	8.6906	8.4443	8.6131	8.479	8.4233	8.4214	8.38	8.6965	8.6124	9.5959	7.834	8.7255	8.5823	7.4201	8.1261	8.4669	8.6632	8.682	8.848	7.4343	6.5529	8.4197	8.1715	8.5018	9.2051	8.4477	8.795	8.2148	8.6686	9.112	8.6625	9.7122	8.3952	8.5866	8.1322	8.4604	9.1884	8.3842	8.4452	8.479	9.087	8.3576
7900944	5.6968	5.9121	6.0277	6.1203	6.404	6.0187	6.0863	6.4046	6.153	6.068	5.8737	6.0588	6.7623	5.9271	6.4705	6.688	6.4481	5.5982	5.6921	5.7133	6.1203	6.5933	6.0576	6.2343	5.6083	5.6769	6.0729	6.3124	6.195	6.3868	5.8827	6.1811	6.0733	5.8249	6.4937	6.7254	6.121	6.6359	6.2283	5.8295	6.2209	5.8268	5.8325	5.6448	6.189	6.5012	6.0132
7900957	4.8825	4.8075	5.025	4.7545	4.74	4.6842	5.1069	4.6829	5.0381	4.5664	4.7477	4.9171	5.0834	4.9327	4.9374	4.6002	4.9711	4.669	4.3681	4.6895	5.1187	4.7849	4.9282	5.2469	4.3577	6.8266	4.8891	4.9548	4.8126	4.6439	4.6981	4.906	4.8554	5.0205	4.4672	4.4567	4.9987	4.2066	4.6838	5.1353	4.8013	4.7404	4.632	4.7084	5.1207	5.0812	4.7334
7900962	7.0125	7.092	7.2012	7.1001	7.1147	7.1223	7.1395	7.3656	7.4275	7.4699	7.3129	7.2204	7.4503	6.7281	6.8067	7.213	6.6929	6.8913	7.2964	6.8225	6.8574	6.8084	6.5723	6.6149	7.1164	5.7233	7.2103	7.1419	7.6579	7.3515	7.0766	6.7967	7.1579	7.5287	7.4485	7.1428	7.3179	7.2595	7.0183	7.0557	6.9883	7.0422	7.3223	7.174	7.1477	6.8219	7.0315
7900977	2.6054	2.6233	2.4075	2.5279	2.7791	2.6107	2.5457	2.5271	2.6779	2.3654	2.4747	2.582	2.7269	2.5393	2.4612	2.3734	2.435	2.4578	2.4661	2.5448	2.7787	2.6743	2.895	2.655	2.5083	6.2125	2.5653	2.4253	2.3911	2.3589	2.4805	2.6465	2.4713	2.5536	2.6858	2.564	2.7236	2.4064	2.6693	2.4737	2.3953	2.5164	2.7471	2.6092	2.8393	2.5872	2.5286
7900979	7.3868	7.2908	7.2996	7.3236	7.6917	7.2733	7.2243	7.2698	7.2562	7.353	7.1899	7.0979	7.2331	7.1323	7.3236	7.4128	7.4256	7.1524	7.311	7.467	7.1752	7.3189	7.3873	7.1846	7.3062	7.083	7.2529	7.3422	7.1912	7.5551	7.3607	7.0294	7.4012	7.3129	7.6776	7.1549	7.5856	7.3017	7.3033	7.2641	7.4102	7.3151	7.2946	6.9047	7.0242	7.2695	7.2326
7900999	5.0606	4.7339	4.7659	5.0571	5.1548	4.881	5.1884	4.8015	5.1027	4.8072	5.1831	4.8877	5.2294	5.0947	5.0356	6.4666	5.3042	4.823	5.1541	4.7026	5.4301	4.6339	5.2229	5.0208	4.9674	7.1584	4.977	4.9663	4.9118	4.5296	4.8145	5.1365	5.1239	5.077	4.5641	4.7897	4.6994	6.3237	4.6289	5.0704	4.748	4.7645	5.161	4.444	4.6218	4.531	5.1393
7901010	5.1751	5.9674	7.0476	5.3495	7.6812	6.6783	5.2769	6.5284	4.3013	4.5368	5.414	6.1227	4.4461	5.724	6.7044	4.8043	6.7442	6.5108	5.4339	5.6717	5.5863	6.653	5.2042	5.8249	5.5486	6.1345	5.3782	6.6337	4.6972	7.2041	6.0922	6.2719	6.4644	5.9037	8.5232	4.9595	7.3516	4.7861	6.2237	5.6978	5.5746	5.9992	5.8165	5.9155	5.5778	6.866	5.4094
7901036	2.8488	2.8964	2.9609	2.8831	2.9461	2.6469	2.9959	3.0244	2.7949	2.9343	2.8567	3.0172	3.1583	3.0244	2.6878	2.6569	2.7625	2.7921	2.7142	2.7213	2.927	2.8258	2.9318	2.7578	3.1385	5.4352	2.7151	2.8867	2.74	3.0396	2.9299	2.853	3.0369	2.7162	2.7445	2.9121	2.6549	2.9013	2.8736	2.9996	3.1632	3.0066	2.8964	3.0002	3.2095	2.9171	3.0362
7901038	10.8622	10.8177	10.8226	10.9871	10.6538	10.4294	10.6008	9.9753	10.2599	10.1295	10.7182	10.06	10.5578	11.0475	10.6865	10.7543	10.9086	10.8776	11.0656	11.0435	11.2894	10.9622	11.0659	10.7151	11.2458	5.5098	10.6391	9.9689	11.0522	10.5105	11.2852	10.9377	10.4949	11.0165	10.8721	10.9995	11.6317	10.8982	10.7761	11.0755	11.0437	10.8459	11.0324	11.1441	11.0972	10.6861	10.6418
7901046	7.4528	7.7965	7.4646	7.967	7.1973	7.3012	7.5965	7.4468	6.9618	7.3716	7.4529	7.164	7.4709	6.964	6.5993	6.6385	7.6984	7.0805	7.4322	7.6906	8.2017	6.8229	8.1564	8.0644	6.7057	6.5237	7.1006	6.6408	6.9506	6.7974	7.3815	7.2324	7.4415	6.6345	7.023	7.3058	8.0247	7.5689	7.8324	7.8075	7.6175	7.5028	7.3409	7.6319	7.4526	7.2568	7.642
7901048	8.5321	8.9166	8.7366	9.499	8.654	8.8957	8.7597	8.6526	8.3944	8.4913	8.6873	8.4978	8.8518	9.1179	8.8345	9.3138	9.7935	9.2033	9.7904	8.6425	10.1284	9.1761	10.084	10.0788	9.4399	6.4347	8.5072	8.3411	7.8249	7.9387	8.255	8.3155	8.4925	7.7373	7.973	8.7212	8.7839	8.6403	8.7482	9.0219	8.5101	8.5634	8.789	8.7132	8.7508	8.4136	9.0188
7901050	5.925	6.3323	6.6058	6.3429	6.6345	6.8859	7.0487	6.412	5.9364	6.1701	6.4286	5.7721	6.2935	6.3719	6.1136	5.3474	5.9358	6.9224	6.5025	6.5308	6.1999	6.7963	5.7255	5.7524	6.7189	5.7521	6.0264	5.6143	5.533	5.6117	6.3588	6.0713	5.93	4.9663	6.0912	6.3193	6.8258	6.114	6.338	6.6153	6.3666	6.0789	6.0617	5.8261	6.3	5.9643	6.2384
7901052	4.6996	5.8898	4.8018	4.8407	4.9688	5.664	5.7375	5.4525	4.3886	5.35	5.0626	4.3922	4.2506	5.7779	4.3648	3.7676	4.1313	6.0107	5.7339	6.098	4.729	5.7456	4.7605	4.0715	5.6857	5.6299	4.4481	3.5229	5.0105	5.5761	6.8316	5.482	5.0334	4.5205	5.2673	5.9738	6.845	5.9618	6.1076	6.0396	6.0097	5.3859	5.2845	6.2449	6.0473	5.5157	5.4312
7901054	6.8457	6.7405	7.0915	6.3561	7.3141	8.2785	8.9879	7.4292	6.7	6.6235	8.6796	7.3862	5.5079	7.5831	8.4176	7.0043	7.3535	7.9582	6.9865	7.275	8.1989	7.4835	8.5005	8.0375	6.8338	4.648	7.4722	6.755	6.3014	8.2139	8.6241	8.0943	7.4315	7.5549	7.1374	7.6615	8.3112	6.8728	8.0991	8.1517	8.2862	7.46	7.0575	7.2311	8.2551	7.756	7.8
7901071	3.0308	2.6559	3.0598	2.8821	3.0953	3.261	3.2379	2.9474	3.1606	3.0349	3.1363	3.0482	3.546	2.9124	2.9345	2.9065	3.3456	2.9352	2.739	2.6638	3.0739	3.1159	3.2916	3.2356	2.7452	5.2069	3.3269	3.1743	2.8821	3.0303	2.996	3.0551	3.0574	3.3041	3.0316	3.0797	3.0133	3.2595	2.7707	3.1829	3.2724	2.7733	3.0415	3.3906	3.778	3.1257	2.8426
7901073	7.9756	8.1809	8.2013	8.297	8.2244	7.3904	7.862	8.5913	8.1507	8.5887	8.0837	7.6226	8.3777	7.7043	7.6872	8.0194	7.9888	7.9489	7.7954	8.0098	8.2322	7.8065	8.0576	7.7722	7.7855	7.3425	8.2053	7.772	8.3712	8.4612	8.1344	7.746	8.0753	8.3086	8.3187	8.0872	8.5174	7.9814	8.0113	7.9392	7.9584	7.9393	7.9622	8.2454	7.9543	8.2204	7.8001
7901087	5.164	5.0462	5.1732	5.3638	5.365	5.3029	5.9089	5.3011	5.4462	4.75	5.4963	5.5185	5.4154	5.3632	5.3725	5.2824	5.711	5.2488	5.1854	4.8431	5.9688	5.3255	5.6033	5.5893	5.0224	6.7599	5.6313	5.7205	5.2409	5.1976	5.1761	5.5764	4.7662	5.2009	5.4844	5.0715	5.9197	4.6079	4.9388	5.3056	4.826	4.8339	5.481	5.2362	5.1177	4.8776	4.9677
7901091	6.2996	6.5598	6.8555	6.761	6.8229	6.1812	6.7565	6.8865	6.8481	6.8574	6.582	6.426	6.7464	6.5126	6.36	6.5008	6.403	6.7578	6.7671	6.679	6.279	6.2888	6.3362	6.1758	6.6091	6.796	6.5285	6.5112	6.7587	6.679	6.7894	6.6483	6.1106	6.6307	6.647	6.7881	6.5577	6.5594	6.4371	6.2225	6.8302	6.5164	6.4715	6.4316	6.1741	6.0282	6.3484
7901102	5.7898	5.8502	5.5822	5.9803	5.9701	5.3577	5.4125	5.72	6.0729	6.249	5.6194	5.9282	6.183	5.4603	5.659	5.4827	6.0112	5.4222	5.6222	5.4704	5.4967	5.4421	5.7435	5.5903	5.4648	5.1481	5.9183	6.0305	6.3497	5.9145	5.4575	5.8416	5.7816	6.0597	6.092	5.688	6.2105	5.9044	5.7313	5.7372	5.7145	5.4746	5.8611	5.9088	5.6855	5.6084	5.6746
7901110	8.6539	9.1777	8.7744	9.2315	8.7903	8.4437	8.4751	8.6741	8.1061	8.1059	8.8734	8.188	9.0313	8.9682	8.3185	8.9297	7.8559	9.0839	8.0403	9.5553	9.0947	8.4461	8.597	8.0363	8.6561	7.292	8.6571	8.8437	8.6958	8.2778	9.3984	8.5154	8.3648	8.679	8.3722	9.1765	8.2675	9.1758	8.6166	9.1303	9.5149	8.8909	9.5691	8.9397	8.9377	8.0745	9.2279
7901123	7.3852	8.0093	8.3943	7.9292	8.2241	8.1316	7.3871	7.6703	7.3062	7.0812	7.3927	7.4389	7.2413	7.2602	7.7137	7.4777	7.7317	7.7987	7.7097	7.8118	7.4978	7.7107	6.8343	7.1118	7.8274	4.309	7.3831	8.0281	7.1754	7.3302	7.5112	6.8061	7.8038	7.3533	8.1261	7.4442	7.5876	7.2508	7.6364	7.6763	7.5633	7.6054	7.5221	7.5438	7.4534	7.5552	7.9996
7901135	7.6151	7.9878	7.793	7.8598	7.9679	7.7372	7.6889	7.9596	7.4692	7.4033	7.8437	7.6875	7.1021	7.7736	8.1139	7.5236	8.4062	8.3808	7.6863	8.1546	7.8033	8.362	7.7817	7.8709	7.891	6.0615	7.7717	8.1619	7.2203	7.7758	8.1506	7.7158	7.6601	7.9462	8.2881	7.5794	8.5054	7.4799	7.4168	7.8415	7.4439	7.5998	7.8218	7.6685	7.7816	7.8892	7.6811
7901140	7.5594	6.6562	7.2343	6.7708	6.8148	7.4622	7.2822	6.882	7.6567	7.7899	7.5179	6.7783	6.9347	6.9533	7.478	7.1955	7.0144	6.8926	6.474	6.7508	6.8743	7.367	7.3331	7.1988	6.5856	5.8159	7.4956	6.9711	7.6443	7.2047	6.8994	7.0218	6.6721	7.3623	6.7201	6.9074	7.4243	7.1709	6.9706	6.7441	6.8641	7.2483	6.8923	7.5083	6.8317	6.7099	6.9151
7901175	4.8092	5.656	5.6844	5.9634	9.8213	7.2692	5.1358	7.2147	6.759	8.3267	5.4819	5.085	10.0375	6.3282	9.0397	11.9577	8.649	6.105	5.5823	6.657	5.6682	8.5758	5.5592	4.8497	6.0491	5.7279	7.247	5.9495	10.4798	8.8134	6.1922	5.3983	6.0817	5.0775	6.8612	11.3864	7.3437	12.2209	9.6728	5.6724	9.2095	6.6363	5.1079	5.6348	5.8759	4.5885	7.8591
7901187	6.4772	6.1568	5.8912	6.5623	5.7319	5.9341	6.1915	5.792	6.1885	5.9445	6.6476	5.9367	6.813	6.0872	6.0226	6.4146	6.1561	6.1728	5.9266	6.2291	6.3705	5.8725	6.3628	6.4013	6.0067	7.766	6.1903	5.8642	6.1268	5.8926	6.3872	6.3369	5.8755	6.2411	5.6575	6.1511	6.6026	6.2803	5.9624	6.3986	6.074	5.8047	6.3458	6.4087	6.3692	5.5847	6.3294
7901192	4.9753	5.3144	5.9383	5.2913	6.082	6.2235	5.4723	5.9322	4.7793	4.8567	5.0563	5.5355	4.5883	5.4924	5.7179	4.4181	6.122	5.778	4.9363	5.311	5.0284	6.0285	4.7972	5.453	4.7888	5.9873	5.2124	6.0089	4.4507	5.8259	5.1399	5.5558	5.5548	5.3185	6.4913	4.5218	5.8134	4.4595	5.7839	5.305	5.1756	5.3335	5.3627	5.2834	5.5942	5.6507	5.2687
7901212	6.3226	6.8342	7.2103	6.7473	6.7299	6.5995	6.7391	6.3124	6.1535	6.492	6.5992	6.2614	7.1828	6.3136	6.4761	6.169	7.413	7.1647	6.5619	7.0579	7.6232	6.9079	7.3852	7.5979	6.7062	7.3715	6.6455	6.2852	6.4601	6.1508	7.2553	6.7626	6.528	6.8024	6.605	6.3381	7.1222	6.7765	6.6827	7.0202	6.86	6.5631	6.3435	7.0564	6.9099	6.3164	7.1199
7901219	7.1196	7.4807	7.4372	7.7118	7.8033	7.7776	7.676	7.731	7.5113	7.2818	7.5096	7.4199	6.9481	7.3071	7.6075	7.4096	7.1194	7.5816	7.5813	7.4936	6.9787	7.7416	7.2526	6.7598	7.675	6.0165	7.4476	7.4638	7.8375	7.9693	8.2924	7.7568	7.0223	7.5578	7.7858	7.5751	7.763	7.7603	7.7579	7.1183	7.5814	7.5509	7.4964	7.6435	7.5849	7.5228	7.5017
7901227	2.9612	3.2168	3.2796	2.7974	3.1261	2.9277	3.14	2.8514	2.8433	3.1437	3.3975	3.0095	3.155	3.157	3.132	3.1418	3.2707	3.3147	3.0937	3.0947	3.3706	3.2624	3.3982	3.5454	3.1597	6.0481	3.0176	3.0052	3.1563	2.9384	3.1639	3.254	3.1337	3.1635	3.0505	3.5656	3.1426	3.2973	3.067	3.4352	3.4009	3.018	3.2283	3.3248	3.03	3.0111	3.0554
7901229	6.3209	6.4716	6.2497	6.6368	6.974	6.2041	6.2841	6.8864	6.4882	6.5875	6.568	5.8908	7.3442	6.1919	5.9835	6.5502	6.2481	6.2558	5.6592	6.462	6.1966	6.4271	6.0012	6.209	5.9673	5.9061	6.4297	6.0521	7.1204	5.8936	6.2962	6.5383	5.4831	6.2249	6.5019	7.59	6.8172	6.86	6.5574	6.5831	6.8749	6.2129	6.7831	6.1923	6.1894	5.3364	6.3995
7901247	6.1547	6.3492	5.9203	6.1351	6.0072	6.3652	6.3559	6.3916	6.1195	6.1294	6.2893	6.2764	6.2282	6.0448	6.027	6.2631	6.406	5.9409	5.8785	5.8632	6.5157	6.2626	6.4643	6.4673	5.8019	6.781	6.4383	6.3063	5.8752	5.9028	5.9437	6.2415	5.9807	6.088	5.8209	5.7056	6.232	5.6086	5.9019	6.2695	5.8465	5.935	6.2005	6.1152	6.1374	6.3385	6.0644
7901253	4.1705	4.5514	3.6466	4.5527	4.2746	4.301	4.3228	4.1635	4.1655	4.0535	4.0603	4.1554	4.2567	4.1436	4.2973	3.9763	4.3227	4.2381	4.2008	3.8569	4.6707	4.1625	4.6007	4.7062	4.2359	5.9981	4.7434	4.3514	4.1128	4.1047	4.2831	4.6161	4.5205	4.0584	4.0922	4.1055	4.4722	4.0648	4.0075	4.3615	3.9899	4.2452	4.534	3.9622	4.3035	4.065	4.2657
7901256	7.4011	8.5937	5.1135	8.2505	6.3612	5.3339	6.9773	5.6359	6.6382	6.5943	7.2904	6.0691	5.9638	7.973	5.4948	10.3607	6.9343	7.6519	7.0604	9.016	8.0476	5.6293	7.0733	5.7307	6.2797	7.0551	7.1116	5.8705	6.8082	5.3198	8.3897	5.8862	5.6219	8.1833	5.4571	8.6696	5.1031	10.741	7.0578	7.7217	7.6726	5.3181	9.7662	7.7673	7.0897	5.0493	9.5546
7901272	6.6	7.361	6.8186	7.4867	5.5545	4.3696	5.8223	4.5089	7.872	8.0956	6.4543	5.2961	9.0829	7.2495	4.3729	9.0748	7.0024	7.1037	6.6375	7.6063	6.3681	5.3764	5.8403	5.0108	6.6712	7.1132	7.5473	7.667	7.7227	4.4997	7.1622	5.1382	5.2563	7.4511	6.8636	7.4937	5.7388	10.1081	8.0145	6.1543	7.6499	6.493	7.0839	7.2438	5.8423	5.1165	7.7429
7901287	4.8599	4.3807	4.0939	4.5602	3.933	4.321	4.8269	4.071	4.1515	4.6678	4.5408	4.5213	4.369	4.2952	4.7698	6.0618	4.5902	4.8211	4.2946	4.8661	4.7975	4.4544	4.598	4.1732	4.4412	5.9567	4.7748	4.3201	4.7069	3.5794	4.9797	3.966	4.0605	4.0574	3.836	4.6465	4.3489	6.082	5.346	4.6634	3.914	3.7993	4.9905	4.796	4.1778	3.0877	4.4703
7901293	4.7128	4.9898	4.2547	4.6715	4.7054	4.5939	4.6561	4.4375	4.3323	4.6421	4.5011	4.6048	4.6454	4.4	4.423	4.7973	4.7531	4.3811	4.4388	4.2547	4.2575	4.5452	5.0724	5.2743	3.975	4.5094	4.5141	4.4955	4.4461	4.4471	4.376	4.5499	4.5014	4.3997	3.6927	4.4944	4.3102	4.7369	4.6238	4.1622	5.5316	4.1612	5.1275	4.3287	4.9496	4.3079	4.3326
7901299	9.4848	9.5962	9.222	9.3599	9.2753	8.5197	8.996	8.9948	9.0701	9.4111	9.0297	8.8789	10.0535	9.531	9.2566	9.7734	8.5015	9.9107	9.3472	10.1302	9.2201	9.6335	8.7499	8.643	9.5631	7.1516	9.3574	9.0004	9.4946	9.0302	9.5963	8.8817	8.9759	9.0556	8.8348	10.0094	9.3523	10.0495	9.477	9.5041	9.6228	9.525	9.7357	9.5894	9.3431	9.194	9.8009
7901309	7.8069	7.7788	7.4229	7.8499	7.7497	7.3999	7.9657	7.8126	8.0254	7.5447	7.7739	7.759	8.2084	7.6632	7.5971	7.6452	7.681	7.5685	7.5598	7.5508	8.4935	7.8142	8.0322	8.3352	7.2701	6.3324	7.7161	7.9104	7.5751	7.4893	7.3245	8.0762	7.7613	8.0755	7.2822	7.478	7.5501	7.2047	7.5623	7.9454	7.6705	7.497	8.0156	7.5525	8.1058	7.7145	7.6594
7901311	5.1572	5.0242	4.8697	5.3218	5.0793	4.9674	5.6692	5.2367	5.3183	4.9364	5.224	5.2677	5.6971	5.2642	5.218	4.9269	5.2832	4.936	5.0307	4.7067	5.0125	4.9193	5.6208	5.6943	4.8931	6.1703	5.2005	5.3199	4.9994	5.0897	4.8934	5.6855	5.1393	5.236	4.8858	4.8004	5.1957	4.8104	5.2581	5.2369	5.0269	4.8585	5.5094	4.7273	5.2937	4.8655	5.0785
7901314	5.3145	5.2225	5.3327	5.2665	5.0353	4.9851	5.5217	5.2394	5.2139	5.0932	5.2963	5.3036	5.2176	5.3153	5.0497	5.583	5.6946	5.0433	5.2635	5.1998	5.1933	5.0394	5.3717	5.3179	5.3556	6.5044	5.3418	5.5054	4.7981	4.8272	4.8467	5.0795	5.0358	4.9851	4.6143	4.904	4.8927	4.5235	4.7039	5.3609	4.7483	5.1658	5.0842	4.6755	4.2934	5.1848	5.0403
7901316	4.4615	4.0346	4.073	4.4923	3.8805	4.0856	4.2855	4.0601	4.2167	4.2108	4.287	4.3667	4.5724	4.43	4.435	4.1913	4.4683	4.171	4.1631	3.8918	4.5145	4.3218	4.4547	4.1328	4.0746	5.9151	4.439	4.5363	3.7141	3.9928	3.6984	4.1616	4.2642	4.3047	3.8491	3.6739	3.8333	3.802	4.1132	4.1657	3.8062	3.8825	4.6306	4.0222	3.948	3.6692	4.1046
7901334	2.3426	2.5178	2.562	2.5123	2.4246	2.4146	2.3265	2.3453	2.3118	2.3795	2.4859	2.4855	2.4472	2.3974	2.3467	2.3044	2.4946	2.2471	2.3801	2.3807	2.4983	2.4666	2.4732	2.3629	2.2659	5.6603	2.2867	2.3328	2.4286	2.6586	2.5942	2.3837	2.5051	2.3046	2.2769	2.6152	2.4802	2.7176	2.5042	2.5118	2.7095	2.4688	2.5444	2.6004	2.6083	2.8072	2.4288
7901336	7.3548	7.0588	6.1944	6.5266	5.7559	5.7217	7.2531	5.9341	7.7287	7.9578	7.5474	5.2746	6.8941	6.697	6.7919	7.1051	5.4256	6.6991	7.5587	7.3205	7.32	6.4812	6.5012	5.0257	7.5851	6.2374	7.3232	7.5163	7.5796	6.285	6.5511	4.7884	5.4879	7.2761	5.9981	7.4438	6.4447	6.7538	6.2273	7.6684	7.0832	6.3367	6.4811	7.121	7.6612	5.4285	6.924
7901338	2.9629	3.0914	2.9972	3.0146	2.8349	2.7008	2.6483	2.8428	2.6242	3.0401	2.7144	2.7162	3.0864	2.8063	2.8442	2.8225	2.9437	3.0386	2.913	2.9628	3.1731	2.9269	3.0245	2.9302	2.8636	5.3398	2.7282	2.8464	2.993	3.175	2.7998	3.2133	2.9183	3.087	3.1918	3.2386	3.1302	3.0869	3.2808	2.8566	3.3481	3.0829	2.8149	2.918	2.9851	3.3983	3.3232
7901340	3.7742	4.1296	3.568	3.5465	3.5573	3.8968	3.9674	3.9266	4.3888	4.095	3.931	3.8928	4.0126	4.0221	4.264	4.0194	4.0163	3.7893	3.8021	3.4821	3.2463	4.1505	3.9581	3.9585	4.1795	6.6391	4.03	4.1377	3.4318	3.6661	3.7353	4.0227	3.7122	3.4111	3.6957	3.7497	3.8283	3.5717	3.3771	3.9441	3.573	3.5916	3.9554	3.0734	3.5648	3.3482	4.012
7901342	3.2916	3.2848	3.193	3.2236	3.0523	3.2034	3.4248	3.2686	3.1632	3.0144	3.2753	3.0926	3.4218	3.2961	3.1897	3.1805	3.207	3.1936	3.048	3.0931	3.638	3.1123	3.466	3.6981	2.893	5.7062	3.1593	3.1609	3.3097	3.1811	3.1055	3.5217	3.2235	3.2696	2.9355	3.0846	3.2689	3.2861	3.1998	3.3168	3.2753	3.3135	3.6727	3.3674	3.4069	3.6119	3.3072
7901357	7.5241	7.3994	7.3474	7.071	7.1836	7.4704	7.6426	7.2361	7.4204	7.5475	7.1921	6.9914	7.2519	6.4028	7.2292	6.6699	7.0229	7.2471	7.1183	7.4433	7.0289	7.3098	6.4469	7.1239	7.0773	5.8966	7.1023	7.1156	7.1041	7.8397	7.7494	7.8421	7.4781	7.3013	7.6463	7.0777	7.1875	6.8894	7.167	7.482	7.4549	7.4172	7.2401	6.9859	7.1568	7.551	7.1926
7901359	2.2499	2.5	2.4153	2.1757	2.2695	2.41	2.4788	2.3861	2.275	2.3653	2.3954	2.3218	2.3428	2.4245	2.2798	2.2353	2.3106	2.2818	2.4315	2.4125	2.29	2.3844	2.374	2.4483	2.3523	6.3694	2.4021	2.3083	2.5288	2.3685	2.408	2.7394	2.3355	2.2814	2.3895	2.3955	2.6549	2.5526	2.3901	2.4498	2.4991	2.4388	2.3551	2.5612	2.6902	2.6793	2.3242
7901361	2.6573	2.527	2.5798	2.4542	2.8576	2.9699	2.925	2.3731	2.3392	2.3452	2.508	2.7135	2.7217	3.0063	2.6277	2.3467	2.6206	2.823	3.1332	2.8248	2.7001	2.2926	2.5123	2.3287	2.361	3.7504	2.9645	2.5317	2.3573	2.4668	2.422	2.8899	2.5054	2.7623	2.276	3.3726	2.5142	2.7368	3.1431	2.7269	3.7132	2.1734	2.9021	2.5635	2.4167	2.5179	2.3912
7901363	5.0371	4.9342	4.8673	4.898	5.3615	4.8389	5.0863	4.7882	4.591	4.5262	4.9865	4.8126	4.8022	4.649	4.4397	4.7846	4.9858	4.6455	4.7647	5.1318	5.0446	4.5653	4.6588	4.8835	4.9495	5.4312	4.7116	5.1763	4.4527	4.7102	4.5426	5.1113	4.6227	4.4751	5.0247	4.5097	5.0187	4.4503	4.8775	5.1646	4.7674	4.7147	4.8029	5.1011	4.8757	4.8243	4.89
7901374	2.5312	2.502	2.6721	2.4241	2.5996	2.8126	2.8043	2.9508	2.7887	2.6664	2.7347	2.6322	2.5237	2.6551	2.6745	2.5547	2.6343	2.5103	2.7396	2.7869	2.5175	2.9128	2.5451	2.7068	2.5648	6.538	2.5826	2.6911	2.5509	2.6273	2.6572	2.9741	2.5808	2.6472	2.5312	2.7386	2.8258	2.6471	2.5322	2.4395	2.7066	2.5496	2.514	2.7388	2.7626	2.6253	2.4985
7901376	8.4639	8.1947	7.7417	7.9456	7.9802	8.0108	8.2843	7.9493	8.0688	8.2031	8.2279	8.0578	7.7804	8.7347	8.1002	7.9554	7.8671	9.1634	7.9211	8.5346	8.4535	9.0372	8.2822	8.6664	8.1139	5.8902	8.0437	7.2449	8.2032	8.2425	8.7458	8.6533	8.1739	8.2562	8.1943	8.3033	8.7209	8.1493	8.1627	8.8373	8.8706	8.2015	8.4695	8.7897	8.9809	8.4008	8.4172
7901383	2.6492	2.6769	2.7377	2.5976	2.6605	2.9063	2.8104	2.813	2.6731	2.7277	2.6265	2.8296	2.643	2.6716	2.8209	2.4952	2.6797	2.679	2.6389	2.622	2.4311	2.6267	2.8114	2.6766	2.4746	6.0346	2.6565	2.5091	2.6988	2.5139	2.728	2.574	2.5986	2.6037	2.7924	2.4979	2.5523	2.5976	3.0327	2.6032	2.8968	2.6673	2.3863	2.7687	2.8371	3.4499	2.8159
7901385	8.0283	8.0286	8.3396	7.9429	8.2217	8.4863	8.0043	7.9433	8.3362	8.2852	8.0344	7.8726	8.1264	7.6128	7.9376	8.2517	7.7943	8.1253	8.5607	8.0778	7.0732	7.9095	7.2504	7.4559	8.1995	6.9164	8.1274	7.9806	8.4234	8.117	7.9979	7.3407	8.0279	8.15	8.2904	8.411	7.7258	8.205	8.2734	7.9991	8.3972	8.4552	7.7839	8.0192	7.9581	8.0753	8.1138
7901416	3.2014	3.0908	3.154	3.2264	3.4459	4.2287	3.9686	3.9388	3.8101	3.7364	3.8087	3.911	3.4971	3.7612	3.6799	3.7133	3.8184	3.6304	3.7022	3.2846	3.1995	3.2711	3.5012	3.6779	3.375	6.694	4.2383	4.0415	3.1917	3.1866	3.1278	3.2623	3.7226	3.1021	3.4997	3.2067	3.0964	3.0215	3.4095	3.2717	3.4231	3.1218	3.6766	3.4589	3.3915	3.0216	3.2492
7901418	8.4899	8.4244	8.5906	8.3501	8.624	8.5456	8.4105	8.525	8.2642	8.3569	8.5303	8.1848	8.1289	7.9996	8.3822	8.0303	7.6815	8.8869	7.9819	8.8392	7.9083	8.8246	7.7867	7.8403	8.3825	6.2459	8.4426	8.0457	8.3025	8.3338	8.7551	8.3014	8.4227	8.2677	8.8588	8.4693	8.6072	8.3729	8.4827	8.8352	8.5604	8.709	8.4102	8.6171	8.686	8.6245	8.7601
7901426	6.5687	5.9557	6.1551	5.82	6.8254	6.0358	6.1186	6.2993	6.2943	6.4925	6.4293	6.0549	6.1916	6.1659	6.3755	5.9641	5.899	7.0498	5.5799	6.5274	5.9809	7.2427	5.8708	5.9041	5.7882	6.2073	5.8856	5.5428	6.6153	6.4958	6.4524	6.1561	6.1843	6.493	6.6546	6.7678	6.5789	6.4568	6.0986	6.5492	6.2572	6.3172	6.0207	6.529	6.448	6.1771	6.1607
7901443	6.3527	6.445	6.3365	6.3089	6.3621	6.6452	7.0006	6.6599	6.8153	6.7895	6.4171	6.5119	6.6258	6.6891	6.3363	6.0607	6.5257	6.4208	6.0693	6.5355	6.628	6.3228	6.7484	6.6438	6.213	5.4498	6.6028	6.5444	6.1761	5.9821	6.1831	6.8985	6.3913	6.1321	6.4302	5.9003	6.4613	6.1247	6.2321	6.1686	6.7093	6.0551	6.6292	6.4439	6.5171	6.4172	6.3222
7901445	7.5542	7.4877	6.5325	7.1934	6.6731	6.8569	7.6503	7.3171	6.8657	7.1982	7.3801	6.8094	7.4053	7.0667	6.8209	6.8103	6.828	7.1313	7.0489	7.3596	7.4944	7.0814	7.3656	7.5239	6.8	6.0984	7.3294	6.8259	6.8726	6.5559	7.0106	7.2338	6.7979	7.3939	6.3889	7.3153	7.032	6.6018	6.9098	7.713	7.3513	7.1206	7.5655	7.2131	7.7011	6.9597	7.1781
7901447	8.3314	8.4847	8.4225	8.4545	8.7369	8.4139	8.4035	8.1932	8.1115	8.0951	8.3723	8.2274	7.931	8.6273	8.5072	8.3569	8.5161	8.7287	8.7168	8.709	8.4494	9.1019	8.5838	7.7633	9.0141	6.0989	8.1929	7.849	8.519	8.7094	9.0436	8.1085	8.1606	8.52	8.732	8.2926	8.2721	8.414	8.3292	8.3202	8.351	8.3361	8.4955	8.5865	8.5016	8.0537	8.2167
7901460	5.9343	6.2841	7.4961	6.3812	6.2026	6.0914	5.5776	5.9881	6.3792	6.2372	5.8838	6.1512	5.6696	5.4878	5.7286	6.0561	5.2288	4.842	6.5234	5.8487	5.7684	6.4317	5.6183	6.266	6.372	5.4314	5.9146	6.4742	6.8731	6.705	5.5458	5.8387	6.1372	5.9875	5.7171	6.214	6.4831	5.6083	6.3484	5.1053	5.8921	6.5353	5.6045	6.3369	5.1943	5.6489	5.8403
7901466	4.3289	4.3526	4.2638	4.2895	4.1937	4.1565	4.2569	4.1462	4.5369	4.2323	4.284	4.7051	4.9298	4.5905	4.4595	4.5444	4.6422	4.3803	5.8951	4.4447	4.955	4.1548	4.5008	5.1279	5.3721	5.5699	4.6231	4.3751	4.5348	4.1452	4.0037	4.4752	4.5447	4.5989	4.3589	4.0204	3.9394	4.0196	4.1362	4.5112	3.9517	4.0756	4.4018	3.9972	4.1275	4.1157	4.6607
7901477	4.8667	5.2346	4.717	4.9302	5.1309	5.3498	5.292	5.2075	5.4253	4.956	5.3661	5.5097	5.3624	4.8768	4.9845	4.9146	5.1585	5.0149	5.1923	4.6668	5.261	4.8273	5.1062	5.4614	5.1987	5.9125	5.5114	5.337	5.0606	5.0332	4.8157	5.0077	5.2878	4.8802	4.6917	4.487	4.8874	4.4048	5.3312	5.2423	4.969	5.0197	4.5073	4.9181	4.9024	4.7855	5.3299
7901479	8.5727	7.7469	8.1471	7.7259	7.6281	7.4638	8.0645	7.7484	9.0221	9.099	8.7811	7.601	7.2481	7.8067	7.9516	7.7033	7.0468	8.0633	8.0242	7.9041	7.494	8.225	7.9634	7.179	8.0985	6.2296	8.7658	7.1233	8.6572	8.254	8.2257	7.9627	7.3251	8.4575	8.0812	7.7471	7.9292	7.9307	7.955	8.2392	8.212	8.0055	7.908	8.4628	7.8612	7.3418	8.0598
7901495	3.0164	3.0621	2.8737	2.8428	2.6814	2.9733	3.2456	2.8607	2.8115	3.0343	3.152	3.2387	2.9075	3.2097	3.1947	2.8654	3.1737	3.1183	2.9915	2.8702	3.4186	2.7835	3.081	3.275	3.0732	6.0644	3.0554	2.9854	2.9804	3.1996	2.996	2.9882	3.2899	3.3029	2.9184	3.2313	3.2633	2.5528	3.2781	2.8045	3.5002	3.0139	3.0421	3.6123	3.0679	3.0725	3.1454
7901497	4.9265	4.8774	5.7017	4.5602	5.8781	5.9771	5.0243	4.4804	4.6067	4.3141	4.7738	4.9235	4.439	5.146	4.5978	4.5822	4.6808	4.7286	5.3434	4.9244	5.2461	5.9373	4.7251	4.5257	5.3151	6.5031	4.6772	4.747	4.3752	4.4346	4.8322	4.6441	4.7188	5.1934	6.371	4.2954	4.8557	4.5927	4.4569	5.5617	4.9556	4.513	5.171	5.0908	5.1064	4.4599	4.7162
7901513	8.8502	8.7059	8.2223	8.3355	8.3252	7.5816	8.302	8.1898	9.086	9.5031	8.7412	7.433	8.6132	8.4684	8.2082	8.6348	7.4525	8.3344	7.9272	9.157	8.1645	8.1107	8.2908	7.7545	8.4246	7.0066	8.6651	7.4763	8.5684	7.5619	8.0322	7.2172	7.7263	8.433	7.8231	8.8127	8.4391	8.7894	8.265	8.5023	8.4912	8.2068	8.66	8.6301	8.438	7.4734	8.6724
7901535	8.8854	8.0239	6.9383	8.6075	5.7765	6.9547	7.3682	6.1306	8.8648	8.8127	8.2403	6.6397	8.1454	7.1503	6.4192	7.4844	6.163	6.2964	7.1025	6.8161	7.3058	6.5701	7.9159	7.1788	6.8152	6.4059	8.37	6.4337	9.4392	5.6976	7.3412	6.3485	6.1904	9.6212	6.3549	8.5837	6.263	8.3976	7.1246	6.3307	8.1494	8.2846	6.5599	8.2391	6.2704	6.5179	7.3885
7901549	6.6265	6.8522	6.2992	7.1343	6.887	6.1848	6.4329	7.3427	6.7357	6.9322	7.1196	6.4547	6.5178	6.6777	5.9989	6.5801	6.9557	6.8512	6.5705	6.9704	6.9126	6.7603	6.7511	6.6587	6.6359	5.7056	6.8871	6.427	7.4036	6.6817	7.4685	7.1567	6.2407	7.4525	7.0502	7.2086	7.4024	6.7421	6.2125	7.1986	7.2948	6.6617	7.0969	7.1183	7.0353	6.5909	6.6986
7901557	6.1878	6.0732	5.9846	6.2033	6.0837	6.263	6.4993	6.4065	6.4585	6.1404	6.2752	6.3614	6.4772	6.0992	6.1002	6.1365	6.3194	6.1087	6.0728	5.8658	6.2973	6.1197	6.5556	6.7432	5.7722	6.3422	6.6068	6.3826	6.0098	6.1477	6.0826	6.4607	6.2783	6.116	6.0195	5.4917	6.2087	5.727	6.1922	6.1312	6.0945	5.981	6.2555	5.7691	6.4145	6.2354	6.0209
7901563	2.918	3.0554	2.9418	3.037	2.896	2.963	3.0575	3.2891	2.7531	3.1738	3.0454	3.0157	3.0896	3.0207	2.9656	2.6945	2.9211	2.8645	2.6445	2.7314	3.2009	2.9232	3.0537	3.3669	2.66	6.7096	2.8714	3.0038	3.2195	2.9016	2.8988	3.3319	3.1086	2.896	2.9652	3.0588	3.2246	2.9775	3.2804	3.0702	3.2657	3.0277	3.4222	3.4349	3.5414	3.3099	2.8227
7901565	3.4975	3.5967	3.4571	3.7738	3.5807	3.7342	4.0592	3.9745	3.6046	3.5915	3.9071	3.8658	3.7596	3.8424	3.7636	4.0294	3.542	3.5869	3.4922	3.1655	3.6689	3.6902	3.7902	3.7838	3.5787	6.1674	3.6334	3.9234	3.3302	3.4809	3.581	3.658	3.5809	3.3058	3.4025	3.2289	3.318	3.4468	3.5093	3.5088	3.4449	3.3699	3.3765	3.425	3.8151	3.3703	3.5012
7901577	6.8235	7.1778	7.4689	6.9522	7.4943	7.2224	7.2696	7.3792	6.5222	6.282	6.962	6.9153	6.5479	7.5393	8.3144	6.8694	6.8187	7.8191	6.7299	7.136	7.1538	7.9701	7.1497	7.2532	6.6848	6.1977	6.7806	6.9742	6.7236	7.5894	7.5065	7.3417	7.3842	6.9068	7.4895	6.8122	7.3881	6.8186	7.3114	7.2006	6.9198	7.2144	6.9093	7.0506	7.0318	7.3448	7.2033
7901592	6.3709	6.4748	6.3095	6.4063	6.281	5.575	5.7607	6.6117	5.7341	5.8119	6.1906	6.1722	5.7375	5.7128	5.8688	6.3018	6.1058	6.4626	6.5065	6.7697	5.9554	6.3136	5.568	5.6564	6.4609	6.6677	6.4068	6.1602	6.6316	6.827	6.3644	6.1416	6.2079	6.571	6.7633	6.0655	6.1893	6.7472	6.4355	6.852	6.2186	5.99	6.4042	6.3872	6.3305	6.6146	6.5927
7901601	8.9527	8.9735	9.0907	8.8634	9.1758	8.8507	8.8427	9.0725	8.6662	8.926	9.036	8.7726	8.4964	9.0079	9.4063	8.3214	9.3584	9.4135	8.2479	9.0409	9.0291	9.2269	9.2299	9.4632	8.561	6.3593	8.9056	8.7699	9.103	9.357	9.5326	9.2245	9.087	9.4572	9.6792	8.8516	9.7403	8.5148	8.6999	9.2804	8.7241	8.7125	9.1564	9.1915	9.1217	9.121	8.7544
7901611	5.7703	5.2748	5.1524	5.7162	5.5152	5.4984	5.817	5.568	5.8212	5.3804	5.9484	5.7398	5.7679	5.7762	5.8378	6.0096	5.8306	5.5934	5.3835	5.0534	5.4905	5.5523	5.5919	6.0192	5.3801	6.2949	5.9817	6.1003	5.4802	4.8578	5.2558	5.6931	5.4488	5.8225	5.0583	5.0438	5.5633	4.9225	5.4253	5.6513	5.3613	4.9586	5.6827	4.8897	5.7998	5.3672	5.3069
7901613	6.9279	7.3982	6.7597	7.0213	7.3459	6.8624	6.9215	7.1242	6.5811	6.7831	7.0172	6.2404	7.3086	6.562	6.4627	6.5289	6.6288	6.9186	5.9998	7.1533	7.2517	7.2425	6.6382	6.9393	6.108	6.4547	6.8728	6.5129	7.1399	7.0397	7.861	7.6737	7.0045	7.3853	7.1257	7.6145	6.7381	6.9905	6.7988	7.5747	7.7766	6.9484	7.1466	7.058	7.6654	6.3948	6.7675
7901634	6.2178	6.0315	5.9548	6.1509	5.9777	6.0139	6.473	6.4002	6.759	6.8687	6.656	6.0878	7.0025	5.632	5.7454	6.8047	6.011	6.1507	5.9898	5.8908	6.2955	6.9587	6.5768	6.4004	5.9364	5.5923	6.4416	7.0099	6.382	5.9237	6.239	6.1124	5.5874	6.355	5.6118	6.7194	5.6507	6.8962	6.3026	5.9214	6.6377	5.8624	5.972	6.0263	5.8328	5.6332	6.2644
7901662	6.9704	7.1761	7.1257	7.2979	7.6826	7.1635	7.3547	7.9706	7.3522	7.1726	7.3464	7.3814	6.8922	7.2561	7.7413	7.0123	7.1369	7.502	7.0376	7.1149	7.1328	7.5101	6.8887	6.9315	6.8657	6.7748	7.383	7.0739	6.803	7.9734	7.3968	7.1703	7.462	7.2513	8.0635	6.8965	7.8542	7.213	7.2185	7.2539	6.8615	7.0902	7.1033	7.4787	7.2635	7.8115	6.9991
7901675	5.0744	6.0696	4.4899	6.2799	4.8737	4.5744	5.8161	4.6845	4.4623	4.7589	5.2119	5.3057	4.8476	5.8344	4.3814	4.504	4.5227	5.1355	4.3526	7.2004	6.3049	4.4495	5.4706	5.5385	4.7794	5.9361	5.1917	4.5075	4.5996	4.718	6.0706	5.5689	4.8905	6.3517	4.9057	5.3442	4.7525	4.7752	4.7237	5.534	5.8446	4.4313	5.9431	6.103	5.7351	4.9109	5.2872
7901687	6.5948	6.8343	6.1251	6.5955	6.4553	6.6347	7.0936	6.7404	6.9679	6.6094	6.7728	6.717	7.4399	6.5438	6.4514	6.7794	6.6884	6.6759	6.422	6.4143	6.9005	6.7471	6.9779	6.9683	6.3294	7.5014	6.7234	6.7506	6.6709	6.3682	6.1793	6.9763	6.4368	6.9766	6.6196	7.3449	6.9436	6.6526	6.4502	6.8318	6.8497	6.5536	6.8535	6.6888	6.8854	6.57	6.7108
7901691	4.3645	4.5289	4.3211	4.439	4.8645	4.8025	4.7169	4.6764	4.5456	4.7657	4.5421	4.7329	4.8365	4.5345	4.7777	4.5152	4.684	4.4314	4.2355	4.7085	4.8748	4.5038	4.7837	4.6886	4.5094	5.8238	4.5744	4.6621	4.2349	4.5309	4.3451	4.4259	4.7251	4.531	4.3857	4.5162	4.5486	4.4904	4.6245	4.5352	4.7759	4.302	4.5541	4.2429	4.4547	4.3968	4.3059
7901696	6.4032	6.3533	7.4365	6.3993	7.1904	7.1536	6.4529	6.8367	6.534	6.2728	6.5728	6.5615	6.4264	6.5433	6.7925	6.5012	7.2125	6.7799	6.2147	6.1193	6.7818	7.3196	6.6707	6.9982	6.2288	6.1815	6.6071	6.7065	6.0601	6.5916	6.6351	6.7508	6.7143	6.3805	7.2614	6.0004	6.7221	5.8549	6.4533	6.6355	6.3108	6.0712	6.4042	5.6901	6.4962	6.8323	6.3875
7901710	2.2722	2.098	2.4657	2.3357	2.4736	2.5626	2.5004	2.2838	2.4787	2.7896	2.5367	2.8789	2.224	2.6892	2.4726	2.4002	2.0545	2.1894	2.2319	2.2968	2.4166	2.4874	2.3992	2.5176	2.4011	5.8426	2.2644	2.3949	2.0994	2.2869	2.5084	2.4065	2.8551	2.4537	2.5893	2.7971	2.2519	2.469	2.947	2.4993	2.9103	2.3204	2.7146	2.268	2.3783	2.8115	2.5244
7901712	2.6452	2.7022	2.6429	2.5619	2.5237	2.6626	2.7293	2.7531	2.6549	2.6566	2.6702	2.7263	2.9007	2.8203	2.7664	2.7429	2.5236	2.5415	2.6466	2.8146	3.0238	2.8134	2.698	2.9631	2.6554	5.9599	2.7064	2.8305	2.6489	2.8066	2.5286	3.1381	2.9022	2.4864	2.8174	2.5981	2.7816	2.7629	2.7268	2.7388	2.7252	2.7323	2.7955	3.0753	2.8328	2.8391	2.6903
7901714	4.1958	3.9559	4.2122	4.0877	4.1969	4.307	4.3389	3.985	4.3063	4.0367	4.2315	4.2369	4.0931	4.1237	4.3613	4.4328	4.3359	4.085	4.2171	4.2762	4.292	4.2052	4.2307	4.3338	4.2866	5.6451	4.3616	4.4831	4.2305	4.1075	3.8066	4.3701	4.1023	4.4629	3.8906	4.6568	4.0032	4.1045	4.1242	4.3345	3.8987	3.8519	3.9912	4.2159	4.3429	4.0625	4.2834
7901720	7.9357	6.2527	5.4522	5.8278	4.7262	4.8515	7.306	5.2097	9.297	9.1021	8.571	5.2185	7.3082	5.7925	4.8382	7.9361	5.5184	4.4044	4.9926	7.3221	6.5853	4.9104	7.6544	4.4476	5.1044	4.9617	8.4903	4.6591	9.4046	5.0692	7.5062	4.5192	5.6776	7.9221	5.2752	7.369	4.2004	8.1055	6.2258	5.7477	6.6879	5.785	5.0303	7.0358	5.9627	4.4847	5.0834
7901732	3.5363	3.2545	3.1895	3.4222	3.5109	3.4975	3.5601	3.4127	3.5164	3.2003	3.3224	3.4767	3.3866	3.4282	3.4112	3.1994	3.3481	3.3322	3.1826	3.466	3.3524	3.2747	3.4512	3.7155	3.0403	6.0111	3.4206	3.5155	3.0364	3.2727	3.2414	3.4748	3.2577	3.2764	3.2559	3.1713	3.3569	3.128	3.1008	3.3636	3.2516	3.3482	3.3951	3.2034	3.4456	3.4712	3.2594
7901744	4.8079	4.9271	4.9685	5.2421	5.0232	4.8929	4.9994	4.6034	4.9311	4.6137	4.6699	4.8428	5.2677	5.1132	4.9348	4.7688	5.2526	4.9049	4.7169	5.0078	5.3749	4.9651	5.3109	4.9922	4.5422	7.8589	4.8233	4.8958	4.9226	5.0786	4.8575	5.5366	4.789	4.9748	4.7352	4.8818	5.0543	4.9046	4.8857	5.0821	4.9357	4.6275	5.4561	4.871	5.2846	4.9316	5.0971
7901746	8.1141	8.3469	7.7884	8.1082	7.9679	8.1516	8.7655	8.212	8.3377	8.0442	8.2488	8.2472	8.9845	8.1214	7.9847	8.1685	8.2977	7.7745	8.2761	7.9603	8.3322	7.7353	8.7853	8.7514	7.7874	6.8481	8.2841	8.3545	7.7224	7.7542	7.5259	8.2043	7.9346	8.2293	7.6543	7.6553	7.8309	7.7975	8.2884	8.0905	8.2454	7.7409	8.175	7.5328	8.3328	8.2794	8.1188
7901748	6.6496	6.6677	6.3205	6.4496	6.8184	6.007	6.6994	6.8005	7.3685	7.6218	6.8794	6.2877	7.148	6.6388	6.4681	7.5212	6.4356	6.3368	6.609	6.6548	6.4024	5.7916	6.7118	6.3716	6.8301	5.7423	6.7261	6.4547	7.018	6.1462	6.4759	5.8131	6.1907	6.5584	6.5843	7.3938	7.0769	7.1276	6.1864	6.8872	6.8674	6.663	6.6375	7.0601	6.495	6.2065	6.8774
7901765	7.0016	7.0304	7.1927	6.5652	6.991	6.5897	7.7345	6.1991	5.6682	6.154	7.316	7.0283	7.226	7.4813	6.8424	7.7314	4.9817	8.1578	5.8529	7.6033	6.9626	7.9101	6.4674	7.4406	6.319	5.7546	6.751	6.2906	6.7008	6.2176	7.5444	7.3603	7.0505	6.6207	6.7251	7.4052	7.0509	7.5383	7.0985	8.0268	7.5819	6.593	7.4302	7.6309	7.6988	6.7951	7.2429
7901788	9.2185	8.3113	7.5072	8.727	7.234	7.4312	8.3197	6.8926	8.5096	8.833	8.7069	7.0912	9.056	8.4116	7.3628	9.0173	7.2393	8.7973	7.755	8.6825	8.6084	7.3948	8.403	7.0612	8.2472	5.9938	8.5112	6.4988	9.4825	6.9494	9.1777	7.7995	6.4448	9.5112	7.6964	9.2355	7.9976	8.8121	8.0304	8.3416	8.8723	8.0935	8.7096	8.8861	8.3297	7.4653	8.2179
7901802	5.5096	5.3247	5.0674	5.302	5.2136	5.4067	5.8594	5.7244	5.5335	5.5904	5.6532	5.6327	5.5626	5.5196	5.5531	5.658	5.5078	5.3471	5.4313	5.1249	5.6618	5.2712	5.5139	5.6141	5.0181	6.2448	5.5902	5.5594	4.909	5.2497	4.9751	5.4643	5.2769	5.6444	5.3279	4.6933	5.274	4.5411	4.5336	5.1703	4.5716	4.5927	5.5294	4.5861	5.3556	4.6946	5.1042
7901804	8.5598	9.1379	8.3169	8.5832	8.8573	8.7249	8.7822	8.504	8.5057	8.7323	9.1142	8.5654	9.1002	9.0537	8.2354	9.0758	8.0483	9.44	8.304	9.4804	8.845	8.815	8.6666	8.4667	8.6821	6.7979	8.6483	7.6657	8.9293	8.3642	9.609	8.9494	8.1934	8.9899	8.6159	8.9299	8.7612	9.1155	8.3669	9.1947	9.1098	8.5271	9.1706	8.9122	8.9927	8.2882	9.1279
7901852	5.5447	5.7649	5.8443	5.4199	5.7247	6.1835	6.3312	5.6585	5.4052	5.2535	5.9533	5.3481	5.9522	6.3041	5.4297	5.8053	5.392	6.8353	4.9525	6.2346	5.9619	5.8733	5.6027	5.8001	6.1403	5.7653	5.6612	5.0296	5.4385	5.1014	6.5075	5.3558	4.6376	5.8863	5.6794	6.2814	5.9195	6.0132	5.7335	5.8217	5.9944	6.1973	6.1013	5.9247	6.6087	5.6592	6.3238
7901854	3.6284	4.3172	3.3231	4.1783	4.2922	4.0771	4.1265	3.625	3.7421	3.8337	4.3786	4.0516	3.8836	4.5843	4.3021	4.2762	3.9758	4.9284	3.6045	4.778	4.4556	4.3441	4.3886	4.116	3.9156	6.4493	4.0263	3.5915	3.8391	3.5873	3.735	3.8133	3.9429	3.9498	3.9191	4.0548	4.1298	4.5106	3.9674	4.4621	4.0325	4.2291	4.5209	4.1407	4.6837	4.2062	4.5588
7901856	6.0635	6.4055	5.8908	6.1078	6.1372	6.2918	6.2459	5.7482	5.9849	6.0525	6.2186	6.1308	6.0245	6.6165	6.6171	5.986	6.3045	6.753	5.7292	6.3769	6.9259	6.23	6.702	6.7018	6.1547	7.3572	6.1987	5.9739	5.59	5.677	6.3037	5.9814	5.7135	5.6716	6.0141	5.9597	6.3224	5.7327	5.5868	6.3297	6.0174	6.044	6.1932	5.9955	6.2659	5.7863	6.0395
7901858	5.4066	5.7008	5.128	5.9138	5.4414	5.3431	5.3313	5.7017	5.249	5.537	5.6563	5.4922	5.486	5.9063	5.5081	5.3065	5.349	5.6627	4.9805	5.7026	5.5237	5.6642	5.4811	5.4684	5.3742	3.9961	5.3465	4.952	5.3757	5.4297	5.6024	5.6189	5.2273	5.5497	5.4643	5.3379	5.6939	5.4171	5.145	5.548	5.4843	5.239	5.7059	5.7052	5.4795	5.0381	5.4525
7901860	2.7939	2.8943	2.894	2.8674	3.0619	2.9571	2.9676	2.7422	2.7177	2.8482	2.8435	2.9316	2.8679	2.8552	2.8786	2.6853	2.7446	2.7365	2.8626	2.8366	2.9278	2.8309	2.805	3.1443	2.6649	5.8423	2.8286	2.8694	2.8982	2.749	2.7425	3.1274	2.9144	2.6754	2.7912	2.7894	2.8215	2.8486	2.6569	3.0766	3.1232	2.7787	2.8582	3.0202	3.1759	3.0287	2.8811
7901867	7.6894	7.705	7.9392	7.5811	8.4675	7.7547	7.6311	7.6713	7.4364	7.5112	7.6465	7.4063	7.6939	7.927	7.9773	7.7115	7.4991	8.363	8.1441	8.0455	7.2131	7.9824	6.934	6.8332	8.2211	6.7754	7.7304	8.1569	7.3058	7.6233	7.7028	7.0482	7.6737	7.1421	8.3141	7.5484	7.8159	7.5761	7.4108	7.7324	7.5259	7.4207	7.4833	7.6579	7.5802	7.5673	7.8397
7901883	2.4674	2.919	2.9151	2.668	2.7573	2.6408	2.8907	2.8239	2.6942	2.5921	2.6559	2.8817	2.7396	2.4671	2.7893	2.5511	2.6496	2.5575	2.4787	2.5489	2.5399	2.6261	2.7764	2.7045	2.623	6.8195	2.7068	2.7765	2.5187	2.8447	2.7273	2.8922	2.7027	2.7127	2.7605	2.6327	2.6578	2.5406	2.6861	2.5721	2.7431	2.5912	2.8286	2.7299	2.7301	2.8395	2.6045
7901895	5.7359	5.8431	5.739	5.7369	5.8763	5.28	5.0119	5.2012	5.7743	6.1577	5.4337	5.7014	6.0099	5.3339	5.7229	5.8444	5.1407	5.5478	6.8524	6.125	4.761	5.5027	4.656	4.8255	6.7013	5.2007	5.718	5.4086	6.0087	5.8769	5.4339	4.6117	5.5507	5.3143	5.9768	6.1729	5.7333	5.9385	5.5738	5.5535	5.6698	5.6859	5.3459	5.9572	5.4153	5.3257	5.6093
7901911	4.0415	3.5522	3.7708	4.2025	3.9046	3.8065	4.0466	3.8936	3.975	3.7477	4.0376	3.8546	4.0052	3.8328	4.1279	4.1528	4.0223	4.2129	3.8436	3.943	4.2498	3.9319	4.1811	4.3006	4.0519	6.3445	3.8496	4.1146	3.5823	3.9965	3.9122	3.9474	3.971	3.911	3.5883	3.8496	3.9368	3.8522	3.8148	4.4857	3.9081	3.8254	3.9053	3.6549	4.0764	3.856	3.8087
7901913	5.6499	5.5124	5.7453	5.3582	5.3566	5.5409	5.7762	5.7614	5.7299	5.4495	5.701	5.7153	5.9724	5.5075	5.5249	5.253	5.8672	5.3239	5.0795	4.9834	5.9399	5.4408	5.6427	5.9123	4.9104	5.1976	5.6318	5.8581	5.2644	5.6219	5.0757	5.6753	5.6412	5.5115	5.5174	5.4909	5.5798	5.0041	5.2279	5.6591	5.0934	5.3872	5.8495	4.8409	5.7083	5.6519	5.4172
7901915	5.723	6.7374	6.0801	6.3138	6.5891	6.1671	5.4198	6.178	5.359	5.6138	6.0211	6.3262	5.8898	6.5734	6.7582	6.3339	6.7497	6.9285	7.1626	6.8698	6.21	6.7092	6.2239	5.744	7.2499	5.4271	5.962	6.0201	5.8783	6.0494	6.7768	5.6296	6.0164	5.8571	6.6306	5.9546	6.3409	6.3625	6.3695	6.3201	6.2025	6.4736	6.5769	6.5136	6.279	5.627	6.3975
7901931	5.7678	5.3213	5.4195	5.0515	5.6818	4.8125	4.7501	5.1274	5.3004	5.0677	5.1924	5.059	5.2601	4.7722	5.0235	6.4795	5.0528	5.5763	5.6813	5.2671	4.4193	5.8253	4.7399	4.8343	5.7319	6.479	5.073	4.9774	6.2146	5.306	5.0976	4.6213	5.1478	5.1411	5.1093	5.6553	5.0979	5.9494	5.1334	5.1772	5.3959	5.3963	5.0676	5.593	5.1473	5.1596	5.1402
7901948	2.5919	2.3509	2.5479	2.238	2.7255	2.3078	2.3398	2.5341	2.301	2.4962	2.5809	2.6862	2.4168	2.3081	2.4859	2.4028	2.2801	2.2436	2.5177	2.3223	2.1893	2.7002	2.2627	2.1975	2.2717	3.2089	2.2866	2.5345	2.9853	2.6224	2.4565	2.9875	2.434	2.1647	2.6511	2.3713	2.2226	2.4959	2.6828	2.3467	2.4237	2.1771	2.6471	3.0328	2.4585	2.4053	2.6711
7901951	9.5193	8.7167	8.8504	8.2817	8.4867	8.2818	9.18	8.2966	10.9944	10.8794	10.2468	8.3339	8.5106	8.8761	8.8533	8.7011	7.7887	9.0728	8.2964	8.9124	8.7406	9.0189	9.4509	8.2979	8.3224	6.9804	10.3458	8.079	10.3961	8.9283	9.4821	8.1496	8.1427	9.5089	8.7497	9.5862	9.8457	8.4147	8.2702	8.0996	8.8111	8.9736	9.0502	9.4331	8.2874	8.5025	8.6289
7901967	6.2524	6.2533	5.7699	6.0523	5.4924	5.6152	5.9761	5.7117	6.122	5.9632	5.725	6.0466	7.4024	5.1044	5.4398	5.4124	5.9788	4.9263	5.3988	5.4118	6.1795	4.9022	6.516	6.8344	4.9751	3.6049	5.7997	5.7272	6.0796	6.1581	5.1975	6.4838	6.2271	6.1464	5.619	5.8771	6.0732	5.6865	6.0973	6.0249	5.7345	5.8846	5.9902	4.7234	5.8812	5.6832	5.8779
7901969	7.2438	6.5446	6.5658	6.9828	5.6774	6.3016	6.8719	6.0087	6.8265	6.8215	7.1648	6.3557	6.3923	6.6223	5.9633	5.9241	6.531	6.9099	6.5753	6.5982	7.0518	5.3653	6.7366	5.9322	6.4211	6.0012	6.8686	5.7347	6.8768	5.4539	6.4887	6.6219	5.9927	6.8157	7.0893	6.9064	6.5598	6.1856	6.2341	6.9491	6.9511	6.7345	7.5334	7.3132	7.0601	6.3408	6.5077
7901982	2.6404	2.5848	2.6758	2.6437	2.55	2.7297	2.8232	2.8613	3.0604	3.0912	2.7196	3.2043	2.6097	2.6875	2.7773	2.6636	2.8802	2.5366	2.566	2.4574	2.9108	2.8117	2.6877	2.9445	2.5397	6.0761	2.6447	2.7159	2.6672	2.8233	2.5382	2.7858	2.6958	2.7108	2.7757	2.5712	3.0899	2.7574	3.0188	2.7115	2.6371	2.5859	2.7418	2.8986	2.6348	2.8012	2.7361
7901993	7.6773	5.9815	7.001	6.6243	5.8132	7.0557	6.806	6.3521	6.9635	6.7146	6.6827	5.9634	6.7365	6.5375	6.8973	8.0242	5.2277	7.2172	6.216	6.6858	6.0627	6.9202	6.221	6.3542	6.9884	5.2269	6.7218	6.1681	6.9607	6.6629	6.6106	6.2526	5.5292	6.9937	6.6636	7.0947	6.2236	8.1435	7.323	6.7439	6.6511	6.2047	6.5515	7.176	6.9468	5.3842	7.2623
7902023	7.5571	7.2152	7.3165	6.8079	6.6268	7.1239	7.0524	5.8573	8.4867	9.1505	7.8456	5.9166	8.4159	7.1649	7.3596	8.3893	6.4466	7.287	6.644	7.5144	7.2051	7.8371	7.2362	6.3529	7.1176	6.7932	7.1792	6.3918	8.733	5.9816	8.02	6.5538	6.4149	7.7798	6.9578	8.396	6.6221	8.7039	7.6615	7.4634	8.1659	7.0525	7.2605	7.6367	7.4867	5.8688	7.7177
7902036	7.4811	7.6084	6.9971	7.2724	7.0698	7.494	7.7121	7.5438	7.3	7.4048	7.5188	7.534	8.0686	7.0253	7.0143	6.8603	7.3384	7.0828	7.3048	7.1452	7.1707	7.0656	7.3466	7.5292	7.0293	6.0954	7.452	7.4851	6.8534	7.0301	7.1093	7.4449	7.0889	7.2126	7.2247	6.5777	7.2561	6.178	7.1351	7.5269	7.4305	7.2753	7.1293	6.6251	7.4605	7.166	7.316
7902038	7.0461	7.3146	6.9597	7.1509	7.2547	6.9825	7.2222	6.764	7.4941	6.8183	7.2801	7.1645	7.4657	7.2018	7.485	6.9688	7.1445	6.9718	7.0412	6.7661	7.6421	6.8026	7.2772	7.5679	6.9871	6.2579	7.2297	7.49	7.153	7.315	7.0014	7.6814	7.1508	7.4702	7.1878	6.5524	7.3439	6.5505	6.7184	6.8359	7.3639	6.5094	7.4056	6.9138	7.2938	6.8577	6.8326
7902043	4.343	4.2909	4.4561	4.3115	5.7125	4.648	4.3194	4.5754	4.8531	4.3807	4.4784	4.2073	4.692	4.2963	5.2148	4.7725	4.4272	4.9739	4.4622	4.3296	4.5116	4.4527	4.2025	4.4196	4.3393	6.3987	4.5326	4.4323	4.5798	4.8216	4.0921	4.3112	4.5815	4.4954	4.4404	4.712	5.3217	4.1677	4.3011	4.1465	4.2796	4.1799	4.306	4.8539	4.5425	4.6356	4.3078
7902072	2.9585	3.3421	2.9664	3.0431	3.8482	3.2784	3.5954	3.1492	3.322	2.9564	3.0387	3.1538	3.104	2.9278	3.216	3.0155	2.8887	3.1095	3.2438	2.7808	2.7158	2.9005	3.2255	3.106	3.2319	5.9364	3.0221	3.0901	2.8236	3.0446	2.9005	3.2543	2.8031	2.8094	2.763	2.6907	2.9587	2.6127	3.0162	3.05	3.451	2.7801	2.961	2.8656	3.016	3.0193	2.7945
7902074	9.3343	8.2462	7.4591	8.9204	8.4263	7.536	8.1919	8.3586	8.7921	8.3378	8.5319	7.7929	8.4405	8.9713	7.2096	8.9201	6.6276	8.9896	8.3881	8.2413	7.9439	7.8018	8.6196	6.7708	8.8848	6.1284	8.722	6.8178	8.6589	7.7888	9.2517	7.779	7.4481	8.4303	7.1992	9.0734	7.8332	8.6782	7.7393	7.9949	9.087	7.7925	8.2364	8.5073	7.8828	8.0853	7.9866
7902102	3.3506	2.6099	3.1021	3.6746	2.8987	2.8417	2.7852	3.1675	3.475	3.765	3.3634	2.8104	2.8773	3.8983	2.5337	3.3827	2.5487	3.4087	2.9951	2.9904	2.8025	2.9062	3.5351	2.5101	3.5098	6.3598	3.3904	2.793	3.256	2.3918	3.627	2.7873	2.4364	2.9386	2.8012	3.9609	2.6095	3.1341	2.669	3.0311	3.6865	2.7387	3.1157	3.1896	3.2499	3.3068	3.1048
7902104	5.3555	5.9523	6.1804	6.0987	5.6245	7.7127	6.241	6.0889	7.6931	7.3063	5.671	6.9242	6.5462	5.7019	6.9412	6.5227	6.7444	5.2137	6.6344	5.2704	5.8939	6.4514	6.2602	6.3609	6.4696	6.5903	6.3435	7.3216	6.6804	7.5803	5.7571	6.0391	6.7821	5.5584	6.504	6.0197	6.0968	6.3338	7.2215	5.3151	5.8157	6.2255	5.4912	5.616	5.4575	6.9528	5.9092
7902127	5.4849	5.1291	7.2559	4.9645	4.4525	6.224	5.2736	5.9407	5.0674	5.3522	4.9426	5.9453	4.312	4.6253	5.6405	4.8438	5.0884	4.8434	4.523	4.6471	4.4368	5.14	4.6367	6.2395	4.7744	5.6058	5.0061	4.818	5.6209	6.0703	4.6089	5.5781	5.3415	5.011	5.6622	5.0386	5.7755	5.2368	5.5419	4.8797	4.7562	5.4265	4.6022	4.9259	4.8455	6.1536	5.1252
7902158	4.7223	4.4832	4.3704	4.6732	4.4286	4.4541	5.2355	4.8515	5.5582	4.799	4.7432	4.9849	4.5846	4.5995	4.1378	7.4098	4.233	4.1656	4.3361	4.3525	4.6066	4.2405	4.6803	4.621	4.3353	5.45	4.6488	4.4494	4.4408	4.2588	4.4881	4.4125	4.3083	4.4014	4.1957	4.5673	4.259	6.599	4.2708	4.3528	4.4869	4.7627	4.5545	4.251	4.8032	4.4883	4.4668
7902166	7.5788	7.6192	7.8137	7.3376	7.5743	8.0081	7.222	7.7145	7.4282	7.3963	7.2898	7.5965	7.151	7.812	7.8818	7.5781	7.3945	7.7338	8.4125	7.7042	7.2788	7.6419	7.1935	7.3591	8.3585	4.454	7.2613	7.1818	7.3531	7.5048	7.5833	7.2998	7.6905	7.0326	7.9464	7.3795	7.6545	7.6053	7.6942	7.5512	7.3622	7.5799	7.349	7.6899	7.1896	7.8653	7.8551
7902189	2.8914	3.2126	3.1628	3.3334	3.0513	3.3965	2.9434	3.0546	3.2502	3.0934	2.9521	3.3234	2.9075	4.2001	3.12	3.149	3.2028	3.251	4.5292	3.8469	3.2269	3.0976	3.0757	3.2053	4.3029	6.4845	3.3458	3.2666	3.0729	2.9453	3.5722	3.0121	3.3974	2.8677	2.9832	2.9076	3.2841	3.9037	3.4571	2.9939	2.9051	3.467	3.4996	2.9742	3.2489	3.1542	2.8672
7902203	4.0843	3.7837	4.2923	4.2975	4.2986	4.205	4.3777	4.1676	4.0944	4.5024	4.1067	4.356	4.6982	4.3446	4.3494	3.9669	4.2693	3.9879	3.9905	4.1863	4.5203	3.8046	4.7133	4.7157	3.796	5.5718	4.127	4.3914	4.3283	4.5046	4.2889	4.6541	4.152	4.5056	4.0878	4.6192	4.3348	4.1632	4.4104	4.527	4.3021	3.765	4.4092	4.3163	4.7495	4.1455	3.9757
7902205	4.6334	5.4061	5.6772	4.8612	6.0432	5.5943	4.6297	6.8495	4.4209	4.5877	4.3953	5.3642	4.645	4.4144	7.405	4.0679	4.9283	5.1792	4.6391	4.3452	4.7947	4.6169	4.9216	6.4404	4.6173	5.8194	5.2212	5.8483	4.4384	6.9591	4.76	7.0816	7.8728	4.6681	7.7791	4.0683	6.9713	5.1333	8.3154	4.5413	4.5538	4.6386	4.5884	4.6675	4.3682	6.4535	5.2968
7902223	4.6009	4.7083	4.6273	4.5174	4.5291	4.6523	4.6356	4.3785	4.2333	4.3831	4.3991	4.3891	4.6292	4.6222	4.4091	4.0728	4.6506	4.5875	4.1427	4.6252	4.9694	4.5746	5.1139	5.2439	4.3033	5.9201	4.2862	4.5912	4.6871	4.4842	4.5474	4.6797	4.6649	4.6697	4.6566	4.6353	5.0434	4.8086	4.7011	4.4022	4.9142	4.624	4.8366	4.7101	4.8451	5.0431	4.3722
7902225	2.5759	2.6171	2.5283	2.7938	2.7731	2.9374	2.9444	2.7466	2.7232	2.8411	2.6346	2.6369	2.7575	2.4473	2.8148	2.3739	2.6909	2.6263	2.7	2.5302	2.7713	2.6614	2.6742	3.0001	2.7837	5.6502	2.8492	2.7202	2.5084	2.7836	2.4224	2.7413	2.7003	2.5504	2.4976	2.6301	2.8354	2.9633	2.7243	2.7764	2.5979	2.6476	2.5321	2.9477	2.9539	2.7872	2.7353
7902227	7.4982	7.9918	8.4368	8.3688	9.3115	9.6491	8.666	8.3162	8.6776	8.7369	8.3856	8.0278	7.073	8.088	8.7364	7.9599	8.0021	8.3794	7.6875	7.591	7.6222	8.1633	8.2717	7.9652	7.8475	6.5783	8.2173	8.1675	8.0633	9.142	8.6274	7.7459	8.3738	7.9244	9.0339	8.1153	8.6861	7.9342	8.6402	7.9877	8.0631	8.4042	7.8483	7.8568	8.1756	8.3108	8.3781
7902235	3.9882	3.908	3.6195	3.8413	3.6471	3.9003	4.4569	3.6292	3.925	3.8768	3.822	3.7773	3.7438	4.0348	3.5952	3.8771	3.8271	3.7212	3.784	3.653	4.0986	4.0783	3.9132	3.8359	3.8969	5.3419	3.7755	3.7447	4.85	3.533	3.7072	3.7505	3.5405	4.6754	3.8501	3.7773	3.9752	3.4506	3.5375	4.3498	3.6322	3.6258	3.8017	3.6324	4.18	3.5275	3.8356
7902265	6.0151	6.3224	5.8639	6.1176	5.9942	5.9991	6.3027	6.0976	6.3713	6.568	6.1286	6.2429	7.0785	5.5028	5.9379	5.6112	6.3297	5.4782	5.9017	6.2241	6.1942	5.4694	6.5726	6.6724	5.4123	4.7564	6.0445	5.8724	5.8664	6.126	5.7807	6.3249	6.3052	6.3204	5.9638	6.104	6.0253	5.8168	5.9396	6.3082	6.2046	5.9312	5.8999	5.6	6.1288	6.2331	6.0366
7902267	6.5781	6.3293	6.4553	6.4449	6.6281	6.5301	6.8096	6.7892	6.8061	6.4717	6.5664	6.7788	6.7892	6.5011	6.2711	5.9245	6.6374	6.3308	6.0495	6.2509	6.611	6.4389	6.6026	6.5422	6.2058	7.6118	6.6713	6.7728	6.4696	6.7374	6.3958	6.9424	6.416	6.682	6.4132	6.1	6.4741	6.2523	6.5453	6.7792	6.4827	6.2551	6.6856	6.6247	6.6395	6.6616	6.3262
7902269	9.7798	9.7827	9.9102	9.7156	10.0889	10.0961	9.3359	9.5908	9.2576	9.5782	9.4277	9.2687	9.7332	9.6463	9.6793	9.8584	9.07	9.8437	10.3134	9.6315	9.5029	10.4308	9.2634	9.0341	10.0377	6.0947	9.4166	9.0382	9.5739	9.6824	9.5782	9.1868	9.5124	9.4283	9.4972	9.7221	9.8232	9.8694	9.723	9.536	9.4542	9.4716	9.5092	9.5465	9.4203	9.2459	9.73
7902282	5.022	5.1608	5.2681	5.4741	6.326	5.1434	5.0707	5.3984	5.5329	5.9695	5.1604	5.1461	5.2154	5.3048	5.539	5.3114	5.159	5.1687	5.3179	5.1238	5.5115	5.5687	5.477	5.6585	5.6244	5.7017	5.0834	5.1448	6.0403	6.174	5.2887	5.5475	5.2977	5.954	5.2872	6.4174	6.3651	6.0806	5.4786	5.1803	5.502	5.3122	5.4803	5.3974	5.2124	5.7565	5.0031
7902290	4.8055	4.866	4.5475	4.4212	5.6044	4.5649	4.5694	4.3602	4.7926	5.2597	4.699	4.808	5.5072	4.2548	4.7071	5.1128	3.9132	4.2703	4.5973	4.3371	3.8199	4.4822	4.9011	4.4174	4.6072	6.1155	4.9424	4.8269	5.8967	5.8688	4.6809	4.4999	5.5021	4.7933	4.6165	6.192	5.9737	5.3846	4.7502	4.367	4.5701	4.9703	4.7408	4.4703	4.6071	4.7989	4.1422
7902306	4.0894	4.359	3.8593	3.9322	3.9988	4.1255	4.4887	4.5443	3.914	3.5955	3.8574	3.7363	3.9875	4.1523	4.3554	3.5871	3.9992	4.169	3.5706	3.9701	3.8433	4.2153	3.9023	3.9575	3.7275	5.3982	3.9382	3.7179	3.9366	3.7871	4.1321	4.1392	4.3726	3.8307	4.0817	3.594	4.2939	3.4764	4.0961	5.1353	4.0424	3.6257	3.6561	4.8527	3.6488	4.0786	3.7579
7902308	7.1909	7.1349	6.7099	7.2138	7.1624	6.2238	5.9658	7.0903	7.0455	7.1532	6.8736	6.7173	6.647	6.5923	7.2183	7.3595	6.1138	6.6559	6.8187	7.2791	5.9353	6.7228	5.9689	5.4845	7.4161	7.5054	7.1131	6.3002	6.9622	6.4812	6.7786	6.5363	6.5823	6.4865	6.3051	7.24	6.7687	7.5679	6.9695	7.0503	7.3177	6.9377	7.2361	7.3145	6.9934	6.9452	6.7204
7902317	3.4122	3.3399	3.2825	3.3266	3.4201	3.168	3.4304	3.2198	3.4539	3.6391	3.3408	3.2127	3.3192	3.2204	3.1919	3.5232	3.136	2.9374	3.3575	3.1349	3.1806	3.224	3.1107	3.3867	3.1882	5.9499	3.4286	3.0592	3.4098	3.0672	3.2076	3.3787	3.1168	3.3566	3.0378	3.4188	3.1	3.4581	3.205	3.3941	3.3435	3.0944	3.2988	3.4504	3.4089	3.3217	3.2735
7902345	8.097	7.7733	7.762	7.86	7.9976	7.6399	7.9539	7.9704	7.8377	7.8214	7.7664	7.8038	7.8951	7.9912	8.4921	8.0558	7.2627	7.7539	8.1321	7.9556	7.8007	8.087	7.8571	7.4489	8.2587	6.8748	7.8398	7.1381	7.894	7.1398	7.7659	7.1441	7.7441	7.3927	7.8805	7.6963	7.0694	8.1019	7.576	7.5668	7.6495	7.3971	7.9953	7.9778	7.3677	7.4034	7.4645
7902353	5.5619	5.4971	4.0227	5.6911	4.1464	4.4907	4.6012	5.5376	4.5356	4.2145	5.172	5.024	4.3514	5.011	4.9279	4.1158	4.6235	4.4182	5.3312	4.7583	4.8449	4.3526	4.8102	5.2007	5.5968	4.6339	5.3533	4.3974	5.3871	4.1936	5.0395	5.3485	4.5962	4.993	4.4598	5.1648	4.8535	3.824	4.1812	4.8358	5.2588	5.5499	4.8888	5.1928	5.0469	4.6782	4.9685
7902365	3.8297	3.8669	3.4492	3.6319	3.3269	4.0649	3.6801	4.3186	4.2776	5.0439	4.0519	3.8428	4.2311	3.7384	3.28	3.8164	4.3337	3.0916	3.2008	3.78	4.1876	3.4874	3.9255	3.6569	3.5762	5.2278	4.393	4.5349	3.5555	3.2154	3.2705	3.6524	3.5825	3.5711	3.2915	3.9462	3.332	3.6886	3.1363	3.9801	3.1785	3.3322	3.3728	3.7301	3.3815	3.6025	3.3399
7902367	9.4481	8.9639	8.2565	8.9308	8.6964	9.0508	9.1512	8.2899	9.9894	10.181	9.8289	8.0813	8.7657	8.3524	8.3217	9.364	7.2517	8.1984	9.2893	9.8019	8.9392	9.3844	8.8785	7.3669	9.4982	6.5221	9.7608	7.8992	9.2464	7.6486	8.2495	7.7114	8.0631	8.3085	7.9756	8.9609	8.4714	8.8587	8.4999	8.6698	8.5871	8.332	9.3106	9.0523	8.2118	8.0884	9.1059
7902382	8.3573	8.6326	8.7418	8.6823	8.7043	9.3279	8.9631	8.318	8.6061	8.8041	8.7831	8.4558	8.5707	9.1434	9.0502	8.5413	7.7759	8.8892	8.9802	8.748	8.0132	9.5586	8.1822	8.0459	9.1608	4.6835	8.8159	8.0146	8.1088	8.3837	8.718	8.098	8.7475	7.7844	8.7206	8.7049	8.9456	8.4711	8.4602	8.7266	8.2438	8.692	8.4099	8.3625	8.3348	8.5047	8.6765
7902396	4.718	5.254	5.581	5.4586	5.5226	5.5724	5.2191	5.0433	4.4507	4.6317	4.9677	5.1736	4.5775	5.7907	5.5617	4.5833	4.8314	5.6739	5.278	5.6409	5.0108	6.4816	4.9049	5.0733	5.3926	6.7394	4.6578	4.913	4.6624	5.2008	5.3929	4.9541	5.7056	4.2783	5.9869	5.0601	5.9058	5.3034	5.4233	5.4604	4.6758	5.3675	5.3681	5.1165	4.8583	5.6742	5.4481
7902398	9.5112	9.7885	9.3648	10.0154	9.0256	8.8219	8.2793	8.7132	8.4198	8.8821	8.7031	8.3296	9.748	9.906	9.7207	10.1418	10.6128	10.7139	11.39	10.0881	10.9874	10.364	10.9859	10.9693	11.2257	5.9292	8.3178	7.5518	7.017	8.1177	8.4932	8.1853	9.7123	7.1463	8.7993	9.9478	9.1011	9.6657	9.3351	10.1607	8.9936	9.4627	9.0279	8.973	8.8292	9.2822	9.8266
7902400	5.3744	7.496	7.0506	6.2306	6.2684	7.7365	6.6171	6.0677	6.1822	6.4919	6.3523	6.0304	5.2943	7.3026	6.9037	6.571	6.5809	8.3406	8.8517	7.5336	7.1684	7.6678	7.8565	8.1506	8.228	6.6096	5.925	5.3576	5.8081	6.9807	7.5311	7.0647	7.2557	6.2399	7.8821	7.5443	7.4006	6.9656	6.9937	7.539	6.6269	7.5358	6.1761	6.8054	6.876	7.4299	7.4163
7902402	2.9139	3.0858	2.521	2.6497	2.8379	2.7286	3.0779	2.8655	2.8658	2.8236	2.833	2.8934	2.8589	2.8956	2.6449	2.6388	2.6689	2.6938	2.9466	2.6651	3.2144	2.4437	2.6817	2.8215	2.5856	6.7905	2.8288	2.7112	2.7486	2.6622	2.7224	2.4262	2.8358	2.7795	2.7008	2.8125	2.6718	2.9489	2.8547	2.923	2.8071	2.807	2.9104	2.7794	2.9165	2.6835	2.5844
7902425	4.799	4.6719	4.2842	5.2093	4.4377	4.886	5.0782	4.703	5.3632	4.9619	5.0447	4.8096	4.969	5.544	4.6542	4.9882	4.4353	4.6015	5.2096	4.4006	4.6232	4.4417	4.8738	4.6935	4.7352	5.6622	5.1798	4.6091	4.7121	4.4093	4.5244	4.5037	4.401	5.187	4.3236	5.954	4.2434	5.3856	4.4969	4.6465	4.5152	4.2703	4.5643	4.6972	4.4431	4.2909	4.6245
7902435	8.8749	9.5007	10.0854	8.9063	9.6	9.1797	8.6744	8.4498	8.8386	8.8594	9.0144	8.6162	8.5741	8.5207	8.8989	7.2866	8.9662	8.4054	7.5966	9.5061	9.0165	9.0671	8.9173	9.47	8.2236	7.4951	8.7301	9.8901	8.3769	8.4172	9.3438	9.0231	10.0295	8.9317	9.5453	8.808	9.1036	8.3332	8.3572	9.4986	8.852	9.2732	8.4289	8.9867	9.0275	10.002	9.1577
7902439	3.0456	3.1623	3.3014	3.1872	3.1043	3.1455	3.31	3.2875	3.3362	3.0028	3.3245	3.4514	3.0712	3.3628	3.1896	3.0863	3.3486	3.1664	3.3831	2.901	3.4445	2.9938	3.2919	3.3541	2.9586	6.5384	3.439	3.3138	2.9756	3.0199	3.3041	3.7584	3.2264	3.2476	3.5066	2.9614	3.2499	3.1455	2.9942	3.435	2.9731	2.941	3.1696	3.1348	3.2037	3.2389	3.0515
7902441	5.252	5.1783	5.925	5.3365	5.2571	5.5548	5.6232	5.272	5.6626	5.3516	5.4414	5.3679	5.9838	5.0737	5.5242	5.2102	5.0639	4.8112	5.2443	5.1354	5.6654	5.089	5.2437	5.5939	5.2569	6.0986	5.4774	5.6951	5.6177	5.012	4.7883	4.9451	5.3146	4.9385	4.8768	5.7343	5.093	4.878	5.2735	5.526	5.3384	6.4615	5.4337	4.6454	5.0016	5.3314	5.0712
7902448	11.512	11.5426	11.5377	11.5114	10.9779	11.1065	11.1711	10.3928	10.8481	10.9566	11.2257	11.1528	11.6082	11.4234	11.5311	11.5037	11.412	11.5389	11.8587	11.6547	11.6473	11.2454	11.1635	11.1923	11.9814	6.8182	11.2723	11.3733	11.2068	10.1233	11.2145	10.6808	11.4721	10.8542	10.805	11.5599	12.0362	11.3571	11.0769	11.5812	11.2554	11.2467	11.087	11.2403	11.139	11.4168	11.3642
7902452	3.5833	3.3175	5.3754	3.3224	3.5404	3.5456	3.9465	3.9889	3.737	4.0904	3.4692	4.0984	4.2478	3.3807	4.0048	3.5493	3.4697	3.3676	4.509	3.2851	3.3687	3.2264	3.2445	4.257	4.2939	6.9598	3.7114	3.3756	4.6946	3.5031	3.3406	3.2605	3.4109	3.7485	3.5094	3.9418	4.2118	3.8879	3.3818	3.458	3.7103	4.2358	3.2175	3.7862	3.5037	4.1928	3.9039
7902472	5.6649	5.4894	4.9826	5.788	5.34	5.5651	5.6697	5.6587	5.3722	5.2983	5.5762	5.7765	5.8193	5.6607	5.4946	5.6567	5.8869	5.4371	6.0986	5.2675	5.8971	6.0313	5.7837	6.3792	5.783	5.9314	5.8676	5.7815	5.187	5.7072	5.0475	5.9342	5.6654	5.6324	5.2944	5.0024	5.475	5.0855	5.1107	5.6008	5.7629	4.9684	5.8109	5.0368	5.386	5.6295	5.5738
7902474	4.9222	5.3168	5.3355	4.9684	4.9304	5.4535	5.5947	5.3345	5.6305	5.6866	5.1835	5.3059	5.4135	5.3267	5.488	5.2814	5.7884	4.967	5.4294	4.855	5.2395	5.3276	5.7928	5.451	5.4314	6.3162	5.1988	5.1903	5.1202	5.1641	4.9308	5.2058	5.4162	5.0184	5.1648	4.7615	5.3123	4.4625	4.9969	4.9095	5.0637	4.9081	5.6207	4.9424	4.921	5.3061	5.3408
7902476	7.3456	7.1335	7.1356	7.4374	7.787	7.3045	6.7912	7.2001	7.5255	7.7777	7.2876	6.9263	8.1674	7.1061	7.5325	7.8283	6.4338	6.7501	7.8528	7.38	6.3339	7.3893	6.5804	6.4376	7.9345	6.0347	7.3337	6.7268	7.9551	7.0955	6.7956	5.7485	6.9135	7.054	7.3656	8.3594	7.2268	7.6011	7.1721	6.9403	7.2503	7.4013	6.975	7.2751	6.7466	6.8021	7.3119
7902493	6.5664	5.9057	6.2034	6.7388	6.4389	5.9096	6.5	5.7096	6.4342	5.5822	6.1436	6.3174	6.7181	6.3792	6.4751	6.1389	6.5948	5.6681	5.9561	5.6707	7.1586	6.1347	6.4815	6.8565	5.9682	6.9443	6.3954	6.6085	6.2626	6.343	6.1125	6.4187	6.2491	6.7209	5.9012	6.2381	6.6667	5.9572	6.1298	6.2989	6.1354	6.0266	7.0111	5.8256	6.0299	6.0316	5.783
7902495	8.0294	4.5585	5.2658	5.0611	4.4812	4.9477	6.805	5.1493	8.6269	9.5194	7.9174	5.4894	5.2056	4.4036	5.5204	5.0525	3.8888	3.8918	5.0867	4.7273	3.8748	4.4011	7.8659	5.0781	4.3724	6.6305	7.781	4.3103	8.3174	5.3199	4.3723	4.3613	5.6177	7.4085	5.1873	6.457	4.4905	5.0911	4.3415	4.3975	4.6575	6.3011	4.0161	7.0729	4.4966	5.3429	4.7174
7902512	9.4974	7.268	7.9674	7.6185	7.0222	8.0058	9.0544	7.3725	8.5063	8.6617	8.6274	6.7868	6.8822	8.5538	8.1915	8.0843	5.957	7.6809	8.0683	8.0022	6.8405	8.0648	7.6189	6.5207	7.8	5.4128	8.4937	6.1411	7.5062	6.891	7.7905	5.9641	7.5784	7.7723	7.7941	8.1297	7.1017	7.7949	7.7481	7.8317	7.5556	8.256	7.1899	7.691	7.5078	7.6585	7.882
7902518	6.972	6.0288	4.7365	6.2944	4.845	6.7003	6.7577	5.5965	6.0409	6.0571	6.6732	6.1696	6.9985	6.6132	6.7425	7.413	4.8389	6.2671	6.2255	5.9457	5.9295	4.8038	5.8001	5.7948	6.262	7.044	6.5844	5.8397	5.3256	4.3734	6.1497	5.4508	5.1644	5.2565	5.9117	5.8298	4.5946	6.4355	5.3411	7.306	6.6635	5.3959	5.5259	6.573	6.5617	5.953	6.4981
7902527	7.2794	4.711	4.9438	4.8046	4.0033	4.8575	5.3506	5.4372	6.8892	7.0712	6.2614	4.9916	5.4198	5.2132	4.268	6.0283	4.3944	4.6088	5.8189	4.9008	4.8845	4.4745	5.2189	4.5127	5.9118	5.5572	5.2345	4.2858	7.2822	4.7311	4.9426	5.4302	4.5463	5.8265	4.4341	5.1751	4.7762	5.4287	4.9207	5.2118	5.7659	5.4444	4.8662	7.0591	4.7259	5.2739	4.9232
7902541	7.4891	5.7791	6.6778	6.4224	8.9508	8.6022	7.1312	5.3935	7.1238	6.5533	6.8513	7.3872	6.7741	6.3932	4.3916	7.3158	6.3878	6.0108	8.0865	6.4368	4.9242	4.1363	6.0063	8.2729	7.2647	6.96	7.5882	8.2739	6.7866	7.9505	5.8308	9.0633	9.7397	6.8178	9.845	6.9985	4.6599	7.9361	8.6525	5.7391	6.4682	8.446	6.1792	6.4482	4.9679	8.2403	9.5491
7902553	7.0663	6.9818	7.4746	7.3373	9.6268	8.2871	6.2386	7.5441	6.8845	6.4736	6.2448	7.3218	6.6391	7.1646	5.0337	7.4619	7.2081	6.7547	7.4529	7.9591	5.4484	5.596	5.3446	8.7579	7.266	5.2015	6.969	7.4031	6.2821	8.3378	5.9227	8.5927	9.1024	6.6121	9.6993	7.0106	5.007	7.5708	7.9929	5.7446	6.5364	8.5091	6.5242	6.3235	4.9235	8.2141	9.5977
7902563	3.7017	3.7145	3.8925	4.0314	3.8769	3.5847	3.7692	3.5557	3.7583	3.7197	3.5633	3.618	4.0594	3.8518	3.7264	3.6552	3.6217	3.5465	3.5911	3.5144	3.8664	3.5764	4.0633	3.9932	3.4622	6.4988	3.6204	3.8133	3.4985	3.5735	3.736	4.1479	3.9595	3.8694	3.7183	3.6766	3.5902	3.5919	3.9295	3.737	3.9073	3.8828	4.1857	4.0106	3.8219	3.9413	3.8881
7902565	8.7975	8.51	8.171	8.3589	7.5809	8.5151	8.1737	7.7561	8.0123	7.8977	8.1621	8.5536	8.7238	8.5852	7.5315	8.6799	7.4283	7.6122	8.1824	8.6082	7.951	7.3798	7.4149	8.89	8.3118	5.2535	8.6328	5.5895	8.4925	6.8164	8.4721	9.064	7.6113	8.195	7.2449	8.8982	5.9513	8.741	8.0464	8.8773	8.7002	8.2888	8.1027	8.7113	9.1373	7.3321	8.9896
7902592	6.878	7.0737	7.0512	7.0295	6.8639	7.2117	7.3822	7.1592	6.6899	6.681	7.1981	7.0419	7.0396	7.2311	7.3367	6.9429	7.8778	7.0919	7.3529	7.0561	7.2708	7.7425	7.2879	7.1656	7.5743	6.3352	6.7905	7.0506	7.1031	7.0273	7.17	7.2964	7.1372	7.3164	7.4807	6.9622	7.8018	7.121	7.3261	7.4558	7.0673	7.0963	7.3272	7.3307	7.3846	7.3146	6.9365
7902594	6.7355	7.5191	7.4715	7.1583	6.4423	7.0464	5.6747	6.9451	7.8423	8.3638	6.5113	6.7439	8.9407	6.7777	5.4617	7.3128	6.6881	5.5988	9.0261	7.3015	6.6425	4.7026	6.0488	5.8715	8.8031	5.6186	7.1183	6.4207	7.9082	7.5143	6.8962	5.8602	7.1716	6.5563	7.08	7.7336	6.9199	7.9631	7.5884	5.6062	7.3903	7.3267	6.5553	6.8391	5.4322	6.6916	7.3244
7902611	5.8028	5.4983	5.6995	5.5077	5.5245	5.0581	4.9072	5.0963	4.9393	4.8653	4.9285	5.1711	5.8832	4.8311	5.3377	5.1015	5.9177	5.5776	5.0776	5.5835	6.1414	4.7572	5.6845	6.2137	5.1502	6.6328	5.2944	5.1453	5.2458	6.1054	5.552	5.4219	5.6044	5.4514	5.7425	5.6464	5.3203	5.3116	5.1523	5.4096	5.3467	5.1494	5.5467	5.4748	5.0152	5.8498	5.1796
7902615	2.3804	2.2346	2.1851	2.4216	2.1588	2.3198	2.4251	2.3965	2.1436	2.4178	2.3413	2.3315	2.5316	2.3935	2.421	2.4356	2.3541	2.5395	2.3908	2.4727	2.3534	2.5649	2.5881	2.6775	2.2618	5.6524	2.2916	2.526	2.3067	2.3679	2.4295	2.4589	2.2362	2.367	2.4444	2.3535	2.3254	2.3293	2.4219	2.5014	2.3872	2.3222	2.6128	2.4519	2.5864	2.634	2.1311
7902617	3.375	3.2771	3.1524	3.4241	3.5507	3.2319	3.4536	3.3159	3.7315	4.042	3.3775	3.1736	4.2281	3.4791	3.1841	3.629	3.3714	3.0072	3.3449	3.1685	3.5404	3.1662	3.3068	3.3019	3.2598	4.0941	3.393	3.387	3.423	3.149	3.113	3.3426	3.2786	3.4152	3.2531	3.6458	3.2541	3.2196	3.1242	3.3687	3.1445	3.0198	3.3262	3.259	3.2102	3.2496	3.3265
7902623	3.0744	3.0869	3.0362	2.9289	3.1189	2.9505	3.2276	3.0267	3.4608	3.7423	3.1334	3.051	7.2988	2.9324	3.1768	3.1193	3.1994	3.0405	2.9532	3.0073	3.0188	3.0538	3.0789	3.076	2.9182	5.8677	2.9251	3.1982	2.9374	2.878	3.1192	2.9953	3.0284	2.9757	3.2415	3.161	3.0576	3.7226	2.9288	3.2349	3.4867	2.9528	2.956	3.3892	3.2424	3.1397	3.2041
7902634	6.8241	7.1687	7.3737	7.1554	7.4797	7.3898	7.1265	7.5623	6.6208	6.8015	7.179	6.8185	6.5385	7.8884	8.1182	7.1345	7.4102	8.0057	7.9508	7.4369	7.2314	8.116	7.3719	7.3803	8.1174	6.297	7.1253	6.6015	6.6265	8.0486	7.6084	7.2477	7.149	6.91	7.6349	6.9678	7.4819	6.8374	7.163	7.1977	6.9542	7.0722	6.8669	7.2593	7.0581	7.0452	7.3109
7902645	2.8839	3.1958	2.9026	3.2787	3.131	2.8172	2.7462	3.065	2.9702	2.8505	2.8524	3.0042	3.24	2.9161	2.9737	2.7605	2.9158	2.7864	2.9739	2.8977	3.1094	3.0461	2.987	2.9073	3.0713	6.3823	2.9072	2.8642	2.9845	3.0198	2.8265	3.0109	3.0136	3.0023	2.9403	2.8822	3.0035	2.9129	2.9494	2.9048	2.9913	3.0249	3.3695	2.9489	3.1781	3.0145	2.9382
7902660	4.252	4.03	4.1081	4.3502	4.5291	3.9761	4.1956	4.5701	3.9117	4.0258	4.2035	4.1987	4.2897	4.3147	3.878	7.6784	4.0496	4.0832	3.8376	4.0511	4.0586	4.1207	4.3495	4.1528	3.916	6.1708	4.261	4.0825	3.8941	4.0612	3.8947	4.2101	4.336	3.6851	3.8513	4.4582	4.2636	7.4788	4.4457	4.0876	4.6418	4.229	5.1079	4.7098	4.4091	4.2242	4.1113
7902685	2.7294	2.7337	3.0052	2.9451	2.7623	3.0262	2.6781	2.7767	2.6755	2.6915	2.8264	2.9455	2.9373	2.9464	2.8872	2.8622	2.7011	3.0191	2.7195	3.0197	2.8205	2.7708	2.761	2.8576	2.8125	5.6537	2.8595	2.8706	2.8328	2.7795	2.5789	3.2628	3.0429	3.0153	2.9439	3.2939	3.0842	2.7431	2.7635	2.4933	2.7065	2.6346	2.8207	2.8457	3.0076	3.2117	2.8631
7902687	8.5448	6.2437	7.1713	8.0176	7.8569	9.4825	7.7848	7.85	8.9118	9.1156	8.8965	8.8321	6.5363	7.297	10.0282	8.4659	8.2683	7.2635	8.3582	5.9747	7.5022	7.5548	9.0212	9.2576	7.1373	5.9793	7.7312	7.6345	7.7481	8.7946	8.3979	6.4424	8.2255	7.2748	8.0606	8.2924	9.0937	7.3999	9.174	6.6023	7.6141	9.4216	5.5581	6.4474	7.9007	8.6669	9.1549
7902700	2.9778	2.9747	3.2477	3.1512	3.1757	3.2832	3.2618	2.974	3.0187	2.8629	3.1158	3.1124	3.1877	3.105	3.087	2.9348	2.9356	3.8801	3.2627	3.3286	3.42	3.203	3.0134	2.8903	3.0666	6.6639	2.9738	3.1181	3.0512	3.1488	3.3853	3.2596	3.0315	3.0721	3.2016	3.1847	3.5887	3.3536	3.3005	3.0054	3.1872	3.1443	3.173	3.2134	3.1987	3.3358	3.0428
7902702	9.7166	10.5866	10.4885	10.2593	10.7514	10.2833	9.8841	11.4315	5.8947	4.6893	10.1315	10.6669	4.1096	10.8147	10.4606	5.9022	5.2703	11.3966	8.2244	10.7692	9.9791	10.9185	9.654	11.001	9.6146	6.3726	10.4259	5.1572	7.857	11.0558	11.3246	11.103	10.7099	10.6792	10.9194	9.1326	11.658	9.0496	10.3296	10.8814	9.644	9.8124	11.0164	10.8379	10.7053	10.6798	10.7005
7902721	2.9378	2.8704	2.9818	2.9793	2.7043	3.209	3.2959	3.0378	3.0738	2.7681	3.1591	2.9014	3.1411	3.2381	3.03	2.9145	2.9888	2.9957	2.8623	2.9704	3.2086	3.1535	2.9913	3.0533	2.9426	6.3621	3.0803	2.9919	2.9571	2.8646	2.8731	3.233	2.9211	2.9648	2.8756	2.7655	3.0541	2.9242	2.9627	2.9665	3.1142	2.9803	3.0807	3.0394	2.9844	2.9932	3.0607
7902738	7.3449	10.7901	4.0935	10.5634	8.4376	5.4735	9.3302	6.093	4.1263	3.9951	9.7742	5.066	4.0004	11.1875	3.6826	6.4821	3.967	10.5574	6.8546	11.9423	11.4168	4.3868	10.8851	4.5561	9.7863	6.1893	11.1238	3.5921	8.6226	7.1097	11.7291	8.8976	4.3388	11.001	6.4455	10.2724	4.2045	8.6441	8.8595	9.0403	10.0057	6.6128	11.1646	9.5927	9.1457	4.8811	11.0668
7902754	3.2609	3.4808	3.1529	3.5609	3.0252	3.2382	3.4509	3.4537	3.1626	3.2849	3.2627	3.3561	3.2296	3.4177	3.2714	3.333	3.0908	3.8672	3.1589	3.4791	3.544	3.4017	3.5054	3.5735	3.1644	4.0941	3.6168	3.2975	3.1169	3.1315	3.8687	3.5489	3.2723	3.2331	3.224	3.1664	3.1888	3.067	3.2481	3.5167	3.5334	3.0567	3.954	3.1092	3.5285	3.6827	3.4828
7902771	8.8929	8.9315	8.7191	8.909	8.4331	8.2438	8.6885	8.7136	8.9362	8.6152	8.8218	8.2344	8.6376	9.1666	8.9244	8.841	7.9473	9.458	8.7536	9.2152	9.3021	9.099	9.174	8.6779	9.0573	7.083	8.8895	7.7131	8.5381	8.4196	8.9525	8.3248	8.3387	8.6487	8.1929	8.9265	8.8302	8.8619	8.647	8.9305	8.9038	8.8037	8.7255	8.7401	8.8183	8.368	8.9426
7902787	5.7022	5.8274	5.733	5.7054	5.2671	5.3269	5.4144	4.9203	5.2645	5.3937	5.5861	5.3966	6.0612	5.3276	5.5663	5.1183	5.5138	5.8419	6.0063	6.0635	5.6628	4.8993	5.4018	5.3638	6.0419	5.6954	5.4776	5.6294	5.0105	4.6673	5.3371	5.161	5.847	5.1702	5.1972	5.6946	6.1913	5.4052	5.2041	6.0799	5.5146	5.3197	4.981	5.2471	5.3851	5.6076	5.5593
7902789	7.1672	7.3802	7.6664	7.1093	7.4251	7.8674	7.0461	7.3279	6.818	7.2794	7.1983	7.5306	6.9489	7.6411	8.4426	7.6107	7.0386	7.7658	7.9613	7.1399	7.0267	8.4689	6.9171	6.9173	7.8736	6.913	7.2579	7.7768	6.9855	7.3333	7.1685	6.7686	7.2055	6.8324	7.1524	7.1222	7.9802	7.4316	7.0278	7.1904	7.2618	7.5836	7.2451	7.4847	7.2845	7.1296	7.2401
7902799	5.2945	5.2792	4.7573	5.4992	4.9273	4.958	5.2097	5.1664	5.7098	5.3643	5.4238	5.2864	5.5883	5.5132	5.087	5.5308	4.9503	5.2018	5.1393	4.913	5.2193	5.1013	5.2846	5.5286	5.133	6.3515	5.1575	5.2053	5.4697	4.9942	5.0996	4.9792	5.2059	5.2125	4.9263	5.1918	4.9668	4.8964	4.946	5.3188	5.5376	5.2332	5.3497	5.8043	5.3326	5.4499	5.1014
7902808	6.7364	5.7156	4.3355	5.9621	4.0346	5.6844	4.6044	4.4814	6.1964	5.5204	5.5646	4.8503	5.2622	5.4525	4.2565	5.2623	4.0006	4.502	5.3252	5.8296	4.9002	4.407	5.5456	5.0826	5.3137	5.6406	5.5495	4.3884	5.2448	4.5419	5.1588	4.4205	4.7955	6.0583	4.6857	5.7775	4.0279	5.3981	4.2804	4.6012	5.558	5.9222	4.686	6.1993	4.8357	4.9328	4.9546
7902810	7.0457	7.5162	7.0345	7.5071	6.5383	6.3536	6.614	6.0341	7.271	7.5799	7.1073	6.3282	7.4037	7.6306	6.1892	8.4378	7.8071	8.038	7.6525	7.4857	7.4551	7.0437	7.4852	6.6682	7.8417	5.941	7.0797	6.8036	7.1987	6.0325	7.4731	7.0449	6.3445	7.2719	6.7103	6.9394	6.5194	8.3804	7.6751	7.2746	7.43	6.6734	7.2779	7.2425	7.3246	6.4917	8.4115
7902822	9.0122	9.1499	8.5999	8.7672	9.156	9.4218	8.7399	8.4764	8.3627	8.4833	8.7778	8.5285	8.3884	9.3075	8.7182	9.1019	8.4833	9.5079	9.1011	9.4047	8.9792	8.9227	8.4566	8.4626	9.1268	6.8019	8.6401	7.8605	8.7688	8.9792	9.2804	8.42	8.5276	8.9709	9.2337	8.8703	8.8962	9.0294	8.7291	9.2882	9.019	8.6525	9.0112	9.0791	9.06	8.5437	8.9622
7902848	6.7663	7.0262	6.7774	6.475	6.9342	7.328	6.863	6.5802	6.6224	6.5689	6.7365	6.7182	6.9264	6.8656	6.2822	6.7431	6.9999	7.0259	7.1558	6.9327	7.0808	6.869	6.9122	6.8137	7.0985	6.9519	6.6745	6.5933	6.8636	6.682	6.9296	6.5203	6.6689	6.9441	6.5812	7.1254	6.7379	6.8157	6.8853	6.8246	6.9328	6.8823	7.1674	7.1773	7.1841	6.7192	7.0442
7902850	11.3164	11.6257	8.6476	11.3882	8.0848	9.0541	11.6061	8.5393	4.4252	4.3665	11.7901	9.3106	4.6595	11.7632	7.5547	6.4114	7.444	11.9214	9.3033	11.8047	11.7113	9.0477	11.3295	10.2383	10.9123	6.329	11.2598	6.2342	9.7713	7.5547	12.2601	11.5301	9.5712	11.6253	8.6316	10.0408	6.3574	7.2155	9.4071	12.0191	11.6774	9.7837	11.686	11.6003	11.7196	8.3748	11.6262
7902861	6.9102	7.0089	7.2913	6.7688	7.2989	8.6204	7.5626	7.4082	7.26	7.3977	7.1703	7.5959	6.7929	7.4473	7.6778	7.0164	7.2281	8.2315	7.3543	7.0786	6.8393	8.2174	7.0226	7.3324	7.1698	6.8651	7.1671	7.7351	7.3205	7.0982	7.7346	7.6979	7.3201	7.2903	7.805	7.1244	7.7005	7.6766	8.2192	6.6853	6.943	7.3883	7.373	7.4467	7.0693	7.2274	7.2184
7902874	7.1317	6.7869	7.6791	7.2921	6.9609	8.111	6.8844	8.349	6.8729	6.5005	6.7633	7.4165	6.4652	6.9409	7.907	6.7648	6.9876	6.5205	7.8012	6.7176	6.7121	6.1243	6.4526	6.832	7.7504	5.9177	6.8247	6.3151	6.9069	8.5351	6.907	6.881	7.1543	6.7904	7.9172	6.8325	8.6496	6.6353	7.8456	6.1251	6.8079	7.552	6.7996	7.1935	6.424	7.7751	6.9135
7902883	7.0272	7.8301	8.9979	7.692	9.1216	8.8634	7.3492	9.2318	8.3455	8.5656	7.3646	8.8441	8.528	8.4514	9.671	8.6592	8.1241	8.7672	8.7387	7.7306	7.2646	9.863	7.3511	8.1182	8.5951	6.673	8.0262	8.2786	8.378	8.9587	7.4218	8.595	8.7212	7.0894	9.1561	7.8397	8.3464	8.7081	8.9531	7.8512	8.2007	8.6652	7.5449	7.7551	7.9084	8.9752	8.0293
7902891	7.0168	7.7363	7.5202	7.3603	7.3942	7.3787	7.5855	6.9382	6.91	6.7931	7.2251	6.5852	6.7665	7.7457	7.5627	7.4305	6.8794	8.1551	7.3599	7.8548	7.3976	8.1036	7.0847	5.9704	7.3204	6.4735	7.2492	6.9137	6.3643	6.9414	7.3661	6.2651	6.8857	6.6249	7.3359	7.07	6.9395	7.6373	7.4928	7.6285	7.1033	7.1424	7.2168	7.2474	7.4616	6.7762	7.7576
7902909	5.2434	5.3344	4.7884	5.5192	5.5174	5.2377	5.4079	5.5499	5.0981	5.2154	5.2891	5.9226	5.2804	5.2364	5.5479	5.0288	5.3154	5.2619	4.784	5.2503	5.2302	5.1212	5.265	5.8088	5.076	5.6305	5.3443	5.2704	4.3513	5.2372	4.9994	5.2381	5.1753	5.0627	4.9438	4.4136	5.2864	5.1054	5.1345	5.4891	4.4376	5.1689	5.2782	5.1127	5.7206	5.6332	5.0616
7902911	4.8427	4.7229	4.5735	4.8472	5.0815	4.6425	5.3086	4.7932	4.8585	4.7099	4.8164	4.8815	4.8582	4.6882	4.7983	4.769	4.7538	4.584	4.5426	4.6467	5.2008	4.8837	4.6669	5.2817	4.6266	6.1056	4.7677	4.8753	4.8665	4.682	4.4635	4.9492	4.944	4.9361	4.7216	4.881	4.7693	4.7854	4.7989	4.8231	5.0869	4.4752	5.0921	4.9165	5.0419	4.74	4.6579
7902913	4.744	5.512	5.9986	5.3342	6.1143	5.0116	5.112	5.292	4.4984	4.3048	4.7291	5.4619	4.041	4.505	5.0588	4.8344	6.0782	5.974	5.8856	5.4984	5.3419	6.1332	4.9355	4.687	5.4085	6.2378	5.1513	5.8776	4.0854	5.7373	5.0081	4.4896	5.413	5.0722	6.1252	4.4239	6.5771	4.4181	5.3306	4.976	4.6537	4.651	5.1882	5.2041	4.7388	5.1029	5.1152
7902930	4.0393	4.1408	4.7641	4.3282	4.0565	4.2568	3.9433	4.257	4.1468	3.9762	3.798	4.2709	4.4336	4.1247	4.4873	4.102	4.2168	4.1713	4.2822	4.1785	3.8138	4.055	3.881	4.3941	4.4864	4.3091	3.8398	4.7509	3.8571	4.9158	4.1545	4.1004	4.418	3.8937	4.5149	4.1282	4.0945	4.2303	4.162	4.1385	4.1002	3.9583	4.1544	3.9108	4.0213	4.0766	4.0684
7902934	3.3127	3.3014	3.2192	3.7302	3.2811	5.1485	3.1497	3.1367	3.2847	3.2365	3.245	3.1593	3.1744	2.9919	3.2101	3.1618	3.2722	3.0536	3.0589	3.197	3.145	3.3168	3.3395	3.3311	3.0159	5.6268	3.1873	7.5585	2.9979	3.3031	3.175	3.559	3.5235	3.1221	3.4063	3.4739	3.1377	3.2326	3.3961	3.2329	3.3295	4.355	3.2352	3.1249	3.4133	3.5419	3.1527
7902957	4.4509	4.5169	4.5503	4.5959	4.4988	4.7667	4.6339	4.7375	4.4046	4.664	4.7302	4.8608	4.4791	4.5351	6.1298	4.5356	4.7538	4.5142	4.3095	4.3316	4.6493	4.3903	4.6914	5.0834	4.3311	4.4946	4.4908	4.8113	4.1855	4.6943	4.119	4.2927	4.4074	4.3152	4.4377	4.0567	4.5473	4.2415	4.2148	4.6351	4.3828	4.4771	4.7495	4.3203	4.6293	4.7011	4.5673
7902965	4.8519	4.4559	4.3236	4.1259	4.0682	4.0666	4.0872	4.1221	4.7841	4.467	4.6152	4.1814	4.5017	3.8774	3.7677	4.752	3.743	3.7159	4.7171	4.8546	4.0491	4.0284	3.6768	3.7052	3.9961	6.7589	4.314	4.1214	4.5955	4.1548	4.1607	3.8749	3.519	4.5389	3.8937	4.8251	4.0811	4.8229	3.7559	4.2114	4.1997	4.6966	4.493	4.4685	4.1353	3.9711	4.5638
7902977	4.2741	4.6197	3.7292	4.2736	3.7488	3.8382	3.6439	3.6004	4.384	4.1243	4.1691	3.3222	4.0602	3.7361	3.6906	5.0871	3.7398	3.5574	4.3509	3.7888	3.6401	3.8347	3.6795	3.4106	4.2011	4.238	3.8477	3.6559	4.7578	3.696	4.1038	3.5335	3.2158	4.3353	3.6801	4.1994	3.4728	5.0415	3.6238	3.6145	3.9688	4.0651	4.1041	3.9629	3.9471	3.2927	3.8076
7902984	2.5358	2.6106	2.5916	2.7017	2.7334	2.7965	2.7503	2.6938	2.6465	2.6983	2.655	2.855	2.7386	2.7705	2.5782	2.5562	2.5951	2.4588	2.4769	2.6295	2.6254	2.7107	2.6167	3.0593	2.4883	5.2973	2.6506	2.7043	2.6845	2.7761	2.6871	2.8306	2.8562	2.776	2.8318	2.6411	2.8197	2.4877	2.7424	2.9239	2.4667	2.6062	2.718	2.8197	3.1138	3.0195	2.6541
7902992	6.688	6.9166	7.0086	6.6669	6.507	6.9581	6.6867	6.9483	6.6425	6.7077	6.7583	6.5948	6.6951	6.7581	6.6359	6.7904	5.9544	7.1779	7.2565	7.2021	6.2056	7.3873	6.15	6.0295	7.2899	6.1089	6.6215	5.9715	6.8152	6.6529	6.8334	6.4577	6.698	6.5809	6.7074	6.8578	6.7719	6.9549	7.0298	6.9976	6.8537	6.8143	6.8939	7.214	6.9161	6.6351	7.1505
7903008	3.8596	4.3841	4.1634	4.0884	3.7691	4.0709	3.8906	4.1585	4.1845	4.1295	3.9208	4.3142	4.0527	4.0388	3.9807	3.8173	3.9514	3.7295	3.9869	3.5779	3.7711	4.0287	4.1637	4.0897	3.7325	5.1166	3.7929	3.6924	3.3431	3.6962	3.4409	4.2059	4.2348	3.7821	3.6718	3.2877	3.5694	3.5197	3.5993	3.9524	3.2549	3.8075	3.5338	3.6817	3.6848	3.7329	3.9892
7903010	7.8012	7.8566	7.8462	7.9068	7.6688	7.9272	8.035	7.8249	7.6032	7.5168	7.9153	7.7578	7.9111	8.0996	8.0415	7.6442	7.4902	7.9652	8.1755	8.0785	7.9859	8.356	8.0649	7.4639	8.2872	6.7962	7.8902	7.6087	7.9612	7.6486	8.3794	7.5475	7.6922	7.4265	8.1939	8.1122	8.4634	8.0398	7.8344	7.9515	7.9455	7.8589	7.9283	8.0567	7.8916	7.713	7.9136
7903022	6.755	7.0249	7.8919	7.4528	7.2187	8.342	7.277	7.1057	6.7268	6.9108	7.3163	6.8434	6.4907	8.0446	7.7579	6.8626	7.4943	7.8901	7.9212	7.4094	7.4022	8.3627	7.5406	7.7209	7.7749	6.9859	6.6035	6.6737	6.4515	6.6034	7.4676	6.8228	7.1385	6.0465	7.1877	7.2982	8.0881	7.1685	6.9922	7.0981	6.7981	7.1107	6.2325	6.5746	7.0798	7.1557	7.5573
7903024	3.6357	3.8889	3.7913	4.3488	3.879	3.9868	4.0279	4.2325	3.7426	3.7171	3.771	3.7236	4.2546	3.9672	3.7959	3.6257	4.1238	3.6862	3.7147	3.5539	3.9487	3.8751	4.1378	3.8667	3.3833	5.6259	3.7488	3.801	3.2352	3.7139	3.5073	3.4792	3.6274	3.4399	3.5989	3.7295	3.5376	3.7984	3.5748	3.8028	4.0493	3.7373	3.9509	3.7495	4.3986	4.2294	4.028
7903026	2.2675	2.3866	2.5716	2.5568	2.5851	2.3814	2.3143	2.4003	2.3969	2.4169	2.3753	2.4682	2.4555	2.5922	2.419	2.1896	2.28	2.3182	2.259	2.4185	2.6441	2.5226	2.266	2.4777	2.3508	6.5447	2.2952	2.3054	2.352	2.5699	2.4887	2.5738	2.4644	2.4526	2.5001	2.4635	2.4244	2.5132	2.576	2.3931	2.6567	2.4642	2.6383	2.4131	3.0253	2.8265	2.5782
7903028	2.9804	2.904	2.981	2.7345	2.5475	2.8889	2.83	2.9556	3.0073	2.8741	2.8405	2.9167	3.5367	2.764	2.7263	2.7607	2.9028	2.7562	2.8085	2.7395	3.1035	2.6703	3.2733	3.388	2.6695	4.4797	2.901	2.8432	2.5498	2.7459	2.8313	3.0292	3.1137	2.8555	2.6965	2.6436	2.9169	2.7803	2.9388	2.8434	2.6664	2.7281	2.9428	2.8996	3.1805	2.593	2.8039
7903030	2.9409	3.0802	3.1248	2.9666	3.1823	2.8861	3.2047	3.1086	3.2199	2.7977	3.0307	3.0713	3.1394	3.2211	3.029	2.878	3.2716	3.0883	3.2603	3.0441	2.9835	3.281	3.3815	3.2639	3.0515	5.9024	3.0959	3.046	3.0542	3.1109	2.8747	3.1685	3.1084	2.9386	2.8402	2.6798	3.037	2.8827	3.0888	2.8872	2.9893	3.1212	3.398	3.2767	3.2946	3.0112	3.0115
7903032	7.7314	7.9465	8.3372	7.6947	7.8265	8.6356	7.279	8.0164	7.4712	7.6482	7.7009	7.8577	7.5532	7.8788	8.1482	7.9719	7.7261	7.9924	9.1943	8.011	7.3583	8.398	7.5017	7.5075	8.8689	6.009	7.8103	8.0007	7.3702	7.8518	7.9448	7.1223	8.0955	7.2377	8.3203	7.6642	7.6077	7.7227	7.9599	7.85	7.6175	7.7744	7.6092	7.8206	7.6512	7.8865	8.0389
7903049	4.2531	4.8795	5.1008	4.7391	4.9691	5.3032	4.4919	4.2718	4.2097	4.2969	4.5054	4.4855	4.0912	4.9211	4.7487	3.994	4.4388	4.9496	5.5953	4.908	4.2659	4.5225	4.2151	3.9568	5.5186	6.2513	4.2682	4.4498	4.2689	4.6658	4.4709	4.1434	4.6862	4.4272	4.9573	3.9955	5.0341	4.3475	4.6192	4.5719	4.0601	4.3164	4.4736	4.5531	4.3926	4.8295	4.4776
7903079	8.7449	8.6679	8.8244	8.4333	8.441	8.7114	8.8069	8.9118	8.289	8.3303	8.7688	8.5003	8.0391	8.7863	8.9055	8.1529	7.7615	9.0347	8.4792	8.808	8.0126	9.5605	8.0966	8.2239	8.692	7.0296	8.5861	8.3529	8.1754	8.5837	8.6586	8.5295	8.9393	8.2339	8.765	8.3326	9.0245	8.5146	8.7958	9.0336	8.61	8.8215	8.7091	8.5785	8.9826	8.7035	8.8244
7903090	2.6708	2.5571	2.5261	2.423	3.0005	2.3204	2.3912	2.6998	2.7048	2.3383	2.4442	3.0031	2.4681	3.2344	2.4261	2.5241	2.3138	2.5846	2.5854	2.2921	2.4629	2.6053	2.1106	2.4224	2.3751	4.0256	2.8111	2.6832	2.566	2.5892	2.603	2.523	2.1643	2.8037	2.2912	2.2387	2.3433	2.8281	3.4307	2.5805	2.4431	2.3428	2.6075	2.6672	2.4211	2.6798	2.3809
7903092	6.9612	7.3033	7.7032	6.8113	7.0698	7.8019	7.0757	6.7524	7.9028	8.1128	7.0446	5.9641	7.982	6.8725	7.6642	8.2153	6.6637	7.0559	6.2782	7.2414	6.6084	7.9387	6.6383	6.1451	6.8521	7.0267	7.0791	7.5681	8.2159	6.8076	6.6774	5.6693	6.399	7.0772	7.5861	8.147	7.8285	8.5267	7.8838	7.6013	7.6344	7.0635	7.1129	7.2387	7.4671	6.5408	7.4431
7903109	2.2487	2.3395	2.276	2.2888	2.3555	2.2483	2.2532	2.3344	2.3609	2.2732	2.3463	2.3697	2.4558	2.3317	2.2456	2.2593	2.3553	2.1617	2.2276	2.3399	2.4408	2.2007	2.5091	2.5697	2.2449	6.1479	2.3226	2.2967	2.3593	2.5562	2.3542	2.3746	2.5275	2.3148	2.2784	2.4091	2.3874	2.3563	2.5398	2.4469	2.3623	2.316	2.7436	2.4005	2.561	2.6133	2.3888
7903111	2.4505	2.732	2.4207	2.6582	2.6855	2.5738	2.5526	2.4133	2.5727	2.2881	2.7131	2.7905	2.6829	2.6415	2.618	2.8616	2.7105	2.4307	2.4891	2.6167	2.6256	2.499	2.5719	2.6572	2.4504	5.7713	2.5772	2.7323	2.4147	2.7532	2.6764	2.8085	2.6138	2.4045	2.4411	2.29	2.7472	3.2042	2.4481	2.5826	2.7416	2.5734	2.6061	2.7896	2.7235	2.6997	2.7471
7903113	2.7743	2.7586	2.9457	2.8937	2.8501	2.8061	2.9807	2.9742	2.62	2.892	2.8914	2.9202	2.8616	2.7594	2.6477	3.3862	2.9229	2.467	2.9628	2.8464	2.7642	2.8249	2.8331	2.8272	2.8364	6.2484	3.117	2.759	2.5201	2.8317	2.5921	2.9305	2.7492	2.6998	2.668	2.7783	2.8012	3.7265	2.7975	2.7093	2.9551	2.897	2.7199	2.8011	3.2561	3.0937	2.7522
7903115	2.9611	3.2023	3.1307	3.3883	2.8196	3.1333	3.2716	3.2368	2.9096	3.4569	3.0417	3.1869	3.2069	2.8572	3.2053	3.2812	3.1293	2.9543	2.669	3.0758	3.1372	2.8873	3.0647	3.3181	3.0287	4.7163	3.0529	3.065	3.078	3.1427	3.1608	3.3357	3.3359	3.1842	3.0621	3.0932	3.2187	3.0484	3.1438	3.0564	3.088	3.1711	3.3954	3.1981	2.9794	3.6199	3.1864
7903117	3.8019	3.5478	3.7454	3.1628	3.2714	3.4654	3.3718	3.3983	3.6362	3.1634	3.7532	3.6865	3.9157	3.3841	3.3827	3.3296	3.5588	3.4273	3.1418	3.1557	4.1111	3.4879	3.7515	3.7241	2.8904	7.3782	3.5091	3.7011	3.3815	3.4748	3.1922	3.7703	3.8265	3.5898	3.3312	2.894	3.505	3.4316	3.3569	3.7957	3.7072	3.4079	3.9348	3.8519	3.2171	3.9554	3.5629
7903119	9.5424	9.3838	8.314	9.3462	8.678	8.6122	9.4625	8.7574	8.8453	9.08	9.4864	8.5575	9.0359	9.6844	9.2503	10.0496	8.1541	9.8157	9.1404	9.8258	9.2665	8.6862	8.8109	7.9981	9.7304	4.8729	9.4313	8.4943	8.855	8.5178	9.5472	8.3291	8.4908	9.0553	8.5424	9.1996	8.9526	9.6527	8.848	9.8442	9.4914	8.3604	9.3506	9.4836	9.9015	8.0002	9.6377
7903144	6.4693	7.2377	5.5269	7.1331	6.7986	5.5419	6.5353	5.4859	6.8394	7.3136	6.6341	5.5907	8.6165	6.9146	6.9693	7.802	7.2018	6.3545	5.4974	7.5509	7.3764	6.2933	6.9566	6.4712	6.1098	6.4544	6.9541	6.3625	7.752	6.5676	6.9966	5.1721	5.1464	6.6128	5.6728	8.418	6.3601	8.2896	6.7222	6.6699	7.4224	5.8939	7.0111	7.0432	6.7816	5.9042	7.0155
7903162	6.1256	4.742	4.6445	4.8591	4.4961	5.2895	5.2521	5.221	7.7364	7.8003	5.7929	5.2897	7.8468	6.0185	5.9119	7.6517	5.754	4.8683	6.5576	5.2761	5.1565	5.6997	5.3083	4.8221	6.422	5.0984	5.8397	4.9093	7.0183	4.8161	4.555	4.1958	5.0809	5.6353	4.9559	7.1649	4.831	7.2171	5.8764	5.0508	5.8494	6.1054	4.5175	6.0792	5.226	4.2943	4.9395
7903171	6.0416	6.0481	5.7548	6.3726	5.5807	5.3637	5.6809	5.9264	6.1111	6.3057	5.9496	5.8534	6.7771	5.5902	5.9488	6.161	5.3869	5.7853	6.977	6.2674	5.4452	6.2773	5.3453	5.4999	6.9052	4.9999	6.039	5.3913	5.9445	5.5443	5.3959	5.3352	5.7798	5.5813	5.4118	5.9465	5.7476	6.3357	5.5752	5.8725	6.1281	6.2677	5.9879	5.8876	6.0284	5.8117	5.929
7903181	2.6031	2.5989	2.6098	2.6256	2.5536	2.4533	2.7672	2.6347	2.5899	2.5108	2.7175	2.6491	2.8242	2.6342	2.7251	2.5177	2.6176	2.6841	2.3936	2.6436	2.5387	2.6414	2.3567	2.6756	2.5392	5.0624	2.6333	2.5706	2.6511	2.7127	2.6599	2.667	2.6713	2.7574	2.4308	2.6067	2.5102	2.8065	2.8064	2.7743	2.8184	2.5081	2.7083	3.0359	2.8465	2.5488	2.5252
7903183	9.7203	9.7828	9.6508	9.6054	9.4781	9.3139	9.3904	9.1633	9.6556	9.2926	9.4598	9.2424	9.7595	9.6502	9.5655	9.7707	9.4697	10.1065	9.9191	10.0538	9.5879	9.667	9.517	9.2046	10.3277	6.1571	9.5337	9.4589	9.5307	9.2356	9.5935	9.2523	9.5543	9.5747	9.6378	9.9792	9.3838	9.7649	9.4714	9.8351	9.493	9.3197	9.179	9.3067	9.442	9.4772	9.7219
7903186	3.169	3.0905	3.1591	3.0993	3.1068	3.4526	3.2529	3.1072	3.1328	3.1659	3.192	3.1814	3.1731	3.1798	3.03	3.2728	3.2449	3.1686	3.0766	3.1615	3.1523	3.2433	3.4912	3.2231	2.9963	4.9757	3.1481	3.3362	3.1549	3.2635	3.2984	3.6426	3.1036	3.0041	3.184	3.0349	3.1846	3.0402	3.2306	3.2486	3.1107	3.3343	3.3654	3.0105	3.2317	3.2597	2.9653
7903188	8.3547	7.937	8.3836	8.1105	7.6892	8.1718	7.9959	7.656	7.7226	7.746	8.0443	7.7476	7.6726	8.0289	7.7774	8.0203	7.6059	7.9716	8.5482	7.834	6.9839	8.2461	6.821	6.6186	8.4692	6.5394	7.821	7.4519	7.8905	7.3563	7.6964	7.212	7.456	7.9862	7.8309	7.871	7.8187	7.9411	7.8064	7.5978	7.9363	8.0227	7.9742	8.0245	7.6435	7.4654	8.0064
7903203	6.5113	6.7876	6.9337	6.5038	6.4519	6.1068	6.06	6.9029	6.1462	6.02	6.2227	6.0793	6.4347	6.7212	7.4318	7.3226	5.8004	6.9941	5.6838	7.0238	6.6284	7.0388	6.2441	6.3897	6.2753	6.807	6.2206	5.9852	6.1632	6.0112	6.4153	5.3244	6.054	5.8296	6.1149	6.6274	6.9289	7.0254	6.4447	6.5028	6.5743	7.4834	5.9543	6.6951	6.2508	6.1905	6.8991
7903214	6.0686	6.3477	5.9178	6.0453	4.9765	5.7618	5.9937	5.9426	5.2705	4.5788	5.6518	6.134	5.2267	6.3293	5.5616	5.5954	5.4154	5.1354	5.6031	5.5196	5.4221	5.3679	5.7547	5.9121	5.6353	5.7216	5.6714	4.7406	5.5513	6.0413	5.6061	5.9789	5.8091	5.5998	5.8177	5.4524	6.2206	5.0137	6.0868	5.7163	5.2651	5.5194	5.1357	5.5586	6.1794	5.9112	5.9773
7903227	8.9572	7.8849	7.6477	8.2639	7.5575	7.7532	8.2275	8.8037	9.4544	9.4249	8.598	7.7105	9.384	8.7997	7.6208	8.2866	7.1129	8.4145	6.9798	8.4774	7.6632	6.5473	8.3124	8.2573	7.2331	6.7531	8.3193	4.9646	9.5604	8.1244	8.4446	8.2368	7.8145	8.5658	8.4519	8.5308	7.5454	7.9283	7.9541	7.7614	9.0187	7.968	8.9927	9.0434	7.6615	8.011	8.2621
7903239	9.3301	7.7225	7.6945	7.3582	7.3334	7.5161	8.7827	8.1229	9.7677	9.7424	9.6693	7.1153	7.3627	7.9176	8.3811	7.9889	6.941	8.2378	7.9015	7.923	7.3419	9.3015	8.6082	6.8054	7.9044	6.943	9.2086	7.1708	9.026	7.2708	8.078	7.2592	7.5187	8.2783	7.6973	7.9275	7.1595	8.0169	8.0266	7.6482	7.5442	7.5918	7.4195	9.0921	7.6533	7.0002	7.6957
7903281	7.7755	8.401	7.5533	7.9462	7.8946	7.4737	7.8675	7.6676	8.1107	8.4688	7.9164	7.2583	9.1787	8.2115	8.2293	9.4063	6.7337	8.2293	8.1832	8.5848	7.5695	8.7599	6.9561	6.6375	8.3938	6.6422	7.9667	7.377	8.9024	7.834	8.0167	7.2185	7.366	7.8942	7.7198	9.4873	8.519	9.1417	7.9886	8.0461	8.4223	7.9021	7.8855	7.7169	7.9251	7.2627	8.7231
7903292	2.4384	3.0097	2.3991	2.6481	2.7872	2.4623	2.8874	2.5702	2.6381	2.6452	2.7145	2.7535	2.5528	2.6891	2.7657	2.9232	2.6856	2.7085	2.8817	2.9769	2.6289	3.2322	2.6974	2.6864	2.9363	5.9507	2.6861	2.5026	2.63	2.712	2.7164	2.8168	2.5754	2.4283	2.6142	2.8414	2.6533	3.0783	2.7221	2.7522	2.5898	2.6358	2.8259	2.7106	2.6906	2.5935	2.7638
7903294	9.2124	9.1557	9.7435	9.2416	9.1016	9.5898	9.5566	9.915	9.3861	9.2775	9.5182	9.5979	9.384	9.7478	9.9516	9.7851	8.626	10.2304	9.5785	9.5125	8.7856	10.113	8.5368	8.4363	9.8933	6.4537	9.2896	9.1556	9.6765	10.377	10.5968	9.6604	9.1262	9.4902	10.2482	9.6984	9.4722	9.6766	9.7862	9.4112	9.3952	9.668	9.3898	9.4506	9.5403	9.2848	9.5774
7903308	7.2023	7.2894	6.9713	7.2193	6.9003	6.9521	7.0394	7.0394	7.1274	7.2591	7.3527	7.0646	6.7461	7.3089	6.5668	6.9076	6.2927	7.4135	8.0669	7.623	6.5967	7.5848	6.5405	5.5299	8.0983	5.3057	7.2189	6.0495	7.1376	6.7181	7.3079	6.3955	6.7287	6.8024	7.0789	7.3189	7.1264	7.4994	6.9479	7.1433	6.9215	6.9625	7.1372	7.4048	6.9555	6.7753	7.275
7903321	8.3443	8.7054	8.6102	8.6329	8.5619	8.3967	8.1201	9.0489	8.3072	8.4057	8.4215	8.332	8.1812	8.5077	8.9399	8.1303	8.012	8.6181	8.6229	8.8774	8.0827	8.8839	8.1882	8.316	8.8207	6.2459	8.3376	8.0932	8.2264	8.4228	8.3165	7.9159	8.3518	7.9996	8.6673	8.3378	8.7193	8.2072	8.2758	8.4621	8.2834	8.6913	8.4638	8.4277	8.2822	8.1703	8.5088
7903334	6.2921	5.7721	5.8886	5.8297	6.3351	6.6961	5.7495	6.2202	6.1882	6.0418	6.0786	6.3121	6.4137	6.2255	6.3037	8.0786	5.4561	5.6879	7.9767	6.3255	5.5571	6.8411	5.8507	5.7761	7.8672	5.7463	6.5039	6.3449	6.6528	5.483	6.0957	5.3054	6.4371	6.1494	6.1387	6.5098	6.2707	7.1334	6.8053	5.7504	5.956	5.8377	6.0304	6.2344	5.8641	5.5231	6.134
7903355	6.6706	6.5703	6.7064	6.8111	6.7217	6.2973	6.7647	6.7461	6.9812	6.9166	6.7524	6.7736	7.1012	6.7305	6.6767	6.7856	7.0912	6.3122	6.4412	6.3423	6.7465	6.7222	6.8789	6.9909	6.4509	6.4579	6.7764	6.7455	6.4324	6.3103	6.5311	6.9191	6.5317	6.8067	6.2369	6.3305	6.7736	6.2612	6.4942	6.5719	6.1844	6.2276	6.5049	6.2177	6.3983	6.4677	6.6131
7903358	6.7891	7.5642	9.1106	6.5439	5.2193	7.1315	7.0423	6.1857	7.8468	7.3124	7.1689	7.4178	6.9618	7.3033	5.3581	5.823	11.0274	5.4301	9.768	6.854	6.5243	4.7132	7.0409	7.4195	9.4864	5.6849	7.4479	9.0169	7.3646	5.7168	6.9139	6.3176	6.4065	6.7137	7.1095	7.618	4.8143	7.0976	7.7425	5.283	6.4525	8.0458	6.295	6.8412	6.93	7.3651	6.3393
7903369	7.7781	8.1435	8.5426	8.3347	8.3481	8.8319	8.3132	8.8357	8.2379	8.2401	8.0116	8.5587	8.7461	8.7101	8.9342	8.6106	7.9406	8.6243	8.8602	8.1754	7.6755	8.79	7.9002	7.9389	8.758	5.3069	8.1638	8.0583	8.7163	8.6198	8.6732	8.2577	8.379	7.4598	8.6652	9.1079	8.8175	8.9109	8.4975	7.8416	8.1636	8.6757	7.8225	7.8556	8.0216	8.3833	8.4039
7903389	6.1996	6.407	5.4336	6.3063	5.8507	6.6467	6.3177	6.3932	5.8512	6.4768	6.3464	6.3815	6.1047	6.613	6.4886	6.5721	6.8064	6.725	7.4249	6.1539	6.5753	6.1798	6.363	6.449	7.4611	7.8017	6.1575	5.7727	6.3971	6.1505	6.4928	6.3383	6.5119	5.958	5.4889	6.2814	5.9933	6.4987	6.4431	6.1573	6.0907	6.188	6.0401	6.0997	6.6167	5.9461	6.2211
7903391	5.34	5.4931	5.6909	5.4089	5.4774	5.1464	5.5895	5.584	5.3836	5.9921	5.7608	5.4269	5.7544	5.514	5.654	5.342	5.5549	5.521	5.4211	5.3169	5.7393	5.7324	5.4491	5.5982	5.2718	6.9932	5.4217	5.7139	4.6351	5.0255	4.8956	5.1262	5.6094	5.1169	4.8744	5.4192	5.2943	5.2123	5.3727	5.4995	5.1499	5.2195	5.5224	4.9979	5.4441	5.2097	5.5494
7903393	6.5826	6.1825	6.0905	7.0317	5.7393	6.489	6.4539	6.268	6.9422	6.6982	6.4233	6.408	6.1571	6.6876	6.2782	6.4996	5.9232	6.1102	7.3693	6.1646	6.449	5.499	6.7832	6.4539	7.0424	6.856	6.5159	5.8644	6.7334	6.4687	6.4693	5.9021	6.563	6.6759	5.9553	6.616	5.8443	6.1708	6.2153	6.1394	6.144	6.1195	6.143	6.5898	5.7664	6.1751	6.2457
7903399	3.6981	3.8377	3.7228	3.7617	3.7605	3.6643	3.6841	3.5966	3.484	3.6733	3.8286	3.7675	4.1105	3.3943	3.3429	3.213	3.512	3.1732	3.2487	3.2276	3.7891	3.5248	3.5327	3.8678	3.0325	4.5044	3.6523	3.9412	3.3446	3.4174	3.2673	3.6323	3.4374	3.4288	3.1441	3.3976	3.2857	3.1937	3.4073	3.4682	3.6471	3.3822	3.8681	3.5217	3.7687	3.5848	3.371
7903401	3.1323	3.4864	3.4083	3.5081	3.4236	3.4141	3.4653	3.21	3.6052	3.5173	3.3576	3.431	3.1619	3.4437	3.2386	3.0572	3.2965	3.4042	3.3193	3.4891	3.4827	3.423	3.4717	3.6994	3.2661	5.4557	3.6934	3.5227	3.1054	3.1108	3.3539	3.584	3.3369	3.4244	3.1028	3.2024	3.1433	3.2626	3.234	3.6681	3.1179	3.2632	3.2834	3.4352	3.3586	3.3512	3.7038
7903404	7.6909	7.5566	7.1961	7.1195	6.1661	6.9367	7.1219	7.0237	8.6509	8.4216	7.638	7.3609	7.4202	7.3622	6.8743	8.0085	6.5949	7.7335	8.5589	7.1012	7.72	7.7777	7.241	6.743	8.5182	4.0941	7.2969	6.3347	7.9896	7.1266	8.0763	7.542	6.4041	7.6279	7.0337	7.9688	6.467	8.4649	6.8482	7.3718	7.4189	6.9215	7.2416	7.7339	6.9477	6.9178	7.6965
7903407	6.9921	6.4817	5.4166	6.5995	5.3607	5.7027	6.233	5.4668	7.4488	7.535	6.8258	5.8455	6.8863	6.0303	5.1568	7.418	5.3346	6.4087	7.7157	7.1916	5.7087	6.8535	6.0009	5.3219	7.7373	7.1219	6.718	5.1153	6.6397	5.2998	6.4901	5.7325	5.6687	6.2465	5.1911	6.8548	5.3961	7.6712	6.2321	6.6763	6.6077	6.2694	6.0269	6.5396	6.4811	5.6123	6.9528
7903414	8.6551	8.1777	5.4377	7.4239	5.4362	6.8136	7.758	5.7528	8.9402	8.9972	7.8316	6.7123	9.9679	7.0911	5.7412	9.269	9.2082	7.0209	8.5009	7.6417	6.3866	7.6255	6.756	4.9671	10.5429	6.7141	8.3799	5.0135	7.7437	5.2233	7.6337	5.6856	5.714	6.8956	4.9035	7.7508	5.275	8.814	6.7807	7.8185	7.6549	6.6231	7.2482	7.7452	8.7977	5.6038	7.4221
7903425	7.9396	7.4928	5.0891	6.6435	4.8971	6.1929	7.1058	5.2021	8.0339	8.3018	7.1508	6.1545	9.2898	6.5788	5.2744	8.5716	8.5865	6.3771	7.855	6.9679	5.842	6.9792	6.2464	4.7558	9.8972	6.6162	7.6482	4.9197	6.9829	4.794	7.0437	5.2967	5.3096	6.343	4.6261	7.1508	5.1969	8.1761	6.0474	7.2973	6.9711	6.0737	6.5498	7.0428	8.1531	5.2086	6.809
7903440	7.9396	7.4928	5.0891	6.6435	4.8971	6.1929	7.1058	5.2021	8.0339	8.3018	7.1508	6.1545	9.2898	6.5788	5.2744	8.5716	8.5865	6.3771	7.855	6.9679	5.842	6.9792	6.2464	4.7558	9.8972	6.6162	7.6482	4.9197	6.9829	4.794	7.0437	5.2967	5.3096	6.343	4.6261	7.1508	5.1969	8.1761	6.0474	7.2973	6.9711	6.0737	6.5498	7.0428	8.1531	5.2086	6.809
7903455	3.1081	3.1469	3.1788	3.1529	3.3667	2.86	3.2042	2.9615	3.431	3.3661	3.4527	3.1088	3.7707	2.6046	2.8699	3.0606	2.9477	2.6751	3.2238	3.1272	3.0337	2.9896	3.0389	2.7701	3.4404	4.6524	3.1156	2.9963	3.3745	2.907	2.9509	2.855	3.1587	2.7126	2.6952	3.1046	2.8281	3.0641	3.4785	3.5655	3.3943	3.0851	3.2042	3.1591	4.1043	3.7916	3.3878
7903457	5.0659	5.4251	5.2641	5.3084	5.4558	5.3356	5.5133	5.2882	5.3261	5.2871	5.1196	5.1762	5.4036	5.4993	5.9099	5.9782	5.4649	5.2172	6.0934	5.4129	5.3641	5.9644	5.2225	5.4614	6.2525	6.5099	5.2832	5.5188	5.3739	5.1143	5.8591	5.2992	5.2158	5.1889	4.9424	5.0011	5.1363	6.0327	5.7484	5.6409	5.2817	5.2791	5.0516	5.0313	5.9103	5.2819	5.6764
7903461	3.9829	3.8412	3.9807	4.0733	3.767	4.1278	4.1916	3.9958	4.3397	3.8707	4.2519	4.0315	4.2143	4.033	4.1493	4.3933	4.2683	3.7132	4.0463	4.0425	4.0974	3.9893	4.1396	4.0832	4.4113	5.1574	3.9615	3.9915	3.9222	3.8361	3.6531	4.1045	3.9576	4.0106	3.6933	3.4467	3.6041	4.0062	3.9991	4.1134	3.6454	3.82	4.0716	3.4879	3.7796	3.8619	3.545
7903474	9.2515	8.8586	8.6111	8.635	9.1889	8.3552	8.4162	8.4661	8.9563	9.3172	8.6078	8.1408	9.5818	8.323	8.3068	8.4226	10.0985	9.025	8.3374	8.9927	9.3976	7.9005	10.0112	9.6514	8.219	5.8628	8.7175	8.2797	8.6825	8.8163	8.668	8.4997	8.6004	8.7718	8.866	9.2379	9.3305	8.8391	8.2506	9.2654	8.7101	8.1969	8.4031	8.685	8.7586	8.5882	8.8509
7903478	5.2571	5.1018	5.061	5.1209	5.0451	5.0353	5.17	5.0834	4.9067	5.2048	5.0358	5.2701	5.3548	5.0055	5.0116	4.8806	4.9678	4.9564	5.0281	5.155	4.9066	5.02	4.8139	5.1389	5.719	5.6817	4.9965	5.1431	4.7536	4.751	5.1533	5.2729	4.9676	5.0545	4.8353	4.9927	5.2983	4.8949	5.0141	5.3076	4.9085	4.935	5.2149	4.927	5.2438	5.2969	5.0068
7903490	5.2362	5.2937	5.2687	5.1616	5.0473	4.9948	5.2788	5.1402	5.0233	5.3324	5.0744	5.2315	5.3775	5.068	5.0267	4.9625	5.0539	4.9405	5.0084	5.2277	4.9469	5.0131	5.0897	5.3169	5.8278	5.6969	5.1449	5.2656	4.9232	4.9279	5.1753	5.3787	5.0821	5.3884	4.8472	5.0306	5.4443	4.9619	5.1968	5.3949	5.0568	5.0974	5.3092	4.8361	5.4251	5.2668	5.0789
7903507	7.3667	6.908	7.2535	6.7136	7.2385	7.4051	6.796	7.8356	7.8177	7.9352	6.7488	6.9234	7.6432	7.2195	6.706	8.0013	5.6988	7.7374	7.668	7.2356	6.2709	7.9784	6.0916	6.3694	7.6338	7.644	7.0794	7.0357	7.4828	7.1383	7.0435	7.1188	6.8796	7.2373	8.0682	7.4827	7.4913	8.0912	8.1742	6.4718	7.2273	7.3457	6.4186	6.9566	6.3241	6.8296	6.7269
7903519	7.8026	8.0431	8.1083	8.1461	7.909	8.2853	8.076	7.9269	7.6573	7.8448	7.8788	7.7923	7.9011	8.4594	8.1321	8.1114	7.5756	8.4976	9.0464	8.2289	8.0801	8.7993	7.8981	7.5299	8.9939	6.6709	7.7327	7.349	7.7809	7.7924	8.4448	7.5572	8.1187	7.6408	8.0268	7.7525	8.2201	8.2962	8.3167	8.0029	7.7158	7.6627	7.886	7.9363	7.8427	7.7621	8.2745
7903530	3.2575	3.1901	3.2666	3.3237	3.5857	3.3776	3.5403	3.4643	3.4382	3.2784	3.3418	3.403	3.638	3.2316	3.084	3.2237	3.2105	3.0972	3.1255	3.134	3.4533	3.1456	3.6145	3.5563	3.0526	5.7793	3.3577	3.2743	3.1077	3.0569	3.1847	3.41	3.1515	3.2459	3.1627	3.1906	3.5064	3.0678	3.2986	3.3766	3.0384	3.4769	3.4439	3.3873	3.2385	3.3518	3.4344
7903541	8.044	8.14	7.9612	8.1215	7.9145	8.3442	8.0926	8.0058	7.7629	7.7727	8.0339	7.9344	7.7014	8.3142	8.0562	8.5207	7.3992	8.8617	8.7828	8.6305	7.7855	8.4325	7.6043	7.506	8.7475	5.5355	8.1162	7.4166	7.4906	7.9144	8.23	7.4975	7.9619	7.6187	8.055	8.0519	8.1986	8.3899	7.8988	8.3258	7.8647	7.8773	7.7041	8.0591	8.0651	7.4032	8.3829
7903561	3.2226	3.3525	3.1976	3.1408	3.2705	3.3202	3.6021	3.0762	3.2988	3.1876	3.3534	3.4139	3.2088	3.2389	3.2293	3.0199	3.1593	3.0675	3.22	3.1107	3.3619	3.284	3.587	3.5247	3.0361	4.325	3.2809	3.432	3.208	3.159	3.1505	3.3554	3.3321	3.0714	3.0317	3.0546	3.3028	2.9865	3.1664	3.3198	3.2763	3.038	3.614	2.7766	3.0041	3.3145	3.3414
7903565	8.5061	8.6389	8.9391	8.4905	8.9608	7.8826	8.3734	8.7833	7.1871	7.4558	8.656	8.213	5.2504	8.6227	9.3852	7.1219	7.4525	9.2262	6.3365	9.1059	8.1271	9.0739	7.8295	7.7378	7.5095	5.594	8.5617	6.9547	7.0434	8.5396	8.0544	8.3636	8.7504	8.5942	9.5226	7.4475	9.4028	6.8558	8.0083	9.0068	8.8139	7.4924	8.7829	8.7587	8.5149	8.3798	8.6117
7903582	11.9137	11.8712	11.9474	11.901	11.3643	11.5478	11.5769	10.8014	11.2078	11.2804	11.6432	11.5531	11.941	11.8066	11.9362	11.8472	11.6678	11.8644	12.2394	12.0179	12.0174	11.6101	11.5066	11.5581	12.3333	7.3047	11.7478	11.7681	11.6335	10.4903	11.5844	11.012	11.8546	11.222	11.2119	11.8624	12.4255	11.7375	11.4872	11.9372	11.6482	11.6169	11.4705	11.6614	11.5232	11.8212	11.7576
7903586	8.435	8.5073	8.5096	8.6838	8.2822	8.085	8.3488	8.437	8.3218	8.4833	8.3101	8.138	8.8789	8.3849	8.2819	8.7663	8.6745	8.2954	8.5265	8.5718	8.6932	8.8288	8.4782	8.1883	8.589	6.4685	8.321	7.9662	8.3403	8.0724	8.3595	7.408	7.815	7.7085	7.8031	8.98	8.4962	8.6249	8.2779	8.5824	8.6494	8.4354	8.4048	8.4921	8.4463	8.2729	8.3344
7903592	4.6635	4.8533	4.4498	4.8716	4.8187	5.4012	5.3587	5.3217	10.7281	11.1906	4.5139	5.4781	11.4858	4.8833	4.8163	10.5667	6.4631	4.5202	5.9723	5.2912	4.9594	4.6061	4.9956	4.8754	5.8202	6.5981	7.857	6.2774	11.5176	5.1104	4.9003	4.8745	5.0159	5.309	6.2828	11.1311	5.0046	11.2186	9.1533	5.3242	9.7188	4.5106	4.5148	4.9137	5.4276	4.8465	4.8513
7903619	9.4494	9.4618	9.672	9.3779	9.4601	9.6345	9.5832	9.8424	9.428	9.5605	9.5954	9.3055	9.2019	9.374	9.5705	8.9979	8.3458	9.6457	9.1841	9.5432	9.4089	9.5922	9.1987	9.102	9.2686	6.1206	9.627	9.2441	9.6098	9.6089	9.7782	9.4676	9.5474	9.1506	9.8536	9.9034	10.5422	9.4177	9.2841	9.8642	9.3416	9.1311	9.2857	9.5928	9.8246	9.4577	9.4153
7903632	7.6429	7.7096	7.3312	7.6262	8.4225	8.1388	8.1767	8.7387	7.208	7.1335	8.2022	7.9971	6.6618	8.231	8.0588	7.2429	8.4072	8.4888	6.784	7.9412	8.1401	8.6444	7.4174	8.2352	6.7309	6.9426	7.5495	7.0099	7.4407	8.472	8.4017	9.1239	7.8271	7.6199	7.7096	7.4993	8.4169	7.3221	8.1	8.6475	7.7279	7.8925	8.125	8.2163	8.8871	7.8657	8.1735
7903667	7.1537	5.505	5.2877	5.6059	5.3984	5.7223	6.774	5.8447	8.1255	8.4197	7.3678	5.7915	5.932	5.5062	5.6489	5.6595	5.6472	5.2753	5.3413	5.2342	5.8485	5.5838	7.0896	5.9426	5.3023	5.1003	7.2107	5.6798	7.0778	5.4766	5.2721	5.7067	5.5685	6.2737	5.2984	5.7623	5.566	4.9815	5.3157	5.6396	5.3567	5.3732	5.703	6.8148	5.4464	5.3807	5.4051
7903676	5.9677	5.4484	5.5266	5.7565	5.5743	5.7493	6.2721	5.73	6.2198	6.0458	5.8583	5.8255	5.8697	5.8706	5.7654	5.6304	5.795	5.7456	5.5292	5.4574	6.0343	5.8939	6.2243	6.1211	5.2659	6.6199	5.8004	5.856	5.8992	5.6767	5.7756	6.432	5.2496	6.107	5.4278	5.5879	5.6882	5.4185	5.6676	5.627	5.4422	5.5038	5.8589	5.8543	6.0183	5.3566	5.414
7903688	6.4397	6.4579	5.8717	6.6283	6.2936	6.1685	6.542	6.7625	6.4326	6.2166	6.4185	6.7062	6.5601	6.5467	6.165	6.1648	6.4592	6.607	6.5967	6.5793	6.5701	6.5415	6.1052	6.2848	6.4905	5.4879	6.6302	6.2398	6.4951	6.3672	6.5522	6.6103	6.1254	6.1355	5.7089	6.245	5.7498	6.6987	6.388	6.7867	6.7707	6.4494	6.6697	6.3332	6.5524	6.2564	6.112
7903694	6.0253	5.7359	5.3019	5.7725	5.7875	5.2907	5.9561	5.4923	5.7544	5.5014	5.6322	5.7214	6.5573	5.671	5.4	5.725	5.9203	5.3706	5.2952	5.531	5.8618	5.3216	6.0202	6.0808	5.208	6.4264	5.753	5.8302	5.5421	5.4903	5.428	5.8536	5.601	5.744	5.3702	5.605	5.6404	5.6046	5.5124	5.9618	5.8722	5.3697	5.9191	5.6339	5.6513	6.0485	5.6534
7903703	8.8799	9.2679	9.1486	9.054	8.8595	8.8141	9.3636	9.2288	7.7978	7.6508	9.019	9.0271	7.7675	9.2676	9.2448	8.0359	8.2467	9.8165	8.5129	9.649	8.8723	9.0373	8.8496	8.6489	8.9695	6.1161	9.0261	8.2696	8.0452	8.9518	9.5349	8.9742	8.9548	8.866	9.5142	8.5695	9.1047	8.0617	8.6076	9.4973	8.8765	8.738	9.0179	9.1289	9.163	8.9036	9.1728
7903717	6.5405	6.9611	6.4892	6.7426	6.4942	6.7872	7.0639	6.5735	6.7779	6.794	6.6061	6.558	7.2006	6.3803	6.5053	6.7634	6.7214	6.4053	6.4323	6.8927	6.3417	6.1444	6.7823	6.7849	6.5067	6.8924	6.4441	6.4322	6.3274	6.3053	6.478	6.5146	6.2289	6.1737	6.3426	6.5929	6.5434	6.5419	6.782	6.6912	7.0519	6.5778	6.5593	6.3075	6.9228	6.9893	6.6021
7903719	6.257	6.4863	7.2445	6.357	6.4891	7.4634	6.857	6.8149	6.3072	6.3897	6.7772	7.1459	6.7257	6.6179	7.2802	6.5318	6.9612	6.6392	6.8118	6.1436	6.8355	7.3187	7.0216	6.8234	6.7419	7.2902	6.5447	7.0249	6.8032	7.226	7.0917	6.7785	6.8804	6.7645	7.0005	6.8266	7.3416	6.8584	7.1807	6.3941	6.4674	7.1957	6.6016	6.6007	6.4865	6.9822	6.2347
7903742	7.2961	6.776	6.603	7.0562	5.5582	7.2465	6.9471	7.1418	7.0695	7.2819	7.674	6.6366	7.1316	6.2321	5.035	6.5007	6.5414	7.8915	6.8436	7.53	6.7837	5.476	6.9821	6.681	7.1592	6.7903	7.476	6.8364	7.3117	5.7503	7.79	6.4844	5.4649	7.7092	6.4645	7.6176	7.8076	7.4709	7.1407	7.094	7.5361	6.7748	7.8644	7.8374	7.4823	6.359	6.7998
7903753	7.5616	6.5101	6.3409	7.0419	5.6329	7.2109	6.8266	6.5802	7.2912	7.2938	7.8696	6.5751	7.4117	5.9367	4.775	7.2228	5.7156	7.4583	7.5057	7.0662	6.8932	6.6425	6.7888	6.0525	7.0263	6.5295	7.2245	6.5307	7.7457	6.2713	6.9307	5.7259	5.2103	7.9889	5.8997	7.9942	7.2781	7.9127	7.2484	7.0529	7.8513	6.7956	7.598	7.6227	7.1926	5.4626	6.7569
7903765	6.0709	5.492	5.4378	5.3323	4.6591	5.8994	7.2381	8.1726	5.9411	5.6697	7.8952	7.012	6.0204	5.0018	4.7854	5.3035	5.2639	10.6319	7.3496	5.8256	5.0352	4.7476	6.916	7.1693	5.4151	6.4672	7.6699	8.8938	5.3363	4.6896	5.6369	5.3044	4.8143	8.7881	6.0593	8.4562	7.718	5.5542	4.9637	5.7554	6.1694	4.8526	6.1586	5.248	5.9678	4.8423	5.3861
7903777	7.7583	5.0263	4.3734	5.7884	3.6834	4.0581	5.8072	4.6053	6.2161	6.3188	6.781	4.7799	6.5106	5.1785	3.7193	5.1976	3.3021	5.0597	5.8049	5.6994	5.3111	3.6799	5.6325	4.4398	6.7021	5.5186	5.9369	4.4682	6.4457	4.0576	5.8371	3.9737	3.6974	7.2164	4.4032	7.2222	4.6239	7.0192	4.1273	5.4024	6.5517	5.2987	5.8382	6.3676	5.6884	3.7718	4.8916
7903786	7.4088	7.2067	7.4106	7.4032	6.5796	6.881	7.4328	6.827	7.6586	7.4056	7.1978	6.9642	7.1878	7.3583	6.6863	7.0265	8.1195	7.1189	7.5422	7.1597	7.1336	6.469	7.5626	7.3705	7.098	5.1568	7.244	7.3956	7.4583	7.4216	7.5901	7.7393	6.9304	7.1637	7.1874	7.2373	7.1024	7.4589	7.641	6.0585	7.3124	7.4527	7.5354	7.4941	6.8147	7.3155	6.992
7903803	8.8017	8.9827	9.0201	8.8482	8.3373	9.1736	9.1971	9.1841	9.0942	8.9909	8.9931	8.7236	8.59	8.8961	8.8272	8.7034	9.0328	9.3127	8.663	9.2152	8.7512	9.065	8.7972	8.4672	8.708	7.3064	9.1843	8.9875	9.2009	9.2764	9.7061	9.3275	8.7942	9.0283	9.2979	9.1046	9.1887	9.2933	8.863	8.8193	8.8931	8.992	9.0358	9.2226	9.1385	8.5434	8.9168
7903827	7.6288	7.6404	7.6508	7.6159	7.5709	7.4773	7.7424	7.853	7.473	7.3453	7.6128	7.7034	7.3694	7.738	7.4365	7.5313	7.1032	7.6981	7.5204	7.7289	7.6514	7.6011	7.4783	7.9543	7.6038	5.4566	7.4468	7.0304	7.6301	8.0136	8.0978	8.3122	7.8159	7.6103	7.8212	7.4048	8.2209	7.7165	7.6322	8.0035	7.4666	7.4503	7.9759	8.0191	7.7611	7.5448	7.7228
7903851	4.1425	3.7244	3.9793	3.9984	3.7877	4.3409	4.3794	4.2773	4.291	3.5397	3.8643	4.3676	4.2211	4.1639	3.9813	3.8167	4.0481	3.9819	4.1663	3.9255	4.3296	3.8871	4.1908	4.464	3.6676	5.2721	3.9988	4.3332	3.9221	3.9856	3.6328	3.983	3.8509	4.033	3.8383	3.8709	4.6103	3.9556	3.7419	3.9997	4.0046	3.4923	4.5319	3.7706	4.4074	3.7186	3.986
7903854	5.5776	5.3811	4.8118	5.2733	5.213	5.3175	5.8959	5.0358	5.1183	5.2987	5.0911	5.2588	5.5342	4.9969	5.1736	4.8322	5.3245	5.5682	4.9792	4.9602	5.4789	4.7052	5.5859	5.3255	4.8178	5.8242	5.467	5.4679	4.919	5.219	5.1192	4.9324	4.7712	5.7732	4.9032	5.4579	6.102	5.2911	4.7561	5.345	5.1133	5.2207	6.2391	5.5835	5.4228	5.4615	5.0346
7903867	6.6859	7.032	6.5761	6.7876	6.5495	6.3869	6.9931	7.0908	6.7873	6.5517	6.6964	6.7888	7.0429	6.6035	6.752	6.6322	7.5643	6.5881	6.585	6.4814	6.6546	6.6406	6.5821	6.8986	6.4441	6.03	6.8933	7.499	6.4638	6.7958	6.4156	6.8329	6.5477	6.7509	6.7497	6.7597	7.7022	7.3039	7.0561	6.6119	6.7117	7.0552	6.7743	6.6002	6.8149	6.7049	6.4418
7903876	2.669	2.5084	2.4793	2.6595	2.7164	2.7382	2.8779	2.855	2.6429	2.5958	2.8388	2.7309	2.7393	2.5572	2.5086	2.5022	2.8656	2.5987	2.5937	2.6461	2.7353	2.5333	2.7974	2.6093	2.5187	5.2869	2.5997	2.7704	2.4837	2.7527	2.7123	2.5428	2.6034	2.5852	2.8395	2.5305	2.855	2.7763	2.6796	2.6314	2.9654	2.6269	2.8096	2.7275	2.7023	2.7186	2.6774
7903878	7.5498	7.7122	7.6817	7.6753	7.5789	8.2759	8.0012	8.0627	7.6744	7.8324	7.9307	7.9782	7.4691	8.1775	7.7965	7.6996	8.0123	7.9605	8.2673	7.7099	7.7868	8.0398	7.5212	7.4271	8.2588	7.1229	7.8371	7.8611	7.7452	8.0376	8.0526	7.8697	7.8711	7.6687	8.0722	7.5886	8.0529	7.9024	8.0573	7.544	7.5579	7.8271	7.8628	7.8603	7.7578	7.7995	7.6741
7903884	5.7116	5.4528	5.1671	5.5124	5.3605	5.85	5.7322	5.9882	6.161	5.7063	5.7322	5.6723	5.7067	5.4987	5.54	5.521	5.9908	5.2293	5.1498	5.1032	5.5821	5.2622	5.9017	5.7676	5.1464	6.1338	5.7177	5.9506	5.0284	5.1933	5.0776	5.3514	5.4492	5.4011	5.1291	5.2525	5.4611	4.9315	4.997	5.3424	5.1435	4.9374	5.4598	5.1652	5.3629	5.4325	5.4174
7903889	4.0452	3.8842	4.0102	4.0654	4.0131	3.9677	4.3285	4.1051	4.1928	4.3451	3.976	4.2269	4.0269	4.0015	4.2164	4.3328	3.9903	4.1291	4.0062	3.8799	4.2422	4.1494	4.1217	4.0545	4.0881	5.2249	4.0323	4.1872	3.5546	3.9408	3.7568	4.1041	4.1811	3.7265	3.9981	3.7114	3.98	3.8159	3.6609	4.1165	3.7811	3.4753	3.9376	3.6099	4.2338	3.6843	4.0856
7903893	7.0844	9.045	9.572	9.6681	8.7174	9.9653	7.9735	8.2307	8.5218	7.7487	7.612	9.7886	8.3254	9.0666	8.9013	9.1454	9.0151	7.6866	11.3037	9.0502	8.0576	7.544	8.5717	7.7687	11.2638	6.0302	8.6455	9.6705	8.6397	9.1146	8.4359	7.9901	9.5864	8.294	9.1401	8.4516	6.5789	9.1105	9.247	6.3347	7.9765	9.2277	8.3902	8.2429	6.9797	8.8332	8.8497
7903906	3.6073	3.435	3.6646	3.6475	4.1196	3.1968	3.7452	3.804	3.9259	3.8169	3.772	3.7797	3.8937	3.5851	3.5623	3.7085	3.6986	3.452	3.8039	3.8917	4.224	3.5816	3.5047	4.2561	3.6491	3.8894	3.5976	3.6553	3.2777	3.4102	3.6323	3.3791	3.6711	3.2185	3.5408	3.2187	3.6205	3.0425	3.1815	3.94	3.0708	3.2899	3.5604	3.3078	3.6956	3.6718	3.4026
7903908	8.0333	8.3522	8.0587	8.1986	8.0124	7.6787	7.7237	8.2984	8.4026	8.4029	8.068	7.9259	8.073	8.4851	8.5927	8.5629	8.098	8.7878	9.4368	8.5347	7.7955	8.7596	7.4734	7.3422	9.1674	6.4584	7.9031	7.3637	7.9983	8.2471	8.0095	7.9166	8.1447	7.6497	8.195	7.8761	7.9674	8.3719	7.9949	8.3762	7.9905	8.0377	8.0489	8.2761	8.091	8.0324	8.1038
7903920	5.1048	7.1892	4.7462	5.16	6.8414	4.5183	4.6089	5.0771	8.6096	8.4224	4.148	5.3133	8.0994	4.5208	4.8114	4.4584	4.9964	4.341	6.194	4.6681	4.0735	4.7333	4.8033	4.0063	6.3502	5.774	4.457	5.3364	7.5216	6.5234	4.4151	5.3638	5.0699	4.3416	4.5606	4.5993	4.2163	4.7636	5.4017	3.9301	6.387	5.2147	4.5822	6.1387	4.1096	4.9064	4.3414
7903935	3.6973	3.5766	3.444	3.8883	3.4174	3.5615	4.0325	3.7592	3.6572	3.457	3.6462	3.7572	3.576	3.8955	3.7097	3.5013	3.8889	3.7295	3.7377	3.3957	3.8364	3.373	3.8953	3.8239	3.3347	6.1086	3.762	4.0476	3.2775	3.572	3.5839	3.5742	3.451	3.4327	3.3671	3.2385	3.9466	3.1026	3.26	3.5739	3.4552	3.2894	3.4685	3.3466	3.4265	3.2656	3.711
7903945	4.2489	4.5468	4.0831	4.2518	3.9785	4.3913	4.4488	4.124	4.1998	4.2656	4.3861	4.5199	4.2751	4.2276	4.2672	3.9999	4.1574	4.0784	4.0797	4.1981	4.1398	4.2557	4.2293	4.5956	4.0385	4.839	4.4191	4.3375	4.3332	4.1756	4.2151	4.3054	4.3687	4.0849	3.9305	3.932	3.9542	4.1671	4.4521	4.6044	4.5815	4.319	4.4836	4.2668	4.4921	4.4662	4.2522
7903959	4.5622	4.4694	4.0947	4.7938	4.9887	4.4398	4.8073	4.4424	5.3192	5.0708	4.3793	4.6432	5.3274	4.4142	4.7895	8.7306	4.4382	4.2267	4.2968	4.5032	4.4529	4.4837	4.5124	4.5983	4.2744	6.6931	4.6597	4.906	5.3542	4.3862	4.1802	4.5055	4.2545	4.1404	4.078	5.5022	4.11	7.7613	4.429	4.1839	4.8068	4.2962	4.6846	4.4271	4.1336	4.3529	4.307
7903970	3.3597	3.3937	3.4939	3.9483	3.5813	3.4143	3.6627	3.7056	3.5317	4.0511	3.3053	3.6614	3.7236	3.722	3.6901	4.1423	3.3621	4.0017	3.3796	3.7153	3.6408	4.2434	3.7042	3.9472	4.2856	7.1155	3.4567	3.7751	3.5091	3.1539	3.5269	3.5703	3.8455	3.7506	3.3869	3.5895	3.6483	3.4541	3.4449	4.3597	3.4712	3.2063	3.8666	3.7928	3.3388	3.6924	3.4711
7903972	7.3086	7.0543	6.8681	7.0423	6.6785	6.7318	7.4328	7.0174	7.3753	7.54	7.4535	6.9093	7.2674	7.2891	7.534	6.9759	6.6144	6.4718	6.8859	7.0928	7.487	7.1046	7.7151	6.8044	7.2206	5.5032	7.3457	6.6212	7.3427	6.322	7.1978	6.3767	6.663	7.1781	6.7167	6.8741	6.9599	7.0347	6.5491	7.0601	6.7932	6.5258	7.0367	7.1445	7.1004	6.7743	7.0195
7903980	6.2954	7.0308	7.1904	7.9963	6.3047	6.884	6.0499	6.4486	6.7533	6.3853	6.2503	6.9386	6.7664	7.2216	5.9375	6.7012	7.2117	6.0164	8.2408	6.7873	6.7147	5.524	7.2544	6.5366	8.2166	7.2028	6.9536	6.8414	6.9713	6.6972	7.0654	6.4535	6.3686	7.3129	7.6475	7.2978	5.8491	6.6923	6.8901	6.0161	6.6886	7.229	6.8102	6.5428	6.0256	6.8996	7.0837
7903988	7.9967	8.0437	8.1663	8.0291	7.7974	8.3195	7.9037	8.0954	8.0583	8.1249	8.0017	7.7943	8.3622	8.1591	8.2362	8.2006	7.7981	8.1748	9.0115	8.5466	7.7416	7.9896	7.9337	7.7591	9.2158	7.1157	8.0869	7.7124	7.799	7.8524	7.801	7.0137	7.9453	7.2647	8.089	8.0091	8.1302	7.8913	7.9066	7.9491	8.1025	8.1212	7.6601	7.9776	7.6205	8.1107	8.1729
7904000	5.4694	5.8071	6.058	5.6148	5.8356	6.2659	6.0646	6.3748	5.9085	5.9977	5.5989	6.0337	5.4124	6.4766	6.9531	6.0298	6.0117	6.4768	6.6413	5.8571	6.0044	6.6638	5.8669	5.5928	6.6187	5.9447	5.6021	5.8029	5.9117	6.578	6.4241	5.7928	5.8794	5.6174	6.6361	5.7703	6.5273	6.018	6.2317	5.5409	5.6849	5.9434	5.7953	5.9278	5.6978	5.9714	5.7929
7904014	2.6028	2.4568	2.3681	2.5681	2.5501	2.583	2.5858	2.5693	2.7364	2.339	2.6141	2.5791	2.5929	2.6768	2.8428	2.6233	2.4833	2.4547	2.4804	2.4953	2.5268	2.5744	2.7973	2.8584	2.564	5.5857	2.4341	2.4898	2.5766	2.4404	2.6185	2.6912	2.4391	2.4079	2.3835	2.6371	2.6549	2.5545	2.5559	2.8128	2.7534	2.526	2.4273	2.5939	2.7304	2.8115	2.4907
7904016	2.3816	2.2381	2.2647	2.3637	2.4476	2.53	2.4964	2.346	2.3406	2.2262	2.5515	2.4472	2.3752	2.3264	2.41	2.3935	2.4107	2.5671	2.3457	2.4515	2.5087	2.2694	2.3785	2.5103	2.41	6.2484	2.3709	2.4364	2.4488	2.4829	2.5018	2.5932	2.5299	2.3836	2.4335	2.5394	2.4597	2.4884	2.4476	2.4646	2.318	2.388	2.8059	2.3868	2.6116	2.5286	2.3821
7904018	7.6933	8.4053	7.9764	8.3393	7.411	8.6452	8.3232	7.9758	6.5936	6.4828	7.9636	7.7486	6.1985	8.4629	8.187	7.5696	7.5197	8.6196	7.335	8.172	8.7375	8.5675	8.1607	8.5172	7.5827	5.4541	7.8635	6.9143	7.4514	8.4312	8.9051	8.7145	8.2141	8.3371	8.2127	7.6016	8.3435	7.9393	8.2333	8.7603	8.2602	7.8495	8.4257	8.5432	8.7948	8.223	8.3861
7904025	6.1246	6.2198	6.0831	6.1886	5.9326	6.9052	6.0904	6.3447	5.5884	5.5668	6.2267	6.0066	5.6198	6.7759	5.6763	5.9753	5.7127	6.6155	5.4959	6.2847	6.7543	7.0846	6.1973	6.5739	5.6326	6.5189	6.1461	5.6271	5.9017	5.9323	6.3449	6.7388	5.7921	6.8989	6.3276	5.7913	6.0999	5.9967	6.8987	6.5256	6.6093	5.7237	6.8163	6.8381	6.53	6.0027	5.8719
7904036	7.6515	8.1322	7.9869	7.853	7.7847	7.8859	7.6503	8.1136	6.875	7.1463	7.7038	7.9671	7.2787	7.7742	7.8657	7.6846	7.5204	8.085	7.9305	8.1158	7.7335	7.9283	7.7212	7.6012	7.8684	4.8207	7.7931	7.582	7.4416	8.0008	8.1781	7.9694	7.9693	7.6776	8.1426	7.3738	7.9465	7.5621	7.6363	8.0039	7.6264	7.7804	7.8873	7.7887	7.7728	7.8798	8.1262
7904048	6.997	7.8896	7.8217	7.556	7.0123	7.386	6.5759	7.4079	6.3687	6.8621	7.1731	7.1164	6.6176	8.0936	7.2793	7.36	7.1874	8.4662	8.7041	7.7157	7.1107	8.3294	7.2662	7.4754	8.221	7.7355	6.6278	6.5509	6.3736	6.9188	7.6204	6.8409	7.1961	6.4629	7.2191	6.8366	7.489	7.1528	7.0396	7.658	6.9993	7.1321	7.2888	7.2292	6.8882	6.5012	7.9946
7904050	7.4877	8.0354	8.0914	8.0032	7.892	8.2573	7.6861	7.8903	7.3835	7.1659	7.8827	7.6647	7.6081	7.7661	7.8807	7.8552	7.2221	7.9647	7.3914	8.0045	7.8211	7.9604	7.4037	7.5179	7.5114	7.4021	7.9072	8.2609	8.0183	8.6441	8.2773	8.8343	8.1442	8.0757	8.6775	8.1107	7.6539	8.383	8.7098	7.4698	8.105	8.0601	8.338	8.1257	7.8421	8.4261	8.484
7904073	6.0653	6.0809	6.0826	6.0133	6.1866	6.2628	6.1445	6.2319	6.3501	6.0292	5.9373	6.2079	6.4425	6.001	6.1254	6.1088	6.2308	5.7471	6.1082	5.7185	6.2282	5.7906	6.1774	6.4597	5.8809	5.5734	6.0269	6.2078	5.7673	6.0328	5.7626	6.158	6.0598	5.8483	6.0545	5.6667	6.0373	5.4804	5.9393	6.093	5.7206	5.8016	5.9927	5.3326	5.9703	6.1582	6.0101
7904082	4.6674	4.5321	4.9201	4.4661	4.8629	4.7248	4.6612	5.4647	4.7075	4.665	4.6993	4.7423	5.0705	4.6206	4.7748	4.5411	5.1476	4.6887	4.5356	4.6816	4.7423	4.9672	4.9775	4.8984	4.2642	5.6268	4.6812	4.9773	4.4255	5.0458	4.5836	4.8546	4.9447	4.9606	5.6605	4.3805	5.032	4.2585	4.6274	4.8087	4.5298	4.8965	5.2511	4.7953	4.2419	5.4149	4.4797
7904084	4.9321	5.0375	5.1421	4.7048	4.8804	5.0207	4.6319	4.9656	5.1611	4.7186	5.1235	4.9294	5.2777	4.8506	5.1187	4.76	4.9645	4.9206	4.8284	4.8272	4.8613	5.0487	4.5213	5.0512	4.6691	4.8587	4.9085	4.9186	4.7828	5.1097	4.9261	4.9745	4.7671	5.0135	5.0436	4.918	5.1415	4.4868	4.7426	4.9575	4.6902	4.7641	4.9334	4.8347	5.0033	4.9325	4.8558
7904086	7.254	7.3841	7.1155	7.2769	6.9786	7.2533	6.7905	7.2367	7.1396	6.9649	7.109	7.1097	6.9055	7.1683	7.2144	7.3862	6.332	7.2978	7.9443	7.1755	6.9596	7.4014	6.4105	6.6878	7.9859	7.5174	7.0776	6.3626	7.1522	7.2608	7.1569	7.3046	6.7416	7.2645	7.5535	7.079	7.8312	7.1451	7.5654	7.0974	7.0321	6.8617	7.0883	6.9819	7.0017	7.0894	7.2717
7904106	7.9609	7.8176	6.7632	7.4467	6.6145	7.2221	7.9644	7.0768	7.3713	7.1596	8.2397	6.6174	7.2544	7.9488	6.8889	8.1181	7.618	7.9544	7.2878	7.9059	7.991	7.5824	8.2068	7.1073	7.7863	6.2005	7.6873	6.7187	7.8187	6.5413	8.6087	7.4232	6.6177	8.5634	7.8453	7.5897	7.2062	7.9804	7.5067	8.6245	7.943	7.1099	7.6769	8.1486	8.6866	6.7336	7.6758
7904131	5.1573	5.3517	5.6276	5.4108	5.6559	5.6998	4.8617	6.1535	4.9252	4.9043	5.2048	5.4452	4.8802	5.2928	6.3072	5.0976	5.7914	5.8507	5.2234	5.3701	5.1925	5.7037	4.8475	5.1628	5.1908	6.2934	5.1758	5.2209	5.3218	6.4191	5.1566	5.611	6.184	5.7072	7.1391	5.5164	6.8933	5.1414	5.5506	5.4484	5.2733	5.9013	5.128	5.6314	5.403	5.9526	5.2274
7904137	8.9573	8.7001	8.4498	8.6186	8.3649	9.2523	8.9538	8.4198	8.7424	8.7529	8.8586	8.6632	8.1694	9.1963	8.5466	9.7247	7.8896	9.0177	9.147	9.1232	9.0097	8.9311	8.7731	8.8236	9.0529	6.3977	8.7599	8.1086	9.0774	8.7985	9.5012	8.8944	8.8277	9.2384	8.6878	9.111	9.1324	9.7003	9.1055	8.8745	8.8938	8.8162	9.0036	9.1484	9.1874	8.6718	8.8473
7904158	8.0117	6.8849	8.5456	7.888	5.5333	6.2858	6.6686	5.8291	7.4025	6.9717	6.9732	6.3887	6.8116	6.6513	5.9458	6.7934	6.3716	5.8335	6.9862	6.7251	6.6317	5.63	6.6441	6.4907	6.7754	6.7632	7.2232	6.0724	7.4076	6.1796	6.4835	5.7272	6.036	7.4736	6.5297	7.1626	5.8824	7.4317	6.7991	5.9911	7.0097	8.7276	6.5088	7.595	6.7584	6.9526	6.5829
7904164	2.7999	2.8093	3.1141	2.757	2.8696	2.7047	2.8849	2.684	2.8258	2.8982	3.0239	2.8293	2.9128	2.7063	3.068	3.0948	2.7963	2.9139	2.5856	3.1919	3.5244	3.1381	3.0669	2.8264	2.9081	6.4166	2.7969	2.803	2.8487	2.833	2.6599	3.0414	3.2277	2.6495	2.9055	2.7325	2.9432	2.921	3.0989	2.9294	3.1191	2.9954	3.0632	3.1284	2.8132	2.7466	2.8413
7904166	3.3246	4.0651	4.2338	4.3531	3.141	3.0308	3.9859	3.075	2.7537	2.9144	2.7382	3.2503	2.8215	3.4473	3.7395	3.9599	3.2734	3.1788	3.423	2.9244	3.5368	3.5094	4.3192	3.5429	3.4345	5.8435	3.7081	3.1848	2.6123	3.9614	2.6029	3.1326	3.6213	3.0667	2.8431	2.456	2.6732	4.256	3.0465	2.8324	3.0099	3.5922	3.5614	3.4637	3.2956	3.2194	3.51
7904168	2.5163	2.8791	2.6412	2.5186	2.6056	2.6072	2.7014	2.6785	2.4283	2.6933	2.6535	2.4787	3.0272	2.6197	2.6195	2.4394	2.6761	2.503	2.4443	2.5542	2.6796	2.6629	2.6542	2.7394	2.5402	5.9055	2.5082	2.5588	2.6832	2.5788	2.5741	2.6855	2.6855	2.6144	2.8312	3.0381	2.6075	2.8016	2.5369	2.7243	2.8148	2.4328	2.6508	2.6906	2.9819	2.8915	2.5968
7904203	2.9887	3.03	2.8997	2.9991	2.9848	2.9389	3.0172	3.093	2.9239	3.1526	3.0109	2.9441	3.0247	3.0043	3.192	2.7202	2.8174	2.9151	2.9429	2.7675	3.0494	2.8287	3.0816	2.7908	2.8502	6.0356	2.8871	2.9439	2.8594	2.6198	2.9966	2.957	3.3682	2.9358	2.8884	2.8563	3.2433	2.7298	3.2508	2.893	2.8028	2.6196	3.078	2.9191	3.141	3.0482	3.1186
7904209	5.4749	5.2311	5.0067	5.4005	5.0937	5.3039	5.6399	5.5253	5.4695	5.111	5.4303	5.5903	5.2168	5.6259	5.3737	5.4199	5.9349	5.2577	5.2002	5.2718	5.392	5.2145	5.7112	5.6524	5.068	6.5045	5.3398	5.5986	5.22	5.1547	5.1473	5.384	5.5225	5.4308	5.0586	5.2298	4.9621	4.9985	5.3877	5.3946	4.9211	4.5208	5.1317	4.8226	5.2389	5.2145	5.4118
7904211	6.3388	6.237	6.438	6.2771	6.6807	6.3793	5.9993	7.306	5.4385	5.6511	6.1902	6.3937	5.8097	6.2951	7.0303	6.0852	5.7487	6.7918	5.3066	6.7342	6.5227	6.3486	5.9083	6.367	5.4735	5.7959	6.0584	5.8285	6.0542	7.6772	6.4453	6.6366	6.4402	6.2761	7.4043	6.1255	7.446	6.3839	6.5938	6.638	6.4228	6.6757	6.6094	6.4371	6.56	6.8573	6.7699
7904226	7.2275	7.2781	7.7836	6.8096	7.6416	6.2226	6.7651	7.7577	5.8277	5.485	7.3491	6.8006	6.111	6.6706	7.0961	6.6677	5.9489	7.2809	6.5313	7.4063	6.7732	5.3381	6.316	6.6745	7.04	5.5376	6.7046	5.6383	6.2169	8.0824	7.0139	6.37	6.9787	7.1607	6.3497	6.845	7.6386	6.3239	6.3963	7.6592	7.311	7.6002	7.0394	6.9758	7.415	6.8674	7.533
7904244	5.5467	7.6169	5.1595	6.3611	5.0817	4.2997	4.949	5.7907	3.9496	3.8358	5.484	5.4793	4.2488	5.4042	4.7677	4.4806	4.9158	6.7036	4.2343	7.0293	6.3773	6.0479	5.4111	5.9554	4.6235	5.5511	5.6182	4.9917	4.603	5.627	5.9901	6.1166	5.6742	6.8249	5.5315	4.8784	4.3196	4.2978	4.5822	5.9696	6.3155	5.9656	6.9477	6.5044	6.6185	6.0184	5.4245
7904252	3.3759	3.1789	3.4494	3.3029	3.0621	3.2721	3.3279	3.3918	3.549	3.2781	3.3791	3.4733	3.3311	3.3796	3.4635	3.2548	3.1379	3.1563	3.2068	3.0825	3.0508	3.2228	3.0692	3.2757	3.2756	6.782	3.1567	3.3566	2.9725	3.1373	3.2772	3.3342	3.1612	3.1251	3.0856	3.2619	3.5032	2.8459	3.2061	3.3107	3.244	2.956	3.0633	3.1134	3.1909	2.8414	3.0175
7904254	10.2644	10.6878	10.8093	10.9027	10.9894	11.2484	10.7589	11.5323	10.6965	10.9744	10.281	11.0025	11.4029	10.8687	10.8635	11.3212	10.8187	11.2912	9.959	10.7972	10.5692	11.5294	10.2676	10.5352	10.2608	6.7984	10.6448	10.5687	11.3001	10.7895	10.9686	10.7191	11.0156	10.7519	12.0605	11.8006	11.8063	11.3839	11.3311	10.2698	11.2026	11.1021	10.8167	10.4744	10.3396	11.6145	11.0783
7904281	3.0244	3.1217	2.833	2.7639	2.9691	2.8891	3.048	2.8893	2.7895	2.9228	2.9856	2.964	3.043	2.901	2.9816	2.8339	2.918	2.9441	2.916	2.6257	3.1267	3.1298	3.0893	3.3076	2.7701	5.6445	3.079	3.1773	2.6369	2.8968	2.7221	3.0057	2.9	2.9881	2.7786	3.02	3.0934	2.8703	2.8742	2.925	2.5639	2.5773	2.9138	2.7106	2.9653	2.7995	2.7861
7904287	5.9053	7.185	7.0196	7.7084	6.2871	7.1537	5.7014	6.2825	6.2166	5.511	6.0254	6.7662	6.841	7.2295	5.9768	6.4244	7.9224	6.6041	9.0297	7.9872	6.71	5.7974	6.4282	6.4383	9.2665	7.4126	6.8031	6.9231	6.3737	6.4949	6.4963	7.0014	7.8285	6.3655	7.2133	6.5945	5.03	7.9321	7.7864	6.01	6.5847	7.1324	7.5666	7.0618	5.8278	7.18	8.2462
7904293	8.316	8.4929	9.9341	8.4249	9.6086	9.6715	8.6251	10.4012	7.9729	7.9346	8.4923	9.2913	8.0125	8.7404	10.4898	8.3103	8.422	9.2709	7.3586	8.3343	8.1978	10.1583	7.933	9.0883	7.8879	5.6455	8.2811	7.6138	8.66	10.8997	8.8229	9.3332	9.2379	8.3969	10.1283	8.8571	10.1312	8.4674	9.5363	8.5143	8.7605	9.7308	8.6979	8.8572	8.8098	9.4445	8.9321
7904303	5.3751	5.6869	5.6773	5.5193	6.0416	6.0653	5.6101	5.9176	5.1303	5.4414	5.6448	6.064	4.859	5.4969	5.4415	5.414	5.3031	5.8459	5.235	5.6862	5.4684	5.8684	5.3908	5.4797	5.8254	6.7999	5.3259	5.1419	5.3558	5.7719	5.9614	6.1239	5.1928	5.4725	6.2128	5.5113	6.6003	5.8314	6.4841	5.3476	5.539	6.1194	5.6384	5.5193	5.4828	5.5131	5.9732
7904314	6.6632	7.3964	7.742	7.3389	7.1236	8.0871	7.275	7.4981	6.176	5.9	7.3626	6.9328	5.9422	7.4631	7.4681	6.4446	8.0505	8.0112	7.297	7.311	7.1158	8.3864	7.0395	6.528	7.3654	6.716	7.0157	7.2072	6.6452	7.761	7.849	6.9878	7.2404	7.2943	8.0002	6.2941	7.5937	6.7177	7.199	7.222	6.8603	7.4541	7.4608	7.444	7.2639	7.44	7.574
7904340	8.0474	7.986	7.9059	7.902	7.7675	8.4292	7.6602	7.9926	8.0428	8.1799	7.6406	8.0868	8.381	8.4171	8.22	8.7788	7.5704	8.3812	8.7532	8.2913	7.6372	8.7025	7.4244	7.5427	8.7399	7.9003	7.8371	7.6044	8.2914	8.2414	8.3229	7.8315	7.7382	7.4979	7.9915	8.2145	7.9228	8.5983	8.2582	8.063	7.9007	7.8986	7.4081	7.9108	7.804	7.6087	8.1085
7904361	6.6616	8.0323	7.2473	8.2499	7.3939	9.1043	6.9084	6.5048	8.8657	9.1259	6.2582	9.5615	8.7244	7.459	5.8173	8.975	6.9286	5.3875	8.9395	6.9432	5.9575	5.685	6.8457	7.0067	9.1817	6.3251	7.6346	7.755	9.1663	8.3828	7.0904	6.279	8.835	6.1604	6.6216	8.3021	5.4918	9.2032	9.6394	5.0719	7.7504	6.6446	6.0419	6.7415	5.6381	7.6196	7.2517
7904364	6.3648	7.1121	6.8872	6.7132	6.7377	7.6352	7.0623	6.6812	6.4897	6.8114	6.8236	6.653	5.9245	7.5214	7.8735	6.0531	6.5702	7.5172	6.8222	7.0985	7.2411	8.0916	7.1459	6.4329	6.8358	6.5563	6.7783	6.7166	6.6136	6.8115	7.6546	6.9532	6.975	6.2764	7.1303	6.3956	8.0737	6.7648	7.2745	6.731	6.6055	6.7213	6.5847	7.1429	6.7008	6.6657	6.5346
7904394	4.1646	4.1778	3.5948	4.029	4.0235	3.7989	3.6919	3.7286	3.6348	4.0641	3.9772	4.0051	3.9884	4.1871	3.7546	3.9208	3.6487	3.9476	4.3986	3.804	3.5172	4.1348	3.4981	3.3713	4.4428	5.7954	3.8335	3.8551	3.6486	3.69	3.511	3.6599	3.8157	4.0433	3.7757	3.9469	3.9536	3.8095	3.7782	4.1165	4.0096	3.3712	3.7197	3.9633	4.0333	4.0243	3.7936
7904396	4.3435	4.6283	4.2623	4.2436	4.3342	4.2658	4.5192	4.4905	4.1626	4.1793	4.7236	4.3647	4.3644	4.8501	4.4257	4.2473	4.5788	4.0493	4.5549	4.5014	4.4878	4.2886	4.5365	4.4097	4.383	6.0877	4.4649	4.4844	3.9394	4.624	4.3621	4.8314	4.5784	4.4602	4.4826	4.3082	4.1375	4.1191	4.0403	4.4726	4.4423	4.0043	4.2995	4.0201	3.9958	4.1821	4.577
7904408	3.6183	3.8181	3.3757	3.5489	3.4347	3.5903	3.7877	3.5308	3.6931	3.441	3.6109	3.7483	3.7102	3.6072	3.5742	3.5823	3.569	3.592	3.5984	3.4236	3.3898	3.2296	3.6837	4.3004	3.5425	5.9256	3.64	3.6843	3.339	3.9343	3.4571	3.69	3.8564	3.3739	3.3345	3.6438	3.9379	3.2719	3.6839	3.5041	3.6801	3.4077	3.8262	3.6769	3.1675	4.1141	3.3449
7904414	3.415	3.4092	3.4793	2.8937	3.6205	3.9415	3.942	3.5077	3.8216	3.7095	3.5107	4.4687	4.2458	3.8831	4.3094	3.8328	3.834	3.8913	3.7891	3.67	4.0238	3.7299	4.2712	3.7555	3.3573	4.6301	3.8566	3.5951	3.6161	3.6542	4.0774	3.9324	4.3569	3.5404	4.4363	3.6397	4.3531	4.8092	3.3298	3.5739	3.0335	4.5059	4.2963	3.0637	3.4497	2.9833	3.834
7904417	2.8963	2.963	3.1048	2.9463	2.6754	3.1305	3.1293	2.8323	2.9652	2.9673	2.8954	2.9516	3.2771	3.0224	2.985	3.033	3.2239	2.8099	2.9894	2.8877	3.2575	2.9376	2.9558	3.1327	2.9426	6.8408	3.1871	3.1783	2.9359	2.9899	3.0095	3.0443	2.8878	2.6726	2.9236	3.0371	2.8314	3.0295	3.1435	3.1004	3.0166	3.037	3.1907	3.152	2.9574	3.1611	2.9506
7904421	3.654	3.6029	3.4056	3.6829	3.5826	3.7059	3.8703	3.7704	3.967	3.629	3.7303	3.8889	3.8194	3.4724	3.7798	3.6084	3.563	3.6508	3.5694	3.6704	3.5906	3.6639	3.8722	3.8633	3.4579	4.0095	3.5163	3.8157	3.5639	3.5974	3.5242	4.0576	3.8122	3.654	3.5573	3.6379	3.726	3.6433	3.6083	3.7614	3.6772	3.8364	3.809	3.6362	3.5403	3.5788	3.6937
7904429	4.6715	4.6029	4.615	4.9087	4.2913	4.7903	5.3229	5.2075	5.1647	4.8033	4.8066	4.7144	4.4474	4.9599	5.1756	5.3218	5.1942	4.6165	4.8542	5.2649	5.253	4.856	5.097	5.267	5.2314	6.747	4.8646	5.3666	4.6456	4.1774	4.7898	4.6009	4.2569	4.8963	4.0951	4.2575	5.1154	4.9677	4.1618	5.1648	4.3722	4.6506	4.9919	4.5848	4.9154	4.3483	4.7608
7904431	3.4013	3.4749	3.43	3.3551	2.9538	2.9252	2.9466	2.6657	2.913	2.8728	3.1167	3.1823	3.6121	2.9846	3.3944	3.2023	3.3182	2.9634	2.9297	3.209	3.4326	3.1762	3.4714	3.5501	3.17	3.7084	3.1475	3.3548	3.0394	3.2601	3.1151	2.9204	3.3262	3.333	2.9512	3.0019	3.4256	2.7854	2.6675	3.3629	3.2462	2.9614	3.0258	3.1273	3.0257	3.0309	3.299
7904433	7.6819	7.6456	9.2083	7.0718	8.3298	7.9058	7.8475	5.9574	8.7842	9.4096	8.0759	7.3645	9.6085	6.6768	5.7915	7.828	6.1101	7.7462	6.5036	8.3631	7.6256	7.6551	7.4282	6.8561	6.9148	4.3377	7.5579	11.7017	9.9214	7.5498	8.028	7.1387	7.2945	8.6283	7.3127	9.3884	9.6977	8.4139	7.9643	7.9563	9.1514	6.9516	8.4345	8.5451	8.4501	6.4068	7.2049
7904448	4.4514	3.9987	4.3509	4.1536	4.4966	4.8334	4.3632	4.46	4.3194	3.966	4.2187	4.2456	4.4036	4.331	4.4117	4.2028	4.6888	4.0763	4.1649	4.2914	4.4939	4.055	4.4365	4.7274	4.1438	4.2048	4.1062	4.4276	4.26	4.4369	4.164	4.4373	4.4909	4.4529	4.4549	4.2922	4.8533	3.934	4.6024	4.2256	4.1934	4.3846	4.6672	3.931	4.0162	4.3194	4.3516
7904450	2.6857	2.549	2.6467	2.8007	2.5712	2.749	2.8237	2.6547	2.5859	2.8041	2.7025	3.0415	3.0096	2.7739	2.7711	2.7232	2.8094	2.7203	2.6987	2.7374	3.0769	2.6642	3.1279	3.0804	2.7067	6.446	2.7068	2.7478	2.756	2.758	2.6798	2.8562	3.0476	2.9666	2.6645	2.9307	2.6843	2.7912	2.768	2.8159	3.0188	2.5646	2.9131	2.6989	3.1732	3.0235	2.8228
7904452	5.7562	6.3526	7.2311	6.2226	7.7176	7.1917	5.9217	6.6141	4.4897	4.3162	5.7042	6.4485	4.8828	6.2207	8.1761	5.4203	7.2984	6.8191	6.2669	6.7139	5.3842	7.9492	5.3352	5.5402	6.4384	6.601	6.0308	7.82	4.9271	7.0538	5.9213	6.0153	7.1252	5.6209	7.826	5.523	7.2762	4.7946	6.1593	6.3219	6.0931	6.4837	6.4783	6.2645	6.0061	7.1448	5.9516
7904463	8.7471	8.9645	8.8276	8.6932	9.0797	8.9502	8.8673	9.0239	8.7059	8.3997	8.763	8.7904	9.0226	8.5185	8.5286	8.2989	9.151	8.4733	8.2518	8.8085	9.0451	8.6635	8.8548	9.1435	8.0375	5.1218	8.8022	9.1445	8.1237	8.6854	8.4036	9.0203	8.6728	8.6631	8.8503	8.1818	8.5872	7.8851	8.6636	8.8877	8.4783	8.3931	8.682	8.2456	8.4379	8.8529	8.6997
7904465	8.3717	9.1031	9.2792	8.7009	8.9815	8.9051	8.5267	8.5469	7.9057	8.1452	8.5908	8.5892	8.0812	8.2712	8.3618	8.1926	9.1595	8.392	8.2867	8.8118	8.8491	8.5061	8.4104	8.4869	8.2235	6.645	8.5293	9.1667	8.2341	8.6484	8.5206	8.3814	8.6942	8.7788	9.2009	8.0941	9.43	8.4277	8.6517	8.8682	8.5042	8.2828	8.389	8.5979	8.393	8.9425	8.4983
7904469	8.4318	7.7422	9.0518	8.3638	8.1392	8.9508	8.1269	7.9343	7.8121	7.6257	7.9396	8.0298	6.8937	7.7469	8.4404	8.4104	8.3591	8.3487	8.1832	8.0543	7.5216	9.0021	7.7757	8.2865	8.1789	5.2899	8.3622	8.5947	8.4283	8.8871	8.1374	8.4968	8.6121	8.3958	9.178	8.1741	8.808	8.2963	8.1951	8.0977	8.283	8.9274	8.4538	8.6128	8.2587	8.5658	8.0277
7904478	5.6336	5.0544	4.2568	5.6695	6.0532	6.0926	5.0553	5.2925	5.4293	5.368	5.788	5.0863	5.7122	5.226	5.8064	5.9578	6.5256	4.3937	5.3439	5.7962	5.9958	5.0077	6.1557	5.3863	6.5069	3.9363	5.9318	5.6003	5.8679	5.5326	6.7287	4.1863	5.2309	6.6125	4.885	6.2461	5.4608	6.5794	5.9128	5.4944	5.7769	5.8746	5.4488	4.6142	6.0175	5.3731	4.701
7904480	3.5047	3.9384	3.4895	3.7436	3.7605	3.646	3.5413	3.6333	3.4434	3.7099	3.8027	3.5118	3.9697	3.6528	3.6382	4.2636	3.9416	3.6263	4.6913	3.8182	3.6948	3.8989	3.977	4.0739	4.7759	6.1309	3.6704	4.4251	4.1777	3.5738	3.9465	3.3852	3.7203	3.6504	3.7512	4.2778	3.3599	3.9446	3.8698	3.7318	4.1845	3.7574	3.7954	3.5297	3.9506	3.8071	3.9613
7904482	9.0481	8.5024	9.6327	9.0154	8.8742	9.4079	8.7182	8.3837	8.642	8.5965	8.7121	8.9298	7.9066	8.7548	9.2076	9.2046	8.6802	9.1491	9.2889	8.8996	8.1426	9.604	8.5018	8.8056	9.0825	6.444	9.0391	9.3466	9.2221	9.5657	8.9294	9.168	9.164	9.0758	9.8545	9.001	9.4382	9.2146	8.8988	8.8703	8.9261	9.5474	9.1412	9.1475	8.9644	9.3421	8.8105
7904486	12.1072	11.939	11.9227	11.758	11.7634	12.0676	11.8611	11.336	11.4625	11.482	11.73	11.5956	11.8632	11.8631	11.807	11.9715	12.085	11.9354	12.1758	12.0786	11.8806	11.8624	11.7775	11.7805	12.0744	6.0889	11.7778	11.9687	12.2325	12.192	12.4276	12.1137	11.5955	12.1138	11.8044	12.106	12.1476	12.0865	11.7321	11.968	11.8245	11.8409	11.9324	11.8475	11.9364	11.432	11.9316
7904500	12.6439	12.5427	12.5203	12.3302	12.4063	12.6499	12.4482	11.9057	12.0125	12.0119	12.2882	12.1355	12.4712	12.4447	12.4262	12.5431	12.5712	12.5337	12.6381	12.657	12.4324	12.5015	12.3445	12.3368	12.6297	6.5437	12.2995	12.5346	12.6782	12.7171	12.9949	12.6875	12.2207	12.6122	12.3447	12.6521	12.6383	12.6111	12.3225	12.5659	12.3664	12.4078	12.4902	12.432	12.4857	12.1143	12.577
7904506	12.4356	12.3111	12.2701	12.0938	12.1262	12.4112	12.2137	11.6735	11.7396	11.7156	12.0675	11.9226	12.2249	12.1892	12.1884	12.3068	12.3803	12.3182	12.4584	12.4248	12.2759	12.2314	12.1419	12.1436	12.3922	6.4917	12.049	12.2794	12.5346	12.5275	12.7983	12.5732	11.9534	12.4317	12.1241	12.4178	12.4259	12.3821	12.0851	12.334	12.1701	12.1638	12.2631	12.1954	12.2578	11.873	12.3206
7904562	12.4162	12.2916	12.2533	12.0714	12.1075	12.3792	12.1671	11.6314	11.7034	11.6826	12.0226	11.8808	12.208	12.1614	12.1451	12.267	12.346	12.2894	12.4055	12.4008	12.2508	12.1894	12.126	12.1244	12.3616	6.5768	12.0081	12.2386	12.5158	12.5042	12.7756	12.5467	11.9433	12.415	12.0894	12.4026	12.3971	12.3571	12.0601	12.3488	12.1499	12.1439	12.2343	12.1654	12.2323	11.8447	12.3004
7904569	12.9489	12.7201	12.7109	12.5727	12.5826	12.9351	12.7896	12.1078	12.0582	12.1522	12.5335	12.3795	12.6385	12.6558	12.6621	12.7334	12.9338	12.8013	12.9235	12.8888	12.76	12.7294	12.6518	12.6112	12.8002	6.8126	12.6429	12.7687	13.1121	12.9786	13.2722	12.8646	12.4296	12.9392	12.681	12.885	12.9692	12.8878	12.6732	12.7587	12.8168	12.7334	12.7888	12.7172	12.8078	12.4648	12.7268
7904572	6.1553	5.5648	4.1865	4.9314	5.623	5.6046	5.8634	5.7539	5.2653	5.3698	5.7351	5.1405	5.8796	5.1568	5.3507	6.6933	7.0918	6.2773	6.8173	5.0254	5.0717	6.0264	6.7746	6.9962	5.7852	6.2687	6.7807	10.0978	4.8145	4.8098	4.8996	4.0451	5.4097	4.6424	4.6518	5.6858	5.5019	4.579	5.4208	4.7444	4.9953	5.3009	4.8181	4.7945	7.0171	5.9236	4.8884
7904574	10.7643	10.558	10.5534	10.3583	10.2146	10.6366	10.4339	9.9728	10.1458	10.203	10.4383	10.2006	10.5338	10.3879	10.3094	10.6207	10.5137	10.5151	10.9847	10.7149	10.3934	10.4367	10.2138	10.2609	11.0136	6.0208	10.4105	10.8832	11.0239	10.784	10.9535	10.507	10.1228	10.7841	10.3666	10.7805	11.0397	10.6724	10.3383	10.5471	10.5154	10.3612	10.5843	10.5067	10.5915	9.9922	10.5294
7904691	2.3204	2.4486	2.4107	2.2772	2.2696	2.2961	2.5932	2.4671	2.1712	2.3657	2.3273	2.5033	2.3949	2.4093	2.4314	2.3327	2.4489	2.2949	2.4933	2.4215	2.4187	2.483	2.4134	2.7057	2.3421	4.4986	2.326	2.9178	2.9133	2.6447	2.3864	2.7832	2.3161	2.5988	2.5124	2.6736	2.4867	2.57	2.3711	2.3216	2.441	2.8805	2.5825	2.6137	2.5579	2.8517	2.3009
7904693	5.3438	5.9141	5.6351	5.3507	5.1691	5.6033	5.4917	5.8452	5.564	5.9678	5.6695	5.4511	5.504	5.633	5.2471	5.8168	5.2354	4.994	7.6751	5.4839	4.9479	5.652	5.758	5.6403	7.439	6.643	5.5297	7.0681	6.0443	5.5681	4.5857	5.232	5.5939	5.6179	5.4217	6.0554	5.134	6.029	5.6337	5.343	5.7307	5.616	5.3776	5.4493	5.3272	5.65	6.1713
7904695	8.8764	8.8339	8.9465	8.4866	8.5328	8.7365	8.377	8.6757	9.1018	9.5826	8.6138	8.8231	9.9047	8.7763	8.7477	9.3869	8.1782	8.6237	9.33	9.1129	8.1451	8.5485	8.8638	8.4321	9.3863	7.0126	8.6635	11.3262	9.7659	8.894	8.9645	8.1453	8.6099	8.7725	8.8535	10.1094	8.4711	9.5572	8.9966	8.9003	9.0002	8.8345	8.2845	8.8259	8.7524	8.7291	8.8121
7904702	9.7198	9.7399	9.519	9.273	9.1647	9.5419	9.5761	8.578	8.9771	9.0189	9.6116	9.1528	9.3844	9.5389	9.2529	9.2166	9.1615	9.5984	9.8618	9.6775	9.4337	9.4916	9.1331	8.9505	9.6968	6.2645	9.3296	10.5916	9.6034	9.2106	9.977	9.6036	9.0258	9.5692	8.8733	9.7693	9.695	9.4974	9.0419	9.5523	9.5976	9.4039	9.6377	9.5897	9.7751	8.9435	9.6171
7904713	8.2782	8.5303	8.3202	8.335	7.9802	7.8457	7.9587	7.4533	7.7399	7.4784	8.0955	7.9893	8.3147	8.3922	8.0431	7.8691	8.2375	8.3266	8.4693	8.3559	8.5225	8.237	8.0444	8.0695	8.3764	6.4468	8.0422	9.1522	8.4759	8.3795	8.905	8.5831	8.3438	8.6654	7.846	8.4115	8.7692	8.1961	7.8528	8.795	8.3275	8.1886	8.4239	8.3813	8.7119	8.082	8.5633
7904715	6.5656	6.064	5.9724	5.7148	6.2358	6.9976	5.6394	5.7511	5.896	5.7786	6.2827	6.0239	6.2822	5.9463	6.1504	6.2066	7.5146	6.2796	6.4211	5.253	7.0039	6.1596	7.472	7.4288	5.3098	5.6883	6.3704	7.7363	5.2215	5.5579	5.3435	5.7249	6.2776	5.8811	5.7146	6.2356	6.2887	5.6863	5.9154	5.6808	5.4756	5.5993	5.8081	5.2379	6.7704	6.4052	5.9978
7904717	6.1553	5.1189	4.9399	5.3521	4.9463	4.8414	5.9998	5.2029	7.6409	7.7454	7.1589	5.3451	4.9306	5.1586	5.2721	5.2825	5.1195	4.8938	4.665	5.3007	5.4585	4.8331	6.6926	5.5415	4.6543	6.1163	6.91	5.0535	7.0592	4.847	4.8808	5.4671	5.2286	5.9911	4.8133	5.2397	4.8078	4.9762	4.8357	5.3321	4.87	5.0234	5.0183	6.4342	5.12	4.7704	5.0477
7904726	12.3192	11.2269	10.6975	12.2937	11.1636	11.7763	11.3529	11.7928	12.4414	12.3526	12.1917	11.5182	12.0461	10.9426	8.9525	12.5407	9.6987	11.0944	12.7592	12.0096	10.7531	9.8835	11.7026	9.2036	12.6469	6.9045	12.5731	11.7735	12.7985	11.2829	11.3338	9.9117	11.458	12.8658	11.4227	12.7529	10.3523	12.3937	11.4899	11.5777	11.9529	11.5735	11.8107	12.0876	11.3986	10.2602	11.9468
7904737	5.3669	5.5987	5.2021	5.4681	5.3112	5.4902	5.2549	5.5672	5.6122	5.4042	5.3409	5.3611	5.6668	5.3497	5.296	5.2343	5.7222	5.1754	5.4435	4.6612	5.7588	4.9587	5.3408	5.8747	5.2205	6.3474	5.438	5.5231	5.1738	5.2817	5.0409	5.3163	5.4699	5.1581	4.9435	5.2803	5.4509	5.2395	5.3402	5.414	5.2233	5.1362	5.35	4.4459	5.2389	5.0695	5.4747
7904742	8.0901	7.538	7.6293	7.7602	7.1061	7.346	7.744	7.5727	8.2386	8.0785	7.8774	7.6785	8.0154	7.7789	7.6421	7.8618	7.5912	7.255	8.2393	7.2434	7.6587	6.971	7.7308	7.7258	7.9821	5.7043	7.9035	7.9154	7.9247	7.3143	7.1915	7.5547	7.2788	7.9971	7.5619	8.092	7.4027	7.3642	7.4881	7.0944	7.4948	7.4052	7.6034	7.7098	7.1234	7.237	7.2717
7904751	6.4615	7.54	6.7297	7.0333	6.7166	6.6357	7.0286	6.2585	6.7451	7.1192	6.9459	5.7864	6.4729	6.8765	6.2294	7.1865	7.6018	7.5327	7.4635	7.4139	7.5006	7.7055	7.3741	7.0396	7.7153	6.334	6.951	6.1137	6.9613	6.0181	7.7512	6.8896	5.916	6.6962	6.6405	6.7614	6.1486	6.7696	6.7309	7.2915	7.2369	6.5708	6.6729	7.3356	6.6852	5.8628	7.2767
7904755	7.7736	8.2593	7.4202	8.1287	8.0616	7.3526	7.5503	7.8473	7.5792	7.9396	7.7945	7.3162	8.0432	7.3557	7.1023	7.5526	7.8886	7.4484	7.6476	8.0729	7.7217	7.2252	7.3427	7.3639	7.5659	5.6537	7.9854	7.9897	7.5928	7.2116	7.8362	7.2022	7.2292	7.415	7.4084	7.8937	7.3362	8.0914	7.4705	8.1306	8.0899	7.7103	8.1955	8.0046	7.9846	7.4036	8.0867
7904761	5.1588	4.7735	5.2314	5.3324	4.746	4.6923	5.2501	4.7533	5.0249	5.3376	5.2286	4.8636	4.9884	5.3924	4.9627	5.2409	4.7981	4.8487	4.8863	5.0827	5.2163	4.6264	4.7698	4.9791	4.7453	6.7027	5.1681	4.7435	5.3792	4.4881	4.963	4.9021	4.7592	5.3843	4.701	5.8059	4.7589	5.0183	4.7262	5.4858	4.8886	4.8047	5.1547	5.0574	5.0656	4.544	4.7528
7904796	6.9553	6.7807	4.9304	7.0842	6.1756	5.7964	7.0661	5.3277	5.6535	5.4279	7.3532	5.729	5.9242	6.591	5.243	5.9609	5.7806	6.2219	6.2211	7.36	7.681	5.8476	6.9469	7.2881	6.3709	5.6205	6.7932	5.3678	5.8403	5.2863	7.452	7.3199	5.661	7.2885	5.3342	6.6024	4.6012	5.3522	5.0895	8.3024	7.468	5.2824	7.3072	7.7685	8.3352	4.6509	7.8424
7904812	8.2147	8.4289	8.1599	8.0663	8.7186	7.7947	8.1154	8.0288	7.3506	7.6068	8.3959	8.2764	8.1712	8.319	7.5761	8.5065	8.8745	8.4757	7.8553	8.1353	8.3221	8.1741	8.1567	8.3894	7.8266	6.951	8.1022	8.476	8.5344	8.2717	8.909	8.5516	8.2069	8.3856	8.0303	8.8858	7.9912	8.6535	8.1997	8.341	8.4906	8.2676	8.4418	8.5197	8.7056	7.8404	8.3734
7904830	7.8721	7.3132	7.3746	7.7532	7.2949	7.1412	7.4675	7.2527	8.5674	8.6199	8.0437	7.331	7.1517	7.3636	7.4466	7.7266	7.1868	7.2422	7.8244	7.2666	6.1562	7.263	6.9932	6.701	7.9926	6.8467	8.1251	7.9993	8.1368	7.6894	7.2376	7.0912	7.1477	8.1803	7.7273	7.8826	6.996	8.05	7.5885	7.2342	7.2652	7.4866	6.9548	7.6902	6.9152	6.8615	7.5729
7904843	3.5621	3.5085	3.7515	3.5419	4.1559	4.7713	3.8913	4.3524	3.379	3.784	3.6184	3.6945	3.6079	4.0423	8.1761	3.8681	4.2207	3.6089	3.9516	3.7941	3.839	6.8131	3.6923	3.6967	3.941	5.7645	3.8883	3.9283	3.2269	6.1059	3.5888	3.6606	3.5136	3.6528	3.5409	3.6059	3.6397	3.7385	4.039	3.7367	3.7175	3.4754	3.5544	3.4571	3.7709	3.9243	3.6845
7904853	7.2161	7.1297	7.3849	6.971	8.1856	7.1471	7.2739	7.6651	7.0162	7.3241	7.2745	7.1887	7.4466	7.1337	7.6788	7.6906	7.4616	7.6764	7.8752	7.4864	6.8999	8.0816	6.6302	6.8142	7.8554	5.3465	7.1081	8.5281	7.8106	8.1497	7.8069	7.0168	7.1464	7.1277	7.6942	7.8375	8.0783	7.8452	7.5493	7.4115	7.3213	7.5293	7.6764	7.4936	7.5966	7.4402	7.3628
7904863	6.5432	6.6138	6.4876	6.741	6.4596	6.5731	6.9877	6.705	6.7629	6.6182	6.6195	6.6482	6.5273	6.31	6.5413	6.0931	6.5176	6.1963	6.2387	6.5197	6.8137	6.3694	6.8166	7.0179	5.8947	6.9798	6.6834	6.6896	6.2369	6.3394	6.1029	6.9538	6.3983	6.3866	6.181	5.9096	6.4034	6.3444	6.4394	6.7543	6.6311	6.2731	6.8939	6.514	6.6117	6.4272	6.2078
7904865	4.0504	4.2255	4.2766	3.8758	4.0188	3.9204	4.2317	4.0993	3.7551	3.753	4.022	3.9381	4.225	3.8822	4.0786	3.8934	4.759	4.1708	4.0226	3.9585	4.0866	3.8292	4.4694	4.2128	4.0316	5.5196	3.9027	4.0351	4.5453	4.4567	4.4971	4.6588	4.266	4.0405	3.9745	3.4727	4.2988	3.9264	3.9143	3.8519	3.8701	4.9098	3.7296	4.1888	4.9846	4.0624	3.6711
7904867	1.9035	2.3587	2.4368	2.0868	2.1461	2.2523	2.2323	2.0851	2.1804	2.6952	2.1956	2.2395	2.1116	2.1657	2.2841	2.1471	2.7267	2.1509	2.3185	2.1576	2.2535	2.1931	2.268	2.5128	2.202	7.2227	2.092	2.0191	2.6369	2.0571	2.3554	1.9241	2.5618	1.8973	2.3951	2.1709	2.3435	2.5337	2.3149	2.1336	2.6833	2.2094	2.5091	2.3546	3.3586	2.4965	2.2209
7904869	7.2909	7.2881	7.3481	7.4502	6.9807	7.2731	7.6774	7.3519	7.3508	7.3	7.4835	7.328	7.2947	7.2848	7.4467	6.9334	7.2183	7.2923	7.0565	7.5096	7.7254	7.1043	7.6144	7.7926	7.2094	6.7168	7.4006	7.5848	7.1612	7.3803	7.524	7.8391	7.632	7.3998	7.3257	7.3986	7.4514	7.3381	7.513	7.6453	7.9199	7.4395	7.9525	7.8426	8.0698	7.4182	7.3673
7904872	2.9173	3.1305	2.7675	2.9422	2.9104	2.5259	2.9063	2.763	2.9937	2.6975	2.9207	2.9404	2.8108	3.3579	3.0266	2.9818	2.9083	2.7924	3.5485	2.7743	2.8933	3.1173	2.7259	3.0347	2.8749	5.2762	2.8622	3.0475	2.7541	2.7608	2.7724	3.0426	2.8291	2.9883	2.73	2.9089	3.2857	2.8449	2.9332	2.7192	2.7696	2.9367	2.9749	2.8243	3.2887	2.7888	2.6909
7904874	12.7171	12.51	12.5237	12.3213	12.4128	12.6584	12.4551	11.8586	11.9124	11.9358	12.2607	12.1285	12.4584	12.3328	12.3456	12.5333	12.7725	12.4387	12.6537	12.7038	12.4771	12.4376	12.3619	12.3908	12.5738	6.9546	12.4089	12.6875	12.7789	12.6832	12.8396	12.5606	12.2193	12.6846	12.4514	12.6471	12.7935	12.6945	12.4411	12.5397	12.617	12.5025	12.57	12.4749	12.5598	12.1908	12.5078
7904877	4.5251	4.2744	4.3457	4.7454	4.6016	4.2385	4.5551	4.4958	4.7112	4.5654	4.6592	4.6058	5.7209	4.7235	4.4707	4.5093	4.7537	4.4126	4.4549	4.1026	4.5866	4.6664	5.2879	4.5052	4.2963	6.7157	4.5099	4.5725	6.2226	4.2282	4.217	4.9812	4.3655	4.6333	4.3834	6.4527	4.3561	4.3145	4.1758	4.6838	4.6283	4.1424	4.4689	3.9229	4.4185	4.3324	4.419
7904879	7.2874	6.8336	6.7399	7.0087	6.7908	6.7816	7.2453	6.9875	7.6742	7.1512	6.893	7.2035	8.114	6.9203	6.7726	7.1588	7.4212	6.825	6.9805	6.3319	8.0074	6.9828	8.0924	7.8217	6.7002	5.6746	7.2	7.3523	7.6604	6.7456	6.5788	7.2472	7.0099	7.3224	6.7093	7.7691	6.8728	6.6275	6.7065	6.8898	6.8556	6.5753	7.2288	6.55	6.8947	6.5144	6.7238
7904881	10.5927	11.0199	11.7089	10.9138	11.6035	11.5714	10.4539	11.7192	10.9124	10.8752	10.6077	11.1412	11.5398	11.0759	11.7146	11.2051	10.5552	11.0704	10.8193	11.0928	10.2347	11.4952	10.2442	10.4559	11.0836	6.6835	10.7903	11.0295	11.463	11.6481	11.3487	10.8045	11.0483	11.0262	12.0113	11.6396	11.7789	11.5304	11.4322	10.7231	10.8649	11.0014	10.7722	10.7034	10.6441	11.2064	11.0733
7904883	6.6846	6.8472	6.8393	6.6918	6.9629	7.0548	6.7517	6.8374	6.2769	6.5984	6.6984	6.5451	6.3703	7.0889	7.5707	6.8616	7.2211	7.1496	7.2001	6.7089	6.3849	7.3164	6.5209	6.4953	7.0648	5.6268	6.4664	7.0184	6.6149	7.1232	6.9196	6.4096	6.734	6.6146	7.1498	6.7914	7.5768	7.0294	7.1465	6.6968	6.7049	7.1129	6.5954	6.9024	6.8711	6.7934	6.8747
7904907	7.0535	6.6786	6.5146	6.5982	6.5788	7.0548	6.6684	6.5345	6.9931	7.0889	6.6857	6.4296	7.2377	6.7756	7.2037	7.1949	7.3763	6.8816	6.9133	6.3725	6.8961	7.0739	7.2104	6.8171	7.1513	7.3299	6.4838	6.8649	7.4469	6.8208	7.0065	6.938	6.1091	7.3645	6.5671	7.3085	7.0491	7.0213	6.5679	6.6793	7.1378	7.3596	6.8907	6.9433	7.1275	6.8174	6.4743
7904921	4.1687	4.7247	4.4633	4.1941	4.0849	3.9713	4.0894	4.1363	4.0806	4.4354	4.2491	4.1865	4.5273	4.3204	3.7898	3.6881	4.353	4.3504	4.1949	4.4426	4.289	4.1768	4.4895	4.5573	3.8958	6.5375	4.279	4.1286	4.0078	4.4953	4.1891	4.4986	4.559	3.9557	4.5509	4.2267	4.4153	4.2092	4.9555	4.8508	4.4839	4.2778	4.2405	4.4372	4.5232	4.7825	4.2587
7904923	3.6963	3.6856	3.6669	3.8284	3.5049	3.4019	3.8308	3.7436	3.8147	3.5953	4.0544	3.9241	3.7358	3.4853	3.6606	3.413	3.8041	3.9018	3.582	3.3974	3.8076	3.607	3.9352	3.8578	3.4582	5.3701	3.623	3.7416	3.4365	3.617	3.7399	3.6034	3.547	3.4103	3.3624	3.4645	3.6471	2.9983	3.5753	3.7271	3.4753	3.4172	3.835	3.595	3.8939	4.0768	3.6224
7904927	4.4653	4.3437	4.1235	4.1786	4.4381	4.5819	4.7605	4.5651	4.3649	4.495	4.3182	4.8154	4.9949	4.3795	4.6792	4.0793	4.2829	4.4553	4.087	4.114	4.8397	4.5277	4.3056	4.8695	4.2856	4.6803	4.4689	4.3988	4.1184	4.4984	3.9271	4.6614	4.5554	4.3592	4.4087	4.0793	4.4037	4.2083	3.9585	3.9246	4.7427	4.1158	4.6168	4.5593	4.4806	4.4437	3.9984
7904930	7.3496	7.243	7.4238	7.0536	8.1916	7.1627	7.2405	7.6805	7.0318	7.2523	7.2296	7.2309	7.555	7.1403	7.6448	7.6961	7.5427	7.7241	7.9155	7.4201	6.9923	7.9119	6.7023	6.7324	7.8281	5.5644	7.0986	8.4593	7.7086	8.0499	7.8188	7.0961	7.1238	7.1567	7.7262	7.8798	8.0772	7.8825	7.6379	7.4354	7.4305	7.569	7.516	7.5856	7.5729	7.2569	7.4826
7904946	1.9035	2.3587	2.4368	2.0868	2.1461	2.2523	2.2323	2.0851	2.1804	2.6952	2.1956	2.2395	2.1116	2.1657	2.2841	2.1471	2.7267	2.1509	2.3185	2.1576	2.2535	2.1931	2.268	2.5128	2.202	7.2227	2.092	2.0191	2.6369	2.0571	2.3554	1.9241	2.5618	1.8973	2.3951	2.1709	2.3435	2.5337	2.3149	2.1336	2.6833	2.2094	2.5091	2.3546	3.3586	2.4965	2.2209
7904948	7.2909	7.2881	7.3481	7.4502	6.9807	7.2731	7.6774	7.3519	7.3508	7.3	7.4835	7.328	7.2947	7.2848	7.4467	6.9334	7.2183	7.2923	7.0565	7.5096	7.7254	7.1043	7.6144	7.7926	7.2094	6.7168	7.4006	7.5848	7.1612	7.3803	7.524	7.8391	7.632	7.3998	7.3257	7.3986	7.4514	7.3381	7.513	7.6453	7.9199	7.4395	7.9525	7.8426	8.0698	7.4182	7.3673
7904951	2.9173	3.1305	2.7675	2.9422	2.9104	2.5259	2.9063	2.763	2.9937	2.6975	2.9207	2.9404	2.8108	3.3579	3.0266	2.9818	2.9083	2.7924	3.5485	2.7743	2.8933	3.1173	2.7259	3.0347	2.8749	5.2762	2.8622	3.0475	2.7541	2.7608	2.7724	3.0426	2.8291	2.9883	2.73	2.9089	3.2857	2.8449	2.9332	2.7192	2.7696	2.9367	2.9749	2.8243	3.2887	2.7888	2.6909
7904953	3.1733	3.2673	2.6783	3.4817	3.6708	3.8424	3.4845	3.4779	3.0307	2.8061	3.7044	3.2704	3.0922	3.309	3.2936	3.0525	4.7981	3.5458	3.1107	3.3539	3.5312	3.2331	3.8632	4.6233	3.2365	5.8396	3.8002	5.311	2.785	3.4079	5.0937	3.1489	3.0767	3.4334	3.242	3.269	4.4913	2.9451	3.3694	3.1881	3.1119	3.0626	3.2957	3.2331	3.9834	3.4794	3.3489
7904955	6.7696	6.3619	6.5069	6.4785	6.3922	6.5534	6.862	6.4597	7.1611	6.2468	6.8049	6.8199	6.97	7.0737	6.9991	7.321	6.7631	6.6748	6.8677	6.2497	6.8951	6.9151	6.7566	6.8465	6.8279	5.529	6.8811	7.1758	6.5718	6.3793	6.4367	7.2686	6.475	6.893	6.4274	6.1458	6.3022	6.1531	6.1835	6.6577	6.3723	6.0393	7.0106	6.1093	6.5835	6.052	6.5755
7904959	5.5668	5.3862	5.5053	5.6966	5.8731	5.8474	5.6574	6.1813	5.5894	5.8605	6.0815	6.1671	5.4582	6.098	5.4705	6.0483	5.6426	5.3563	5.2828	5.1555	5.9639	5.4717	6.1611	7.0605	4.8372	6.4345	5.7017	5.9052	5.0778	5.6229	5.4414	5.9918	5.8951	5.5172	4.985	4.6111	5.8174	5.08	5.8741	6.0087	5.9096	5.912	5.2939	5.6043	5.473	5.5223	5.2118
7904963	3.5047	3.9384	3.4895	3.7436	3.7605	3.646	3.5413	3.6333	3.4434	3.7099	3.8027	3.5118	3.9697	3.6528	3.6382	4.2636	3.9416	3.6263	4.6913	3.8182	3.6948	3.8989	3.977	4.0739	4.7759	6.1309	3.6704	4.4251	4.1777	3.5738	3.9465	3.3852	3.7203	3.6504	3.7512	4.2778	3.3599	3.9446	3.8698	3.7318	4.1845	3.7574	3.7954	3.5297	3.9506	3.8071	3.9613
7904965	8.2352	4.6394	5.4709	5.031	4.506	4.7156	7.5439	5.176	9.813	9.9126	8.9536	4.9112	4.8288	4.9257	5.0374	6.2311	5.305	5.1702	6.421	4.6364	5.1721	5.5347	7.1361	5.6233	6.4372	6.8961	8.2912	5.965	8.1355	4.8366	4.2899	4.5342	5.0394	6.4642	4.4154	5.6042	5.1289	5.2758	4.8934	4.1951	5.6257	5.5874	4.9496	6.3574	4.8199	5.1532	5.1705
7904967	7.347	6.8379	6.3243	6.6987	6.5652	6.968	6.5981	6.6505	6.3658	6.4499	7.1043	7.0431	7.1869	6.354	6.4968	6.6959	6.8623	7.0506	7.2105	6.3315	6.5087	5.5624	7.6251	7.2888	6.4903	6.867	7.2381	9.5214	6.4997	6.7556	6.4075	6.707	6.3321	6.8235	6.3169	6.5636	6.5093	6.6917	6.5681	6.6075	6.6186	6.7979	5.9805	6.6551	7.906	7.5168	7.1621
7904969	7.8541	8.4408	8.7258	8.4508	8.5392	10.1445	7.768	8.6926	8.5441	8.3584	7.9118	9.0587	8.8151	8.0683	8.4461	8.368	8.5588	7.7593	9.2169	8.0149	7.8882	8.8705	8.2229	7.9592	9.1345	6.386	8.3631	8.8502	8.6333	8.8421	7.8045	7.9563	8.8859	7.832	9.0066	8.4068	9.5662	8.7524	8.9361	7.6451	8.5616	9.2449	8.0461	8.3887	7.6106	8.9023	8.0188
7904974	9.3236	9.822	10.5195	9.7469	10.2041	9.7998	9.4318	10.1756	8.4634	8.5731	9.242	9.404	9.2998	9.8784	10.2244	9.0146	11.3515	10.4215	9.9234	9.7119	10.6556	9.9167	10.7706	11.1815	9.953	3.6208	9.0405	9.7326	8.7406	9.7333	9.4081	9.8204	9.8479	9.4397	10.4043	9.824	10.959	10.0566	10.6417	9.6719	10.0887	10.5651	10.2383	10.3781	10.0255	10.8057	9.8259
7904976	10.9703	10.7529	10.8184	10.655	10.4829	10.8977	10.6593	10.2425	10.3896	10.4274	10.6386	10.4448	10.7421	10.6124	10.5852	10.9265	10.8054	10.7022	11.197	10.9076	10.6041	10.7237	10.4599	10.4858	11.2101	5.228	10.6653	11.0948	11.1695	10.9902	11.1118	10.6647	10.3939	10.9513	10.5677	10.9736	11.2408	10.9156	10.5578	10.7579	10.7503	10.6264	10.7646	10.72	10.7786	10.2228	10.7807
7904997	5.9351	6.3603	6.353	6.1892	6.3636	6.0956	6.1123	6.093	5.3773	5.212	5.9332	6.185	5.6552	6.0639	6.0459	5.7539	6.3887	6.3567	7.3093	6.4126	5.9035	5.9274	5.7764	5.8518	7.0927	3.1148	6.1342	6.2785	6.1192	6.5611	6.598	6.3335	6.3142	6.3506	6.2851	5.92	6.4727	6.0854	6.0884	6.3543	6.2642	6.4199	6.2981	6.4501	6.1114	6.4526	6.3916
7904999	10.9584	10.7374	10.7803	10.6178	10.4528	10.8675	10.6355	10.2149	10.3491	10.3852	10.6172	10.4181	10.7158	10.5847	10.5378	10.8667	10.7443	10.6943	11.1655	10.8957	10.6145	10.679	10.4616	10.5049	11.1819	5.6198	10.6316	11.0589	11.1215	10.9652	11.1025	10.6469	10.3777	10.9274	10.5388	10.9477	11.1916	10.8737	10.5311	10.76	10.7181	10.5883	10.7503	10.7004	10.7595	10.1796	10.7689
7905016	5.9351	6.3603	6.353	6.1892	6.3636	6.0956	6.1123	6.093	5.3773	5.212	5.9332	6.185	5.6552	6.0639	6.0459	5.7539	6.3887	6.3567	7.3093	6.4126	5.9035	5.9274	5.7764	5.8518	7.0927	3.1148	6.1342	6.2785	6.1192	6.5611	6.598	6.3335	6.3142	6.3506	6.2851	5.92	6.4727	6.0854	6.0884	6.3543	6.2642	6.4199	6.2981	6.4501	6.1114	6.4526	6.3916
7905018	6.1828	6.1995	6.1024	6.1655	6.0538	6.3175	6.4157	6.4119	6.1828	6.0713	6.1074	6.1667	6.3602	6.2188	6.2182	6.0831	6.0631	6.1071	6.1441	6.13	6.4806	5.9992	6.3063	6.5875	6.1061	5.6292	6.3415	6.2176	5.9886	5.8692	5.8958	6.2126	6.2753	6.3877	5.9487	5.9156	6.1083	5.5029	6.0173	6.0962	6.1876	5.968	6.3076	5.7742	6.354	6.1037	5.9312
7905020	5.9054	5.9081	5.6785	6.1662	5.7307	5.8228	6.195	6.2217	6.0901	5.959	6.0788	6.2008	6.1667	5.9901	6.114	6.0186	6.2622	5.9734	5.8138	5.7627	6.4957	6.0061	6.5565	6.6991	5.6971	7.0296	6.1431	6.3526	5.8043	5.8587	5.6443	6.334	5.7523	6.1769	5.8058	5.5143	5.9047	5.1706	5.4029	6.2061	5.8556	5.8499	5.9759	5.3726	6.0983	5.7117	5.8508
7905025	5.3315	5.3086	4.8274	5.3338	5.06	4.8993	5.1234	5.2149	5.0576	5.092	4.8211	5.1283	5.4045	5.4108	5.0061	5.5552	5.3886	5.0507	4.9934	4.9785	5.3734	5.6162	5.3342	5.5504	4.9606	5.9875	5.1823	5.3247	4.9316	5.3886	4.8053	5.4692	5.1153	5.3938	4.9852	5.0113	5.0045	4.6187	4.8009	5.1808	4.9539	6.1812	5.0233	4.7714	5.124	4.8242	5.0804
7905028	8.5131	7.8273	8.4312	8.2006	7.6183	7.341	7.4376	8.0178	7.6688	7.2638	7.7069	7.8371	8.2682	7.712	6.9392	7.7917	7.8348	7.2539	8.3295	8.0322	7.583	7.6243	8.0982	7.6179	8.3314	5.7947	7.8394	7.7259	8.1914	8.5151	7.7548	8.2317	8.1707	8.3885	7.3907	7.8147	7.582	8.115	8.3665	7.4587	8.2119	7.9076	8.2269	8.1492	7.5458	7.6865	9.0569
7905033	3.8905	3.3773	3.5624	3.7957	3.7081	3.3993	3.7516	3.8549	3.8118	4.1488	3.9179	4.0164	3.7541	3.774	3.5847	3.5357	3.8164	3.5221	3.8164	3.7414	3.6558	3.831	3.7556	3.5366	3.6118	6.0344	4.0124	4.0192	3.6489	3.8439	3.6067	4.1372	3.7661	3.7112	3.7953	3.6657	3.6788	3.546	3.3731	4.0446	3.3317	3.558	3.8544	3.2554	3.6855	3.5413	3.7149
7905035	5.9963	5.9974	5.9697	5.9435	6.0734	6.2156	6.5468	6.2191	6.4661	6.0413	6.1669	6.4219	6.5851	6.1701	6.0889	6.1327	5.9627	6.0273	6.1014	5.8425	6.3914	5.9562	6.3028	6.6082	5.9482	5.2494	6.3496	6.2352	6.0742	5.9819	5.856	6.3181	6.1318	6.259	5.8818	5.6241	5.9356	5.6583	5.9535	6.5459	6.2414	5.6732	6.3073	6.0362	6.2589	6.1356	5.9072
7905037	6.085	6.301	5.7612	5.9236	5.8819	5.7342	6.186	6.0752	6.4417	5.8842	5.867	5.9806	6.1439	6.0598	6.1004	6.0889	6.423	6.1502	5.7363	5.6816	6.1378	5.9119	6.7043	6.4665	5.4123	6.3634	6.2445	6.6097	5.3219	5.7965	5.9653	6.5705	5.8715	5.8079	5.9274	5.0568	5.9429	4.7005	5.5156	5.598	5.0313	5.333	5.8393	4.6856	6.2119	5.9782	5.7312
7905039	2.2482	2.1056	2.4069	2.2432	2.5593	2.5668	2.3719	2.1426	2.0473	2.443	2.1752	2.7099	2.7425	2.1907	2.2437	2.3329	2.1714	2.2679	2.3107	2.5932	2.5421	2.0506	2.522	2.3087	2.2731	6.8155	2.1623	2.2276	2.2412	2.1443	2.4043	2.2735	2.6753	2.5598	2.4671	2.2685	2.2581	2.6638	2.3034	2.8037	2.6318	2.5317	2.39	2.8806	2.8767	2.3547	2.4446
7905043	5.8039	6.6054	6.2313	6.4252	5.9404	6.261	5.8967	6.1364	6.0972	5.9767	6.2109	6.0171	6.3358	5.8786	5.7611	6.3641	5.6909	6.0899	7.1879	6.5018	6.0607	6.5418	5.9409	5.7674	7.0921	5.6979	5.8746	5.3807	6.0235	6.136	6.2844	6.1457	6.3615	6.0314	6.1556	6.2183	5.8242	6.7312	6.0928	6.008	6.3627	6.4504	6.2065	6.0402	5.9708	6.1881	6.4236
7905047	4.0118	6.8118	6.4807	7.3429	5.7939	5.8937	5.36	4.9622	6.0292	5.3722	3.7095	5.8285	4.5697	5.7653	4.4351	5.0001	6.6034	3.5805	4.9907	4.4271	5.4262	4.1588	7.0561	4.7152	4.2233	7.0319	4.768	6.1006	4.3619	4.7831	5.8604	4.3753	5.0761	5.0183	6.0493	5.3156	3.8991	6.204	6.2159	3.5297	4.1939	6.8597	4.4249	5.123	3.5317	5.6964	5.4148
7905051	4.4291	4.8047	4.6665	4.6868	4.5997	4.5631	4.4695	4.6882	4.4977	4.6247	4.5087	4.7846	4.5181	4.5968	4.5466	4.418	4.8648	4.7652	6.3667	4.8776	4.6892	4.4587	4.48	4.4787	6.0622	4.1642	4.6693	4.7089	4.5079	4.4677	4.6234	4.7793	4.7672	4.7132	4.4373	4.4136	4.5381	4.5554	4.4924	4.7233	4.6688	4.545	4.8047	4.6843	4.5889	4.7911	4.8338
7905054	3.6584	3.579	3.8407	3.8297	3.5215	3.8363	3.4905	3.7703	3.8823	4.0318	3.5133	3.6231	3.987	3.9036	3.4905	4.248	3.6781	3.7074	5.9695	4.1323	3.5425	4.4167	3.6991	3.4916	5.7727	5.0816	3.7434	4.7843	4.0486	3.5959	3.549	3.6923	3.8565	3.5142	3.7029	4.2658	3.5055	4.5543	3.979	3.2568	3.601	3.9237	3.9687	3.5118	3.6487	4.1545	4.3599
7905058	5.7346	5.6739	6.0772	5.7201	5.6764	6.3384	5.2749	5.7667	5.6023	5.8176	5.7199	5.4892	6.1805	5.3584	5.3276	6.1879	5.4605	5.2442	6.6245	6.0904	5.6125	5.6853	4.6408	5.5839	6.6819	6.5287	5.3768	5.2065	5.6127	6.6666	5.9104	5.4821	5.8729	5.9178	5.7052	5.7972	5.4539	5.9832	5.657	5.316	5.4957	5.833	6.2649	4.9636	5.5166	5.1981	6.133
7905060	4.1967	6.4052	6.3047	6.9914	5.6173	5.9149	5.6073	5.0106	6.0793	5.4129	4.2201	5.6909	4.8162	5.7805	4.5736	5.2483	6.1493	3.9938	4.9782	4.5858	5.3792	4.4102	6.5684	4.7828	4.5606	6.7199	4.8569	5.9621	4.558	4.9684	5.3693	4.6298	5.1514	5.156	5.8345	5.1924	4.4028	5.5923	5.7572	3.8296	4.2491	6.7205	4.5019	4.6861	4.1045	5.3288	5.2462
7905067	6.1258	7.0483	6.5598	6.4876	7.2386	7.4054	6.2683	7.3953	5.9141	6.2105	6.1892	7.0471	6.223	6.0058	6.9543	8.0508	6.4009	6.5356	7.0096	6.967	5.9897	7.5766	5.5698	5.6643	6.6935	7.3534	6.0718	7.8186	6.5088	7.7277	6.0908	6.0768	7.3624	6.4482	7.7765	7.0193	7.8942	7.0472	6.9372	6.5757	6.1812	7.3603	6.6815	6.6143	6.1379	7.5763	6.6027
7905077	3.767	5.2585	4.0608	4.3412	5.3409	4.2478	3.4479	3.8278	3.9258	3.6198	3.5329	3.7966	4.0052	3.4644	3.9099	4.33	3.3128	4.1054	4.6113	4.1977	4.3951	4.6769	3.688	4.223	4.5774	5.2466	3.6521	4.2791	4.3034	3.6039	3.3155	4.3987	4.5699	3.8434	5.5415	4.1919	5.2434	3.4728	4.3941	5.0321	4.0131	4.8244	4.4361	4.4194	4.0359	4.2584	4.5614
7905079	8.6999	9.5723	9.8749	9.1621	9.9752	9.6007	9.1397	9.2686	8.0891	7.75	8.8431	9.2962	8.3295	9.0373	9.4296	8.5745	10.2381	9.4323	8.6869	9.0815	9.8011	9.7075	8.8074	9.3748	8.3121	5.5247	8.8967	10.1268	8.7984	10.3529	9.822	10.19	9.6509	9.7256	10.7927	8.4925	9.9368	8.599	9.42	9.3115	8.8731	9.7577	9.2046	9.1024	9.0733	10.0859	9.1576
7905085	7.0947	8.3491	8.3525	7.7213	8.213	8.0135	7.7126	7.8506	7.051	6.6788	7.3776	7.6057	7.0165	7.5102	7.7708	6.8735	8.419	7.7044	7.1617	7.7561	7.9948	7.9171	7.081	7.6461	6.8993	6.2882	7.3667	8.3842	6.5671	7.5586	7.2344	7.6645	8.1351	7.5872	8.0883	6.977	8.0089	6.5999	7.7274	8.0477	7.1901	7.7028	7.3718	7.4701	7.3764	8.1267	7.7027
7905088	9.2541	9.5307	9.7428	9.2221	9.5235	9.189	8.853	9.2108	8.7978	9.0501	9.2271	8.8792	9.531	9.1819	9.464	9.0065	10.8567	9.57	9.2437	9.3654	10.1726	9.6596	9.0969	9.7472	9.2583	5.9097	8.8164	9.5384	9.3742	9.51	9.3135	9.3829	9.1842	9.5152	10.2018	9.0777	9.424	9.082	9.2503	9.516	9.0991	9.3145	8.9631	9.1932	8.9543	9.3811	9.2025
7905092	6.7047	7.1924	6.4062	7.0942	6.9471	6.3553	6.9352	6.7538	6.7582	6.8877	6.8382	6.5329	6.9346	6.4735	6.4563	6.4745	7.2038	6.6543	6.5651	6.7022	6.8789	6.6016	6.4393	6.4065	6.521	6.124	6.9676	7.7333	6.8985	6.9756	6.4615	7.0266	6.2523	7.0348	6.6738	6.9449	6.6516	6.5232	6.389	7.0154	6.8217	6.1323	7.1459	6.7853	6.9107	6.481	6.535
7905099	8.3011	8.4619	8.1883	8.1711	8.4092	7.8846	7.9686	8.4587	8.1814	8.1678	8.312	7.9428	7.9932	8.1092	8.0641	8.2047	8.5549	8.2361	8.2859	8.5548	7.8894	8.3707	7.8739	7.6917	8.3468	5.2562	8.118	8.7656	8.2852	8.3144	8.3229	7.5907	8.0271	8.0493	8.467	8.171	7.9118	8.3974	8.0787	8.2829	8.232	8.1109	8.5104	8.2773	8.1866	7.795	8.2989
7905116	6.3755	6.6252	7.1549	6.6813	6.2983	7.0732	6.451	6.1864	6.6517	6.2934	6.3427	6.7364	6.2307	6.4817	6.4105	5.9583	6.6112	6.1163	7.548	6.2259	6.2207	5.8099	6.536	6.2668	7.3665	6.2791	6.3956	7.0509	6.8084	6.4765	6.5133	6.5538	6.6591	6.4572	6.7837	6.215	6.3005	6.4889	7.0415	5.6878	6.1862	7.1226	6.399	6.3845	5.8205	6.7826	6.4368
7905127	8.4837	8.7985	8.4643	8.5452	8.1936	7.6542	7.5782	7.7609	8.4665	8.6917	7.5413	8.1899	9.7148	7.8284	7.9292	7.802	8.4878	8.2042	8.2056	8.5892	8.6762	7.2998	9.2398	9.6439	8.0283	7.3309	7.7414	7.5513	8.0929	8.0224	7.6832	8.7936	9.204	8.6338	8.1804	8.1554	8.111	7.9597	8.4384	8.8389	7.5853	7.1703	7.5146	7.2885	7.5726	7.9826	8.5306
7905129	2.7836	2.9025	3.2268	3.1127	3.1235	2.8937	3.0792	2.6938	2.8085	2.7494	3.1289	3.0466	2.9124	2.9921	2.8032	2.9797	3.09	2.706	2.7736	3.0088	3.1585	2.9265	2.8917	3.0663	2.6581	6.4321	2.8867	2.9189	2.7184	3.0627	3.1452	3.4007	2.8764	2.8921	2.8709	3.151	3.0854	2.8033	2.9549	2.9432	2.9413	3.1211	2.6015	2.9409	2.6159	3.1067	2.9181
7905131	4.7238	4.0119	3.8828	4.0035	3.7886	3.9883	4.7871	3.9922	5.4346	5.7435	5.1039	3.9831	4.3375	3.8731	4.2083	4.2775	4.1032	3.9103	3.9236	4.169	4.1334	4.0019	4.2139	4.2727	4.1168	5.7996	4.5462	4.1167	4.2948	3.971	3.9139	4.3739	3.7587	4.5738	3.8319	4.4848	3.9591	3.8906	4.0464	3.9037	4.2284	3.8798	4.5968	4.2135	4.2356	3.7328	4.1937
7905145	4.3049	4.1	3.9551	4.3542	4.1669	4.352	4.4929	4.3689	4.5324	4.13	4.4586	4.2882	4.5205	4.2412	4.6383	4.2671	4.5538	4.5009	4.1571	4.2823	4.701	4.0229	4.4728	4.4145	4.2349	6.0643	4.3113	4.5311	3.9728	3.8814	4.0765	4.3144	4.4417	4.3624	4.297	4.0126	4.1201	3.7132	3.7643	4.3234	3.9556	3.3692	4.4727	3.5281	4.19	3.9427	4.1714
7905147	5.6782	6.5443	6.405	5.7427	5.7037	5.4	5.8412	5.6293	5.1765	5.419	5.734	5.51	5.3542	6.4943	5.8389	5.5012	6.1833	5.5979	5.8688	5.6861	5.9073	6.1249	6.456	6.7153	6.0369	6.6384	5.803	5.345	5.4759	5.5672	6.3739	5.5505	5.6271	5.7577	5.8162	6.1354	5.3085	5.8548	5.5553	5.379	5.3545	6.2057	5.9351	5.6327	5.5531	6.2417	6.1023
7905154	5.5764	5.6639	6.3184	5.3481	6.0675	5.9394	6.5822	5.3946	5.7203	6.2079	6.2316	5.7621	5.737	6.1231	5.605	4.9588	5.2213	7.4709	4.6667	5.3889	5.6771	6.5535	5.4996	5.6476	4.9587	5.2977	5.409	6.0405	6.7162	6.1211	5.4791	5.8756	5.4209	6.9737	5.0414	6.0716	5.8113	5.2771	5.8592	5.7514	6.2062	5.2186	4.9847	5.0567	6.3221	5.9423	5.736
7905163	7.7881	8.3134	8.0221	8.1004	8.3623	8.0326	7.9427	7.4305	7.8663	7.5343	8.0129	7.6856	7.9029	8.1091	8.0207	8.1828	8.9798	8.2766	8.6194	7.997	8.634	8.4456	8.382	9.1051	8.1887	5.8596	8.0894	8.4428	8.3314	8.6685	8.4222	8.3521	8.1843	8.371	8.3751	8.3588	8.945	8.3903	8.1026	8.321	8.409	8.1943	8.1711	8.2355	8.2904	8.2957	8.1145
7905171	8.0885	8.2693	8.4641	8.2496	8.6931	8.3875	8.122	8.358	8.0239	8.1085	8.1083	8.1483	7.8977	8.4128	8.7964	8.344	8.7315	8.708	8.9724	8.1754	8.594	9.2845	8.3161	8.168	9.2455	6.1636	7.9061	8.5299	8.5848	8.7302	8.5059	7.7756	7.9267	7.9242	8.4728	8.2149	8.3851	8.5085	8.0438	8.0012	8.0652	8.1266	8.2333	8.1365	7.9792	7.7237	8.2811
7905185	7.9942	7.6549	7.3554	7.618	7.4834	7.5879	7.0415	7.3665	7.8436	7.8213	7.5966	7.3124	7.6724	7.4523	7.0342	8.2233	7.9253	7.7492	8.2423	7.791	7.4435	7.8383	7.2122	7.4177	8.3576	6.6741	7.5492	7.7481	8.3082	7.7265	7.9193	7.6931	6.9639	8.0622	7.8373	7.9175	7.2259	8.3019	7.8128	7.7273	7.7801	7.5472	7.9172	8.0177	7.8315	7.2711	7.8019
7905198	6.9807	7.009	6.698	6.9062	7.3613	6.958	7.1239	7.2195	6.8992	7.2616	7.0554	6.8288	6.8011	6.5278	7.472	6.6518	7.3106	6.9112	6.9257	7.0953	7.1577	6.845	6.8918	6.6707	6.9106	7.2944	7.0652	7.4976	6.988	7.1318	7.0379	6.6269	6.8876	7.5588	7.0777	6.5469	6.988	6.6557	6.7206	7.1838	7.1794	6.9198	7.1927	6.8567	7.1024	7.1111	6.8182
7905220	9.5367	10.8133	8.6439	10.7642	9.1612	9.0104	11.2128	9.0257	6.1965	6.473	9.6941	8.4028	6.907	11.175	8.7065	6.9032	7.4613	10.7387	8.1	11.0164	12.0989	8.9577	11.1941	9.3321	9.4408	7.0145	10.1574	6.5752	9.6545	9.9471	10.9506	10.2401	8.6616	11.4476	7.9742	9.6988	9.2284	6.0175	8.8214	11.4341	11.9467	8.8974	10.7216	9.9754	11.5145	8.9159	11.3705
7905233	7.0667	6.7539	6.1873	6.7517	6.9383	6.4191	6.2741	6.716	7.4343	7.4521	6.5766	6.724	5.8709	7.3356	7.7577	6.1416	6.2987	7.0153	5.467	6.9555	7.2812	6.3276	7.1514	7.3163	5.5595	4.3224	6.7328	6.039	7.0852	8.0021	7.5107	7.2185	6.6017	7.6593	6.452	6.6799	6.1986	5.9791	6.6361	6.0892	7.5633	6.552	7.0072	6.3304	6.3914	7.3404	6.8918
7905254	3.8481	3.8649	3.8708	3.7078	4.1475	4.1594	3.9267	3.8127	3.8824	3.6495	3.6589	3.8176	4.0408	3.8981	3.8711	3.735	3.7534	3.9073	3.9529	3.8985	3.9096	3.7744	4.1076	3.5478	3.7754	6.1289	3.7284	3.847	3.6787	3.4772	3.9734	3.4457	3.9832	3.6344	3.905	4.2977	3.975	4.0446	3.8774	4.111	3.7235	3.838	3.6469	4.0159	3.923	3.865	3.9168
7905256	4.0038	4.2859	3.8995	4.2523	4.1178	4.2515	4.1947	3.9488	4.128	4.2313	4.1295	4.2921	4.0958	3.6053	4.1673	4.1576	4.6468	4.2175	4.0023	3.6099	4.1678	4.2763	4.3495	4.2745	4.2588	4.7375	4.1815	4.4823	3.6413	3.7831	4.0388	3.6809	3.9347	3.7879	4.2466	3.5832	4.3698	3.7952	3.3601	4.3964	3.8015	3.6374	3.677	3.7556	3.944	4.2835	4.3763
7905258	7.4048	7.4672	7.2937	7.5557	7.8147	7.5247	7.0961	7.3522	7.2706	7.2069	7.3425	7.3127	7.227	7.2086	7.3536	7.5942	7.9704	7.3354	7.8378	7.2742	7.4978	7.6819	7.3007	7.1901	7.9696	6.8446	7.4223	7.7925	7.5467	7.6072	7.7006	7.4158	7.1182	7.6926	7.6185	7.5363	7.738	7.7576	7.4344	7.2851	7.4569	7.4213	7.8091	7.6897	7.291	7.0763	7.5626
7905283	6.2638	9.6993	5.4527	9.6784	6.5595	6.3477	7.8693	6.0572	5.9983	5.5258	6.6193	7.9914	5.7565	6.7887	7.097	6.0959	6.502	5.906	7.9134	8.2717	8.2276	6.6666	7.9232	7.2288	7.7904	4.8724	9.0235	6.6096	6.9644	6.911	7.5133	8.9146	6.9942	6.6176	5.7138	5.7595	6.032	5.521	6.0643	8.7503	8.1866	6.4549	7.7067	7.5517	8.0675	5.522	8.413
7905299	6.2257	6.3735	6.2543	6.1563	6.7147	6.3045	5.7919	5.8489	6.4094	6.2888	6.0752	6.236	6.3642	5.6825	5.9487	6.5114	6.8581	5.3809	6.2555	6.7189	6.3508	6.4271	6.0517	6.3078	6.6884	7.6481	6.5515	6.7254	6.7781	6.2177	6.3574	5.87	6.4596	6.6443	6.6503	6.8724	7.1065	6.8393	6.3524	6.4415	6.4724	6.2025	6.4622	6.6652	6.2083	6.3047	6.1777
7905308	8.516	9.1242	5.1758	8.7117	7.8314	6.3915	8.8908	7.6305	5.1121	4.9858	8.8268	7.3915	5.6245	8.7734	6.0453	6.259	5.7425	8.9264	6.2531	9.3458	9.5451	8.5998	8.383	8.191	7.7384	5.9567	8.0103	5.4365	6.7229	6.1297	9.2321	9.6333	7.1967	8.7214	5.713	7.0905	6.232	6.5668	6.3628	9.9334	9.0174	7.4444	9.3299	9.2514	9.6529	6.3556	9.0035
7905324	6.3201	6.2995	6.025	6.5457	6.0576	6.344	6.4955	6.3349	6.5156	6.4876	6.4094	6.2854	6.8894	6.4233	6.065	6.349	6.651	5.9509	6.1116	5.8714	6.5384	6.0498	6.691	6.6506	5.9304	5.0223	6.3926	6.2509	6.4379	6.3949	6.1776	6.7435	6.2097	6.3638	5.9389	6.4694	6.1614	6.1754	6.3573	6.3272	6.2952	5.8016	6.2199	6.1896	6.3539	6.2702	5.9976
7905329	7.1519	5.932	6.7345	5.8063	6.8348	8.8713	7.1291	6.5749	6.2689	6.4395	7.0708	6.9009	5.5087	6.2233	7.7446	5.6798	6.2786	5.7149	6.0077	6.1201	6.3005	7.6485	6.7055	6.7824	5.7657	6.0924	7.0652	7.1569	6.4381	8.9021	5.8085	6.1435	6.6504	6.7987	5.7713	5.7292	8.6318	5.7713	5.8943	6.495	5.9442	6.8327	5.4628	6.8646	6.6725	9.276	5.8635
7905339	6.9955	6.7573	6.1633	6.6048	6.6811	6.3518	6.1205	5.7782	6.8111	7.0483	6.9236	6.2991	6.7606	6.6145	6.129	6.8109	6.3723	6.6711	7.5789	7.0788	6.4819	6.1391	6.222	6.2912	7.6526	5.5423	6.7368	5.5741	7.6711	6.9724	7.0992	6.6857	6.2625	7.1776	6.2642	7.3345	6.4171	7.126	6.7549	6.8256	6.8061	6.7247	6.8835	6.9284	6.5241	6.2561	6.6463
7905349	5.4081	5.8853	5.5083	5.7375	5.4361	5.3543	5.5745	5.4017	5.4159	4.9332	5.0827	5.512	5.7017	5.4278	5.1596	5.5911	5.5837	5.3805	6.0785	5.5872	5.9531	5.2318	5.7437	5.2331	5.7136	6.2651	5.6062	5.476	5.489	5.2566	5.4604	5.6676	5.3898	5.5999	5.3405	5.1156	5.0019	5.0388	5.3439	5.3578	5.3734	5.4312	5.8006	5.1332	4.7803	5.3736	5.0999
7905355	7.4563	7.6052	7.718	7.687	7.9631	7.9325	7.2725	8.1159	7.1846	7.2006	7.3417	7.5493	7.1174	7.5912	7.9028	7.4904	8.5515	7.5407	7.6232	7.5758	7.9481	7.9819	8.039	8.2981	7.9023	6.6785	7.4934	8.116	7.546	7.9854	7.491	7.5754	7.6308	7.391	7.7452	7.3012	7.9036	7.3921	7.3318	7.5723	7.4976	7.614	7.4879	7.5967	7.683	7.7305	7.3191
7905365	8.1441	8.3955	8.6351	8.4376	8.8986	9.2164	8.9343	8.5332	8.1327	8.0482	8.382	8.2259	7.7715	8.705	9.0911	8.2906	8.5226	8.7044	8.4867	8.084	8.6393	9.2325	8.714	8.9917	8.6154	5.6268	8.3576	8.8478	8.1928	9.1129	9.2197	8.685	8.4429	8.2624	8.3892	8.4014	8.7059	8.3355	8.8406	8.5239	8.1897	8.3362	8.0905	7.8893	8.5752	8.386	8.6039
7905374	7.3301	7.1616	7.5209	7.5927	8.3107	7.7405	7.382	7.8073	7.4653	7.5852	7.4573	7.3905	6.8476	7.0218	7.7513	7.2376	8.0249	7.2786	7.6467	7.5809	7.0963	7.3615	7.1152	7.5372	7.3102	7.6702	7.5784	8.4212	7.0857	7.711	7.5328	7.3776	7.6211	7.1364	7.5357	7.3062	7.505	7.3661	7.1308	7.6556	7.2566	7.0997	7.2467	7.2121	7.3875	7.6693	7.2685
7905382	6.3087	6.5858	6.3506	6.5945	6.7123	6.7903	6.0698	6.5616	6.4526	6.1806	6.2928	6.6653	6.7777	6.7545	6.6572	6.4677	7.9002	6.7454	6.765	6.3347	6.9227	6.9778	6.5319	6.9524	6.6956	7.4657	6.3762	6.8579	6.8266	7.0163	6.4571	6.9087	6.3869	6.8208	6.4906	6.7995	6.4413	6.4153	6.3078	6.8165	6.9053	6.7454	6.7574	6.6047	6.8735	6.6536	6.4623
7905395	10.0269	10.153	10.6104	10.4569	10.8677	10.2918	9.8308	10.5635	9.8954	9.7052	9.8593	10.1557	9.9759	10.0575	11.0173	10.3992	10.9957	10.2297	10.2039	10.1871	9.8747	10.9101	9.9648	10.2271	10.4107	7.1317	10.0783	11.3994	10.0462	10.8509	10.1981	9.9505	10.7842	9.8578	10.8016	10.0953	10.6319	10.4309	10.4454	10.1487	9.9915	10.1575	10.0468	10.2368	9.8103	10.9434	10.2235
7905406	5.5865	6.6019	5.2055	6.2774	6.5025	7.4714	6.4725	5.7617	6.2339	6.757	6.3998	5.9999	7.1758	6.3516	5.6797	7.2691	6.0823	5.9182	5.4561	6.6646	6.8444	6.1374	6.5543	5.8257	5.5835	6.9852	6.2821	6.6372	6.4571	5.5985	6.9106	6.2778	5.4061	6.2004	5.6864	6.4202	5.817	7.5237	5.9451	7.1535	6.9947	5.7214	6.5735	6.429	6.8519	5.9346	6.6975
7905428	8.2532	9.1201	7.8224	8.3649	8.4615	10.3606	9.0968	9.092	6.541	7.0371	9.4216	8.1246	7.0382	8.1012	8.7432	7.5438	8.623	9.6048	6.4246	8.2366	9.0938	9.5175	9.1828	8.9426	7.3328	6.4439	8.1137	9.0284	7.8534	9.2453	9.5513	9.7925	8.3135	8.6406	8.7742	7.7172	9.4909	7.7274	8.2555	8.8357	9.5539	8.6278	9.0573	8.7787	9.3101	8.5126	9.3044
7905444	7.676	7.5671	7.7489	7.32	7.5261	8.3141	7.6266	7.7943	7.9698	7.9343	7.9501	7.781	7.4566	7.608	7.7482	7.7907	8.1125	7.4238	7.7873	7.5399	7.4508	8.1138	7.6577	7.3412	7.7992	6.0589	7.8771	8.4002	8.1079	7.7507	7.9501	7.7177	7.3898	7.6759	8.0302	7.8371	8.2457	7.8494	7.6518	7.667	7.63	7.5708	7.4536	7.8159	7.6253	7.6926	7.4483
7905462	2.6194	2.8332	2.8444	2.9587	2.84	3.2791	2.8321	2.9903	2.7943	2.5905	2.8804	2.8504	2.8564	2.7494	2.644	2.5954	2.8302	2.803	2.7342	2.6476	2.7221	3.4746	2.65	2.7873	2.808	5.8124	2.7311	2.8837	2.7788	2.6827	2.702	2.9304	2.9084	2.8332	2.7333	3.0576	2.7983	2.6732	2.5621	2.7883	2.7654	2.7552	2.8628	2.7059	2.7827	2.7133	2.7977
7905464	4.4903	4.7958	4.5293	4.7939	4.5818	4.7672	4.8787	4.569	4.5345	4.5892	4.6688	4.6607	4.1254	4.4303	4.4614	4.9711	4.183	4.2273	4.2831	4.5258	4.5086	4.5446	4.666	4.6634	4.1645	6.8171	4.5122	4.6388	4.3071	4.2342	4.463	4.6263	4.5823	4.4207	4.2464	4.3202	4.4786	4.3022	4.0942	4.6825	4.3543	4.1499	4.3206	4.2421	4.598	4.583	4.4829
7905474	3.8578	3.3641	3.6822	3.647	3.8358	3.8237	3.9295	4.1575	3.7424	3.928	3.6451	3.7261	4.0765	3.6211	3.9794	3.4542	3.9304	3.649	3.5005	3.7055	4.1625	3.8202	3.9239	3.9677	3.6077	5.3224	3.6548	4.0573	4.006	4.0071	3.9132	4.1104	3.6079	3.7374	3.8142	4.064	4.0746	4.007	3.7937	3.8688	4.2596	4.0889	3.9928	3.9726	3.9005	4.1572	3.8525
7905481	4.7231	4.5449	4.697	4.1111	4.819	4.1468	3.9127	4.2881	4.4139	4.47	3.8401	3.6551	5.0469	3.7053	3.4109	3.9055	5.0062	4.6528	4.6127	5.3152	3.9272	4.2045	4.8312	4.1743	3.9882	6.5322	3.7676	4.0872	3.8916	3.9049	3.7446	4.671	4.6472	4.292	4.8169	4.538	4.4152	3.8323	3.2696	4.8338	3.9053	4.3532	3.036	4.46	4.2628	4.0241	4.5738
7905483	5.8082	5.8293	5.2082	5.5969	5.577	5.3801	5.9103	6.1209	5.9245	5.7615	5.6631	5.9717	5.9935	6.0898	5.7365	5.696	6.0468	5.5891	5.6161	5.4049	6.1004	5.707	5.8048	6.1634	5.4126	6.4564	5.9056	5.7916	5.2278	5.5964	5.2673	6.1218	5.8531	5.582	5.4311	5.1718	5.6024	5.2648	5.1445	6.0999	5.2245	5.5121	5.9535	5.4773	5.814	5.8313	5.6422
7905486	10.9596	10.9554	8.0084	10.7597	9.1335	8.7447	12.0101	9.6103	4.6089	4.6245	10.9665	10.6679	5.1683	10.0948	9.3999	4.8255	7.1113	10.9666	7.4874	11.1211	11.9244	7.4872	10.6735	11.1954	8.6013	6.0831	10.0733	5.0218	8.9886	9.2838	10.7647	11.886	10.4262	11.5669	8.1352	9.5451	8.9181	3.9615	6.6252	12.4102	11.933	7.5935	11.405	11.589	12.0165	9.8385	11.2615
7905490	5.137	5.1426	4.8547	5.3296	5.1717	5.2262	6.3268	5.66	5.4968	5.2696	5.2265	5.405	5.2937	5.1775	5.17	5.0548	6.2535	4.8151	5.8046	4.7809	5.7043	5.2733	5.6477	10.3991	4.9091	7.1192	5.2592	5.4119	4.7815	6.223	4.8422	10.0917	5.2608	4.8176	4.9799	4.6401	5.2712	4.6201	4.8942	5.6014	5.1172	6.0381	5.1817	8.2516	6.1602	6.2334	5.1435
7905492	7.7289	7.3804	7.3554	7.395	7.507	7.5679	7.9972	7.8005	7.8956	7.5646	7.7212	7.9515	7.7831	7.4748	7.5211	7.3563	7.8466	7.3266	7.3284	7.1922	7.4781	7.3882	7.6186	8.2721	7.1806	5.8562	7.7678	7.7988	6.8085	7.1785	7.1295	7.672	7.2889	7.5255	6.9681	6.9794	7.4029	6.6414	7.1965	7.8208	7.4709	7.1976	7.8523	7.3259	7.6848	7.4592	7.186
7905496	3.9377	4.3846	4.4757	4.0187	4.5148	3.8237	3.913	4.4973	4.1354	3.8535	3.6675	5.1509	4.0542	3.9228	4.0882	4.1155	4.3612	3.653	3.9874	3.7496	4.0269	4.0961	4.0509	6.5901	3.8131	5.9797	3.9961	3.9987	3.8625	4.0432	3.6787	7.4544	5.2291	3.8165	3.6906	3.2644	4.2056	3.388	3.4627	5.6851	3.5319	3.5252	3.7529	5.0438	4.4346	3.8698	4.2371
7905500	5.4769	4.7167	5.0181	5.3929	5.9352	5.6773	6.0059	6.1286	5.2024	5.8383	5.2108	7.9651	5.1959	4.8993	5.7682	5.6997	6.4098	5.4392	5.2107	4.4608	5.7533	4.9278	5.5986	8.4271	5.3021	5.9969	5.5028	5.4941	4.7088	5.6479	5.1618	7.1154	7.0651	4.6178	4.9747	4.5263	5.2126	4.6128	4.5438	8.5656	4.982	5.2757	5.5425	6.7205	5.4073	5.3222	4.8114
7905503	4.6906	4.824	4.2171	4.229	5.4314	4.2404	5.5195	5.2394	4.6604	4.2163	3.919	8.3019	4.7281	4.3441	4.8075	4.5568	5.8088	3.7023	4.5351	3.7804	4.4819	4.68	4.0714	8.5688	4.3316	6.3498	4.162	4.8612	3.5079	5.0461	3.6113	7.4348	6.4304	3.1706	3.7182	3.9861	3.7817	3.7491	4.3784	9.048	4.135	4.5189	4.3021	7.5375	4.1741	4.062	3.4757
7905505	5.8916	6.2227	6.1433	6.4116	6.8361	6.228	6.4112	7.0843	5.9263	5.9992	6.2092	9.4126	6.7331	6.1697	6.5068	6.3483	6.9118	6.1254	6.8241	6.08	6.1239	6.1858	6.3501	9.7868	6.2933	6.7998	6.3498	6.299	5.6678	6.8687	5.7885	8.6395	8.0874	6.1771	5.9587	5.8945	6.3448	5.6755	6.3224	9.8872	6.012	6.4035	6.2585	8.037	6.5434	6.453	5.8475
7905507	7.804	7.1827	7.111	7.511	8.0908	7.3812	7.9933	8.1281	7.5844	7.2711	7.503	10.0781	7.849	7.4631	7.436	7.5445	8.1239	7.0552	7.4284	7.0188	7.4264	7.2191	7.6773	10.62	7.3141	6.4587	7.6425	7.6929	6.6829	7.8515	6.535	9.1326	8.9483	7.381	6.8851	6.5725	7.1548	6.3067	7.0438	10.1205	7.2524	7.2438	7.5382	9.1369	7.5441	7.4427	7.3372
7905510	5.7461	5.243	5.223	5.1716	5.363	4.8369	5.4298	4.9953	4.9777	4.5332	5.0119	5.4186	5.2415	5.3436	5.2393	5.1412	5.7125	5.4112	5.0921	5.4084	5.8408	5.3246	5.5843	5.747	5.0124	4.5651	5.2174	5.2883	5.3056	5.2081	5.4025	5.8864	5.496	5.5844	5.1558	4.8215	5.2036	4.7476	5.3213	5.9932	5.3933	4.8358	5.7114	5.4817	5.5381	5.3155	5.2927
7905512	5.7489	6.0824	6.0783	6.1579	6.2821	5.8409	6.2263	6.2189	6.2872	5.8019	5.9394	7.4386	6.5299	5.8381	6.2491	6.0448	6.3292	5.8718	5.6536	5.6184	6.1837	5.8541	6.186	8.4795	5.6855	6.6088	6.0412	6.242	5.6824	7.0725	5.7539	8.5769	6.6441	6.0608	6.0033	5.9282	6.4973	5.1603	5.432	7.3718	5.8053	5.5998	6.2172	6.3907	5.9916	6.4445	5.8985
7905515	6.6609	6.9833	5.7695	7.7054	6.5951	6.4718	8.5838	7.5573	5.1753	4.8477	7.4292	8.7921	4.8464	5.8686	5.9601	4.9451	7.17	6.1825	6.0298	6.6012	8.8403	6.3016	7.0206	10.9833	5.9515	6.379	5.914	5.2606	5.1628	6.5181	6.1207	11.246	9.1382	7.6245	5.3099	4.9929	7.8985	4.6539	4.6826	10.1582	9.8742	6.7922	7.7195	9.8884	8.6606	7.1142	8.3626
7905517	6.5583	6.6772	6.5655	6.8514	6.9319	6.5921	7.2519	6.7019	6.4137	6.2184	6.6068	7.4547	7.2349	6.3979	6.4978	6.2302	6.7187	6.2417	6.227	6.8307	7.0966	6.1403	6.8548	7.5458	6.2693	5.9825	6.6653	6.8939	6.5461	6.8975	6.2352	7.8968	7.6097	6.6257	6.4473	6.4385	8.2795	6.0449	6.6086	8.3169	6.6498	6.4077	7.3683	7.1887	7.2501	7.0066	6.7306
7905519	6.818	6.527	6.7832	6.5296	6.6149	7.0099	7.2558	7.041	7.0767	6.6439	6.8612	7.4087	6.6112	7.068	7.258	6.8734	7.2571	6.5931	6.6564	6.2956	6.9788	6.7428	7.1896	7.2291	6.4601	6.5121	7.0762	7.2116	6.2897	6.6169	6.2572	7.1535	6.8714	6.6342	6.4768	6.5218	6.9746	6.5248	6.4086	6.9792	6.4375	6.4591	6.8286	6.5516	6.4585	6.8252	6.6112
7905523	7.9842	7.7966	7.5901	7.8381	7.6468	7.5999	7.8424	7.543	7.9983	7.4099	7.7723	8.1436	8.1653	7.7285	7.7652	7.8712	7.9096	7.4837	7.3396	7.5781	8.1525	7.4969	8.1054	8.3546	7.469	5.2383	7.7887	8.057	7.6144	7.5705	7.4204	8.4587	8.0646	7.7663	7.4555	7.5701	7.7061	7.3406	7.3924	8.6031	7.2137	7.1475	8.1059	7.5455	7.8478	6.8796	7.5096
7905525	3.6288	3.7095	3.7854	3.6802	4.1754	3.3924	3.9513	4.0651	3.5899	3.5045	3.4866	4.5075	3.7633	3.7461	3.9811	3.5346	3.799	3.4696	3.6543	3.6973	3.8035	3.8061	3.7725	5.3163	3.6121	5.0023	3.6088	4.0333	3.4405	3.7621	3.5122	5.5269	4.579	3.6411	3.5305	3.422	3.7856	3.4175	3.5506	6.1329	3.749	3.4476	3.625	3.9466	3.8011	3.933	3.8772
7905528	7.2774	7.412	6.7039	7.1885	7.3439	7.2219	7.6677	7.2293	7.2106	6.8162	7.25	8.1185	7.5874	7.1733	6.8669	6.9137	7.5028	6.9665	6.9166	7.2858	7.5118	6.7101	7.5112	7.984	6.9001	5.4297	7.244	7.3845	6.8594	7.107	6.9859	8.1141	8.0953	7.1798	6.8562	6.7584	7.4257	6.7661	7.0025	8.688	7.2923	6.8386	7.668	7.4211	7.914	7.0587	7.1719
7905530	3.6051	3.6854	3.6011	3.6499	3.9256	3.536	3.6952	3.7184	3.7433	3.8647	3.581	3.6985	3.6772	3.8143	3.8824	3.4758	3.9538	3.598	3.5009	3.3315	3.8526	6.1369	3.6927	4.1179	3.768	5.9226	3.8034	3.6581	3.4406	3.7661	3.4942	3.7841	3.7594	3.5854	3.7684	4.0265	4.0766	3.312	3.6051	3.9805	3.5302	3.7376	3.7796	3.4621	3.6294	3.584	3.5908
7905533	9.2398	9.1519	7.7095	8.9029	9.0588	9.1159	10.4223	9.6506	6.5516	5.5854	10.1856	9.0996	5.9072	10.0818	9.16	5.3095	8.7059	10.7207	6.7106	10.0284	11.0774	10.0039	11.066	11.4958	7.5597	5.206	9.0661	5.8563	7.2058	9.5061	10.8589	10.6512	9.8784	9.66	8.1444	9.3596	8.6462	5.1756	7.5391	10.8176	10.3097	9.1562	10.4666	10.0444	10.7796	9.3706	10.7044
7905536	6.2971	6.1396	6.1495	6.3157	6.354	6.5396	6.8178	6.4435	6.233	6.1696	6.4128	7.7816	6.2927	6.4622	6.2624	6.3926	6.4565	6.467	6.0138	6.465	6.6638	6.6308	6.7263	9.2686	6.1276	7.3423	6.3563	6.5579	5.7918	7.0711	6.044	7.3752	7.7261	6.6306	6.6522	6.1688	6.2406	5.8847	5.6527	6.7612	6.0157	5.5966	6.3272	6.4371	6.8885	7.9594	5.9437
7905544	12.8363	12.5962	10.4517	12.9107	11.6598	12.3553	13.0635	12.1604	6.6649	6.0813	12.6553	12.8169	6.337	12.8838	12.015	6.709	11.4941	13.1168	10.5043	12.9836	13.1254	13.044	12.8855	13.3325	11.5172	8.3471	12.5924	6.7383	10.8801	12.3887	13.0545	13.4924	13.0223	13.1615	11.7039	12.5118	11.9632	8.3002	11.5165	13.3787	13.028	11.4201	13.1408	13.2505	13.1708	12.7008	13.0548
7905548	13.0034	12.9788	8.6519	12.7899	11.1671	10.8522	12.9447	11.0265	6.5085	5.8462	12.6245	11.9096	5.4959	12.847	7.3213	7.3229	10.4562	12.9499	10.813	13.0779	12.9211	12.1189	12.9611	12.5721	12.42	8.9097	12.5216	5.9789	12.2818	8.7163	13.0614	13.1354	10.8368	12.8125	9.9971	12.5853	7.4196	8.8055	11.6616	13.2878	13.0878	11.2253	12.9592	13.0417	13.0202	10.3831	13.0847
7905553	11.9508	12.1605	10.9052	12.3553	12.0111	11.4496	12.0185	11.9255	6.757	6.7027	11.466	12.1395	6.4841	12.1957	11.835	6.3624	11.3942	12.5773	10.3219	12.4368	12.176	12.6543	11.8791	13.1881	10.6308	6.5632	11.052	7.2619	9.4786	12.1176	11.617	13.0188	12.6895	12.5111	11.8639	11.873	11.8742	7.9573	11.2261	12.8587	12.3094	11.2501	12.4308	12.5877	12.5063	12.5113	12.6988
7905559	5.6946	5.4722	5.2913	5.7781	5.6952	5.5923	5.9905	5.4719	5.5204	5.3827	5.4576	5.606	5.6964	5.7924	5.7532	5.3232	5.6628	5.5842	5.4502	5.4018	5.965	5.6673	5.8947	6.1749	5.3432	6.7713	5.8005	5.6143	5.1702	5.3838	5.6396	5.8883	5.5818	5.3856	5.1756	5.6022	5.6568	5.1961	5.1802	5.5849	5.6867	5.2873	5.6978	5.448	5.6089	5.3904	5.2929
7905563	4.7228	4.4651	4.5678	4.8808	5.2823	4.7396	7.3989	4.932	4.8488	4.6657	5.01	7.0194	4.6323	4.778	5.0645	4.9237	5.7493	5.2471	6.2661	4.8941	4.9745	5.02	4.9795	6.7915	5.0046	5.6012	4.9904	5.1548	4.3886	5.8187	4.8134	8.1323	6.9447	4.9694	5.0211	4.6212	4.877	4.6938	4.3195	9.6817	4.536	6.7752	5.2179	7.2733	8.3569	5.4438	4.935
7905569	2.551	2.5203	2.3213	2.4288	2.6294	2.8141	2.7867	2.6791	2.6066	2.4563	2.5923	2.7711	2.5066	2.6683	2.6513	2.3883	2.5075	2.7236	2.4085	2.5915	2.5654	2.6205	2.5271	3.1523	2.3644	4.9568	2.7419	2.7007	2.5211	2.6578	2.4697	2.8238	2.3611	2.6823	2.6324	2.4466	2.4769	2.4877	2.4724	2.6844	2.5611	2.3831	2.6962	2.7055	2.5434	2.4876	2.3428
7905571	11.0393	11.5402	10.0269	11.7806	10.7257	8.8073	11.5489	10.2922	5.8276	5.4558	11.061	10.9205	5.9701	11.7809	10.513	8.3459	10.8656	11.8812	9.6904	11.7563	12.4784	10.3861	12.141	12.2128	10.6264	6.4073	10.7327	9.6959	10.494	11.275	12.0377	12.3597	11.3213	12.3623	10.9613	10.8726	11.5746	8.4131	10.9665	12.0279	12.1212	10.9402	12.2508	12.136	12.2353	12.0072	11.9612
7905576	4.4645	4.4366	5.0271	4.2039	8.585	4.0587	4.4633	7.9311	4.4984	4.1611	4.1818	8.297	4.9079	5.2801	7.5021	4.2461	6.5028	7.7509	4.4343	5.3322	4.4343	5.7516	4.5596	8.6368	4.284	7.1411	4.8434	5.8221	4.3363	9.4388	4.7866	10.7236	7.3347	5.2197	7.1933	5.0188	6.5542	4.0405	6.3193	5.2394	4.221	4.9564	5.9614	7.8791	4.5998	8.7657	5.0533
7905581	6.8232	5.5527	5.4438	5.4713	5.489	5.1854	6.0535	5.7958	7.0753	6.8716	5.985	5.8254	7.201	5.1017	5.407	5.7655	5.3209	5.091	5.2881	4.7979	5.2706	5.4775	6.5914	6.2381	4.9006	7.0448	6.7309	5.5067	6.8651	5.0348	5.1826	5.1989	5.2766	6.1933	5.2932	5.4571	5.1496	6.1228	5.8405	5.4597	5.733	5.5136	6.1951	6.153	5.7401	5.2722	5.8352
7905589	7.848	7.9445	8.1044	8.0219	7.9783	8.0436	7.8549	7.7592	7.6023	7.6618	7.771	7.522	7.5172	8.0765	8.1854	7.8048	8.4442	7.8477	7.9017	7.6536	8.1131	8.4099	8.0659	7.9942	8.2347	6.9785	7.5162	8.3257	7.9582	8.1269	7.7535	7.6887	7.6139	7.9023	7.7257	7.5822	7.8944	7.8801	7.7401	7.801	7.7772	7.5113	8.0675	7.9855	7.9097	7.6926	7.6138
7905598	7.1672	7.4309	7.3663	7.6471	7.7396	6.9665	7.1558	7.4578	7.4132	7.3121	7.4805	7.1234	6.855	7.4605	7.6222	6.9073	8.7288	7.6955	7.0318	7.335	8.335	7.9095	8.1386	7.7151	7.1606	8.2222	7.3931	7.9224	7.7465	7.6128	7.7497	7.4923	7.2526	7.7028	7.4834	7.3243	7.058	7.4162	7.4307	7.5963	7.456	7.2848	7.6097	7.8641	7.6422	7.2458	7.4985
[truncated: 9,387,028 more chars]
