# Supplementary material for: Bioinformatics analysis of laryngeal squamous cell carcinoma: seeking key candidate genes and pathways
Source: PeerJ. 2021 Apr 14;9:e11259. doi: 10.7717/peerj.11259 (PMC8052978; doi:10.7717/peerj.11259)
Supplement: Supplemental Information 5 [file peerj-09-11259-s005.zip › GSE59102_series_matrix.txt]

!Series_title	"HOX genes: potential candidates furthering the development of larynx squamous cell carcinoma."
!Series_geo_accession	"GSE59102"
!Series_status	"Public on Dec 25 2014"
!Series_submission_date	"Jul 06 2014"
!Series_last_update_date	"Jan 23 2019"
!Series_summary	"Larynx squamous cell carcinoma (LSCC) is the second most aggressive cancer from head and neck (HSCC). Survival of LSCC patients has been found worsening, albeit significant advances in technology and therapeutics were made. We sought to clarify new genetic targets driven the development of LSCC. Analyzing tumors revealed that eight members of the homeobox gene family (HOX) were expressed 200 times more in LSCC samples than in normal larynx tissue. qPCR analysis validated all transcriptomic findings for the HOX gene family. Receiver Operating Characteristic statistical method (ROC curve) predicted that 8 members of the HOX gene family differentiate tumors from their normal surrounding tissue. Enabling the comparison of patient clinics with gene expression data, ROC curve analysis yet revealed that HOXC8 and HOXD11 genes are related to the tumor differentiation degree and regional lymph node metastasis, respectively. From siRNA assay, we found that HOXC8 and HOXD11 genes are essential for the expansion of FADU cell colonies. Our findings strongly suggest that members of the HOX family might be associated with the development of LSCC."
!Series_overall_design	"Twenty nine cancer samples and thirteen margin samples were collected from patients undergoing surgical ablation of LSCC according to Ethic Committee guideline and patient pre-informed signed consents. Whole human genome microarray analysis was applied to investigate new genetic targets in LSCC."
!Series_type	"Expression profiling by array"
!Series_contributor	"Rafaela,B,Bueno"
!Series_contributor	"Vinicius,,Kannen"
!Series_contributor	"Achim,A,Jungbluth"
!Series_contributor	"Daniel,G,Pinheiro"
!Series_contributor	"Luiza,F,Araújo"
!Series_contributor	"Bruna,R,Muys"
!Series_contributor	"Aline,S,Fonseca"
!Series_contributor	"Jessica,R,Plaça"
!Series_contributor	"Rodrigo,A,Panepucci"
!Series_contributor	"Luciano,,Neder"
!Series_contributor	"Fabiano,P,Saggioro"
!Series_contributor	"Rui,C,Mamede"
!Series_contributor	"David,L,Figueiredo"
!Series_contributor	"Wilson,A,Silva Jr"
!Series_sample_id	"GSM1428535 GSM1428536 GSM1428537 GSM1428538 GSM1428539 GSM1428540 GSM1428541 GSM1428542 GSM1428543 GSM1428544 GSM1428545 GSM1428546 GSM1428547 GSM1428548 GSM1428549 GSM1428550 GSM1428551 GSM1428552 GSM1428553 GSM1428554 GSM1428555 GSM1428556 GSM1428557 GSM1428558 GSM1428559 GSM1428560 GSM1428561 GSM1428562 GSM1428563 GSM1428564 GSM1428565 GSM1428566 GSM1428567 GSM1428568 GSM1428569 GSM1428570 GSM1428571 GSM1428572 GSM1428573 GSM1428574 GSM1428575 GSM1428576 "
!Series_contact_name	"Wilson,Araújo,Silva Jr"
!Series_contact_email	"aotuspaniscus@gmail.com"
!Series_contact_phone	"55 16 21019300"
!Series_contact_laboratory	"Molecular Genetics and bioinformatics"
!Series_contact_department	"Genetics"
!Series_contact_institute	"University of Sao Paulo"
!Series_contact_address	"Rua Catao Roxo, 2501"
!Series_contact_city	"Ribeirao Preto"
!Series_contact_state	"Sao Paulo"
!Series_contact_zip/postal_code	"14051-140"
!Series_contact_country	"Brazil"
!Series_supplementary_file	"ftp://ftp.ncbi.nlm.nih.gov/geo/series/GSE59nnn/GSE59102/suppl/GSE59102_RAW.tar"
!Series_platform_id	"GPL6480"
!Series_platform_taxid	"9606"
!Series_sample_taxid	"9606"
!Series_relation	"BioProject: https://www.ncbi.nlm.nih.gov/bioproject/PRJNA254422"

!Sample_title	"Surgical safety border  (BM1_394_324)"	"Surgical safety border  (BM1_336_737)"	"Surgical safety border  (BM1_247_737)"	"Surgical safety border  (BM2_205_324)"	"Surgical safety border  (BM2_297_871)"	"Surgical safety border  (BM2_331_871)"	"Surgical safety border  (AM1_388_871)"	"Surgical safety border  (AM1_226_737)"	"Surgical safety border  (AM1_371_737)"	"Surgical safety border  (AM1_209_738)"	"Surgical safety border  (AM2_201_324)"	"Surgical safety border  (AM2_393_324)"	"Surgical safety border  (AM2_332_871)"	"Larynx squamous cell carcinoma  (BT1_247_323)"	"Larynx squamous cell carcinoma  (BT1_336_868)"	"Larynx squamous cell carcinoma  (BT1_358_868)"	"Larynx squamous cell carcinoma  (BT1_333_870)"	"Larynx squamous cell carcinoma  (BT1_394_870)"	"Larynx squamous cell carcinoma  (BT1_400_870)"	"Larynx squamous cell carcinoma  (BT1_383_739)"	"Larynx squamous cell carcinoma  (BT2_186_323)"	"Larynx squamous cell carcinoma  (BT2_205_323)"	"Larynx squamous cell carcinoma  (BT2_213_323)"	"Larynx squamous cell carcinoma  (BT2_224_326)"	"Larynx squamous cell carcinoma  (BT2_252_326)"	"Larynx squamous cell carcinoma  (BT2_287_326)"	"Larynx squamous cell carcinoma  (BT2_297_326)"	"Larynx squamous cell carcinoma  (AT1_226_322)"	"Larynx squamous cell carcinoma  (AT1_185_322)"	"Larynx squamous cell carcinoma  (AT1_209_322)"	"Larynx squamous cell carcinoma  (AT1_327_325)"	"Larynx squamous cell carcinoma  (AT1_368_867)"	"Larynx squamous cell carcinoma  (AT1_371_867)"	"Larynx squamous cell carcinoma  (AT1_380_867)"	"Larynx squamous cell carcinoma  (AT1_388_869)"	"Larynx squamous cell carcinoma  (AT1_407_869)"	"Larynx squamous cell carcinoma  (AT2_243_325)"	"Larynx squamous cell carcinoma  (AT2_332_325)"	"Larynx squamous cell carcinoma  (AT2_335_325)"	"Larynx squamous cell carcinoma  (AT2_344_867)"	"Larynx squamous cell carcinoma  (AT2_393_869)"	"Larynx squamous cell carcinoma  (AT2_361_869)"
!Sample_geo_accession	"GSM1428535"	"GSM1428536"	"GSM1428537"	"GSM1428538"	"GSM1428539"	"GSM1428540"	"GSM1428541"	"GSM1428542"	"GSM1428543"	"GSM1428544"	"GSM1428545"	"GSM1428546"	"GSM1428547"	"GSM1428548"	"GSM1428549"	"GSM1428550"	"GSM1428551"	"GSM1428552"	"GSM1428553"	"GSM1428554"	"GSM1428555"	"GSM1428556"	"GSM1428557"	"GSM1428558"	"GSM1428559"	"GSM1428560"	"GSM1428561"	"GSM1428562"	"GSM1428563"	"GSM1428564"	"GSM1428565"	"GSM1428566"	"GSM1428567"	"GSM1428568"	"GSM1428569"	"GSM1428570"	"GSM1428571"	"GSM1428572"	"GSM1428573"	"GSM1428574"	"GSM1428575"	"GSM1428576"
!Sample_status	"Public on Dec 25 2014"	"Public on Dec 25 2014"	"Public on Dec 25 2014"	"Public on Dec 25 2014"	"Public on Dec 25 2014"	"Public on Dec 25 2014"	"Public on Dec 25 2014"	"Public on Dec 25 2014"	"Public on Dec 25 2014"	"Public on Dec 25 2014"	"Public on Dec 25 2014"	"Public on Dec 25 2014"	"Public on Dec 25 2014"	"Public on Dec 25 2014"	"Public on Dec 25 2014"	"Public on Dec 25 2014"	"Public on Dec 25 2014"	"Public on Dec 25 2014"	"Public on Dec 25 2014"	"Public on Dec 25 2014"	"Public on Dec 25 2014"	"Public on Dec 25 2014"	"Public on Dec 25 2014"	"Public on Dec 25 2014"	"Public on Dec 25 2014"	"Public on Dec 25 2014"	"Public on Dec 25 2014"	"Public on Dec 25 2014"	"Public on Dec 25 2014"	"Public on Dec 25 2014"	"Public on Dec 25 2014"	"Public on Dec 25 2014"	"Public on Dec 25 2014"	"Public on Dec 25 2014"	"Public on Dec 25 2014"	"Public on Dec 25 2014"	"Public on Dec 25 2014"	"Public on Dec 25 2014"	"Public on Dec 25 2014"	"Public on Dec 25 2014"	"Public on Dec 25 2014"	"Public on Dec 25 2014"
!Sample_submission_date	"Jul 06 2014"	"Jul 06 2014"	"Jul 06 2014"	"Jul 06 2014"	"Jul 06 2014"	"Jul 06 2014"	"Jul 06 2014"	"Jul 06 2014"	"Jul 06 2014"	"Jul 06 2014"	"Jul 06 2014"	"Jul 06 2014"	"Jul 06 2014"	"Jul 06 2014"	"Jul 06 2014"	"Jul 06 2014"	"Jul 06 2014"	"Jul 06 2014"	"Jul 06 2014"	"Jul 06 2014"	"Jul 06 2014"	"Jul 06 2014"	"Jul 06 2014"	"Jul 06 2014"	"Jul 06 2014"	"Jul 06 2014"	"Jul 06 2014"	"Jul 06 2014"	"Jul 06 2014"	"Jul 06 2014"	"Jul 06 2014"	"Jul 06 2014"	"Jul 06 2014"	"Jul 06 2014"	"Jul 06 2014"	"Jul 06 2014"	"Jul 06 2014"	"Jul 06 2014"	"Jul 06 2014"	"Jul 06 2014"	"Jul 06 2014"	"Jul 06 2014"
!Sample_last_update_date	"Dec 26 2014"	"Dec 26 2014"	"Dec 26 2014"	"Dec 26 2014"	"Dec 26 2014"	"Dec 26 2014"	"Dec 26 2014"	"Dec 26 2014"	"Dec 26 2014"	"Dec 26 2014"	"Dec 26 2014"	"Dec 26 2014"	"Dec 26 2014"	"Dec 26 2014"	"Dec 26 2014"	"Dec 26 2014"	"Dec 26 2014"	"Dec 26 2014"	"Dec 26 2014"	"Dec 26 2014"	"Dec 26 2014"	"Dec 26 2014"	"Dec 26 2014"	"Dec 26 2014"	"Dec 26 2014"	"Dec 26 2014"	"Dec 26 2014"	"Dec 26 2014"	"Dec 26 2014"	"Dec 26 2014"	"Dec 26 2014"	"Dec 26 2014"	"Dec 26 2014"	"Dec 26 2014"	"Dec 26 2014"	"Dec 26 2014"	"Dec 26 2014"	"Dec 26 2014"	"Dec 26 2014"	"Dec 26 2014"	"Dec 26 2014"	"Dec 26 2014"
!Sample_type	"RNA"	"RNA"	"RNA"	"RNA"	"RNA"	"RNA"	"RNA"	"RNA"	"RNA"	"RNA"	"RNA"	"RNA"	"RNA"	"RNA"	"RNA"	"RNA"	"RNA"	"RNA"	"RNA"	"RNA"	"RNA"	"RNA"	"RNA"	"RNA"	"RNA"	"RNA"	"RNA"	"RNA"	"RNA"	"RNA"	"RNA"	"RNA"	"RNA"	"RNA"	"RNA"	"RNA"	"RNA"	"RNA"	"RNA"	"RNA"	"RNA"	"RNA"
!Sample_channel_count	"1"	"1"	"1"	"1"	"1"	"1"	"1"	"1"	"1"	"1"	"1"	"1"	"1"	"1"	"1"	"1"	"1"	"1"	"1"	"1"	"1"	"1"	"1"	"1"	"1"	"1"	"1"	"1"	"1"	"1"	"1"	"1"	"1"	"1"	"1"	"1"	"1"	"1"	"1"	"1"	"1"	"1"
!Sample_source_name_ch1	"supraglottis"	"glottis"	"supraglottis"	"supraglottis"	"laryngopharynx"	"glottis"	"larynx"	"glottis"	"larynx"	"glottis&supraglottis"	"supraglottis"	"larynx"	"glottis"	"supraglottis"	"glottis"	"larynx"	"larynx"	"supraglottis"	"epiglottis"	"glottis"	"glottis"	"supraglottis"	"glottis"	"larynx"	"subglottis&oropharynx"	"glottis"	"laryngopharynx"	"glottis"	"supraglottis"	"glottis&supraglottis"	"glottis"	"glottis"	"larynx"	"larynx"	"larynx"	"supraglottis"	"glottis"	"glottis"	"larynx"	"supraglottis"	"larynx"	"larynx"
!Sample_organism_ch1	"Homo sapiens"	"Homo sapiens"	"Homo sapiens"	"Homo sapiens"	"Homo sapiens"	"Homo sapiens"	"Homo sapiens"	"Homo sapiens"	"Homo sapiens"	"Homo sapiens"	"Homo sapiens"	"Homo sapiens"	"Homo sapiens"	"Homo sapiens"	"Homo sapiens"	"Homo sapiens"	"Homo sapiens"	"Homo sapiens"	"Homo sapiens"	"Homo sapiens"	"Homo sapiens"	"Homo sapiens"	"Homo sapiens"	"Homo sapiens"	"Homo sapiens"	"Homo sapiens"	"Homo sapiens"	"Homo sapiens"	"Homo sapiens"	"Homo sapiens"	"Homo sapiens"	"Homo sapiens"	"Homo sapiens"	"Homo sapiens"	"Homo sapiens"	"Homo sapiens"	"Homo sapiens"	"Homo sapiens"	"Homo sapiens"	"Homo sapiens"	"Homo sapiens"	"Homo sapiens"
!Sample_characteristics_ch1	"tissue: supraglottis"	"tissue: glottis"	"tissue: supraglottis"	"tissue: supraglottis"	"tissue: laryngopharynx"	"tissue: glottis"	"tissue: larynx"	"tissue: glottis"	"tissue: larynx"	"tissue: glottis&supraglottis"	"tissue: supraglottis"	"tissue: larynx"	"tissue: glottis"	"tissue: supraglottis"	"tissue: glottis"	"tissue: larynx"	"tissue: larynx"	"tissue: supraglottis"	"tissue: epiglottis"	"tissue: glottis"	"tissue: glottis"	"tissue: supraglottis"	"tissue: glottis"	"tissue: larynx"	"tissue: subglottis&oropharynx"	"tissue: glottis"	"tissue: laryngopharynx"	"tissue: glottis"	"tissue: supraglottis"	"tissue: glottis&supraglottis"	"tissue: glottis"	"tissue: glottis"	"tissue: larynx"	"tissue: larynx"	"tissue: larynx"	"tissue: supraglottis"	"tissue: glottis"	"tissue: glottis"	"tissue: larynx"	"tissue: supraglottis"	"tissue: larynx"	"tissue: larynx"
!Sample_characteristics_ch1	"gender: male"	"gender: male"	"gender: male"	"gender: male"	"gender: male"	"gender: male"	"gender: male"	"gender: male"	"gender: male"	"gender: male"	"gender: male"	"gender: male"	"gender: male"	"gender: female"	"gender: male"	"gender: male"	"gender: male"	"gender: male"	"gender: male"	"gender: male"	"gender: male"	"gender: male"	"gender: male"	"gender: male"	"gender: male"	"gender: male"	"gender: male"	"gender: male"	"gender: male"	"gender: male"	"gender: male"	"gender: male"	"gender: male"	"gender: male"	"gender: male"	"gender: male"	"gender: male"	"gender: male"	"gender: male"	"gender: male"	"gender: male"	"gender: male"
!Sample_characteristics_ch1	"tumor_stage: margin"	"tumor_stage: margin"	"tumor_stage: margin"	"tumor_stage: margin"	"tumor_stage: margin"	"tumor_stage: margin"	"tumor_stage: margin"	"tumor_stage: margin"	"tumor_stage: margin"	"tumor_stage: margin"	"tumor_stage: margin"	"tumor_stage: margin"	"tumor_stage: margin"	"tumor_stage: beginning"	"tumor_stage: beginning"	"tumor_stage: beginning"	"tumor_stage: beginning"	"tumor_stage: beginning"	"tumor_stage: beginning"	"tumor_stage: beginning"	"tumor_stage: beginning"	"tumor_stage: beginning"	"tumor_stage: beginning"	"tumor_stage: beginning"	"tumor_stage: beginning"	"tumor_stage: beginning"	"tumor_stage: beginning"	"tumor_stage: advanced"	"tumor_stage: advanced"	"tumor_stage: advanced"	"tumor_stage: advanced"	"tumor_stage: advanced"	"tumor_stage: advanced"	"tumor_stage: advanced"	"tumor_stage: advanced"	"tumor_stage: advanced"	"tumor_stage: advanced"	"tumor_stage: advanced"	"tumor_stage: advanced"	"tumor_stage: advanced"	"tumor_stage: advanced"	"tumor_stage: advanced"
!Sample_characteristics_ch1	"treatment_response: cured"	"treatment_response: cured"	"treatment_response: cured"	"treatment_response: not cured"	"treatment_response: not cured"	"treatment_response: not cured"	"treatment_response: cured"	"treatment_response: cured"	"treatment_response: cured"	"treatment_response: cured"	"treatment_response: not cured"	"treatment_response: not cured"	"treatment_response: not cured"	"treatment_response: cured"	"treatment_response: cured"	"treatment_response: cured"	"treatment_response: cured"	"treatment_response: cured"	"treatment_response: cured"	"treatment_response: cured"	"treatment_response: not cured"	"treatment_response: not cured"	"treatment_response: not cured"	"treatment_response: not cured"	"treatment_response: not cured"	"treatment_response: not cured"	"treatment_response: not cured"	"treatment_response: cured"	"treatment_response: cured"	"treatment_response: cured"	"treatment_response: cured"	"treatment_response: cured"	"treatment_response: cured"	"treatment_response: cured"	"treatment_response: cured"	"treatment_response: cured"	"treatment_response: not cured"	"treatment_response: not cured"	"treatment_response: not cured"	"treatment_response: not cured"	"treatment_response: not cured"	"treatment_response: not cured"
!Sample_molecule_ch1	"total RNA"	"total RNA"	"total RNA"	"total RNA"	"total RNA"	"total RNA"	"total RNA"	"total RNA"	"total RNA"	"total RNA"	"total RNA"	"total RNA"	"total RNA"	"total RNA"	"total RNA"	"total RNA"	"total RNA"	"total RNA"	"total RNA"	"total RNA"	"total RNA"	"total RNA"	"total RNA"	"total RNA"	"total RNA"	"total RNA"	"total RNA"	"total RNA"	"total RNA"	"total RNA"	"total RNA"	"total RNA"	"total RNA"	"total RNA"	"total RNA"	"total RNA"	"total RNA"	"total RNA"	"total RNA"	"total RNA"	"total RNA"	"total RNA"
!Sample_extract_protocol_ch1	"Total RNA was extracted with TRIZOL® (Life Technologies, US) according to manufactures’ guidelines"	"Total RNA was extracted with TRIZOL® (Life Technologies, US) according to manufactures’ guidelines"	"Total RNA was extracted with TRIZOL® (Life Technologies, US) according to manufactures’ guidelines"	"Total RNA was extracted with TRIZOL® (Life Technologies, US) according to manufactures’ guidelines"	"Total RNA was extracted with TRIZOL® (Life Technologies, US) according to manufactures’ guidelines"	"Total RNA was extracted with TRIZOL® (Life Technologies, US) according to manufactures’ guidelines"	"Total RNA was extracted with TRIZOL® (Life Technologies, US) according to manufactures’ guidelines"	"Total RNA was extracted with TRIZOL® (Life Technologies, US) according to manufactures’ guidelines"	"Total RNA was extracted with TRIZOL® (Life Technologies, US) according to manufactures’ guidelines"	"Total RNA was extracted with TRIZOL® (Life Technologies, US) according to manufactures’ guidelines"	"Total RNA was extracted with TRIZOL® (Life Technologies, US) according to manufactures’ guidelines"	"Total RNA was extracted with TRIZOL® (Life Technologies, US) according to manufactures’ guidelines"	"Total RNA was extracted with TRIZOL® (Life Technologies, US) according to manufactures’ guidelines"	"Total RNA was extracted with TRIZOL® (Life Technologies, US) according to manufactures’ guidelines"	"Total RNA was extracted with TRIZOL® (Life Technologies, US) according to manufactures’ guidelines"	"Total RNA was extracted with TRIZOL® (Life Technologies, US) according to manufactures’ guidelines"	"Total RNA was extracted with TRIZOL® (Life Technologies, US) according to manufactures’ guidelines"	"Total RNA was extracted with TRIZOL® (Life Technologies, US) according to manufactures’ guidelines"	"Total RNA was extracted with TRIZOL® (Life Technologies, US) according to manufactures’ guidelines"	"Total RNA was extracted with TRIZOL® (Life Technologies, US) according to manufactures’ guidelines"	"Total RNA was extracted with TRIZOL® (Life Technologies, US) according to manufactures’ guidelines"	"Total RNA was extracted with TRIZOL® (Life Technologies, US) according to manufactures’ guidelines"	"Total RNA was extracted with TRIZOL® (Life Technologies, US) according to manufactures’ guidelines"	"Total RNA was extracted with TRIZOL® (Life Technologies, US) according to manufactures’ guidelines"	"Total RNA was extracted with TRIZOL® (Life Technologies, US) according to manufactures’ guidelines"	"Total RNA was extracted with TRIZOL® (Life Technologies, US) according to manufactures’ guidelines"	"Total RNA was extracted with TRIZOL® (Life Technologies, US) according to manufactures’ guidelines"	"Total RNA was extracted with TRIZOL® (Life Technologies, US) according to manufactures’ guidelines"	"Total RNA was extracted with TRIZOL® (Life Technologies, US) according to manufactures’ guidelines"	"Total RNA was extracted with TRIZOL® (Life Technologies, US) according to manufactures’ guidelines"	"Total RNA was extracted with TRIZOL® (Life Technologies, US) according to manufactures’ guidelines"	"Total RNA was extracted with TRIZOL® (Life Technologies, US) according to manufactures’ guidelines"	"Total RNA was extracted with TRIZOL® (Life Technologies, US) according to manufactures’ guidelines"	"Total RNA was extracted with TRIZOL® (Life Technologies, US) according to manufactures’ guidelines"	"Total RNA was extracted with TRIZOL® (Life Technologies, US) according to manufactures’ guidelines"	"Total RNA was extracted with TRIZOL® (Life Technologies, US) according to manufactures’ guidelines"	"Total RNA was extracted with TRIZOL® (Life Technologies, US) according to manufactures’ guidelines"	"Total RNA was extracted with TRIZOL® (Life Technologies, US) according to manufactures’ guidelines"	"Total RNA was extracted with TRIZOL® (Life Technologies, US) according to manufactures’ guidelines"	"Total RNA was extracted with TRIZOL® (Life Technologies, US) according to manufactures’ guidelines"	"Total RNA was extracted with TRIZOL® (Life Technologies, US) according to manufactures’ guidelines"	"Total RNA was extracted with TRIZOL® (Life Technologies, US) according to manufactures’ guidelines"
!Sample_label_ch1	"Cy3"	"Cy3"	"Cy3"	"Cy3"	"Cy3"	"Cy3"	"Cy3"	"Cy3"	"Cy3"	"Cy3"	"Cy3"	"Cy3"	"Cy3"	"Cy3"	"Cy3"	"Cy3"	"Cy3"	"Cy3"	"Cy3"	"Cy3"	"Cy3"	"Cy3"	"Cy3"	"Cy3"	"Cy3"	"Cy3"	"Cy3"	"Cy3"	"Cy3"	"Cy3"	"Cy3"	"Cy3"	"Cy3"	"Cy3"	"Cy3"	"Cy3"	"Cy3"	"Cy3"	"Cy3"	"Cy3"	"Cy3"	"Cy3"
!Sample_label_protocol_ch1	"Cy3-labelled cRNA was generated using the “Quick Amp Labeling Kit, one-color” (Agilent, 5190-0442), following the manufacturer’s protocol. Briefly, 1µg total RNA from each studied sample was spiked with a control RNA (“One Color RNA Spike-In Kit”, Agilent, 5188-5282) and reverse transcribed using T7 oligo(dT) primers, followed by synthesis of the second complementary DNA (cDNA) strand and purification of double-strand cDNA with QIAquick columns (Qiagen). Cy3-labelled cRNA was then generated by an in vitro transcription reaction using T7 RNA polymerase and Cyanine 3-CTP and labeling efficiency was measured using a NanoDrop 1000 spectrophotometer."	"Cy3-labelled cRNA was generated using the “Quick Amp Labeling Kit, one-color” (Agilent, 5190-0442), following the manufacturer’s protocol. Briefly, 1µg total RNA from each studied sample was spiked with a control RNA (“One Color RNA Spike-In Kit”, Agilent, 5188-5282) and reverse transcribed using T7 oligo(dT) primers, followed by synthesis of the second complementary DNA (cDNA) strand and purification of double-strand cDNA with QIAquick columns (Qiagen). Cy3-labelled cRNA was then generated by an in vitro transcription reaction using T7 RNA polymerase and Cyanine 3-CTP and labeling efficiency was measured using a NanoDrop 1000 spectrophotometer."	"Cy3-labelled cRNA was generated using the “Quick Amp Labeling Kit, one-color” (Agilent, 5190-0442), following the manufacturer’s protocol. Briefly, 1µg total RNA from each studied sample was spiked with a control RNA (“One Color RNA Spike-In Kit”, Agilent, 5188-5282) and reverse transcribed using T7 oligo(dT) primers, followed by synthesis of the second complementary DNA (cDNA) strand and purification of double-strand cDNA with QIAquick columns (Qiagen). Cy3-labelled cRNA was then generated by an in vitro transcription reaction using T7 RNA polymerase and Cyanine 3-CTP and labeling efficiency was measured using a NanoDrop 1000 spectrophotometer."	"Cy3-labelled cRNA was generated using the “Quick Amp Labeling Kit, one-color” (Agilent, 5190-0442), following the manufacturer’s protocol. Briefly, 1µg total RNA from each studied sample was spiked with a control RNA (“One Color RNA Spike-In Kit”, Agilent, 5188-5282) and reverse transcribed using T7 oligo(dT) primers, followed by synthesis of the second complementary DNA (cDNA) strand and purification of double-strand cDNA with QIAquick columns (Qiagen). Cy3-labelled cRNA was then generated by an in vitro transcription reaction using T7 RNA polymerase and Cyanine 3-CTP and labeling efficiency was measured using a NanoDrop 1000 spectrophotometer."	"Cy3-labelled cRNA was generated using the “Quick Amp Labeling Kit, one-color” (Agilent, 5190-0442), following the manufacturer’s protocol. Briefly, 1µg total RNA from each studied sample was spiked with a control RNA (“One Color RNA Spike-In Kit”, Agilent, 5188-5282) and reverse transcribed using T7 oligo(dT) primers, followed by synthesis of the second complementary DNA (cDNA) strand and purification of double-strand cDNA with QIAquick columns (Qiagen). Cy3-labelled cRNA was then generated by an in vitro transcription reaction using T7 RNA polymerase and Cyanine 3-CTP and labeling efficiency was measured using a NanoDrop 1000 spectrophotometer."	"Cy3-labelled cRNA was generated using the “Quick Amp Labeling Kit, one-color” (Agilent, 5190-0442), following the manufacturer’s protocol. Briefly, 1µg total RNA from each studied sample was spiked with a control RNA (“One Color RNA Spike-In Kit”, Agilent, 5188-5282) and reverse transcribed using T7 oligo(dT) primers, followed by synthesis of the second complementary DNA (cDNA) strand and purification of double-strand cDNA with QIAquick columns (Qiagen). Cy3-labelled cRNA was then generated by an in vitro transcription reaction using T7 RNA polymerase and Cyanine 3-CTP and labeling efficiency was measured using a NanoDrop 1000 spectrophotometer."	"Cy3-labelled cRNA was generated using the “Quick Amp Labeling Kit, one-color” (Agilent, 5190-0442), following the manufacturer’s protocol. Briefly, 1µg total RNA from each studied sample was spiked with a control RNA (“One Color RNA Spike-In Kit”, Agilent, 5188-5282) and reverse transcribed using T7 oligo(dT) primers, followed by synthesis of the second complementary DNA (cDNA) strand and purification of double-strand cDNA with QIAquick columns (Qiagen). Cy3-labelled cRNA was then generated by an in vitro transcription reaction using T7 RNA polymerase and Cyanine 3-CTP and labeling efficiency was measured using a NanoDrop 1000 spectrophotometer."	"Cy3-labelled cRNA was generated using the “Quick Amp Labeling Kit, one-color” (Agilent, 5190-0442), following the manufacturer’s protocol. Briefly, 1µg total RNA from each studied sample was spiked with a control RNA (“One Color RNA Spike-In Kit”, Agilent, 5188-5282) and reverse transcribed using T7 oligo(dT) primers, followed by synthesis of the second complementary DNA (cDNA) strand and purification of double-strand cDNA with QIAquick columns (Qiagen). Cy3-labelled cRNA was then generated by an in vitro transcription reaction using T7 RNA polymerase and Cyanine 3-CTP and labeling efficiency was measured using a NanoDrop 1000 spectrophotometer."	"Cy3-labelled cRNA was generated using the “Quick Amp Labeling Kit, one-color” (Agilent, 5190-0442), following the manufacturer’s protocol. Briefly, 1µg total RNA from each studied sample was spiked with a control RNA (“One Color RNA Spike-In Kit”, Agilent, 5188-5282) and reverse transcribed using T7 oligo(dT) primers, followed by synthesis of the second complementary DNA (cDNA) strand and purification of double-strand cDNA with QIAquick columns (Qiagen). Cy3-labelled cRNA was then generated by an in vitro transcription reaction using T7 RNA polymerase and Cyanine 3-CTP and labeling efficiency was measured using a NanoDrop 1000 spectrophotometer."	"Cy3-labelled cRNA was generated using the “Quick Amp Labeling Kit, one-color” (Agilent, 5190-0442), following the manufacturer’s protocol. Briefly, 1µg total RNA from each studied sample was spiked with a control RNA (“One Color RNA Spike-In Kit”, Agilent, 5188-5282) and reverse transcribed using T7 oligo(dT) primers, followed by synthesis of the second complementary DNA (cDNA) strand and purification of double-strand cDNA with QIAquick columns (Qiagen). Cy3-labelled cRNA was then generated by an in vitro transcription reaction using T7 RNA polymerase and Cyanine 3-CTP and labeling efficiency was measured using a NanoDrop 1000 spectrophotometer."	"Cy3-labelled cRNA was generated using the “Quick Amp Labeling Kit, one-color” (Agilent, 5190-0442), following the manufacturer’s protocol. Briefly, 1µg total RNA from each studied sample was spiked with a control RNA (“One Color RNA Spike-In Kit”, Agilent, 5188-5282) and reverse transcribed using T7 oligo(dT) primers, followed by synthesis of the second complementary DNA (cDNA) strand and purification of double-strand cDNA with QIAquick columns (Qiagen). Cy3-labelled cRNA was then generated by an in vitro transcription reaction using T7 RNA polymerase and Cyanine 3-CTP and labeling efficiency was measured using a NanoDrop 1000 spectrophotometer."	"Cy3-labelled cRNA was generated using the “Quick Amp Labeling Kit, one-color” (Agilent, 5190-0442), following the manufacturer’s protocol. Briefly, 1µg total RNA from each studied sample was spiked with a control RNA (“One Color RNA Spike-In Kit”, Agilent, 5188-5282) and reverse transcribed using T7 oligo(dT) primers, followed by synthesis of the second complementary DNA (cDNA) strand and purification of double-strand cDNA with QIAquick columns (Qiagen). Cy3-labelled cRNA was then generated by an in vitro transcription reaction using T7 RNA polymerase and Cyanine 3-CTP and labeling efficiency was measured using a NanoDrop 1000 spectrophotometer."	"Cy3-labelled cRNA was generated using the “Quick Amp Labeling Kit, one-color” (Agilent, 5190-0442), following the manufacturer’s protocol. Briefly, 1µg total RNA from each studied sample was spiked with a control RNA (“One Color RNA Spike-In Kit”, Agilent, 5188-5282) and reverse transcribed using T7 oligo(dT) primers, followed by synthesis of the second complementary DNA (cDNA) strand and purification of double-strand cDNA with QIAquick columns (Qiagen). Cy3-labelled cRNA was then generated by an in vitro transcription reaction using T7 RNA polymerase and Cyanine 3-CTP and labeling efficiency was measured using a NanoDrop 1000 spectrophotometer."	"Cy3-labelled cRNA was generated using the “Quick Amp Labeling Kit, one-color” (Agilent, 5190-0442), following the manufacturer’s protocol. Briefly, 1µg total RNA from each studied sample was spiked with a control RNA (“One Color RNA Spike-In Kit”, Agilent, 5188-5282) and reverse transcribed using T7 oligo(dT) primers, followed by synthesis of the second complementary DNA (cDNA) strand and purification of double-strand cDNA with QIAquick columns (Qiagen). Cy3-labelled cRNA was then generated by an in vitro transcription reaction using T7 RNA polymerase and Cyanine 3-CTP and labeling efficiency was measured using a NanoDrop 1000 spectrophotometer."	"Cy3-labelled cRNA was generated using the “Quick Amp Labeling Kit, one-color” (Agilent, 5190-0442), following the manufacturer’s protocol. Briefly, 1µg total RNA from each studied sample was spiked with a control RNA (“One Color RNA Spike-In Kit”, Agilent, 5188-5282) and reverse transcribed using T7 oligo(dT) primers, followed by synthesis of the second complementary DNA (cDNA) strand and purification of double-strand cDNA with QIAquick columns (Qiagen). Cy3-labelled cRNA was then generated by an in vitro transcription reaction using T7 RNA polymerase and Cyanine 3-CTP and labeling efficiency was measured using a NanoDrop 1000 spectrophotometer."	"Cy3-labelled cRNA was generated using the “Quick Amp Labeling Kit, one-color” (Agilent, 5190-0442), following the manufacturer’s protocol. Briefly, 1µg total RNA from each studied sample was spiked with a control RNA (“One Color RNA Spike-In Kit”, Agilent, 5188-5282) and reverse transcribed using T7 oligo(dT) primers, followed by synthesis of the second complementary DNA (cDNA) strand and purification of double-strand cDNA with QIAquick columns (Qiagen). Cy3-labelled cRNA was then generated by an in vitro transcription reaction using T7 RNA polymerase and Cyanine 3-CTP and labeling efficiency was measured using a NanoDrop 1000 spectrophotometer."	"Cy3-labelled cRNA was generated using the “Quick Amp Labeling Kit, one-color” (Agilent, 5190-0442), following the manufacturer’s protocol. Briefly, 1µg total RNA from each studied sample was spiked with a control RNA (“One Color RNA Spike-In Kit”, Agilent, 5188-5282) and reverse transcribed using T7 oligo(dT) primers, followed by synthesis of the second complementary DNA (cDNA) strand and purification of double-strand cDNA with QIAquick columns (Qiagen). Cy3-labelled cRNA was then generated by an in vitro transcription reaction using T7 RNA polymerase and Cyanine 3-CTP and labeling efficiency was measured using a NanoDrop 1000 spectrophotometer."	"Cy3-labelled cRNA was generated using the “Quick Amp Labeling Kit, one-color” (Agilent, 5190-0442), following the manufacturer’s protocol. Briefly, 1µg total RNA from each studied sample was spiked with a control RNA (“One Color RNA Spike-In Kit”, Agilent, 5188-5282) and reverse transcribed using T7 oligo(dT) primers, followed by synthesis of the second complementary DNA (cDNA) strand and purification of double-strand cDNA with QIAquick columns (Qiagen). Cy3-labelled cRNA was then generated by an in vitro transcription reaction using T7 RNA polymerase and Cyanine 3-CTP and labeling efficiency was measured using a NanoDrop 1000 spectrophotometer."	"Cy3-labelled cRNA was generated using the “Quick Amp Labeling Kit, one-color” (Agilent, 5190-0442), following the manufacturer’s protocol. Briefly, 1µg total RNA from each studied sample was spiked with a control RNA (“One Color RNA Spike-In Kit”, Agilent, 5188-5282) and reverse transcribed using T7 oligo(dT) primers, followed by synthesis of the second complementary DNA (cDNA) strand and purification of double-strand cDNA with QIAquick columns (Qiagen). Cy3-labelled cRNA was then generated by an in vitro transcription reaction using T7 RNA polymerase and Cyanine 3-CTP and labeling efficiency was measured using a NanoDrop 1000 spectrophotometer."	"Cy3-labelled cRNA was generated using the “Quick Amp Labeling Kit, one-color” (Agilent, 5190-0442), following the manufacturer’s protocol. Briefly, 1µg total RNA from each studied sample was spiked with a control RNA (“One Color RNA Spike-In Kit”, Agilent, 5188-5282) and reverse transcribed using T7 oligo(dT) primers, followed by synthesis of the second complementary DNA (cDNA) strand and purification of double-strand cDNA with QIAquick columns (Qiagen). Cy3-labelled cRNA was then generated by an in vitro transcription reaction using T7 RNA polymerase and Cyanine 3-CTP and labeling efficiency was measured using a NanoDrop 1000 spectrophotometer."	"Cy3-labelled cRNA was generated using the “Quick Amp Labeling Kit, one-color” (Agilent, 5190-0442), following the manufacturer’s protocol. Briefly, 1µg total RNA from each studied sample was spiked with a control RNA (“One Color RNA Spike-In Kit”, Agilent, 5188-5282) and reverse transcribed using T7 oligo(dT) primers, followed by synthesis of the second complementary DNA (cDNA) strand and purification of double-strand cDNA with QIAquick columns (Qiagen). Cy3-labelled cRNA was then generated by an in vitro transcription reaction using T7 RNA polymerase and Cyanine 3-CTP and labeling efficiency was measured using a NanoDrop 1000 spectrophotometer."	"Cy3-labelled cRNA was generated using the “Quick Amp Labeling Kit, one-color” (Agilent, 5190-0442), following the manufacturer’s protocol. Briefly, 1µg total RNA from each studied sample was spiked with a control RNA (“One Color RNA Spike-In Kit”, Agilent, 5188-5282) and reverse transcribed using T7 oligo(dT) primers, followed by synthesis of the second complementary DNA (cDNA) strand and purification of double-strand cDNA with QIAquick columns (Qiagen). Cy3-labelled cRNA was then generated by an in vitro transcription reaction using T7 RNA polymerase and Cyanine 3-CTP and labeling efficiency was measured using a NanoDrop 1000 spectrophotometer."	"Cy3-labelled cRNA was generated using the “Quick Amp Labeling Kit, one-color” (Agilent, 5190-0442), following the manufacturer’s protocol. Briefly, 1µg total RNA from each studied sample was spiked with a control RNA (“One Color RNA Spike-In Kit”, Agilent, 5188-5282) and reverse transcribed using T7 oligo(dT) primers, followed by synthesis of the second complementary DNA (cDNA) strand and purification of double-strand cDNA with QIAquick columns (Qiagen). Cy3-labelled cRNA was then generated by an in vitro transcription reaction using T7 RNA polymerase and Cyanine 3-CTP and labeling efficiency was measured using a NanoDrop 1000 spectrophotometer."	"Cy3-labelled cRNA was generated using the “Quick Amp Labeling Kit, one-color” (Agilent, 5190-0442), following the manufacturer’s protocol. Briefly, 1µg total RNA from each studied sample was spiked with a control RNA (“One Color RNA Spike-In Kit”, Agilent, 5188-5282) and reverse transcribed using T7 oligo(dT) primers, followed by synthesis of the second complementary DNA (cDNA) strand and purification of double-strand cDNA with QIAquick columns (Qiagen). Cy3-labelled cRNA was then generated by an in vitro transcription reaction using T7 RNA polymerase and Cyanine 3-CTP and labeling efficiency was measured using a NanoDrop 1000 spectrophotometer."	"Cy3-labelled cRNA was generated using the “Quick Amp Labeling Kit, one-color” (Agilent, 5190-0442), following the manufacturer’s protocol. Briefly, 1µg total RNA from each studied sample was spiked with a control RNA (“One Color RNA Spike-In Kit”, Agilent, 5188-5282) and reverse transcribed using T7 oligo(dT) primers, followed by synthesis of the second complementary DNA (cDNA) strand and purification of double-strand cDNA with QIAquick columns (Qiagen). Cy3-labelled cRNA was then generated by an in vitro transcription reaction using T7 RNA polymerase and Cyanine 3-CTP and labeling efficiency was measured using a NanoDrop 1000 spectrophotometer."	"Cy3-labelled cRNA was generated using the “Quick Amp Labeling Kit, one-color” (Agilent, 5190-0442), following the manufacturer’s protocol. Briefly, 1µg total RNA from each studied sample was spiked with a control RNA (“One Color RNA Spike-In Kit”, Agilent, 5188-5282) and reverse transcribed using T7 oligo(dT) primers, followed by synthesis of the second complementary DNA (cDNA) strand and purification of double-strand cDNA with QIAquick columns (Qiagen). Cy3-labelled cRNA was then generated by an in vitro transcription reaction using T7 RNA polymerase and Cyanine 3-CTP and labeling efficiency was measured using a NanoDrop 1000 spectrophotometer."	"Cy3-labelled cRNA was generated using the “Quick Amp Labeling Kit, one-color” (Agilent, 5190-0442), following the manufacturer’s protocol. Briefly, 1µg total RNA from each studied sample was spiked with a control RNA (“One Color RNA Spike-In Kit”, Agilent, 5188-5282) and reverse transcribed using T7 oligo(dT) primers, followed by synthesis of the second complementary DNA (cDNA) strand and purification of double-strand cDNA with QIAquick columns (Qiagen). Cy3-labelled cRNA was then generated by an in vitro transcription reaction using T7 RNA polymerase and Cyanine 3-CTP and labeling efficiency was measured using a NanoDrop 1000 spectrophotometer."	"Cy3-labelled cRNA was generated using the “Quick Amp Labeling Kit, one-color” (Agilent, 5190-0442), following the manufacturer’s protocol. Briefly, 1µg total RNA from each studied sample was spiked with a control RNA (“One Color RNA Spike-In Kit”, Agilent, 5188-5282) and reverse transcribed using T7 oligo(dT) primers, followed by synthesis of the second complementary DNA (cDNA) strand and purification of double-strand cDNA with QIAquick columns (Qiagen). Cy3-labelled cRNA was then generated by an in vitro transcription reaction using T7 RNA polymerase and Cyanine 3-CTP and labeling efficiency was measured using a NanoDrop 1000 spectrophotometer."	"Cy3-labelled cRNA was generated using the “Quick Amp Labeling Kit, one-color” (Agilent, 5190-0442), following the manufacturer’s protocol. Briefly, 1µg total RNA from each studied sample was spiked with a control RNA (“One Color RNA Spike-In Kit”, Agilent, 5188-5282) and reverse transcribed using T7 oligo(dT) primers, followed by synthesis of the second complementary DNA (cDNA) strand and purification of double-strand cDNA with QIAquick columns (Qiagen). Cy3-labelled cRNA was then generated by an in vitro transcription reaction using T7 RNA polymerase and Cyanine 3-CTP and labeling efficiency was measured using a NanoDrop 1000 spectrophotometer."	"Cy3-labelled cRNA was generated using the “Quick Amp Labeling Kit, one-color” (Agilent, 5190-0442), following the manufacturer’s protocol. Briefly, 1µg total RNA from each studied sample was spiked with a control RNA (“One Color RNA Spike-In Kit”, Agilent, 5188-5282) and reverse transcribed using T7 oligo(dT) primers, followed by synthesis of the second complementary DNA (cDNA) strand and purification of double-strand cDNA with QIAquick columns (Qiagen). Cy3-labelled cRNA was then generated by an in vitro transcription reaction using T7 RNA polymerase and Cyanine 3-CTP and labeling efficiency was measured using a NanoDrop 1000 spectrophotometer."	"Cy3-labelled cRNA was generated using the “Quick Amp Labeling Kit, one-color” (Agilent, 5190-0442), following the manufacturer’s protocol. Briefly, 1µg total RNA from each studied sample was spiked with a control RNA (“One Color RNA Spike-In Kit”, Agilent, 5188-5282) and reverse transcribed using T7 oligo(dT) primers, followed by synthesis of the second complementary DNA (cDNA) strand and purification of double-strand cDNA with QIAquick columns (Qiagen). Cy3-labelled cRNA was then generated by an in vitro transcription reaction using T7 RNA polymerase and Cyanine 3-CTP and labeling efficiency was measured using a NanoDrop 1000 spectrophotometer."	"Cy3-labelled cRNA was generated using the “Quick Amp Labeling Kit, one-color” (Agilent, 5190-0442), following the manufacturer’s protocol. Briefly, 1µg total RNA from each studied sample was spiked with a control RNA (“One Color RNA Spike-In Kit”, Agilent, 5188-5282) and reverse transcribed using T7 oligo(dT) primers, followed by synthesis of the second complementary DNA (cDNA) strand and purification of double-strand cDNA with QIAquick columns (Qiagen). Cy3-labelled cRNA was then generated by an in vitro transcription reaction using T7 RNA polymerase and Cyanine 3-CTP and labeling efficiency was measured using a NanoDrop 1000 spectrophotometer."	"Cy3-labelled cRNA was generated using the “Quick Amp Labeling Kit, one-color” (Agilent, 5190-0442), following the manufacturer’s protocol. Briefly, 1µg total RNA from each studied sample was spiked with a control RNA (“One Color RNA Spike-In Kit”, Agilent, 5188-5282) and reverse transcribed using T7 oligo(dT) primers, followed by synthesis of the second complementary DNA (cDNA) strand and purification of double-strand cDNA with QIAquick columns (Qiagen). Cy3-labelled cRNA was then generated by an in vitro transcription reaction using T7 RNA polymerase and Cyanine 3-CTP and labeling efficiency was measured using a NanoDrop 1000 spectrophotometer."	"Cy3-labelled cRNA was generated using the “Quick Amp Labeling Kit, one-color” (Agilent, 5190-0442), following the manufacturer’s protocol. Briefly, 1µg total RNA from each studied sample was spiked with a control RNA (“One Color RNA Spike-In Kit”, Agilent, 5188-5282) and reverse transcribed using T7 oligo(dT) primers, followed by synthesis of the second complementary DNA (cDNA) strand and purification of double-strand cDNA with QIAquick columns (Qiagen). Cy3-labelled cRNA was then generated by an in vitro transcription reaction using T7 RNA polymerase and Cyanine 3-CTP and labeling efficiency was measured using a NanoDrop 1000 spectrophotometer."	"Cy3-labelled cRNA was generated using the “Quick Amp Labeling Kit, one-color” (Agilent, 5190-0442), following the manufacturer’s protocol. Briefly, 1µg total RNA from each studied sample was spiked with a control RNA (“One Color RNA Spike-In Kit”, Agilent, 5188-5282) and reverse transcribed using T7 oligo(dT) primers, followed by synthesis of the second complementary DNA (cDNA) strand and purification of double-strand cDNA with QIAquick columns (Qiagen). Cy3-labelled cRNA was then generated by an in vitro transcription reaction using T7 RNA polymerase and Cyanine 3-CTP and labeling efficiency was measured using a NanoDrop 1000 spectrophotometer."	"Cy3-labelled cRNA was generated using the “Quick Amp Labeling Kit, one-color” (Agilent, 5190-0442), following the manufacturer’s protocol. Briefly, 1µg total RNA from each studied sample was spiked with a control RNA (“One Color RNA Spike-In Kit”, Agilent, 5188-5282) and reverse transcribed using T7 oligo(dT) primers, followed by synthesis of the second complementary DNA (cDNA) strand and purification of double-strand cDNA with QIAquick columns (Qiagen). Cy3-labelled cRNA was then generated by an in vitro transcription reaction using T7 RNA polymerase and Cyanine 3-CTP and labeling efficiency was measured using a NanoDrop 1000 spectrophotometer."	"Cy3-labelled cRNA was generated using the “Quick Amp Labeling Kit, one-color” (Agilent, 5190-0442), following the manufacturer’s protocol. Briefly, 1µg total RNA from each studied sample was spiked with a control RNA (“One Color RNA Spike-In Kit”, Agilent, 5188-5282) and reverse transcribed using T7 oligo(dT) primers, followed by synthesis of the second complementary DNA (cDNA) strand and purification of double-strand cDNA with QIAquick columns (Qiagen). Cy3-labelled cRNA was then generated by an in vitro transcription reaction using T7 RNA polymerase and Cyanine 3-CTP and labeling efficiency was measured using a NanoDrop 1000 spectrophotometer."	"Cy3-labelled cRNA was generated using the “Quick Amp Labeling Kit, one-color” (Agilent, 5190-0442), following the manufacturer’s protocol. Briefly, 1µg total RNA from each studied sample was spiked with a control RNA (“One Color RNA Spike-In Kit”, Agilent, 5188-5282) and reverse transcribed using T7 oligo(dT) primers, followed by synthesis of the second complementary DNA (cDNA) strand and purification of double-strand cDNA with QIAquick columns (Qiagen). Cy3-labelled cRNA was then generated by an in vitro transcription reaction using T7 RNA polymerase and Cyanine 3-CTP and labeling efficiency was measured using a NanoDrop 1000 spectrophotometer."	"Cy3-labelled cRNA was generated using the “Quick Amp Labeling Kit, one-color” (Agilent, 5190-0442), following the manufacturer’s protocol. Briefly, 1µg total RNA from each studied sample was spiked with a control RNA (“One Color RNA Spike-In Kit”, Agilent, 5188-5282) and reverse transcribed using T7 oligo(dT) primers, followed by synthesis of the second complementary DNA (cDNA) strand and purification of double-strand cDNA with QIAquick columns (Qiagen). Cy3-labelled cRNA was then generated by an in vitro transcription reaction using T7 RNA polymerase and Cyanine 3-CTP and labeling efficiency was measured using a NanoDrop 1000 spectrophotometer."	"Cy3-labelled cRNA was generated using the “Quick Amp Labeling Kit, one-color” (Agilent, 5190-0442), following the manufacturer’s protocol. Briefly, 1µg total RNA from each studied sample was spiked with a control RNA (“One Color RNA Spike-In Kit”, Agilent, 5188-5282) and reverse transcribed using T7 oligo(dT) primers, followed by synthesis of the second complementary DNA (cDNA) strand and purification of double-strand cDNA with QIAquick columns (Qiagen). Cy3-labelled cRNA was then generated by an in vitro transcription reaction using T7 RNA polymerase and Cyanine 3-CTP and labeling efficiency was measured using a NanoDrop 1000 spectrophotometer."	"Cy3-labelled cRNA was generated using the “Quick Amp Labeling Kit, one-color” (Agilent, 5190-0442), following the manufacturer’s protocol. Briefly, 1µg total RNA from each studied sample was spiked with a control RNA (“One Color RNA Spike-In Kit”, Agilent, 5188-5282) and reverse transcribed using T7 oligo(dT) primers, followed by synthesis of the second complementary DNA (cDNA) strand and purification of double-strand cDNA with QIAquick columns (Qiagen). Cy3-labelled cRNA was then generated by an in vitro transcription reaction using T7 RNA polymerase and Cyanine 3-CTP and labeling efficiency was measured using a NanoDrop 1000 spectrophotometer."	"Cy3-labelled cRNA was generated using the “Quick Amp Labeling Kit, one-color” (Agilent, 5190-0442), following the manufacturer’s protocol. Briefly, 1µg total RNA from each studied sample was spiked with a control RNA (“One Color RNA Spike-In Kit”, Agilent, 5188-5282) and reverse transcribed using T7 oligo(dT) primers, followed by synthesis of the second complementary DNA (cDNA) strand and purification of double-strand cDNA with QIAquick columns (Qiagen). Cy3-labelled cRNA was then generated by an in vitro transcription reaction using T7 RNA polymerase and Cyanine 3-CTP and labeling efficiency was measured using a NanoDrop 1000 spectrophotometer."
!Sample_taxid_ch1	"9606"	"9606"	"9606"	"9606"	"9606"	"9606"	"9606"	"9606"	"9606"	"9606"	"9606"	"9606"	"9606"	"9606"	"9606"	"9606"	"9606"	"9606"	"9606"	"9606"	"9606"	"9606"	"9606"	"9606"	"9606"	"9606"	"9606"	"9606"	"9606"	"9606"	"9606"	"9606"	"9606"	"9606"	"9606"	"9606"	"9606"	"9606"	"9606"	"9606"	"9606"	"9606"
!Sample_hyb_protocol	"RNA hybridization to Whole Human Genome Oligo Microarray chips (Agilent Technologies, G4112F) was performed in a Fluidics Station 450 system (Affymetrix) using the Quick Amp Labeling One-Color kit (5190-0442; Agilent, US)"	"RNA hybridization to Whole Human Genome Oligo Microarray chips (Agilent Technologies, G4112F) was performed in a Fluidics Station 450 system (Affymetrix) using the Quick Amp Labeling One-Color kit (5190-0442; Agilent, US)"	"RNA hybridization to Whole Human Genome Oligo Microarray chips (Agilent Technologies, G4112F) was performed in a Fluidics Station 450 system (Affymetrix) using the Quick Amp Labeling One-Color kit (5190-0442; Agilent, US)"	"RNA hybridization to Whole Human Genome Oligo Microarray chips (Agilent Technologies, G4112F) was performed in a Fluidics Station 450 system (Affymetrix) using the Quick Amp Labeling One-Color kit (5190-0442; Agilent, US)"	"RNA hybridization to Whole Human Genome Oligo Microarray chips (Agilent Technologies, G4112F) was performed in a Fluidics Station 450 system (Affymetrix) using the Quick Amp Labeling One-Color kit (5190-0442; Agilent, US)"	"RNA hybridization to Whole Human Genome Oligo Microarray chips (Agilent Technologies, G4112F) was performed in a Fluidics Station 450 system (Affymetrix) using the Quick Amp Labeling One-Color kit (5190-0442; Agilent, US)"	"RNA hybridization to Whole Human Genome Oligo Microarray chips (Agilent Technologies, G4112F) was performed in a Fluidics Station 450 system (Affymetrix) using the Quick Amp Labeling One-Color kit (5190-0442; Agilent, US)"	"RNA hybridization to Whole Human Genome Oligo Microarray chips (Agilent Technologies, G4112F) was performed in a Fluidics Station 450 system (Affymetrix) using the Quick Amp Labeling One-Color kit (5190-0442; Agilent, US)"	"RNA hybridization to Whole Human Genome Oligo Microarray chips (Agilent Technologies, G4112F) was performed in a Fluidics Station 450 system (Affymetrix) using the Quick Amp Labeling One-Color kit (5190-0442; Agilent, US)"	"RNA hybridization to Whole Human Genome Oligo Microarray chips (Agilent Technologies, G4112F) was performed in a Fluidics Station 450 system (Affymetrix) using the Quick Amp Labeling One-Color kit (5190-0442; Agilent, US)"	"RNA hybridization to Whole Human Genome Oligo Microarray chips (Agilent Technologies, G4112F) was performed in a Fluidics Station 450 system (Affymetrix) using the Quick Amp Labeling One-Color kit (5190-0442; Agilent, US)"	"RNA hybridization to Whole Human Genome Oligo Microarray chips (Agilent Technologies, G4112F) was performed in a Fluidics Station 450 system (Affymetrix) using the Quick Amp Labeling One-Color kit (5190-0442; Agilent, US)"	"RNA hybridization to Whole Human Genome Oligo Microarray chips (Agilent Technologies, G4112F) was performed in a Fluidics Station 450 system (Affymetrix) using the Quick Amp Labeling One-Color kit (5190-0442; Agilent, US)"	"RNA hybridization to Whole Human Genome Oligo Microarray chips (Agilent Technologies, G4112F) was performed in a Fluidics Station 450 system (Affymetrix) using the Quick Amp Labeling One-Color kit (5190-0442; Agilent, US)"	"RNA hybridization to Whole Human Genome Oligo Microarray chips (Agilent Technologies, G4112F) was performed in a Fluidics Station 450 system (Affymetrix) using the Quick Amp Labeling One-Color kit (5190-0442; Agilent, US)"	"RNA hybridization to Whole Human Genome Oligo Microarray chips (Agilent Technologies, G4112F) was performed in a Fluidics Station 450 system (Affymetrix) using the Quick Amp Labeling One-Color kit (5190-0442; Agilent, US)"	"RNA hybridization to Whole Human Genome Oligo Microarray chips (Agilent Technologies, G4112F) was performed in a Fluidics Station 450 system (Affymetrix) using the Quick Amp Labeling One-Color kit (5190-0442; Agilent, US)"	"RNA hybridization to Whole Human Genome Oligo Microarray chips (Agilent Technologies, G4112F) was performed in a Fluidics Station 450 system (Affymetrix) using the Quick Amp Labeling One-Color kit (5190-0442; Agilent, US)"	"RNA hybridization to Whole Human Genome Oligo Microarray chips (Agilent Technologies, G4112F) was performed in a Fluidics Station 450 system (Affymetrix) using the Quick Amp Labeling One-Color kit (5190-0442; Agilent, US)"	"RNA hybridization to Whole Human Genome Oligo Microarray chips (Agilent Technologies, G4112F) was performed in a Fluidics Station 450 system (Affymetrix) using the Quick Amp Labeling One-Color kit (5190-0442; Agilent, US)"	"RNA hybridization to Whole Human Genome Oligo Microarray chips (Agilent Technologies, G4112F) was performed in a Fluidics Station 450 system (Affymetrix) using the Quick Amp Labeling One-Color kit (5190-0442; Agilent, US)"	"RNA hybridization to Whole Human Genome Oligo Microarray chips (Agilent Technologies, G4112F) was performed in a Fluidics Station 450 system (Affymetrix) using the Quick Amp Labeling One-Color kit (5190-0442; Agilent, US)"	"RNA hybridization to Whole Human Genome Oligo Microarray chips (Agilent Technologies, G4112F) was performed in a Fluidics Station 450 system (Affymetrix) using the Quick Amp Labeling One-Color kit (5190-0442; Agilent, US)"	"RNA hybridization to Whole Human Genome Oligo Microarray chips (Agilent Technologies, G4112F) was performed in a Fluidics Station 450 system (Affymetrix) using the Quick Amp Labeling One-Color kit (5190-0442; Agilent, US)"	"RNA hybridization to Whole Human Genome Oligo Microarray chips (Agilent Technologies, G4112F) was performed in a Fluidics Station 450 system (Affymetrix) using the Quick Amp Labeling One-Color kit (5190-0442; Agilent, US)"	"RNA hybridization to Whole Human Genome Oligo Microarray chips (Agilent Technologies, G4112F) was performed in a Fluidics Station 450 system (Affymetrix) using the Quick Amp Labeling One-Color kit (5190-0442; Agilent, US)"	"RNA hybridization to Whole Human Genome Oligo Microarray chips (Agilent Technologies, G4112F) was performed in a Fluidics Station 450 system (Affymetrix) using the Quick Amp Labeling One-Color kit (5190-0442; Agilent, US)"	"RNA hybridization to Whole Human Genome Oligo Microarray chips (Agilent Technologies, G4112F) was performed in a Fluidics Station 450 system (Affymetrix) using the Quick Amp Labeling One-Color kit (5190-0442; Agilent, US)"	"RNA hybridization to Whole Human Genome Oligo Microarray chips (Agilent Technologies, G4112F) was performed in a Fluidics Station 450 system (Affymetrix) using the Quick Amp Labeling One-Color kit (5190-0442; Agilent, US)"	"RNA hybridization to Whole Human Genome Oligo Microarray chips (Agilent Technologies, G4112F) was performed in a Fluidics Station 450 system (Affymetrix) using the Quick Amp Labeling One-Color kit (5190-0442; Agilent, US)"	"RNA hybridization to Whole Human Genome Oligo Microarray chips (Agilent Technologies, G4112F) was performed in a Fluidics Station 450 system (Affymetrix) using the Quick Amp Labeling One-Color kit (5190-0442; Agilent, US)"	"RNA hybridization to Whole Human Genome Oligo Microarray chips (Agilent Technologies, G4112F) was performed in a Fluidics Station 450 system (Affymetrix) using the Quick Amp Labeling One-Color kit (5190-0442; Agilent, US)"	"RNA hybridization to Whole Human Genome Oligo Microarray chips (Agilent Technologies, G4112F) was performed in a Fluidics Station 450 system (Affymetrix) using the Quick Amp Labeling One-Color kit (5190-0442; Agilent, US)"	"RNA hybridization to Whole Human Genome Oligo Microarray chips (Agilent Technologies, G4112F) was performed in a Fluidics Station 450 system (Affymetrix) using the Quick Amp Labeling One-Color kit (5190-0442; Agilent, US)"	"RNA hybridization to Whole Human Genome Oligo Microarray chips (Agilent Technologies, G4112F) was performed in a Fluidics Station 450 system (Affymetrix) using the Quick Amp Labeling One-Color kit (5190-0442; Agilent, US)"	"RNA hybridization to Whole Human Genome Oligo Microarray chips (Agilent Technologies, G4112F) was performed in a Fluidics Station 450 system (Affymetrix) using the Quick Amp Labeling One-Color kit (5190-0442; Agilent, US)"	"RNA hybridization to Whole Human Genome Oligo Microarray chips (Agilent Technologies, G4112F) was performed in a Fluidics Station 450 system (Affymetrix) using the Quick Amp Labeling One-Color kit (5190-0442; Agilent, US)"	"RNA hybridization to Whole Human Genome Oligo Microarray chips (Agilent Technologies, G4112F) was performed in a Fluidics Station 450 system (Affymetrix) using the Quick Amp Labeling One-Color kit (5190-0442; Agilent, US)"	"RNA hybridization to Whole Human Genome Oligo Microarray chips (Agilent Technologies, G4112F) was performed in a Fluidics Station 450 system (Affymetrix) using the Quick Amp Labeling One-Color kit (5190-0442; Agilent, US)"	"RNA hybridization to Whole Human Genome Oligo Microarray chips (Agilent Technologies, G4112F) was performed in a Fluidics Station 450 system (Affymetrix) using the Quick Amp Labeling One-Color kit (5190-0442; Agilent, US)"	"RNA hybridization to Whole Human Genome Oligo Microarray chips (Agilent Technologies, G4112F) was performed in a Fluidics Station 450 system (Affymetrix) using the Quick Amp Labeling One-Color kit (5190-0442; Agilent, US)"	"RNA hybridization to Whole Human Genome Oligo Microarray chips (Agilent Technologies, G4112F) was performed in a Fluidics Station 450 system (Affymetrix) using the Quick Amp Labeling One-Color kit (5190-0442; Agilent, US)"
!Sample_scan_protocol	"CEL files from scanned microarrays were produced with the GenePix 4000B scanner (Axon Instruments, US) together with the GenePix Pro 6.0 and Agilent Feature Extraction 9.5.3.1 softwares. Agi4x44PreProcess Bioconductor package (Agilent, US) was used for loading probe signals"	"CEL files from scanned microarrays were produced with the GenePix 4000B scanner (Axon Instruments, US) together with the GenePix Pro 6.0 and Agilent Feature Extraction 9.5.3.1 softwares. Agi4x44PreProcess Bioconductor package (Agilent, US) was used for loading probe signals"	"CEL files from scanned microarrays were produced with the GenePix 4000B scanner (Axon Instruments, US) together with the GenePix Pro 6.0 and Agilent Feature Extraction 9.5.3.1 softwares. Agi4x44PreProcess Bioconductor package (Agilent, US) was used for loading probe signals"	"CEL files from scanned microarrays were produced with the GenePix 4000B scanner (Axon Instruments, US) together with the GenePix Pro 6.0 and Agilent Feature Extraction 9.5.3.1 softwares. Agi4x44PreProcess Bioconductor package (Agilent, US) was used for loading probe signals"	"CEL files from scanned microarrays were produced with the GenePix 4000B scanner (Axon Instruments, US) together with the GenePix Pro 6.0 and Agilent Feature Extraction 9.5.3.1 softwares. Agi4x44PreProcess Bioconductor package (Agilent, US) was used for loading probe signals"	"CEL files from scanned microarrays were produced with the GenePix 4000B scanner (Axon Instruments, US) together with the GenePix Pro 6.0 and Agilent Feature Extraction 9.5.3.1 softwares. Agi4x44PreProcess Bioconductor package (Agilent, US) was used for loading probe signals"	"CEL files from scanned microarrays were produced with the GenePix 4000B scanner (Axon Instruments, US) together with the GenePix Pro 6.0 and Agilent Feature Extraction 9.5.3.1 softwares. Agi4x44PreProcess Bioconductor package (Agilent, US) was used for loading probe signals"	"CEL files from scanned microarrays were produced with the GenePix 4000B scanner (Axon Instruments, US) together with the GenePix Pro 6.0 and Agilent Feature Extraction 9.5.3.1 softwares. Agi4x44PreProcess Bioconductor package (Agilent, US) was used for loading probe signals"	"CEL files from scanned microarrays were produced with the GenePix 4000B scanner (Axon Instruments, US) together with the GenePix Pro 6.0 and Agilent Feature Extraction 9.5.3.1 softwares. Agi4x44PreProcess Bioconductor package (Agilent, US) was used for loading probe signals"	"CEL files from scanned microarrays were produced with the GenePix 4000B scanner (Axon Instruments, US) together with the GenePix Pro 6.0 and Agilent Feature Extraction 9.5.3.1 softwares. Agi4x44PreProcess Bioconductor package (Agilent, US) was used for loading probe signals"	"CEL files from scanned microarrays were produced with the GenePix 4000B scanner (Axon Instruments, US) together with the GenePix Pro 6.0 and Agilent Feature Extraction 9.5.3.1 softwares. Agi4x44PreProcess Bioconductor package (Agilent, US) was used for loading probe signals"	"CEL files from scanned microarrays were produced with the GenePix 4000B scanner (Axon Instruments, US) together with the GenePix Pro 6.0 and Agilent Feature Extraction 9.5.3.1 softwares. Agi4x44PreProcess Bioconductor package (Agilent, US) was used for loading probe signals"	"CEL files from scanned microarrays were produced with the GenePix 4000B scanner (Axon Instruments, US) together with the GenePix Pro 6.0 and Agilent Feature Extraction 9.5.3.1 softwares. Agi4x44PreProcess Bioconductor package (Agilent, US) was used for loading probe signals"	"CEL files from scanned microarrays were produced with the GenePix 4000B scanner (Axon Instruments, US) together with the GenePix Pro 6.0 and Agilent Feature Extraction 9.5.3.1 softwares. Agi4x44PreProcess Bioconductor package (Agilent, US) was used for loading probe signals"	"CEL files from scanned microarrays were produced with the GenePix 4000B scanner (Axon Instruments, US) together with the GenePix Pro 6.0 and Agilent Feature Extraction 9.5.3.1 softwares. Agi4x44PreProcess Bioconductor package (Agilent, US) was used for loading probe signals"	"CEL files from scanned microarrays were produced with the GenePix 4000B scanner (Axon Instruments, US) together with the GenePix Pro 6.0 and Agilent Feature Extraction 9.5.3.1 softwares. Agi4x44PreProcess Bioconductor package (Agilent, US) was used for loading probe signals"	"CEL files from scanned microarrays were produced with the GenePix 4000B scanner (Axon Instruments, US) together with the GenePix Pro 6.0 and Agilent Feature Extraction 9.5.3.1 softwares. Agi4x44PreProcess Bioconductor package (Agilent, US) was used for loading probe signals"	"CEL files from scanned microarrays were produced with the GenePix 4000B scanner (Axon Instruments, US) together with the GenePix Pro 6.0 and Agilent Feature Extraction 9.5.3.1 softwares. Agi4x44PreProcess Bioconductor package (Agilent, US) was used for loading probe signals"	"CEL files from scanned microarrays were produced with the GenePix 4000B scanner (Axon Instruments, US) together with the GenePix Pro 6.0 and Agilent Feature Extraction 9.5.3.1 softwares. Agi4x44PreProcess Bioconductor package (Agilent, US) was used for loading probe signals"	"CEL files from scanned microarrays were produced with the GenePix 4000B scanner (Axon Instruments, US) together with the GenePix Pro 6.0 and Agilent Feature Extraction 9.5.3.1 softwares. Agi4x44PreProcess Bioconductor package (Agilent, US) was used for loading probe signals"	"CEL files from scanned microarrays were produced with the GenePix 4000B scanner (Axon Instruments, US) together with the GenePix Pro 6.0 and Agilent Feature Extraction 9.5.3.1 softwares. Agi4x44PreProcess Bioconductor package (Agilent, US) was used for loading probe signals"	"CEL files from scanned microarrays were produced with the GenePix 4000B scanner (Axon Instruments, US) together with the GenePix Pro 6.0 and Agilent Feature Extraction 9.5.3.1 softwares. Agi4x44PreProcess Bioconductor package (Agilent, US) was used for loading probe signals"	"CEL files from scanned microarrays were produced with the GenePix 4000B scanner (Axon Instruments, US) together with the GenePix Pro 6.0 and Agilent Feature Extraction 9.5.3.1 softwares. Agi4x44PreProcess Bioconductor package (Agilent, US) was used for loading probe signals"	"CEL files from scanned microarrays were produced with the GenePix 4000B scanner (Axon Instruments, US) together with the GenePix Pro 6.0 and Agilent Feature Extraction 9.5.3.1 softwares. Agi4x44PreProcess Bioconductor package (Agilent, US) was used for loading probe signals"	"CEL files from scanned microarrays were produced with the GenePix 4000B scanner (Axon Instruments, US) together with the GenePix Pro 6.0 and Agilent Feature Extraction 9.5.3.1 softwares. Agi4x44PreProcess Bioconductor package (Agilent, US) was used for loading probe signals"	"CEL files from scanned microarrays were produced with the GenePix 4000B scanner (Axon Instruments, US) together with the GenePix Pro 6.0 and Agilent Feature Extraction 9.5.3.1 softwares. Agi4x44PreProcess Bioconductor package (Agilent, US) was used for loading probe signals"	"CEL files from scanned microarrays were produced with the GenePix 4000B scanner (Axon Instruments, US) together with the GenePix Pro 6.0 and Agilent Feature Extraction 9.5.3.1 softwares. Agi4x44PreProcess Bioconductor package (Agilent, US) was used for loading probe signals"	"CEL files from scanned microarrays were produced with the GenePix 4000B scanner (Axon Instruments, US) together with the GenePix Pro 6.0 and Agilent Feature Extraction 9.5.3.1 softwares. Agi4x44PreProcess Bioconductor package (Agilent, US) was used for loading probe signals"	"CEL files from scanned microarrays were produced with the GenePix 4000B scanner (Axon Instruments, US) together with the GenePix Pro 6.0 and Agilent Feature Extraction 9.5.3.1 softwares. Agi4x44PreProcess Bioconductor package (Agilent, US) was used for loading probe signals"	"CEL files from scanned microarrays were produced with the GenePix 4000B scanner (Axon Instruments, US) together with the GenePix Pro 6.0 and Agilent Feature Extraction 9.5.3.1 softwares. Agi4x44PreProcess Bioconductor package (Agilent, US) was used for loading probe signals"	"CEL files from scanned microarrays were produced with the GenePix 4000B scanner (Axon Instruments, US) together with the GenePix Pro 6.0 and Agilent Feature Extraction 9.5.3.1 softwares. Agi4x44PreProcess Bioconductor package (Agilent, US) was used for loading probe signals"	"CEL files from scanned microarrays were produced with the GenePix 4000B scanner (Axon Instruments, US) together with the GenePix Pro 6.0 and Agilent Feature Extraction 9.5.3.1 softwares. Agi4x44PreProcess Bioconductor package (Agilent, US) was used for loading probe signals"	"CEL files from scanned microarrays were produced with the GenePix 4000B scanner (Axon Instruments, US) together with the GenePix Pro 6.0 and Agilent Feature Extraction 9.5.3.1 softwares. Agi4x44PreProcess Bioconductor package (Agilent, US) was used for loading probe signals"	"CEL files from scanned microarrays were produced with the GenePix 4000B scanner (Axon Instruments, US) together with the GenePix Pro 6.0 and Agilent Feature Extraction 9.5.3.1 softwares. Agi4x44PreProcess Bioconductor package (Agilent, US) was used for loading probe signals"	"CEL files from scanned microarrays were produced with the GenePix 4000B scanner (Axon Instruments, US) together with the GenePix Pro 6.0 and Agilent Feature Extraction 9.5.3.1 softwares. Agi4x44PreProcess Bioconductor package (Agilent, US) was used for loading probe signals"	"CEL files from scanned microarrays were produced with the GenePix 4000B scanner (Axon Instruments, US) together with the GenePix Pro 6.0 and Agilent Feature Extraction 9.5.3.1 softwares. Agi4x44PreProcess Bioconductor package (Agilent, US) was used for loading probe signals"	"CEL files from scanned microarrays were produced with the GenePix 4000B scanner (Axon Instruments, US) together with the GenePix Pro 6.0 and Agilent Feature Extraction 9.5.3.1 softwares. Agi4x44PreProcess Bioconductor package (Agilent, US) was used for loading probe signals"	"CEL files from scanned microarrays were produced with the GenePix 4000B scanner (Axon Instruments, US) together with the GenePix Pro 6.0 and Agilent Feature Extraction 9.5.3.1 softwares. Agi4x44PreProcess Bioconductor package (Agilent, US) was used for loading probe signals"	"CEL files from scanned microarrays were produced with the GenePix 4000B scanner (Axon Instruments, US) together with the GenePix Pro 6.0 and Agilent Feature Extraction 9.5.3.1 softwares. Agi4x44PreProcess Bioconductor package (Agilent, US) was used for loading probe signals"	"CEL files from scanned microarrays were produced with the GenePix 4000B scanner (Axon Instruments, US) together with the GenePix Pro 6.0 and Agilent Feature Extraction 9.5.3.1 softwares. Agi4x44PreProcess Bioconductor package (Agilent, US) was used for loading probe signals"	"CEL files from scanned microarrays were produced with the GenePix 4000B scanner (Axon Instruments, US) together with the GenePix Pro 6.0 and Agilent Feature Extraction 9.5.3.1 softwares. Agi4x44PreProcess Bioconductor package (Agilent, US) was used for loading probe signals"	"CEL files from scanned microarrays were produced with the GenePix 4000B scanner (Axon Instruments, US) together with the GenePix Pro 6.0 and Agilent Feature Extraction 9.5.3.1 softwares. Agi4x44PreProcess Bioconductor package (Agilent, US) was used for loading probe signals"
!Sample_description	"Tumor margin sample in beginning stage tumor obtained from a not cured patient"	"Tumor margin sample in beginning stage tumor obtained from a cured patient"	"Tumor margin sample in beginning stage tumor obtained from a cured patient"	"Tumor margin sample in beginning stage tumor obtained from a not cured patient"	"Tumor margin sample in beginning stage tumor obtained from a not cured patient"	"Tumor margin sample in beginning stage tumor obtained from a not cured patient"	"Tumor margin sample in advanced stage tumor obtained from a cured patient"	"Tumor margin sample in advanced stage tumor obtained from a cured patient"	"Tumor margin sample in advanced stage tumor obtained from a cured patient"	"Tumor margin sample in advanced stage tumor obtained from a cured patient"	"Tumor margin sample in advanced stage tumor obtained from a not cured patient"	"Tumor margin sample in advanced stage tumor obtained from a not cured patient"	"Tumor margin sample in advanced stage tumor obtained from a not cured patient"	"Tumor sample in beginning stage obtained from a cured patient"	"Tumor sample in beginning stage obtained from a cured patient"	"Tumor sample in beginning stage obtained from a cured patient"	"Tumor sample in beginning stage obtained from a cured patient"	"Tumor sample in beginning stage obtained from a cured patient"	"Tumor sample in beginning stage obtained from a cured patient"	"Tumor sample in beginning stage obtained from a cured patient"	"Tumor sample in beginning stage obtained from a not cured patient"	"Tumor sample in beginning stage obtained from a not cured patient"	"Tumor sample in beginning stage obtained from a not cured patient"	"Tumor sample in beginning stage obtained from a not cured patient"	"Tumor sample in beginning stage obtained from a not cured patient"	"Tumor sample in beginning stage obtained from a not cured patient"	"Tumor sample in beginning stage obtained from a not cured patient"	"Tumor sample in advanced stage obtained from a cured patient"	"Tumor sample in advanced stage obtained from a cured patient"	"Tumor sample in advanced stage obtained from a cured patient"	"Tumor sample in advanced stage obtained from a cured patient"	"Tumor sample in advanced stage obtained from a cured patient"	"Tumor sample in advanced stage obtained from a cured patient"	"Tumor sample in advanced stage obtained from a cured patient"	"Tumor sample in advanced stage obtained from a cured patient"	"Tumor sample in advanced stage obtained from a cured patient"	"Tumor sample in advanced stage obtained from a not cured patient"	"Tumor sample in advanced stage obtained from a not cured patient"	"Tumor sample in advanced stage obtained from a not cured patient"	"Tumor sample in advanced stage obtained from a not cured patient"	"Tumor sample in advanced stage obtained from a not cured patient"	"Tumor sample in advanced stage obtained from a not cured patient"
!Sample_data_processing	"Data analysis was performed with R packages from the Bioconductor project (www.bioconductor.org). Spearman Rank Coefficient-based correlation metric together with Average Linkage methods were applied for hierarchical clustering and exclusion of masked spots from microarray dataset. Statistical significance was determined with a nonpaired-T test analysis. False Discovery Rate (FDR) was used to verify p-values (q-values)."	"Data analysis was performed with R packages from the Bioconductor project (www.bioconductor.org). Spearman Rank Coefficient-based correlation metric together with Average Linkage methods were applied for hierarchical clustering and exclusion of masked spots from microarray dataset. Statistical significance was determined with a nonpaired-T test analysis. False Discovery Rate (FDR) was used to verify p-values (q-values)."	"Data analysis was performed with R packages from the Bioconductor project (www.bioconductor.org). Spearman Rank Coefficient-based correlation metric together with Average Linkage methods were applied for hierarchical clustering and exclusion of masked spots from microarray dataset. Statistical significance was determined with a nonpaired-T test analysis. False Discovery Rate (FDR) was used to verify p-values (q-values)."	"Data analysis was performed with R packages from the Bioconductor project (www.bioconductor.org). Spearman Rank Coefficient-based correlation metric together with Average Linkage methods were applied for hierarchical clustering and exclusion of masked spots from microarray dataset. Statistical significance was determined with a nonpaired-T test analysis. False Discovery Rate (FDR) was used to verify p-values (q-values)."	"Data analysis was performed with R packages from the Bioconductor project (www.bioconductor.org). Spearman Rank Coefficient-based correlation metric together with Average Linkage methods were applied for hierarchical clustering and exclusion of masked spots from microarray dataset. Statistical significance was determined with a nonpaired-T test analysis. False Discovery Rate (FDR) was used to verify p-values (q-values)."	"Data analysis was performed with R packages from the Bioconductor project (www.bioconductor.org). Spearman Rank Coefficient-based correlation metric together with Average Linkage methods were applied for hierarchical clustering and exclusion of masked spots from microarray dataset. Statistical significance was determined with a nonpaired-T test analysis. False Discovery Rate (FDR) was used to verify p-values (q-values)."	"Data analysis was performed with R packages from the Bioconductor project (www.bioconductor.org). Spearman Rank Coefficient-based correlation metric together with Average Linkage methods were applied for hierarchical clustering and exclusion of masked spots from microarray dataset. Statistical significance was determined with a nonpaired-T test analysis. False Discovery Rate (FDR) was used to verify p-values (q-values)."	"Data analysis was performed with R packages from the Bioconductor project (www.bioconductor.org). Spearman Rank Coefficient-based correlation metric together with Average Linkage methods were applied for hierarchical clustering and exclusion of masked spots from microarray dataset. Statistical significance was determined with a nonpaired-T test analysis. False Discovery Rate (FDR) was used to verify p-values (q-values)."	"Data analysis was performed with R packages from the Bioconductor project (www.bioconductor.org). Spearman Rank Coefficient-based correlation metric together with Average Linkage methods were applied for hierarchical clustering and exclusion of masked spots from microarray dataset. Statistical significance was determined with a nonpaired-T test analysis. False Discovery Rate (FDR) was used to verify p-values (q-values)."	"Data analysis was performed with R packages from the Bioconductor project (www.bioconductor.org). Spearman Rank Coefficient-based correlation metric together with Average Linkage methods were applied for hierarchical clustering and exclusion of masked spots from microarray dataset. Statistical significance was determined with a nonpaired-T test analysis. False Discovery Rate (FDR) was used to verify p-values (q-values)."	"Data analysis was performed with R packages from the Bioconductor project (www.bioconductor.org). Spearman Rank Coefficient-based correlation metric together with Average Linkage methods were applied for hierarchical clustering and exclusion of masked spots from microarray dataset. Statistical significance was determined with a nonpaired-T test analysis. False Discovery Rate (FDR) was used to verify p-values (q-values)."	"Data analysis was performed with R packages from the Bioconductor project (www.bioconductor.org). Spearman Rank Coefficient-based correlation metric together with Average Linkage methods were applied for hierarchical clustering and exclusion of masked spots from microarray dataset. Statistical significance was determined with a nonpaired-T test analysis. False Discovery Rate (FDR) was used to verify p-values (q-values)."	"Data analysis was performed with R packages from the Bioconductor project (www.bioconductor.org). Spearman Rank Coefficient-based correlation metric together with Average Linkage methods were applied for hierarchical clustering and exclusion of masked spots from microarray dataset. Statistical significance was determined with a nonpaired-T test analysis. False Discovery Rate (FDR) was used to verify p-values (q-values)."	"Data analysis was performed with R packages from the Bioconductor project (www.bioconductor.org). Spearman Rank Coefficient-based correlation metric together with Average Linkage methods were applied for hierarchical clustering and exclusion of masked spots from microarray dataset. Statistical significance was determined with a nonpaired-T test analysis. False Discovery Rate (FDR) was used to verify p-values (q-values)."	"Data analysis was performed with R packages from the Bioconductor project (www.bioconductor.org). Spearman Rank Coefficient-based correlation metric together with Average Linkage methods were applied for hierarchical clustering and exclusion of masked spots from microarray dataset. Statistical significance was determined with a nonpaired-T test analysis. False Discovery Rate (FDR) was used to verify p-values (q-values)."	"Data analysis was performed with R packages from the Bioconductor project (www.bioconductor.org). Spearman Rank Coefficient-based correlation metric together with Average Linkage methods were applied for hierarchical clustering and exclusion of masked spots from microarray dataset. Statistical significance was determined with a nonpaired-T test analysis. False Discovery Rate (FDR) was used to verify p-values (q-values)."	"Data analysis was performed with R packages from the Bioconductor project (www.bioconductor.org). Spearman Rank Coefficient-based correlation metric together with Average Linkage methods were applied for hierarchical clustering and exclusion of masked spots from microarray dataset. Statistical significance was determined with a nonpaired-T test analysis. False Discovery Rate (FDR) was used to verify p-values (q-values)."	"Data analysis was performed with R packages from the Bioconductor project (www.bioconductor.org). Spearman Rank Coefficient-based correlation metric together with Average Linkage methods were applied for hierarchical clustering and exclusion of masked spots from microarray dataset. Statistical significance was determined with a nonpaired-T test analysis. False Discovery Rate (FDR) was used to verify p-values (q-values)."	"Data analysis was performed with R packages from the Bioconductor project (www.bioconductor.org). Spearman Rank Coefficient-based correlation metric together with Average Linkage methods were applied for hierarchical clustering and exclusion of masked spots from microarray dataset. Statistical significance was determined with a nonpaired-T test analysis. False Discovery Rate (FDR) was used to verify p-values (q-values)."	"Data analysis was performed with R packages from the Bioconductor project (www.bioconductor.org). Spearman Rank Coefficient-based correlation metric together with Average Linkage methods were applied for hierarchical clustering and exclusion of masked spots from microarray dataset. Statistical significance was determined with a nonpaired-T test analysis. False Discovery Rate (FDR) was used to verify p-values (q-values)."	"Data analysis was performed with R packages from the Bioconductor project (www.bioconductor.org). Spearman Rank Coefficient-based correlation metric together with Average Linkage methods were applied for hierarchical clustering and exclusion of masked spots from microarray dataset. Statistical significance was determined with a nonpaired-T test analysis. False Discovery Rate (FDR) was used to verify p-values (q-values)."	"Data analysis was performed with R packages from the Bioconductor project (www.bioconductor.org). Spearman Rank Coefficient-based correlation metric together with Average Linkage methods were applied for hierarchical clustering and exclusion of masked spots from microarray dataset. Statistical significance was determined with a nonpaired-T test analysis. False Discovery Rate (FDR) was used to verify p-values (q-values)."	"Data analysis was performed with R packages from the Bioconductor project (www.bioconductor.org). Spearman Rank Coefficient-based correlation metric together with Average Linkage methods were applied for hierarchical clustering and exclusion of masked spots from microarray dataset. Statistical significance was determined with a nonpaired-T test analysis. False Discovery Rate (FDR) was used to verify p-values (q-values)."	"Data analysis was performed with R packages from the Bioconductor project (www.bioconductor.org). Spearman Rank Coefficient-based correlation metric together with Average Linkage methods were applied for hierarchical clustering and exclusion of masked spots from microarray dataset. Statistical significance was determined with a nonpaired-T test analysis. False Discovery Rate (FDR) was used to verify p-values (q-values)."	"Data analysis was performed with R packages from the Bioconductor project (www.bioconductor.org). Spearman Rank Coefficient-based correlation metric together with Average Linkage methods were applied for hierarchical clustering and exclusion of masked spots from microarray dataset. Statistical significance was determined with a nonpaired-T test analysis. False Discovery Rate (FDR) was used to verify p-values (q-values)."	"Data analysis was performed with R packages from the Bioconductor project (www.bioconductor.org). Spearman Rank Coefficient-based correlation metric together with Average Linkage methods were applied for hierarchical clustering and exclusion of masked spots from microarray dataset. Statistical significance was determined with a nonpaired-T test analysis. False Discovery Rate (FDR) was used to verify p-values (q-values)."	"Data analysis was performed with R packages from the Bioconductor project (www.bioconductor.org). Spearman Rank Coefficient-based correlation metric together with Average Linkage methods were applied for hierarchical clustering and exclusion of masked spots from microarray dataset. Statistical significance was determined with a nonpaired-T test analysis. False Discovery Rate (FDR) was used to verify p-values (q-values)."	"Data analysis was performed with R packages from the Bioconductor project (www.bioconductor.org). Spearman Rank Coefficient-based correlation metric together with Average Linkage methods were applied for hierarchical clustering and exclusion of masked spots from microarray dataset. Statistical significance was determined with a nonpaired-T test analysis. False Discovery Rate (FDR) was used to verify p-values (q-values)."	"Data analysis was performed with R packages from the Bioconductor project (www.bioconductor.org). Spearman Rank Coefficient-based correlation metric together with Average Linkage methods were applied for hierarchical clustering and exclusion of masked spots from microarray dataset. Statistical significance was determined with a nonpaired-T test analysis. False Discovery Rate (FDR) was used to verify p-values (q-values)."	"Data analysis was performed with R packages from the Bioconductor project (www.bioconductor.org). Spearman Rank Coefficient-based correlation metric together with Average Linkage methods were applied for hierarchical clustering and exclusion of masked spots from microarray dataset. Statistical significance was determined with a nonpaired-T test analysis. False Discovery Rate (FDR) was used to verify p-values (q-values)."	"Data analysis was performed with R packages from the Bioconductor project (www.bioconductor.org). Spearman Rank Coefficient-based correlation metric together with Average Linkage methods were applied for hierarchical clustering and exclusion of masked spots from microarray dataset. Statistical significance was determined with a nonpaired-T test analysis. False Discovery Rate (FDR) was used to verify p-values (q-values)."	"Data analysis was performed with R packages from the Bioconductor project (www.bioconductor.org). Spearman Rank Coefficient-based correlation metric together with Average Linkage methods were applied for hierarchical clustering and exclusion of masked spots from microarray dataset. Statistical significance was determined with a nonpaired-T test analysis. False Discovery Rate (FDR) was used to verify p-values (q-values)."	"Data analysis was performed with R packages from the Bioconductor project (www.bioconductor.org). Spearman Rank Coefficient-based correlation metric together with Average Linkage methods were applied for hierarchical clustering and exclusion of masked spots from microarray dataset. Statistical significance was determined with a nonpaired-T test analysis. False Discovery Rate (FDR) was used to verify p-values (q-values)."	"Data analysis was performed with R packages from the Bioconductor project (www.bioconductor.org). Spearman Rank Coefficient-based correlation metric together with Average Linkage methods were applied for hierarchical clustering and exclusion of masked spots from microarray dataset. Statistical significance was determined with a nonpaired-T test analysis. False Discovery Rate (FDR) was used to verify p-values (q-values)."	"Data analysis was performed with R packages from the Bioconductor project (www.bioconductor.org). Spearman Rank Coefficient-based correlation metric together with Average Linkage methods were applied for hierarchical clustering and exclusion of masked spots from microarray dataset. Statistical significance was determined with a nonpaired-T test analysis. False Discovery Rate (FDR) was used to verify p-values (q-values)."	"Data analysis was performed with R packages from the Bioconductor project (www.bioconductor.org). Spearman Rank Coefficient-based correlation metric together with Average Linkage methods were applied for hierarchical clustering and exclusion of masked spots from microarray dataset. Statistical significance was determined with a nonpaired-T test analysis. False Discovery Rate (FDR) was used to verify p-values (q-values)."	"Data analysis was performed with R packages from the Bioconductor project (www.bioconductor.org). Spearman Rank Coefficient-based correlation metric together with Average Linkage methods were applied for hierarchical clustering and exclusion of masked spots from microarray dataset. Statistical significance was determined with a nonpaired-T test analysis. False Discovery Rate (FDR) was used to verify p-values (q-values)."	"Data analysis was performed with R packages from the Bioconductor project (www.bioconductor.org). Spearman Rank Coefficient-based correlation metric together with Average Linkage methods were applied for hierarchical clustering and exclusion of masked spots from microarray dataset. Statistical significance was determined with a nonpaired-T test analysis. False Discovery Rate (FDR) was used to verify p-values (q-values)."	"Data analysis was performed with R packages from the Bioconductor project (www.bioconductor.org). Spearman Rank Coefficient-based correlation metric together with Average Linkage methods were applied for hierarchical clustering and exclusion of masked spots from microarray dataset. Statistical significance was determined with a nonpaired-T test analysis. False Discovery Rate (FDR) was used to verify p-values (q-values)."	"Data analysis was performed with R packages from the Bioconductor project (www.bioconductor.org). Spearman Rank Coefficient-based correlation metric together with Average Linkage methods were applied for hierarchical clustering and exclusion of masked spots from microarray dataset. Statistical significance was determined with a nonpaired-T test analysis. False Discovery Rate (FDR) was used to verify p-values (q-values)."	"Data analysis was performed with R packages from the Bioconductor project (www.bioconductor.org). Spearman Rank Coefficient-based correlation metric together with Average Linkage methods were applied for hierarchical clustering and exclusion of masked spots from microarray dataset. Statistical significance was determined with a nonpaired-T test analysis. False Discovery Rate (FDR) was used to verify p-values (q-values)."	"Data analysis was performed with R packages from the Bioconductor project (www.bioconductor.org). Spearman Rank Coefficient-based correlation metric together with Average Linkage methods were applied for hierarchical clustering and exclusion of masked spots from microarray dataset. Statistical significance was determined with a nonpaired-T test analysis. False Discovery Rate (FDR) was used to verify p-values (q-values)."
!Sample_platform_id	"GPL6480"	"GPL6480"	"GPL6480"	"GPL6480"	"GPL6480"	"GPL6480"	"GPL6480"	"GPL6480"	"GPL6480"	"GPL6480"	"GPL6480"	"GPL6480"	"GPL6480"	"GPL6480"	"GPL6480"	"GPL6480"	"GPL6480"	"GPL6480"	"GPL6480"	"GPL6480"	"GPL6480"	"GPL6480"	"GPL6480"	"GPL6480"	"GPL6480"	"GPL6480"	"GPL6480"	"GPL6480"	"GPL6480"	"GPL6480"	"GPL6480"	"GPL6480"	"GPL6480"	"GPL6480"	"GPL6480"	"GPL6480"	"GPL6480"	"GPL6480"	"GPL6480"	"GPL6480"	"GPL6480"	"GPL6480"
!Sample_contact_name	"Wilson,Araújo,Silva Jr"	"Wilson,Araújo,Silva Jr"	"Wilson,Araújo,Silva Jr"	"Wilson,Araújo,Silva Jr"	"Wilson,Araújo,Silva Jr"	"Wilson,Araújo,Silva Jr"	"Wilson,Araújo,Silva Jr"	"Wilson,Araújo,Silva Jr"	"Wilson,Araújo,Silva Jr"	"Wilson,Araújo,Silva Jr"	"Wilson,Araújo,Silva Jr"	"Wilson,Araújo,Silva Jr"	"Wilson,Araújo,Silva Jr"	"Wilson,Araújo,Silva Jr"	"Wilson,Araújo,Silva Jr"	"Wilson,Araújo,Silva Jr"	"Wilson,Araújo,Silva Jr"	"Wilson,Araújo,Silva Jr"	"Wilson,Araújo,Silva Jr"	"Wilson,Araújo,Silva Jr"	"Wilson,Araújo,Silva Jr"	"Wilson,Araújo,Silva Jr"	"Wilson,Araújo,Silva Jr"	"Wilson,Araújo,Silva Jr"	"Wilson,Araújo,Silva Jr"	"Wilson,Araújo,Silva Jr"	"Wilson,Araújo,Silva Jr"	"Wilson,Araújo,Silva Jr"	"Wilson,Araújo,Silva Jr"	"Wilson,Araújo,Silva Jr"	"Wilson,Araújo,Silva Jr"	"Wilson,Araújo,Silva Jr"	"Wilson,Araújo,Silva Jr"	"Wilson,Araújo,Silva Jr"	"Wilson,Araújo,Silva Jr"	"Wilson,Araújo,Silva Jr"	"Wilson,Araújo,Silva Jr"	"Wilson,Araújo,Silva Jr"	"Wilson,Araújo,Silva Jr"	"Wilson,Araújo,Silva Jr"	"Wilson,Araújo,Silva Jr"	"Wilson,Araújo,Silva Jr"
!Sample_contact_email	"aotuspaniscus@gmail.com"	"aotuspaniscus@gmail.com"	"aotuspaniscus@gmail.com"	"aotuspaniscus@gmail.com"	"aotuspaniscus@gmail.com"	"aotuspaniscus@gmail.com"	"aotuspaniscus@gmail.com"	"aotuspaniscus@gmail.com"	"aotuspaniscus@gmail.com"	"aotuspaniscus@gmail.com"	"aotuspaniscus@gmail.com"	"aotuspaniscus@gmail.com"	"aotuspaniscus@gmail.com"	"aotuspaniscus@gmail.com"	"aotuspaniscus@gmail.com"	"aotuspaniscus@gmail.com"	"aotuspaniscus@gmail.com"	"aotuspaniscus@gmail.com"	"aotuspaniscus@gmail.com"	"aotuspaniscus@gmail.com"	"aotuspaniscus@gmail.com"	"aotuspaniscus@gmail.com"	"aotuspaniscus@gmail.com"	"aotuspaniscus@gmail.com"	"aotuspaniscus@gmail.com"	"aotuspaniscus@gmail.com"	"aotuspaniscus@gmail.com"	"aotuspaniscus@gmail.com"	"aotuspaniscus@gmail.com"	"aotuspaniscus@gmail.com"	"aotuspaniscus@gmail.com"	"aotuspaniscus@gmail.com"	"aotuspaniscus@gmail.com"	"aotuspaniscus@gmail.com"	"aotuspaniscus@gmail.com"	"aotuspaniscus@gmail.com"	"aotuspaniscus@gmail.com"	"aotuspaniscus@gmail.com"	"aotuspaniscus@gmail.com"	"aotuspaniscus@gmail.com"	"aotuspaniscus@gmail.com"	"aotuspaniscus@gmail.com"
!Sample_contact_phone	"55 16 21019300"	"55 16 21019300"	"55 16 21019300"	"55 16 21019300"	"55 16 21019300"	"55 16 21019300"	"55 16 21019300"	"55 16 21019300"	"55 16 21019300"	"55 16 21019300"	"55 16 21019300"	"55 16 21019300"	"55 16 21019300"	"55 16 21019300"	"55 16 21019300"	"55 16 21019300"	"55 16 21019300"	"55 16 21019300"	"55 16 21019300"	"55 16 21019300"	"55 16 21019300"	"55 16 21019300"	"55 16 21019300"	"55 16 21019300"	"55 16 21019300"	"55 16 21019300"	"55 16 21019300"	"55 16 21019300"	"55 16 21019300"	"55 16 21019300"	"55 16 21019300"	"55 16 21019300"	"55 16 21019300"	"55 16 21019300"	"55 16 21019300"	"55 16 21019300"	"55 16 21019300"	"55 16 21019300"	"55 16 21019300"	"55 16 21019300"	"55 16 21019300"	"55 16 21019300"
!Sample_contact_laboratory	"Molecular Genetics and bioinformatics"	"Molecular Genetics and bioinformatics"	"Molecular Genetics and bioinformatics"	"Molecular Genetics and bioinformatics"	"Molecular Genetics and bioinformatics"	"Molecular Genetics and bioinformatics"	"Molecular Genetics and bioinformatics"	"Molecular Genetics and bioinformatics"	"Molecular Genetics and bioinformatics"	"Molecular Genetics and bioinformatics"	"Molecular Genetics and bioinformatics"	"Molecular Genetics and bioinformatics"	"Molecular Genetics and bioinformatics"	"Molecular Genetics and bioinformatics"	"Molecular Genetics and bioinformatics"	"Molecular Genetics and bioinformatics"	"Molecular Genetics and bioinformatics"	"Molecular Genetics and bioinformatics"	"Molecular Genetics and bioinformatics"	"Molecular Genetics and bioinformatics"	"Molecular Genetics and bioinformatics"	"Molecular Genetics and bioinformatics"	"Molecular Genetics and bioinformatics"	"Molecular Genetics and bioinformatics"	"Molecular Genetics and bioinformatics"	"Molecular Genetics and bioinformatics"	"Molecular Genetics and bioinformatics"	"Molecular Genetics and bioinformatics"	"Molecular Genetics and bioinformatics"	"Molecular Genetics and bioinformatics"	"Molecular Genetics and bioinformatics"	"Molecular Genetics and bioinformatics"	"Molecular Genetics and bioinformatics"	"Molecular Genetics and bioinformatics"	"Molecular Genetics and bioinformatics"	"Molecular Genetics and bioinformatics"	"Molecular Genetics and bioinformatics"	"Molecular Genetics and bioinformatics"	"Molecular Genetics and bioinformatics"	"Molecular Genetics and bioinformatics"	"Molecular Genetics and bioinformatics"	"Molecular Genetics and bioinformatics"
!Sample_contact_department	"Genetics"	"Genetics"	"Genetics"	"Genetics"	"Genetics"	"Genetics"	"Genetics"	"Genetics"	"Genetics"	"Genetics"	"Genetics"	"Genetics"	"Genetics"	"Genetics"	"Genetics"	"Genetics"	"Genetics"	"Genetics"	"Genetics"	"Genetics"	"Genetics"	"Genetics"	"Genetics"	"Genetics"	"Genetics"	"Genetics"	"Genetics"	"Genetics"	"Genetics"	"Genetics"	"Genetics"	"Genetics"	"Genetics"	"Genetics"	"Genetics"	"Genetics"	"Genetics"	"Genetics"	"Genetics"	"Genetics"	"Genetics"	"Genetics"
!Sample_contact_institute	"University of Sao Paulo"	"University of Sao Paulo"	"University of Sao Paulo"	"University of Sao Paulo"	"University of Sao Paulo"	"University of Sao Paulo"	"University of Sao Paulo"	"University of Sao Paulo"	"University of Sao Paulo"	"University of Sao Paulo"	"University of Sao Paulo"	"University of Sao Paulo"	"University of Sao Paulo"	"University of Sao Paulo"	"University of Sao Paulo"	"University of Sao Paulo"	"University of Sao Paulo"	"University of Sao Paulo"	"University of Sao Paulo"	"University of Sao Paulo"	"University of Sao Paulo"	"University of Sao Paulo"	"University of Sao Paulo"	"University of Sao Paulo"	"University of Sao Paulo"	"University of Sao Paulo"	"University of Sao Paulo"	"University of Sao Paulo"	"University of Sao Paulo"	"University of Sao Paulo"	"University of Sao Paulo"	"University of Sao Paulo"	"University of Sao Paulo"	"University of Sao Paulo"	"University of Sao Paulo"	"University of Sao Paulo"	"University of Sao Paulo"	"University of Sao Paulo"	"University of Sao Paulo"	"University of Sao Paulo"	"University of Sao Paulo"	"University of Sao Paulo"
!Sample_contact_address	"Rua Catao Roxo, 2501"	"Rua Catao Roxo, 2501"	"Rua Catao Roxo, 2501"	"Rua Catao Roxo, 2501"	"Rua Catao Roxo, 2501"	"Rua Catao Roxo, 2501"	"Rua Catao Roxo, 2501"	"Rua Catao Roxo, 2501"	"Rua Catao Roxo, 2501"	"Rua Catao Roxo, 2501"	"Rua Catao Roxo, 2501"	"Rua Catao Roxo, 2501"	"Rua Catao Roxo, 2501"	"Rua Catao Roxo, 2501"	"Rua Catao Roxo, 2501"	"Rua Catao Roxo, 2501"	"Rua Catao Roxo, 2501"	"Rua Catao Roxo, 2501"	"Rua Catao Roxo, 2501"	"Rua Catao Roxo, 2501"	"Rua Catao Roxo, 2501"	"Rua Catao Roxo, 2501"	"Rua Catao Roxo, 2501"	"Rua Catao Roxo, 2501"	"Rua Catao Roxo, 2501"	"Rua Catao Roxo, 2501"	"Rua Catao Roxo, 2501"	"Rua Catao Roxo, 2501"	"Rua Catao Roxo, 2501"	"Rua Catao Roxo, 2501"	"Rua Catao Roxo, 2501"	"Rua Catao Roxo, 2501"	"Rua Catao Roxo, 2501"	"Rua Catao Roxo, 2501"	"Rua Catao Roxo, 2501"	"Rua Catao Roxo, 2501"	"Rua Catao Roxo, 2501"	"Rua Catao Roxo, 2501"	"Rua Catao Roxo, 2501"	"Rua Catao Roxo, 2501"	"Rua Catao Roxo, 2501"	"Rua Catao Roxo, 2501"
!Sample_contact_city	"Ribeirao Preto"	"Ribeirao Preto"	"Ribeirao Preto"	"Ribeirao Preto"	"Ribeirao Preto"	"Ribeirao Preto"	"Ribeirao Preto"	"Ribeirao Preto"	"Ribeirao Preto"	"Ribeirao Preto"	"Ribeirao Preto"	"Ribeirao Preto"	"Ribeirao Preto"	"Ribeirao Preto"	"Ribeirao Preto"	"Ribeirao Preto"	"Ribeirao Preto"	"Ribeirao Preto"	"Ribeirao Preto"	"Ribeirao Preto"	"Ribeirao Preto"	"Ribeirao Preto"	"Ribeirao Preto"	"Ribeirao Preto"	"Ribeirao Preto"	"Ribeirao Preto"	"Ribeirao Preto"	"Ribeirao Preto"	"Ribeirao Preto"	"Ribeirao Preto"	"Ribeirao Preto"	"Ribeirao Preto"	"Ribeirao Preto"	"Ribeirao Preto"	"Ribeirao Preto"	"Ribeirao Preto"	"Ribeirao Preto"	"Ribeirao Preto"	"Ribeirao Preto"	"Ribeirao Preto"	"Ribeirao Preto"	"Ribeirao Preto"
!Sample_contact_state	"Sao Paulo"	"Sao Paulo"	"Sao Paulo"	"Sao Paulo"	"Sao Paulo"	"Sao Paulo"	"Sao Paulo"	"Sao Paulo"	"Sao Paulo"	"Sao Paulo"	"Sao Paulo"	"Sao Paulo"	"Sao Paulo"	"Sao Paulo"	"Sao Paulo"	"Sao Paulo"	"Sao Paulo"	"Sao Paulo"	"Sao Paulo"	"Sao Paulo"	"Sao Paulo"	"Sao Paulo"	"Sao Paulo"	"Sao Paulo"	"Sao Paulo"	"Sao Paulo"	"Sao Paulo"	"Sao Paulo"	"Sao Paulo"	"Sao Paulo"	"Sao Paulo"	"Sao Paulo"	"Sao Paulo"	"Sao Paulo"	"Sao Paulo"	"Sao Paulo"	"Sao Paulo"	"Sao Paulo"	"Sao Paulo"	"Sao Paulo"	"Sao Paulo"	"Sao Paulo"
!Sample_contact_zip/postal_code	"14051-140"	"14051-140"	"14051-140"	"14051-140"	"14051-140"	"14051-140"	"14051-140"	"14051-140"	"14051-140"	"14051-140"	"14051-140"	"14051-140"	"14051-140"	"14051-140"	"14051-140"	"14051-140"	"14051-140"	"14051-140"	"14051-140"	"14051-140"	"14051-140"	"14051-140"	"14051-140"	"14051-140"	"14051-140"	"14051-140"	"14051-140"	"14051-140"	"14051-140"	"14051-140"	"14051-140"	"14051-140"	"14051-140"	"14051-140"	"14051-140"	"14051-140"	"14051-140"	"14051-140"	"14051-140"	"14051-140"	"14051-140"	"14051-140"
!Sample_contact_country	"Brazil"	"Brazil"	"Brazil"	"Brazil"	"Brazil"	"Brazil"	"Brazil"	"Brazil"	"Brazil"	"Brazil"	"Brazil"	"Brazil"	"Brazil"	"Brazil"	"Brazil"	"Brazil"	"Brazil"	"Brazil"	"Brazil"	"Brazil"	"Brazil"	"Brazil"	"Brazil"	"Brazil"	"Brazil"	"Brazil"	"Brazil"	"Brazil"	"Brazil"	"Brazil"	"Brazil"	"Brazil"	"Brazil"	"Brazil"	"Brazil"	"Brazil"	"Brazil"	"Brazil"	"Brazil"	"Brazil"	"Brazil"	"Brazil"
!Sample_supplementary_file	"ftp://ftp.ncbi.nlm.nih.gov/geo/samples/GSM1428nnn/GSM1428535/suppl/GSM1428535_BM1_394_324.txt.gz"	"ftp://ftp.ncbi.nlm.nih.gov/geo/samples/GSM1428nnn/GSM1428536/suppl/GSM1428536_BM1_336_737.txt.gz"	"ftp://ftp.ncbi.nlm.nih.gov/geo/samples/GSM1428nnn/GSM1428537/suppl/GSM1428537_BM1_247_737.txt.gz"	"ftp://ftp.ncbi.nlm.nih.gov/geo/samples/GSM1428nnn/GSM1428538/suppl/GSM1428538_BM2_205_324.txt.gz"	"ftp://ftp.ncbi.nlm.nih.gov/geo/samples/GSM1428nnn/GSM1428539/suppl/GSM1428539_BM2_297_871.txt.gz"	"ftp://ftp.ncbi.nlm.nih.gov/geo/samples/GSM1428nnn/GSM1428540/suppl/GSM1428540_BM2_331_871.txt.gz"	"ftp://ftp.ncbi.nlm.nih.gov/geo/samples/GSM1428nnn/GSM1428541/suppl/GSM1428541_AM1_388_871.txt.gz"	"ftp://ftp.ncbi.nlm.nih.gov/geo/samples/GSM1428nnn/GSM1428542/suppl/GSM1428542_AM1_226_737.txt.gz"	"ftp://ftp.ncbi.nlm.nih.gov/geo/samples/GSM1428nnn/GSM1428543/suppl/GSM1428543_AM1_371_737.txt.gz"	"ftp://ftp.ncbi.nlm.nih.gov/geo/samples/GSM1428nnn/GSM1428544/suppl/GSM1428544_AM1_209_738.txt.gz"	"ftp://ftp.ncbi.nlm.nih.gov/geo/samples/GSM1428nnn/GSM1428545/suppl/GSM1428545_AM2_201_324.txt.gz"	"ftp://ftp.ncbi.nlm.nih.gov/geo/samples/GSM1428nnn/GSM1428546/suppl/GSM1428546_AM2_393_324.txt.gz"	"ftp://ftp.ncbi.nlm.nih.gov/geo/samples/GSM1428nnn/GSM1428547/suppl/GSM1428547_AM2_332_871.txt.gz"	"ftp://ftp.ncbi.nlm.nih.gov/geo/samples/GSM1428nnn/GSM1428548/suppl/GSM1428548_BT1_247_323.txt.gz"	"ftp://ftp.ncbi.nlm.nih.gov/geo/samples/GSM1428nnn/GSM1428549/suppl/GSM1428549_BT1_336_868.txt.gz"	"ftp://ftp.ncbi.nlm.nih.gov/geo/samples/GSM1428nnn/GSM1428550/suppl/GSM1428550_BT1_358_868.txt.gz"	"ftp://ftp.ncbi.nlm.nih.gov/geo/samples/GSM1428nnn/GSM1428551/suppl/GSM1428551_BT1_333_870.txt.gz"	"ftp://ftp.ncbi.nlm.nih.gov/geo/samples/GSM1428nnn/GSM1428552/suppl/GSM1428552_BT1_394_870.txt.gz"	"ftp://ftp.ncbi.nlm.nih.gov/geo/samples/GSM1428nnn/GSM1428553/suppl/GSM1428553_BT1_400_870.txt.gz"	"ftp://ftp.ncbi.nlm.nih.gov/geo/samples/GSM1428nnn/GSM1428554/suppl/GSM1428554_BT1_383_739.txt.gz"	"ftp://ftp.ncbi.nlm.nih.gov/geo/samples/GSM1428nnn/GSM1428555/suppl/GSM1428555_BT2_186_323.txt.gz"	"ftp://ftp.ncbi.nlm.nih.gov/geo/samples/GSM1428nnn/GSM1428556/suppl/GSM1428556_BT2_205_323.txt.gz"	"ftp://ftp.ncbi.nlm.nih.gov/geo/samples/GSM1428nnn/GSM1428557/suppl/GSM1428557_BT2_213_323.txt.gz"	"ftp://ftp.ncbi.nlm.nih.gov/geo/samples/GSM1428nnn/GSM1428558/suppl/GSM1428558_BT2_224_326.txt.gz"	"ftp://ftp.ncbi.nlm.nih.gov/geo/samples/GSM1428nnn/GSM1428559/suppl/GSM1428559_BT2_252_326.txt.gz"	"ftp://ftp.ncbi.nlm.nih.gov/geo/samples/GSM1428nnn/GSM1428560/suppl/GSM1428560_BT2_287_326.txt.gz"	"ftp://ftp.ncbi.nlm.nih.gov/geo/samples/GSM1428nnn/GSM1428561/suppl/GSM1428561_BT2_297_326.txt.gz"	"ftp://ftp.ncbi.nlm.nih.gov/geo/samples/GSM1428nnn/GSM1428562/suppl/GSM1428562_AT1_226_322.txt.gz"	"ftp://ftp.ncbi.nlm.nih.gov/geo/samples/GSM1428nnn/GSM1428563/suppl/GSM1428563_AT1_185_322.txt.gz"	"ftp://ftp.ncbi.nlm.nih.gov/geo/samples/GSM1428nnn/GSM1428564/suppl/GSM1428564_AT1_209_322.txt.gz"	"ftp://ftp.ncbi.nlm.nih.gov/geo/samples/GSM1428nnn/GSM1428565/suppl/GSM1428565_AT1_327_325.txt.gz"	"ftp://ftp.ncbi.nlm.nih.gov/geo/samples/GSM1428nnn/GSM1428566/suppl/GSM1428566_AT1_368_867.txt.gz"	"ftp://ftp.ncbi.nlm.nih.gov/geo/samples/GSM1428nnn/GSM1428567/suppl/GSM1428567_AT1_371_867.txt.gz"	"ftp://ftp.ncbi.nlm.nih.gov/geo/samples/GSM1428nnn/GSM1428568/suppl/GSM1428568_AT1_380_867.txt.gz"	"ftp://ftp.ncbi.nlm.nih.gov/geo/samples/GSM1428nnn/GSM1428569/suppl/GSM1428569_AT1_388_869.txt.gz"	"ftp://ftp.ncbi.nlm.nih.gov/geo/samples/GSM1428nnn/GSM1428570/suppl/GSM1428570_AT1_407_869.txt.gz"	"ftp://ftp.ncbi.nlm.nih.gov/geo/samples/GSM1428nnn/GSM1428571/suppl/GSM1428571_AT2_243_325.txt.gz"	"ftp://ftp.ncbi.nlm.nih.gov/geo/samples/GSM1428nnn/GSM1428572/suppl/GSM1428572_AT2_332_325.txt.gz"	"ftp://ftp.ncbi.nlm.nih.gov/geo/samples/GSM1428nnn/GSM1428573/suppl/GSM1428573_AT2_335_325.txt.gz"	"ftp://ftp.ncbi.nlm.nih.gov/geo/samples/GSM1428nnn/GSM1428574/suppl/GSM1428574_AT2_344_867.txt.gz"	"ftp://ftp.ncbi.nlm.nih.gov/geo/samples/GSM1428nnn/GSM1428575/suppl/GSM1428575_AT2_393_869.txt.gz"	"ftp://ftp.ncbi.nlm.nih.gov/geo/samples/GSM1428nnn/GSM1428576/suppl/GSM1428576_AT2_361_869.txt.gz"
!Sample_data_row_count	"34664"	"34664"	"34664"	"34664"	"34664"	"34664"	"34664"	"34664"	"34664"	"34664"	"34664"	"34664"	"34664"	"34664"	"34664"	"34664"	"34664"	"34664"	"34664"	"34664"	"34664"	"34664"	"34664"	"34664"	"34664"	"34664"	"34664"	"34664"	"34664"	"34664"	"34664"	"34664"	"34664"	"34664"	"34664"	"34664"	"34664"	"34664"	"34664"	"34664"	"34664"	"34664"
!series_matrix_table_begin
"ID_REF"	"GSM1428535"	"GSM1428536"	"GSM1428537"	"GSM1428538"	"GSM1428539"	"GSM1428540"	"GSM1428541"	"GSM1428542"	"GSM1428543"	"GSM1428544"	"GSM1428545"	"GSM1428546"	"GSM1428547"	"GSM1428548"	"GSM1428549"	"GSM1428550"	"GSM1428551"	"GSM1428552"	"GSM1428553"	"GSM1428554"	"GSM1428555"	"GSM1428556"	"GSM1428557"	"GSM1428558"	"GSM1428559"	"GSM1428560"	"GSM1428561"	"GSM1428562"	"GSM1428563"	"GSM1428564"	"GSM1428565"	"GSM1428566"	"GSM1428567"	"GSM1428568"	"GSM1428569"	"GSM1428570"	"GSM1428571"	"GSM1428572"	"GSM1428573"	"GSM1428574"	"GSM1428575"	"GSM1428576"
"A_23_P100001"	10.46913575	12.85522298	10.74359291	10.83852858	11.30738663	11.26126652	10.69976836	12.24581384	11.1567957	12.29694814	11.43173386	10.26451069	10.00342554	9.268138533	10.15084188	7.685235828	9.21129171	9.486941177	7.545838135	7.723564853	8.489228334	10.74082792	8.27098793	8.612321088	8.636314818	9.352566724	9.236470029	9.02401438	8.990637723	9.18214062	9.960224248	9.499944849	9.368189778	8.273234027	10.99200227	10.01094249	9.122313255	9.129291629	10.14013129	8.507354922	8.076981794	9.198582378
"A_23_P100011"	6.62691468	6.842748916	7.772557041	6.997546578	6.735018129	6.644936213	6.953395324	7.771314586	6.909230632	6.033444741	6.002330019	6.834878165	7.284023615	6.129681123	7.220807825	7.484305804	7.78206129	6.557160546	6.369847763	7.81504771	6.861539621	7.751678686	7.197520314	5.62287789	7.382151417	7.211981653	6.058301847	7.595695591	7.072244332	7.399059139	6.885919661	7.23024444	6.686690533	7.60001344	7.230028913	8.009435035	7.415293863	8.155882897	7.457181131	6.493265425	7.886218902	6.208050543
"A_23_P100022"	8.607756711	7.318317926	7.070202186	7.776754359	7.518341875	9.307691944	6.524805638	7.71589856	7.312566533	7.334003438	7.222863556	8.049578345	9.036575588	7.525637859	5.34945734	4.844233263	6.850704195	7.450016214	4.572713209	5.649353317	6.024589728	6.85090438	6.361208215	6.815217859	5.36042899	4.895299991	8.924670281	5.128812456	6.4540537	7.384861654	5.840151253	7.639514585	6.227000724	6.553838023	3.824500269	5.052758699	9.024393273	6.798685486	7.734538053	5.86072102	6.510485156	8.724297403
"A_23_P100056"	6.341344253	4.287509851	4.300796855	6.72863371	6.211979509	6.286067422	5.566296352	6.729856478	5.486747497	6.534557169	6.923828959	5.99092241	7.041724914	5.473564819	4.734187402	5.235971828	6.131444287	6.282802736	4.085541408	9.286101915	5.617821776	5.370927541	4.996565606	5.44323822	5.100416287	8.764060789	6.091480317	4.990976171	4.870355038	5.360884149	6.017206335	5.796525644	5.75019604	4.884087799	5.448327303	5.069430301	6.588894499	5.890938645	5.892652107	6.698932444	4.764897509	5.903429628
"A_23_P100074"	11.27210207	11.20589609	11.67442921	11.43094036	11.84585499	11.61814736	11.52983549	11.40448936	11.00856891	11.36771774	11.28489407	11.43877119	11.59874498	11.65764875	11.93531955	10.80541155	12.32031683	11.02434658	11.10499652	12.0742727	11.49722249	11.98863485	12.03264985	11.83566102	11.73476955	11.40255897	10.6550819	11.38273287	11.325984	11.30347781	11.79101652	11.81317799	11.15070426	12.69463619	12.99397604	10.75042929	13.99702732	11.95503712	11.3348275	11.63445793	12.03751627	10.58654966
"A_23_P100092"	8.242176999	7.442356129	8.554637827	7.884896929	8.321576705	8.13238833	7.997848704	7.64648152	7.936923894	7.358135634	8.29217528	7.652945424	9.34658591	8.486300696	8.847200612	8.010112253	7.853949895	8.546291252	7.992608185	8.722419266	8.19983066	8.804761983	8.385875746	8.715412272	8.804761983	8.796269386	8.931627127	8.009923175	8.447626304	8.036437007	8.694633492	8.683404647	8.24371778	8.497082519	9.577659387	8.269291191	8.807446404	9.458912018	7.804214245	8.604287128	8.435892025	8.925223808
"A_23_P100103"	8.034294773	8.13278189	8.308652616	8.529977027	8.002558235	7.911388285	8.624031627	7.943205898	8.225754821	8.497971622	8.882428917	8.524964801	7.983174117	8.607609183	8.805391485	7.835708719	7.809644418	8.377160153	7.453181602	8.64098302	8.5825878	8.691729863	8.698206362	8.608444055	9.035755385	8.858008412	8.136379554	8.17428814	8.236680654	8.065534346	8.662378736	8.532392248	8.477184636	8.896694267	9.009322946	8.320664281	8.366092415	8.586685894	8.141173211	8.618388777	8.449768875	7.841036656
"A_23_P100111"	7.624951247	6.794591043	8.503060606	8.99726211	9.091478364	7.471661909	8.778279114	7.461910907	7.505149474	7.100635758	6.970105445	6.793325558	8.278767654	7.362853693	8.447626304	7.861700815	8.650462185	7.512948968	6.860392808	7.649410655	7.200389167	7.32113102	7.304611392	7.25474873	8.61955524	7.624516762	7.119253337	7.379197763	7.634192606	7.080262495	7.349079395	7.500666841	7.150397089	7.955541943	8.604065888	8.107947824	8.023139699	8.471824925	6.871347921	7.253902835	8.345808545	7.18581517
"A_23_P100127"	9.226585404	6.820642678	8.865348145	9.04127402	9.123359282	7.484083521	9.320432487	7.162410364	9.677228059	7.521159494	8.329645823	9.445200228	9.20075125	8.758883915	10.89863159	9.431395342	10.28008208	10.58636158	10.46913575	11.23128823	10.48536165	11.33504379	10.0004634	11.38603436	10.65186746	10.24352633	10.3942429	10.14749928	9.666349708	9.62614833	10.88033398	10.1515062	10.20567648	10.16398422	11.07868481	10.06424393	10.2080681	9.911208398	9.144690185	10.10317476	10.49988213	10.23023165
"A_23_P100133"	8.295196049	6.600819113	7.930043696	8.025108114	8.039596216	7.764123312	7.842470059	6.839932313	7.528162915	7.557499357	7.525637859	6.770782883	8.063610339	7.372458076	7.610638364	7.276712125	7.197520314	7.711976711	7.858741217	7.527225741	7.448803884	8.926008433	7.516776279	8.251978154	8.251978154	7.258493945	7.76583378	7.518128888	8.111280034	7.490833207	7.627357362	7.490602393	7.543777611	7.977707729	7.249070842	7.180046931	7.140695658	7.179480719	7.085988447	7.10557395	7.672139243	8.366759482
"A_23_P100141"	9.16093065	9.408794813	8.680338197	8.939397124	8.67452907	8.684660225	8.443118156	9.407696501	8.977548907	8.769698696	9.257925801	9.742349307	8.690980442	8.093281903	9.444998075	8.90983238	7.955541943	7.787618987	9.763505712	8.834541639	8.364328157	10.13089725	9.024176329	8.93862721	8.232139386	8.782690603	9.207773587	9.834006103	9.642858862	9.157467475	9.952711836	9.161101564	8.976197222	8.870199169	9.21953643	10.07854041	8.901477398	8.707937703	10.00116027	8.654102334	9.404338625	8.900563006
"A_23_P100156"	8.407693674	7.686892165	8.424603591	9.059645412	8.487177587	7.885382744	8.655524529	8.185252472	8.376924694	8.213749518	8.738197298	8.675770586	8.483182796	8.745082999	8.452552476	8.322498028	8.941262769	8.041022443	8.921582825	8.541621484	8.198387692	8.545486007	8.177537314	8.315987943	8.743248758	8.901098328	8.590805271	9.20588868	8.503060606	8.950891991	8.70068999	8.864048418	9.049656004	8.901735758	9.082705477	9.031981477	8.89729605	8.541443351	8.881416043	8.638838353	9.031565464	8.884728614
"A_23_P100177"	5.12836151	4.544794233	4.735215052	5.296133904	2.680857706	3.665921224	4.858555112	3.712956964	4.135137582	4.221757034	4.580830585	6.505215241	4.333917997	5.665020029	7.878414603	7.025035359	4.81126531	6.134818351	5.63465876	6.203524069	4.351441925	7.133873394	6.048876946	5.228895028	6.918009767	7.267458168	5.260987569	5.405710317	7.02234688	7.071003288	7.022889405	6.058573231	6.257269315	5.331402492	7.144441796	7.40451411	7.464389864	6.241040165	4.783127151	7.005634984	6.333736596	4.866465047
"A_23_P100189"	5.099028235	5.881651046	5.922087455	4.456596538	6.277939195	5.732008868	6.075558835	4.580830585	5.332319001	5.930745567	5.040385557	4.79617481	5.979001157	5.485332769	5.809315007	6.064101838	5.996444657	5.717604505	6.078567313	6.114695451	5.190821743	5.810340495	5.663779695	5.918384835	6.131838882	5.697321007	5.643579418	4.44568603	4.859246047	5.422012687	6.131118865	5.82562961	6.212313133	6.696997655	5.902204374	6.101605332	5.533775207	6.166225336	5.141192181	6.012075129	6.406641955	5.796830749
"A_23_P100196"	12.13095885	11.70302698	11.79101652	12.05462521	11.7370366	11.41811094	11.59491412	11.48580344	12.05135416	11.46743918	12.35230443	11.94336922	11.63851659	12.18212002	11.99801194	12.02390845	11.68258357	12.73105229	12.36283817	12.62393457	12.90704755	12.5013844	12.80973548	12.48025055	12.47285032	12.80829898	12.41536689	12.21902863	12.68671852	12.61559317	13.2876487	12.44521301	12.68813046	12.3675703	12.26846755	12.05701011	12.40002748	12.25810627	12.45699589	12.64933987	12.04487784	12.56993998
"A_23_P100203"	12.28100207	12.34967264	12.4427184	11.94271134	12.24528811	12.00056972	12.07106247	11.94113891	12.19522671	11.95402808	11.20721943	11.29216246	12.37869104	11.37345896	11.95115364	11.08765671	11.58621712	11.98405539	12.31619903	11.85194926	11.17800918	11.55360117	11.42919393	11.60619901	11.81446028	11.63130182	10.55039328	11.01255233	11.65307925	11.55604169	11.69889839	11.45988169	11.78435792	12.43609543	11.55633651	11.70755172	10.81288371	11.65828829	11.56385091	11.85018413	11.82191621	12.06871419
"A_23_P100220"	13.26900156	12.16253473	13.82584642	13.84283913	13.9589187	12.89147836	13.50924461	12.56462189	14.00298116	12.47632663	12.12170752	12.2233382	13.39292942	12.78350231	12.69834367	12.69834367	11.96052977	13.26830788	12.92039461	11.96086611	12.91886576	13.0474285	13.80850334	12.44392995	13.6757288	12.49607083	12.54454503	11.87879091	12.98065045	12.67709417	12.7115329	12.77079016	13.56674228	13.27039172	13.3112232	13.28418544	12.9811928	11.87983665	12.31286071	11.32021016	11.74487173	12.45284387
"A_23_P100240"	6.668874532	5.362653834	9.934563269	10.32352105	11.66670862	7.55151674	9.228197517	10.56837912	9.83015575	5.042045378	4.450197421	8.148442015	10.01840514	9.113226305	12.03820172	8.854952938	9.857410695	9.464390914	11.02404479	7.199840082	9.213302807	5.607168758	11.18055101	7.268799292	10.74945945	9.949318641	7.310910675	7.750809894	5.497130521	7.939654285	7.418833603	11.46058296	11.22808208	10.32245358	11.87735897	11.90573462	9.35493745	8.163441158	3.993923893	9.617631688	8.338417215	12.08360377
"A_23_P10025"	7.905148397	8.882188434	8.933718476	8.628139999	8.63226889	6.992024838	6.242809821	8.57707968	8.180406798	7.627134301	9.098935307	11.27467689	7.102182897	12.44654321	11.68628451	12.18939185	11.24145295	11.76077753	10.50570408	12.8498152	12.78599885	10.14409313	13.2784432	11.17872982	10.7426469	8.718194233	10.47247833	11.36296562	11.47973	11.08190606	11.04863407	11.70995999	10.75426474	3.589254345	11.16698009	8.500368217	12.36235825	12.72176722	12.61559317	12.49816272	13.04697477	12.4139019
"A_23_P100263"	12.7477293	14.06518385	13.81937524	11.85417905	14.53697978	14.71918291	14.59924155	13.94150011	13.07501883	14.55414286	12.86521514	12.9338006	14.53485852	12.54678599	14.31863179	14.13088195	13.96726369	13.66666067	13.79833098	13.39900816	11.9234664	12.35475628	13.1133556	10.23023165	10.75426474	11.30676624	10.97226439	10.33780619	11.08919459	11.80340078	11.64582325	13.38253623	13.63034107	13.80706319	13.1554567	13.71916243	11.6081872	12.56551658	12.08788799	13.21468509	13.42981253	13.6732483
"A_23_P100292"	13.49633738	13.56359449	13.4511389	13.41706364	13.27350884	13.53078051	13.30997897	13.24664003	13.93388727	13.70417231	14.35051718	13.9564378	13.8151592	14.2991361	14.29058334	14.50124487	14.11535502	14.18885873	15.01219078	14.89094473	14.13324344	14.25144166	14.14155822	14.85906488	14.40274223	14.41634745	14.31863179	13.95816281	14.17347137	14.32603951	14.25144166	14.79301481	14.33103897	14.74390049	14.17728063	14.60923797	14.79053831	14.3440686	13.64282627	14.27680839	14.33900406	14.00208895
"A_23_P100315"	11.69353269	11.75669246	12.05669277	12.19843726	12.25522492	11.5768383	11.60584306	11.44704313	11.81639012	10.84701533	11.3317015	11.41419132	11.45617897	10.73011882	11.26898461	11.21395877	10.91353913	11.43035343	11.41672199	12.29300523	11.83496477	12.60361498	11.84159953	12.35300987	11.63251137	11.98591205	12.40758911	12.18443852	11.27029514	11.23402344	12.23331548	11.74409659	11.30791706	11.93979095	10.5911323	12.01259475	12.68222837	11.62037389	11.91901705	12.52552163	11.37259486	11.40308887
"A_23_P100326"	11.47168574	10.95840064	11.23253552	11.23228056	11.57714508	10.90375981	11.68597063	11.12117324	11.15445176	11.20060156	11.93021353	11.63794451	11.18377387	11.00019474	11.56476447	10.70457455	11.38473343	11.70421536	11.64037802	11.62168196	11.79987971	11.88474834	11.70421536	11.32522127	12.73148063	11.57061955	12.60447973	11.81569753	12.02775255	11.36803332	11.88506963	11.35602912	11.56180353	12.32258469	11.77187418	12.12575338	12.21422221	11.21000007	11.79828451	10.86777157	11.80113463	11.83988781
"A_23_P100341"	15.20788008	15.63257889	14.98889561	14.89208306	15.6770212	15.69063487	15.73040012	15.33580426	15.60978835	16.29675619	16.01973074	15.15888251	15.60978835	15.56143981	15.52127321	15.50719664	15.32013088	15.76628994	15.68104596	15.16271036	15.4284187	15.57285297	15.08369214	15.39569481	15.22271683	15.76283069	15.87546285	13.94350322	14.19186593	14.34089423	14.93486906	14.81587833	15.05398204	14.70499856	14.74678273	15.04220376	14.57699472	15.13430455	14.90858121	14.67426549	15.001137	15.32676252
"A_23_P100344"	7.897746814	6.459114283	8.520279929	7.938978533	8.2150442	6.583136795	8.526715982	7.452874114	8.14078443	6.561428889	6.404360657	9.409037378	8.193566256	8.336014479	9.573231892	9.271931874	8.490430949	10.38010289	10.02992963	10.03385344	9.35067078	10.02708587	10.38335406	9.849959893	10.29195168	9.399345463	9.730789578	9.241408464	9.235805145	10.03577269	10.41142459	9.381823759	9.269207023	9.043359425	9.942977447	9.972854048	9.974821191	9.846353663	7.934742188	9.960668222	9.934023679	9.306246755
"A_23_P100355"	11.40227676	11.06769423	11.92280422	11.9612623	11.96890758	11.19997924	12.06804249	11.30238508	11.77098696	11.08141923	11.52476671	11.48937403	11.4435562	12.03617131	11.98627124	11.55633651	11.83659114	12.21066247	11.86535205	11.86128444	11.72438008	12.05837156	12.15481109	11.87020839	12.46978578	12.09609837	11.73728223	11.79159936	11.64582325	12.22984881	12.46774324	11.88125118	12.01889512	12.36490296	11.28390567	12.79837725	12.87399974	12.33780804	12.27158283	11.88772633	12.2349876	11.83863389
"A_23_P100386"	6.314671104	5.900697486	8.415650273	9.021950477	8.277831477	6.800605105	7.002267526	7.349079395	6.806809799	5.764174786	5.466643775	5.762559982	7.446273704	6.332930273	8.642828789	5.55084935	5.484612208	5.352571648	6.299256335	4.126687773	5.300654454	7.317435521	5.611150213	5.660135578	5.738515661	5.930165329	5.94678631	6.39600143	6.282802736	6.23495573	6.07456636	6.032206069	6.028614138	5.616302234	6.295308584	5.692451484	5.705636226	5.171096988	8.57707968	5.615622173	5.538250834	8.533057649
"A_23_P100392"	9.434536928	10.17271692	9.734207635	9.60058573	9.936491087	9.42888014	9.862703855	9.962512091	10.23747	9.937603712	9.64570869	9.009974411	9.660256002	10.65356104	9.657191545	9.430216442	10.98867583	10.83467589	12.03472459	11.79439803	9.285501465	10.1515062	10.21546645	10.16782242	9.77643271	7.973789107	9.560076762	10.42893208	10.16474056	10.86208123	9.836164893	10.05782565	9.721072778	10.93949898	10.78512652	11.58881159	10.8739444	10.10611951	9.732290963	11.11537039	11.58533085	10.15174244
"A_23_P100408"	6.655872983	7.205734927	8.073248062	7.425219099	7.664674339	7.060625941	7.74397555	6.835424338	7.150857527	7.288950492	7.080262495	6.502321106	7.370439512	7.233190985	7.346046726	7.455639929	7.437377128	7.173264638	7.543777611	7.539190683	6.84379137	7.09909838	7.744921255	8.476444687	8.12230797	7.901155171	7.510845174	6.445360837	6.553036466	6.288397869	6.801406734	7.052725383	7.197520314	7.946579448	6.698081226	7.148390472	7.369100701	7.864909682	6.796263697	7.914894118	7.522466681	6.810802711
"A_23_P100413"	9.113226305	9.180810439	8.812055071	8.948797322	9.390902	9.050629953	8.927219579	8.477430121	9.085405156	9.914980525	9.510673569	8.425915486	9.333721323	9.371749079	8.551845996	9.330818844	9.1711572	9.223650995	9.621318094	9.230140932	9.246342389	8.82153984	9.019391393	9.630792609	9.411522007	9.459468104	9.556318635	8.722419266	8.353706614	8.494843307	8.727216527	8.665297353	8.716028682	9.029704718	8.884196418	8.527178636	9.370263203	10.00386008	8.4429145	9.069166933	8.957704215	8.784412069
"A_23_P100420"	11.54491319	11.97346595	11.95637395	11.88092255	11.66909664	11.27185377	10.93192359	11.52532779	11.83321861	11.55454554	11.10611679	11.41372583	11.57528842	10.94807008	11.86644356	11.58686549	11.08237988	11.45502225	11.77284918	12.04536111	12.29811556	12.25632186	11.41419132	11.67541431	12.00495359	11.64169249	11.74672634	10.94630272	11.99863336	11.58621712	12.31666643	11.78271916	11.99891985	11.35473188	11.50794867	11.13385682	10.98406685	12.03193363	11.69605544	11.81046555	11.44279608	11.43201319
"A_23_P100441"	10.81263379	11.00165569	10.82287914	10.82935351	10.70237631	10.65111878	10.33087789	10.7353938	10.72737424	10.629235	10.26163305	10.5911323	10.4588122	9.957311832	10.81487393	9.717364928	10.41127484	10.2080681	11.07780984	10.78512652	10.69601585	11.44866109	10.37064644	11.07208955	10.53333851	10.29984344	10.09098672	10.34333326	10.73429979	10.39851115	10.48997905	10.93469196	10.40559701	10.43439101	10.82353371	10.39705372	10.25523017	10.33873493	10.51787676	11.29523039	10.52971401	10.81729203
"A_23_P100455"	8.47670853	8.787433049	7.639080552	8.53941672	8.200648297	8.758096462	8.007172917	8.798570098	8.231932951	8.282198535	8.539107461	8.274515674	8.388086919	6.85548467	8.821375533	7.861097762	9.217742999	7.961564197	9.325101988	9.986194533	7.895261556	8.807040212	7.611029532	9.08408682	8.953596164	8.884481929	7.402382309	8.136994983	8.314067909	8.395170828	8.484756096	8.282034583	8.429346158	8.570182182	7.697064751	8.688121098	8.381875527	8.790782843	8.477430121	8.972524947	8.886491835	8.912486413
"A_23_P100469"	7.994708352	7.746496628	8.11609639	8.578908291	7.904435472	7.886646059	8.327190617	8.142086718	7.990716687	7.649410655	7.715035492	7.814947732	7.979463873	7.863772155	8.086935904	7.943937525	8.454607047	8.866510639	8.142613023	8.346282106	8.005571494	8.624788966	8.721789774	7.976117049	8.643409044	8.388355699	8.297177042	7.716402142	8.098171453	8.496223089	8.475008921	8.240523876	7.737265432	9.001816981	8.170004479	8.248923755	8.457445958	8.548776583	7.838159065	8.344609854	8.194415846	7.995556252
"A_23_P100478"	9.695772908	9.778397695	9.536991513	9.657373814	9.011304913	9.07620341	9.063803507	9.944219541	9.177120934	9.352092128	9.458150685	9.779352244	8.873741978	9.077196568	9.252122667	9.607629486	9.303091704	9.856802125	9.985779043	9.390902	9.857567811	10.20333357	9.901578864	9.838958704	9.819235576	9.933603746	9.532943116	9.983074169	9.612512376	9.533973976	10.49072153	9.922544417	9.229779908	10.51358996	9.423533563	10.36092495	10.27536671	9.754120903	9.642697658	9.56969646	9.441206649	9.648757726
"A_23_P100486"	12.0351147	13.2757556	11.84356489	12.0626003	11.81639012	13.12139226	12.03718989	12.70964554	12.0157473	12.84940207	12.8541763	12.132529	12.32031683	12.45699589	12.45363954	12.21566515	12.84838784	12.767019	12.20171232	13.10058053	12.34967264	12.9541592	12.19634992	12.16180884	11.96719895	11.95703545	12.59996688	12.32689491	12.38787711	12.93227255	12.33438707	12.53227619	11.98900384	13.63034107	12.28953163	13.06643469	13.08779493	13.61987916	12.47047576	13.4405825	13.32457917	12.44986439
"A_23_P100499"	8.641403939	8.867758119	9.346986164	8.683605626	8.833271768	7.922013684	8.867176205	8.521820726	8.740808579	8.032216773	7.244944733	8.713834669	8.107947824	7.88645802	8.844088578	7.7757762	7.968997854	7.803659445	9.022128881	8.28092434	7.880181394	7.519574355	8.598556312	8.923942429	8.704051561	8.716702276	8.473567484	9.345204544	8.769512568	8.205701533	9.081827666	8.354934401	7.802892392	8.704051561	8.970686274	8.475228023	8.41157873	8.647727374	8.295558977	8.65383888	8.739735191	7.594533617
"A_23_P100501"	12.47632663	11.9320046	13.41706364	13.49246873	13.3792263	12.77558378	13.19882509	12.67896367	12.91092723	12.55056301	12.65589069	12.93285807	12.92181425	12.95712311	12.941609	13.0373771	13.81272807	13.2638898	13.50444341	13.81272807	13.01614878	12.79837725	13.87485371	12.88166949	12.93331884	13.56520698	12.51807536	13.9782143	13.52372287	13.37629846	13.34334511	13.92324294	12.59161596	11.52822156	13.4444142	13.13278116	13.44371114	13.32457917	12.52986115	14.24257257	13.34215831	14.39454731
"A_23_P100517"	9.877339866	9.604731064	9.77794843	10.04802667	9.527867736	9.321436522	9.423988507	9.417068621	9.47662696	9.666563001	10.05852763	9.768391102	9.690880722	10.25939768	9.7573142	9.225011331	9.654638916	10.27857542	9.619489664	9.522431528	9.925992848	10.78188048	9.848428238	9.896305969	10.26264881	9.961854712	9.984184756	9.710944409	9.951526035	10.28339703	10.35251142	10.05561474	9.767281795	9.895698046	9.553236465	9.426277946	9.886514923	10.49561187	9.898335238	9.475523461	9.705366055	9.974612519
"A_23_P100522"	15.49286176	15.77805538	15.02537006	15.21971219	15.33756861	15.33580426	15.22862928	15.31037888	15.64957285	16.05324771	16.25182279	15.72664297	15.15725401	15.96726776	15.16552789	15.28742284	15.03591255	15.1387099	15.39955044	15.36181646	15.93080357	15.9229796	15.34511137	12.63642754	14.26910893	15.70650769	15.75952923	14.47234434	14.65700537	14.85784024	15.04357346	14.71495285	14.81856262	14.37672707	14.29985066	14.83957123	14.12507732	14.92525236	15.23848522	14.3936968	14.87960694	15.07329139
"A_23_P100539"	5.789834291	8.15994524	5.626654053	5.266536545	5.050982194	6.566510057	5.005382385	8.195842792	6.671263621	7.938190618	6.469136363	7.078503009	4.644559928	4.449659607	5.302567752	4.777915599	4.779467173	5.010615583	4.256350652	4.564390281	5.185512748	4.597189798	4.839711046	4.794587297	5.099597593	7.300875189	6.462743899	6.456588449	6.15289316	6.464729616	5.096838042	5.668632861	5.052249849	5.844527743	5.36645945	5.807326375	5.872342309	4.925938435	5.663484278	5.058565449	4.962050505	4.636137984
"A_23_P100556"	10.10133041	10.4492384	10.65857658	10.72662489	10.70062482	10.4015704	10.6334924	10.51274604	10.29151055	10.28509237	9.801119014	10.33564388	10.4489921	10.25956443	10.01076251	8.966693241	10.66105174	9.980429849	9.594214995	8.880759087	9.779774824	9.443566597	9.731156644	10.09056741	9.584520363	10.90213072	10.19004252	9.725340499	9.83873044	9.769301639	9.444008645	9.361239366	9.498978692	10.04186111	10.83565305	9.647638779	9.579631052	9.823630079	9.988556725	11.12274417	10.28147128	10.02037113
"A_23_P100576"	12.30336901	12.24033612	12.63147347	12.29570861	12.13194609	11.9479659	12.09667176	12.12500402	12.41725494	12.36283817	12.15331973	12.68865161	12.22629439	14.3038278	13.00122672	12.86380194	12.88783503	13.07304768	12.69713911	13.32382806	13.14475394	12.98831286	13.10936646	12.8802463	13.00977907	12.80475243	12.98159592	13.35904121	12.97282768	13.33653292	13.4444142	13.25401692	12.95712311	13.15742287	13.25157393	13.67803067	12.78599885	12.65063338	13.06301742	13.11895873	13.25466293	12.68222837
"A_23_P100583"	10.13371221	15.26958095	3.926208524	8.649287154	5.690864731	8.698005011	5.246552592	14.17630433	12.19555181	14.27808952	13.79833098	3.446187963	4.6921091	4.685081111	4.985673792	4.921027408	3.568479746	6.888265237	5.054084632	5.026786304	8.193345173	4.771923257	5.260241842	4.946379313	4.985673792	3.942723936	4.546088349	8.737759468	7.435672104	2.674911133	4.81609388	10.70698153	4.391759185	5.415508434	5.470913759	4.599691009	4.732983952	5.655295208	4.401690339	4.616431957	4.503229351	3.611234247
"A_23_P100595"	5.391095459	5.205983694	4.394556162	5.888874002	5.196199189	4.717535937	5.313800759	4.762970513	5.068025566	6.220960147	5.48124565	5.110907091	4.837177515	6.056262153	4.553930477	5.052249849	6.215383851	4.691564673	6.624655831	6.140833124	4.769987288	5.56878132	5.963637644	4.920578952	6.11933762	6.387711758	5.400516372	6.75366025	5.206788128	6.385563505	6.349468616	6.314927443	5.932059191	5.988983195	5.916176871	5.916453714	4.686589269	7.249319052	6.61618978	6.695006061	6.471739489	5.370927541
"A_23_P10060"	8.338177077	6.67469343	7.981493166	7.242245759	7.031723903	6.603204262	7.036297226	6.831403968	6.990844135	6.568338186	6.187441728	6.177655454	6.581299534	5.588407744	7.137183099	6.784040595	6.460619775	6.430323631	6.57297503	6.984439487	6.493564706	6.726870656	6.483987795	6.59543437	6.497263392	6.764003415	6.181653636	6.362119898	5.635958991	6.372496066	6.99059823	6.274186977	6.332616702	6.661134491	6.059808138	7.012399799	6.279554587	6.651953701	6.335707548	6.612626985	6.529332477	6.275073398
"A_23_P100602"	10.45757416	11.17825183	10.27583062	10.63702597	10.52393877	10.50528954	10.57440866	10.92496563	10.67659079	10.72559103	10.96487217	10.85542404	10.42650714	10.33780619	10.26387834	9.580588484	9.416488753	10.63446227	11.26967014	10.3595639	9.701237019	11.7228241	10.62094609	7.497812531	9.791494365	9.482071103	10.17508196	11.00627172	9.766901799	10.03639464	10.31134203	9.825031284	10.11078235	10.18266943	10.79372984	9.332431076	10.11157571	9.61167241	10.11022796	9.636325904	11.13385682	10.04057364
"A_23_P10062"	3.193527004	3.5246412	4.090910744	5.013321063	4.547164677	4.804140933	2.395846431	4.495374712	4.317353011	3.271195413	2.358678663	4.275524806	3.434033211	2.447615408	4.806624996	2.329362021	2.671877338	2.571204592	2.729651371	4.029971566	6.307946562	2.422117083	2.343858633	4.061506065	4.580314391	2.422117083	2.334928076	5.974514056	2.621189359	2.569961593	4.667267584	2.364508148	3.686966441	5.802320186	5.668882271	2.416030061	2.419640376	4.744721983	5.625306298	2.412171361	2.358678663	3.148475294
"A_23_P100632"	15.71387834	14.1290055	15.39955044	15.85436724	15.86192731	14.80105337	16.02918236	14.44796281	15.94059695	15.51270764	15.63631096	16.48529623	15.96910711	15.9229796	16.04770018	15.86531186	16.29242456	16.91889541	16.6283517	16.39035832	15.5544689	15.80602939	16.78952843	16.30823097	16.768013	16.85292389	16.40203776	16.5048237	15.91506524	16.18113911	16.65527844	15.99578582	16.34738566	15.87926004	16.63360952	15.5544689	16.75518955	15.63828773	16.09285785	16.73332068	16.4591685	16.38566575
"A_23_P100642"	5.864581769	5.318429815	7.166409516	7.127559613	7.413417056	6.567791798	5.516909405	8.656629712	6.342159558	3.45640061	3.376234793	6.279554587	5.426409597	7.319927796	7.371916054	5.597050502	5.172698543	5.419520927	6.97230738	5.974122291	4.825888874	4.315822558	5.691299963	5.345693349	5.33744135	8.903179651	5.402957152	6.256934222	4.763817134	5.091316752	6.871859984	7.46208768	6.064101838	5.162616569	9.115243569	8.188669484	9.347807968	3.949003287	6.944483626	6.502581402	3.732430935	6.359628139
"A_23_P100654"	12.30255429	12.7111439	12.22727661	12.6793505	12.52287943	12.4737198	12.16253473	12.40127682	12.29652912	12.28057646	12.12684126	12.2934112	12.47089298	11.88019197	12.25632186	10.99578197	11.2754995	11.04807926	12.31836313	10.99488367	11.4395301	10.84615139	12.56819668	11.44960361	11.93614641	11.7228241	11.0965286	12.18212002	11.42839572	11.21596027	11.59310183	11.98800171	11.4132227	12.05775138	12.1510385	11.29156035	11.66965648	11.53758039	11.97850439	11.9576298	11.78019918	11.6913762
"A_23_P100660"	14.97396226	14.64050324	12.9541592	13.45985567	13.23919927	14.34509241	14.28203752	13.55773752	13.52675269	14.45371262	14.89308344	14.27085057	14.57699472	13.87485371	14.78259773	12.53433487	12.49783496	13.36381696	13.25266112	12.06088369	13.07501883	14.73814085	12.25282767	12.92674696	11.91640086	11.90642691	12.67709417	13.15241163	13.3004249	13.39767304	11.27722604	13.7487558	12.556307	12.54590341	15.47178727	12.6450888	11.45724278	13.43448421	15.45919818	11.63704717	11.74304611	13.64378326
"A_23_P100676"	9.012977824	9.032977443	9.18445024	9.456555922	9.300165124	8.764562072	9.430459795	8.93862721	9.331830777	8.642446659	9.136402614	8.912904684	9.074297135	8.572087859	8.652685184	9.306454256	9.006997823	8.076981794	9.196078509	9.080897432	8.481963318	8.417292921	9.446102133	8.605923719	9.276584293	9.109449835	8.235851563	9.312307774	9.0848834	8.826130757	9.420910279	9.177387915	9.280241725	8.981099606	9.533362982	9.780585021	8.639851282	8.683605626	9.208400225	9.558277285	8.920768669	8.933035611
"A_23_P100693"	10.27074325	10.39756957	9.950147346	10.07411709	9.901674609	10.02858964	9.935414154	10.36118742	10.13943716	10.51633216	10.3260653	10.23530589	10.06153855	9.965604345	9.957513665	9.58171335	10.95205434	9.668368732	9.933382173	10.43959701	10.44768816	10.55356724	10.51295519	10.06319338	9.819873247	10.26100565	9.959583607	10.23854042	10.07877705	10.45068103	10.24305868	10.17253197	9.753079774	10.80273923	10.3510052	10.23808097	10.35778361	9.648220162	10.44371195	10.85760142	10.52854405	10.30423328
"A_23_P100704"	11.09460334	9.852269538	11.34978139	11.58686549	11.39960035	10.78492511	11.03800902	10.65022607	11.2155834	10.06726857	10.63834153	10.6575545	11.36580188	10.43876561	10.50148604	10.01840514	11.52227737	9.73976408	10.43553422	11.37460641	9.732087824	10.52320385	10.79630265	10.3598357	10.35009207	10.70457455	9.62027774	10.6915572	9.865180966	11.07165893	10.21935358	11.02404479	10.71143142	11.22150635	11.35804172	10.99693518	10.55305305	11.16526409	10.61561178	11.72934765	11.51553551	10.85279223
"A_23_P100711"	13.53270194	13.54551989	13.05635365	13.98244326	13.5106375	13.96470424	13.00803571	14.22310871	13.73340945	13.95187369	13.83661102	13.80224529	14.26910893	13.94693901	11.9137769	13.22848488	12.80011558	15.0510482	13.06868636	12.33402369	13.44844195	11.95567243	12.11161683	13.73744013	12.1525966	11.48633443	12.5836481	12.93433574	13.41974744	13.17119991	11.54969539	13.90391476	13.92414138	12.17917788	11.89858515	12.58827234	11.83106101	13.9710412	14.29531923	13.54433552	14.23081931	13.64752928
"A_23_P100730"	10.13345665	11.34643102	9.60698567	9.751898219	9.735551956	10.1376536	8.695705648	10.99126713	10.09800673	11.07030159	11.61783155	10.64105213	9.724763804	11.1392993	8.624788966	8.18058765	8.400442266	10.70167986	7.512135404	6.924257537	10.43527739	10.41294467	9.26143618	8.630894691	7.496978505	9.498423672	9.715713005	10.47524616	11.34547973	10.10515922	10.47577064	10.07491846	11.19627995	7.364134845	7.218490058	7.979463873	10.46221951	8.199363632	11.07384251	8.260881202	7.829315523	11.18869912
"A_23_P100754"	7.525637859	7.455196777	7.024201492	7.967434303	6.912323391	6.726418873	6.699627824	8.494170479	7.514850423	7.642137379	8.115367574	8.294804686	7.51316883	6.913734518	6.746873283	8.073045035	9.008660863	7.842194888	8.087381987	8.077958466	8.221701887	9.156532531	8.081421722	7.474742698	8.584816086	8.829637911	8.135700797	8.793232055	7.607977456	7.77947546	8.177955953	8.51765254	7.664239581	8.935661375	7.307108749	7.863310061	8.219630342	9.125953321	8.224065155	8.664344606	8.307741962	7.138224539
"A_23_P100764"	12.34375897	12.44234533	12.89147836	13.09398304	12.8611859	12.16854428	12.90337851	12.44392995	12.51442203	12.36364343	12.65547613	12.89307703	12.26769147	12.4103934	12.88460782	12.68714339	12.82434978	13.69681266	13.13228171	13.06301742	12.68030152	13.49113568	13.34604569	12.79908691	13.57759257	12.67896367	13.56073015	12.75897854	12.85465959	13.48751424	13.25716181	12.90945711	12.77908436	12.50040408	13.3446304	13.13822749	13.07707263	12.29617498	12.37311169	12.90492629	13.19445853	12.62479026
"A_23_P10077"	9.629197858	10.31893847	10.1110645	10.23681038	9.775564468	9.753079774	9.768596047	11.00244267	10.52252769	10.163812	9.827880163	9.519343664	9.326744948	9.516446695	8.908852204	9.783082098	9.77370724	9.058275358	8.534341463	9.607629486	8.201050998	9.866177628	8.881609221	8.535411522	9.126823076	9.055999597	9.146561267	9.391895323	9.524034001	9.885508991	9.031185485	10.05583871	9.779533821	10.00030001	8.783549716	10.75850631	9.744588744	10.3258028	10.11488836	10.74461313	8.953842018	9.046807014
"A_23_P100779"	8.635709241	8.376670233	8.868125341	9.45280821	8.75239416	8.24371778	8.957238083	8.68095981	8.930404649	8.229280454	9.049656004	9.233124566	8.312141454	8.545714421	9.111749773	8.89549918	8.541051221	9.55097468	9.527143886	9.201384285	9.145743472	8.712039875	9.155966034	9.334939882	9.432019939	9.11443282	9.606645026	9.277074978	8.87954156	9.411522007	9.397705296	9.077196568	9.281786218	9.683136288	8.197919458	9.28794753	9.944433354	9.359080821	9.462681131	8.907796024	9.58171335	8.867543954
"A_23_P100788"	7.298076151	6.931547095	7.377961551	7.521159494	7.222397041	7.143961353	7.582254729	7.209304537	6.924735424	7.209304537	8.363206743	7.838159065	7.523615832	8.61798175	7.236756709	7.736566015	7.821054191	8.136379554	7.962437325	7.755033072	7.978334533	8.148003355	8.349386538	8.078191471	8.827745466	8.532584635	8.201474063	7.86792484	8.128613852	8.021603654	8.109953043	8.138961206	7.901898688	8.196277457	8.527379367	7.723340243	8.162509664	8.567671536	8.061121207	8.317490394	8.035827165	7.791739657
"A_23_P100795"	9.969474383	9.109992899	10.20861253	9.123163335	9.224787688	9.831421653	10.01472687	9.624686783	9.058091168	9.97853715	9.467672752	9.168467107	9.984987662	9.919717584	10.00557857	8.911095685	9.2972285	9.64309642	9.611453555	9.25228939	9.11268615	9.40267563	9.423069056	8.697135991	9.330154421	8.951107299	9.235604368	9.970145563	9.876132408	9.634455959	9.195763379	9.460674426	9.081827666	9.563519236	9.884003673	9.89708581	7.907374665	9.43247969	9.809194419	9.241697384	9.716759394	9.432642934
"A_23_P100802"	14.90157041	14.648365	15.1071956	14.90437218	15.04220376	14.40703591	14.86161915	14.50988169	14.94698108	14.2936555	14.01372103	14.60705295	14.60798401	14.63450643	15.19713627	13.32382806	13.42304654	14.37853728	14.40559296	14.09395079	13.98381504	13.95975148	14.43789474	13.84746092	15.12792401	14.88620112	14.60011924	14.23691745	14.13704236	13.96726369	14.59336279	14.39177445	14.42730177	14.33682493	14.69913673	13.92084474	14.5746656	13.79203024	14.05579455	14.11711881	14.45885019	14.35758369
"A_23_P10081"	7.139550055	7.546429418	7.545156538	6.61558341	6.844342618	7.175403587	6.606018909	6.96281916	6.114695451	7.102182897	6.490924344	8.4518535	7.030904023	7.956730343	8.24371778	8.757116665	7.720283834	7.447438455	7.33242437	8.666998651	7.507735524	6.242194215	8.102271243	7.414605957	8.516160466	7.919240897	7.848640801	8.642828789	9.27171015	8.300660366	8.966479839	6.784327801	7.836171515	6.841922669	8.830655594	7.563241392	9.10926868	7.262386887	8.466214496	7.804214245	7.731965315	7.018828346
"A_23_P100868"	10.48143709	8.971871766	11.0990761	10.12956138	10.71661462	9.952185348	10.84730914	9.695178878	10.64328745	9.905324353	9.949917562	10.15939821	11.1088613	10.64808673	10.30608178	11.98832167	11.13976325	12.21113941	11.08417587	12.02027963	11.42839572	11.27876906	10.96148114	11.34565842	11.6664338	10.22751106	11.68648585	10.86676032	11.53286784	10.05415389	11.75153654	11.26819952	10.41338372	11.83944377	11.85087382	11.96196359	10.84546835	12.01545302	10.62120738	11.3237057	11.34854017	10.97733481
"A_23_P100872"	6.089197209	6.509286788	7.165575248	6.639474202	6.624655831	6.268075243	7.188883607	6.705169364	6.782319536	6.343297574	6.18674207	5.66806461	6.565932726	6.15319955	5.657260592	6.270307905	5.944104482	5.651453352	6.178751951	6.729856478	5.875812673	5.616679993	6.245905102	7.520757348	6.288622988	6.430323631	5.645196484	5.749482771	5.853474674	6.04182781	5.72562737	5.89554283	6.196388993	6.615268962	6.045041697	6.050885831	5.801356975	6.893428645	5.980725772	6.218990114	6.25954367	5.501132768
"A_23_P100883"	12.37007414	12.15895709	12.41725494	12.15711663	12.27228979	11.9320046	12.12382336	12.14656086	12.42499974	12.15413806	12.15895709	12.63238112	12.02275974	12.33736659	12.68671852	12.67798768	12.02940844	12.76503042	12.63557876	12.33053083	12.34606895	13.71350634	12.75709827	12.73064816	12.51850744	12.43569434	13.39697992	12.80388568	12.61797857	12.33559225	12.6318626	12.34887815	12.76857639	12.33700791	12.77156236	12.63443759	12.48361088	12.26126751	12.27925397	12.16689785	12.02518134	12.73383922
"A_23_P10091"	3.735144377	6.070014768	5.098548067	5.6860086	4.135137582	2.612743288	4.683348808	5.683831075	5.597050502	5.076211686	4.071887582	3.712148015	3.53203027	4.272666268	2.56580005	3.133355625	4.094349558	3.081040435	3.383265413	5.249974999	3.044786139	2.909889701	3.460731917	4.315822558	3.719192618	2.965540021	4.89403771	4.407528708	4.113297394	2.508438671	2.970098746	3.056112579	3.815321904	2.605112537	3.652885823	4.012076033	4.287509851	5.623606885	2.868413467	3.594186456	3.112556304	3.418420459
"A_23_P100912"	6.064352963	5.881980821	6.578218913	6.385183975	6.071111581	5.28588363	6.266711165	6.281630276	6.586209693	5.855094392	6.349155287	6.794591043	6.067950307	6.590860487	6.700647039	7.724986988	7.078808639	7.31348497	7.96924747	8.056304467	6.697746318	7.395759454	6.503182161	7.22124927	7.471905414	7.253902835	7.350279986	7.481340884	7.315205474	6.826074965	8.049578345	7.214523899	8.711349315	7.585444922	7.904657396	7.652012692	7.562106902	7.295757802	6.697378017	7.549707668	7.403028923	6.934929292
"A_23_P100959"	5.862610106	5.978615725	6.200139904	6.209572792	5.510582649	5.603696925	5.887058364	5.82122931	6.205737764	6.23285829	5.98618022	5.842907005	5.393428885	5.82268921	5.387312008	5.28588363	5.419783822	4.94322549	6.686401331	5.45688397	5.126418033	6.265926744	5.150562685	5.852604946	5.912147542	6.353172789	5.819831313	5.697321007	5.407182655	4.907881921	5.665851502	5.464962739	5.179659429	6.006655096	5.918384835	5.891849239	5.25636417	5.314859941	5.062635192	3.12801126	4.127471176	5.39766754
"A_23_P100963"	8.744784069	7.895744061	8.515931628	8.797460621	8.987615093	8.534131689	9.107127897	8.05479443	8.363667531	8.419272454	9.236470029	8.533231088	8.844674315	8.690065835	8.080316324	7.711504683	7.873465984	7.647641582	7.672382858	7.292811368	7.686139549	7.885382744	8.306014806	8.356687236	7.756177082	8.067093039	7.663788376	7.664011685	8.724873112	7.72718506	7.078808639	8.1413886	8.113339276	8.089664953	8.438583483	7.875917437	7.133292656	7.365752977	7.661133495	6.989100385	7.263589922	8.164716018
"A_23_P100990"	4.435422157	3.743421185	5.804088384	6.26133028	6.721922664	5.822977933	6.288622988	5.977134053	5.303673254	5.808385558	5.692451484	5.331402492	5.96865191	5.889543745	5.633885765	5.800796422	5.978615725	5.4967774	5.941844169	5.78682911	5.892652107	6.94351627	5.695058976	7.02890931	6.483744158	6.09018623	6.217671774	5.876471448	5.700289156	3.785803578	6.12310936	5.578140418	5.982001468	6.329050523	6.319876023	5.721397665	6.074891592	5.958409649	6.765597334	6.105011215	6.646768566	5.117678103
"A_23_P101007"	7.012151933	7.188883607	8.126817597	7.743059351	8.703168196	7.982772306	8.299859507	7.279313823	7.519063062	7.908971475	6.816727473	6.52352296	8.332456854	7.10337985	7.633670187	8.22368898	8.042902187	7.233190985	8.013210022	7.753748036	7.141724898	7.380290272	7.512345711	7.520924207	7.085678903	6.996909839	6.830489579	6.855721179	7.02890931	6.838190308	7.044102474	7.332951886	7.288483286	8.005792515	8.459063463	7.43871629	7.150857527	8.349159801	7.85110285	8.081645224	7.945215418	7.120608135
"A_23_P101013"	11.365143	10.77754032	10.45696297	10.37064644	10.47975396	10.43147778	11.49634291	10.60865833	11.13011949	10.71746618	11.96595837	11.05201814	11.01017444	11.30943344	10.62785347	10.59391876	11.18926845	12.05812108	10.66193734	11.10946491	11.04807926	12.7115329	10.49988213	10.49716667	10.89006204	11.02762119	12.01889512	12.23331548	11.76219397	11.12831046	10.04404003	10.84230543	11.31673555	10.44101128	11.39980057	11.02434658	11.40980656	10.65209602	11.56300823	11.08837587	11.10170077	11.43121075
"A_23_P101025"	11.0605238	10.87178188	10.57291967	10.16782242	10.80152681	10.17682603	10.59666416	10.19399048	10.80643656	10.32022245	10.75947208	10.18934783	10.64587978	10.52278941	10.04802667	8.841199837	11.29596714	10.36148182	10.51810539	10.33480076	9.811839657	14.03533639	10.41799097	9.609623974	9.254037704	10.21296408	12.6643808	11.66320502	9.914164062	10.33735392	11.42740687	10.01659827	10.69772107	10.29750416	10.14749928	10.85139294	9.60924028	10.43420596	10.46836466	9.875511006	10.12993023	10.88246016
"A_23_P101054"	6.364377794	3.07560053	7.679627215	6.477334872	6.958396473	5.255104979	7.4178291	5.226325209	5.258834782	2.715388944	2.949493515	8.424603591	7.079274474	5.195117698	5.4646125	8.312557735	7.883713378	11.84017806	7.419746665	6.863980357	6.417129468	3.739059212	8.228061473	8.586522311	8.277831477	6.094732969	3.318426807	5.908783864	6.281914493	8.699557671	10.56317464	9.679829192	9.533752308	7.888968992	9.356135203	9.074721956	5.259494638	6.786853466	6.686052387	10.16398422	7.390272901	4.613046342
"A_23_P101073"	5.962876852	6.26779028	5.611608437	6.028962576	6.51858804	6.335358623	6.128258335	6.077638604	5.312654912	7.118137179	7.383182241	5.884643472	6.720174596	7.199324729	5.648339935	5.609043965	5.603363564	4.803613474	5.574642603	4.694980001	6.769167314	6.723438878	5.876143801	5.620021826	6.041529215	6.013407603	6.327914166	5.54472153	5.337040687	5.593540652	5.121884979	5.825331281	5.231528131	5.375513221	5.77814489	5.450937969	5.606554971	5.702473074	5.447100065	5.136189234	5.776727402	5.58246093
"A_23_P101093"	10.60472361	10.95593121	9.564387156	10.18154777	10.00407495	11.01184431	10.3807441	10.60256056	10.35649621	10.95255548	10.4588122	11.40916701	10.00949675	11.00554127	11.18305623	11.18771133	12.5623376	11.90294154	13.03962815	12.82249712	11.98070557	8.651889611	12.11664533	11.53286784	11.40699356	10.94341464	9.521803127	12.37606843	11.96272076	11.44704313	11.35129074	11.72992382	10.9101949	11.29547651	13.17821124	10.60744326	11.88343373	11.83074675	11.52094642	12.55264694	12.86169212	11.33763933
"A_23_P101111"	9.515370949	9.688042968	9.908440803	9.661327759	9.417068621	9.138193245	9.894101828	9.405674071	9.983440124	9.238939408	10.22660407	10.11168016	9.424875824	9.954356611	9.453406309	9.701603506	9.404497779	9.709852565	9.662425343	9.503033602	9.291837065	10.8789026	10.11041322	9.81348632	10.16340161	9.712294699	10.3258028	9.451590467	9.880491521	9.984987662	9.21953643	9.982143133	10.55665556	9.950979697	10.58005214	9.959396308	10.06856644	9.438846418	10.52971401	9.222657026	9.919035665	9.850154625
"A_23_P101121"	8.843277979	9.650498385	7.610397968	8.135937481	8.081008689	8.022116966	8.456155355	8.459299214	8.760710544	7.695450277	7.528621573	8.998443283	7.344045282	6.197263964	8.355197651	7.429834316	7.401960831	8.298032932	8.575990903	6.413942739	7.142692253	7.679850603	7.797910469	9.247604293	7.444836245	7.628249004	9.328900672	7.906523828	7.400504134	7.689376453	9.377330119	6.835424338	7.165320922	6.233389813	9.293622451	7.448091424	9.300386805	6.716894148	7.854955457	7.259341986	4.972652539	7.263385943
"A_23_P101131"	9.103147479	9.950742886	5.740177854	4.569325966	5.42357847	5.064948364	6.542533642	4.973057869	7.704321693	8.665463563	6.444801492	9.790915421	5.222596628	5.122298312	4.057875965	9.203937606	8.840309483	5.339384556	5.402957152	4.737649118	7.030735184	5.050116184	7.402382309	6.880813156	6.930420032	5.210572767	7.648774635	6.05367127	6.989592308	8.695705648	6.361208215	5.724050732	5.473868988	7.701264282	7.590068374	5.286353859	6.985987418	10.16025231	10.76739837	6.183749305	7.555186845	7.035551923
"A_23_P101141"	7.788708309	8.131653646	8.19983066	8.612321088	7.828374986	7.993858319	6.653018889	8.508827692	7.169957789	7.564710445	9.395586459	7.874159991	7.940565705	8.666998651	6.659201166	7.153809549	4.530151893	4.649928916	4.530525936	6.37487824	7.26135346	6.71067554	6.278245964	8.075944912	7.17154385	6.863411369	7.421466968	7.460096409	7.17752573	7.247133131	6.747624556	7.558037276	7.351141091	6.301637989	5.50546666	5.419520927	6.522327306	6.460004409	7.292285285	6.289868122	5.638540891	7.202272662
"A_23_P101185"	13.39634531	13.33326836	13.33461852	12.89414475	13.2017111	13.09763062	13.10528998	13.12693058	13.39697992	13.22737282	12.90295913	13.03806337	13.12030799	12.40259025	13.07378795	13.65611957	11.98863485	12.68460637	12.3433466	12.36161999	12.43819659	13.65680704	13.28627666	13.35904121	13.51728061	12.16012333	13.38045393	12.43569434	12.61612605	12.60402544	12.63594087	12.35511358	13.42385597	12.627862	11.91136193	13.4675918	12.21608043	11.98034245	13.04285064	12.41899168	13.0237733	12.89683079
"A_23_P101193"	13.4444142	12.7711633	13.58535077	14.01529692	13.70417231	12.5213126	13.59260673	13.04457699	13.32530852	13.00154735	12.15225886	12.68496808	13.07100661	11.86098853	13.22737282	13.66610449	11.62469125	10.90566498	11.53479495	9.732708191	12.0742727	13.3079214	12.82632519	11.14971881	12.5176902	11.80288296	12.71198759	11.91828504	12.43988598	11.4395301	12.28015027	12.17475644	13.19396031	12.42387205	13.52810266	10.84373322	12.60318552	13.12517571	12.66102943	11.29621923	11.78570801	11.79233642
"A_23_P101208"	13.34334511	14.80227753	13.76356244	13.61933729	13.5938064	13.50098417	12.96002037	13.7089259	12.85135258	14.12623934	12.78231002	12.34490292	13.40842616	13.57948599	13.84515454	13.0590382	10.41942149	12.74134481	12.40555733	9.009734808	14.1007477	13.23367419	10.62902754	12.63104237	11.69038013	12.29499012	14.70499856	13.16830535	13.30464275	12.67573919	12.34572702	12.41854617	13.35631383	12.74330959	13.25782151	12.5073054	12.42899379	11.45198946	12.34158794	8.12584215	9.309401996	12.86169212
"A_23_P10121"	11.45417397	11.47423508	11.41617578	11.24498746	10.80954588	12.51278139	10.36050563	11.80288296	11.18132775	11.44100465	10.93215246	11.63644384	10.94063064	8.62272143	6.452214931	7.399973585	8.618815209	6.997220011	6.458276023	11.34775321	9.701023213	6.0950607	8.018576034	9.438040816	7.163506423	11.69750115	13.17821124	10.20313594	8.161863627	10.05782565	7.853239664	11.99372766	10.76646016	12.80829898	5.817736466	8.336218574	10.70062482	11.58766141	7.238753939	9.900696234	6.303822091	11.20897011
"A_23_P101237"	10.63286125	10.86752236	11.04834051	10.86490365	10.47225628	10.87555855	10.73258351	11.0534109	11.06134518	10.66373	10.84002062	10.32653892	10.27191052	10.6732061	10.54030773	11.46058296	10.78419033	10.74483804	10.53013779	10.91353913	10.42729702	11.18305623	11.32760012	11.06354715	11.17583917	10.39349192	11.50965799	10.60787959	10.62660074	11.14426833	10.93487101	10.86799079	10.39252848	7.748738086	11.15888719	11.10145867	11.05626506	10.86676032	10.84730914	11.61611478	11.50027196	10.93447025
"A_23_P101240"	14.15251059	14.21419084	14.56091981	14.61512193	14.94963331	14.10454533	14.24365249	14.64502915	12.69463619	14.80506244	14.54789897	10.21698838	13.84012086	13.20709203	10.67216331	13.11535753	12.2888278	12.47606678	10.53877476	9.898335238	12.72129343	12.85625377	11.4544062	10.38478149	12.06088369	8.8508963	13.03481536	11.84319117	11.80547549	12.42499974	13.31506865	12.84646579	10.6488306	11.28011726	12.83262271	13.00616152	12.77754787	10.54376029	11.28689327	10.90398051	8.902562243	12.1662815
"A_23_P101246"	12.45661964	10.80643656	14.13419666	14.51976732	14.31971847	12.11521993	13.35257704	13.47599669	13.4982999	9.199195564	8.221430929	9.341524659	13.19948213	10.38939756	10.41485067	11.58181489	9.330615199	10.41669213	9.745637131	8.365655441	9.57343604	8.181596232	11.24145295	10.56410854	9.987138682	9.243532041	10.80729741	10.36215802	10.25956443	10.20185182	11.70421536	9.884003673	11.05786468	10.88868278	11.61636556	11.28996462	10.78304418	8.875836542	7.709923613	9.004134097	8.398496525	10.25435869
"A_23_P101253"	7.693832406	7.253902835	8.25921111	7.794893391	7.383182241	8.169007289	7.190351239	7.290631705	7.770825068	7.511062398	7.863533745	7.135926272	7.951959883	9.52302663	7.891554316	7.105884825	6.077917693	8.643890597	8.248923755	7.60070898	7.911607425	7.368820613	7.508249283	6.332326164	8.120976303	7.888088762	7.522181821	6.060525778	6.820947401	7.996407005	6.933192252	6.997546578	7.589145817	5.778465792	7.798342987	6.460619775	6.803284853	8.49272694	7.919240897	7.179480719	6.783790586	7.888968992
"A_23_P101258"	8.130279442	8.276374275	8.349577782	7.775577596	8.339518166	8.665297353	8.013931628	7.744921255	8.095029263	8.857802326	8.240092463	7.716803048	8.320075231	8.95173356	8.557762569	7.734538053	7.61765647	8.439976302	7.996204038	7.552404253	8.080316324	7.903518266	8.021375549	6.09668032	8.106687014	8.164486277	8.30622147	6.545704079	7.196791263	7.898275372	7.692443501	7.031905974	7.345821311	6.673585346	7.680136123	7.110729973	6.58230972	8.005122566	7.784129419	7.51316883	7.21759011	7.899478312
"A_23_P10127"	13.17025437	12.90295913	12.76448982	12.57073845	12.24257231	13.87485371	11.72092206	13.03669173	12.68714339	12.96002037	12.49649745	13.04006268	12.43275145	10.14471051	7.536950848	8.475008921	9.894919767	7.925943016	6.892450908	12.68592783	10.62289537	7.126581056	9.016364794	10.91787102	7.506971039	12.79459742	14.45713942	11.53286784	9.32715706	11.07288247	8.945875955	13.23143887	12.4827908	14.71401681	6.657916944	9.624686783	11.87196871	13.08133789	8.297177042	11.24062459	6.877988099	12.87137614
"A_23_P101272"	11.13142021	11.59750508	11.09582122	10.75403019	10.61613104	10.917323	10.52160183	10.98796727	10.89006204	10.75613609	10.88524381	11.36065645	10.11002847	9.88309547	10.89333885	10.62471403	10.57357673	10.76216782	10.30277869	10.90004478	10.70570099	10.7511658	10.42569463	10.59806384	10.08005164	10.87732274	10.70570099	10.6739106	11.24062459	11.38673115	11.31789287	10.75613609	9.489974474	4.259879303	10.5008543	11.36997328	10.55433553	8.894744308	10.39705372	11.07890147	10.22575102	10.68294402
"A_23_P101281"	11.65737334	12.13374957	11.31105108	11.47168574	11.1567957	11.59212602	11.4654978	11.97608811	11.89608322	11.93562029	12.41991128	11.27722604	11.02930374	11.41372583	10.91862558	10.49122872	11.0871549	11.34157937	11.50638182	11.58332119	10.855138	11.70133345	10.89669072	11.42019605	10.40823811	11.27876906	12.15450655	11.14426833	11.26515172	11.68999827	11.32975729	11.18847173	11.24600141	10.69959414	10.50595534	11.21596027	12.627862	11.03058468	10.80729741	11.31949456	10.34637748	11.4829715
"A_23_P101297"	7.830456118	9.694324588	11.07890147	11.23900069	10.578153	7.820331258	10.92566545	9.634871295	10.35184243	8.088930798	9.312307774	10.21215145	8.211223247	9.65758615	10.79296998	10.31528881	8.50016819	10.99664794	9.635414289	10.73876655	10.33065686	8.110836287	10.25597331	10.02037113	10.59236465	10.78582494	9.584520363	10.53259939	9.296048516	10.52926436	11.25061776	10.42151601	9.986368552	10.32370179	8.86876161	9.854067257	10.77853156	10.54055694	9.599858679	8.452552476	9.416320773	8.461461407
"A_23_P101303"	11.2886211	11.38390476	11.84089056	11.67643845	11.55782643	11.00969617	11.36296562	11.45173001	11.71170163	11.32421946	11.40916701	11.22592776	11.09483478	11.01966823	11.82291182	11.60888847	11.6335782	11.90642691	11.38203588	11.94203513	11.40699356	11.43149172	11.00797038	10.98671831	11.28342751	11.77159208	11.61105825	11.69869402	11.50965799	11.53592293	12.14594108	11.00092263	11.24690349	10.88674104	11.47315803	11.64148788	11.24035929	11.07728129	10.99664794	11.24993424	11.07086816	11.37373917
"A_23_P101308"	8.361359605	8.625398086	9.579230807	9.278558974	9.121004767	8.268472845	8.931251562	8.96549461	8.87954156	7.900186403	8.768208037	8.872331685	8.353706614	8.546726517	9.383900784	9.326463941	9.009143479	9.465533521	8.867543954	9.431395342	8.977548907	8.464452366	8.752921405	8.861983321	8.961716532	9.508089389	8.948983124	9.404338625	8.745543848	9.375141404	9.790056552	8.951107299	9.158426244	8.802249134	8.775348955	9.052657812	9.237315497	8.813517668	8.636534195	8.381278206	8.649287154	8.758287987
"A_23_P101319"	6.663913321	5.845640788	7.069661824	7.028627847	5.084092877	6.033047996	5.364275448	6.794865909	5.459803369	6.211452499	5.73676373	4.223041289	6.016851202	5.263363823	7.299192202	2.452717103	2.515669092	2.717689475	3.04757837	2.833877648	4.571435575	3.476055216	3.326507108	2.548625577	2.497599069	6.523214738	3.73430635	3.923688436	4.473946764	3.949003287	4.738124746	3.683127333	2.850488769	3.246707649	3.152523347	2.526832266	2.553301729	4.304225195	2.950426619	2.704319711	2.482142464	5.44517923
"A_23_P101321"	8.965882499	8.513922283	8.647340333	8.142841603	7.759138712	7.949250619	8.269711266	9.003077977	8.960131985	8.522973351	10.06319338	7.906052919	8.258195476	9.196571653	7.773224998	8.110408774	9.192168008	9.041647082	9.215354179	9.551600274	8.762320643	8.94759881	8.541216648	8.431908536	9.006997823	8.661334368	7.738582133	8.699119855	8.596148653	9.175300313	8.497544937	8.714459825	8.50016819	8.800588546	8.484042252	8.338876344	8.706935352	8.75103957	8.797886023	8.599031158	8.226450901	9.56607182
"A_23_P101332"	12.11456181	11.85544868	11.96196359	11.68372264	11.65488971	11.72395133	11.90777631	11.87763436	12.47937589	11.53397775	12.62348738	12.20623664	11.77187418	11.93459866	12.61063921	12.96002037	11.73022417	13.13641736	12.99397604	12.56946558	13.51656336	11.96919285	12.31666643	12.29089587	13.01391042	11.85167886	12.48952129	12.67101551	12.73148063	11.75641805	12.35889633	12.61658329	12.83699152	12.80210141	12.18939185	12.77079016	11.61581594	11.71707028	11.78720858	12.02238485	12.54303109	12.8700634
"A_23_P101342"	8.709450071	6.98753013	9.285701906	8.987398343	8.996651531	6.993964385	8.154735401	7.541018991	8.734253302	7.114097028	7.8072486	7.085678903	8.215479338	7.521437292	8.398684466	8.479244852	7.97523721	8.685496456	8.701648492	8.115367574	9.928812229	7.418073671	7.679220418	8.03825354	8.668034195	8.318590484	7.837931064	8.608444055	7.933825231	6.900757676	7.643884858	6.875279669	7.821548155	7.698021413	8.861373496	7.914140275	8.03124707	7.101717328	7.819539147	7.91546609	7.615754388	8.575990903
"A_23_P10135"	10.15443826	9.389664853	10.58887491	10.64462792	10.46419702	9.978130086	10.76314315	10.14445892	10.18218469	9.379807067	9.717611583	10.10848703	10.31655359	9.473775353	10.51857775	10.45304151	10.60195034	11.17847635	10.45250371	10.57561046	10.18396029	10.44193955	10.37334662	11.13907742	10.91969646	10.75536545	10.13328653	11.07728129	11.00991058	10.87490329	10.91044416	10.50418131	10.75744598	10.8516168	11.16844556	10.91614896	10.68629529	10.87949504	10.79869877	11.53565547	11.58453086	10.25114139
"A_23_P101351"	10.44856302	10.31458551	12.93285807	12.58084647	12.33477008	10.4060799	11.58271838	11.48670704	11.45936972	9.938217628	10.25161926	9.783991268	10.94395319	11.65894147	10.12133744	9.730587418	9.427339609	9.636487703	10.53183103	10.32653892	9.983968522	9.82997396	11.02626129	9.208547037	10.1211033	9.165542441	10.35226936	10.04142042	10.49493567	10.46977811	9.900475085	10.03055423	10.27878485	9.243117238	10.29945217	8.833271768	8.901735758	11.08786043	9.491890723	9.404497779	10.1752614	10.39895467
"A_23_P101374"	11.19699628	9.809291068	9.669543482	9.506631246	9.336334967	8.49376538	11.14455499	8.531877614	11.3743796	9.922056705	9.908852899	11.64192509	10.70373472	11.16073422	12.47335554	12.45890829	11.82191621	12.04841703	11.34594406	9.720891126	12.02488347	9.51887022	10.82328171	11.34905246	13.32865454	12.23226887	8.833693752	13.54911906	13.29386882	9.64179562	12.18773653	11.69449709	12.3771149	9.278558974	12.48237119	11.92025842	10.181804	9.465754129	9.995310425	9.036720842	10.04252235	12.51698996
"A_23_P101380"	11.90607938	9.228005533	13.25080687	12.72775998	12.56199114	11.26339892	12.35155491	10.93559828	11.79264577	9.313967497	8.91067272	10.00452402	12.70625707	12.46697925	10.8427146	9.906542062	11.49031906	9.958804718	10.22004845	10.58005214	8.944026803	8.306747379	10.83638757	8.822711641	11.43850089	10.15293933	9.413465828	10.20705246	9.836391018	10.29902525	10.04104141	10.2547991	10.07796329	10.94395319	11.42686384	10.77152613	11.37345896	11.61663219	10.22680953	10.66373	10.66559946	11.78330585
"A_23_P101392"	7.818676698	8.972420097	7.44124495	7.73500169	9.138193245	7.939226283	7.794893391	8.197495316	9.307691944	7.947051983	7.61765647	8.019298409	7.219533622	7.543777611	8.03776442	7.584699167	7.420013501	6.887011108	9.21129171	7.790247697	8.552495384	7.643443966	6.892914564	7.309187719	8.270109017	8.314296603	8.602584409	7.846940273	7.672139243	7.206568958	7.985295501	8.670927539	7.99447795	7.596154636	8.306747379	9.11020706	8.847658922	7.705437884	9.377330119	7.822534754	6.72863371	7.929796502
"A_23_P1014"	9.767121286	11.24573884	9.30694835	9.39261229	9.262851754	10.65857658	9.70217681	10.04478925	10.36617521	10.57267571	9.758900663	9.934563269	8.827956583	10.36848001	11.42602816	8.371431237	10.64661385	10.50215564	11.16269274	11.32309517	9.978289896	10.29902525	9.714345793	9.555091899	9.936491087	11.30863818	9.807622748	9.63182647	8.894969921	10.736344	10.9267161	9.748858514	9.821450219	9.457962517	11.10797497	9.070751029	10.50730234	9.934951461	10.03995193	11.68258357	11.3760491	9.751549547
"A_23_P101407"	15.46725405	13.43308414	12.06116001	14.17728063	12.59161596	14.22032235	13.11535753	14.25226776	13.44844195	14.32681685	15.71218454	14.17044802	14.48831944	13.45985567	12.32258469	11.75153654	12.18212002	11.24145295	10.19178422	10.59412492	13.86787823	11.9490809	12.20659294	12.83746035	10.02949576	11.79960731	11.86565267	14.09554076	13.92515613	13.37032609	11.20773354	14.26603273	13.05694784	13.11971265	10.77348886	13.54644788	10.73459056	11.98591205	12.67317689	13.5938064	11.27784472	14.01854567
"A_23_P101427"	7.817990998	8.072627262	8.684915904	8.144095325	8.489985624	8.047866179	8.664705786	8.164002488	8.260191952	8.336436198	7.7418767	8.206137961	8.121248157	7.589394497	8.455672249	8.913078928	8.543087804	7.928306415	8.703443143	8.981477964	8.270266031	7.680136123	8.087628685	8.480588188	8.777074628	7.966556006	7.892427052	8.694822872	8.670927539	8.075386451	7.856781535	8.810182878	8.553137459	9.519567509	7.852359313	8.852935937	8.443118156	8.437752371	7.722381813	9.030964733	8.56326448	8.181001758
"A_23_P101434"	3.384352713	6.625437369	2.528206687	4.27619764	4.892090896	4.623759254	4.643564654	5.255924471	3.51863163	6.858840698	7.690528611	5.659870716	2.669122872	5.15954326	4.718068576	6.337353986	6.578805071	2.772339814	3.099320885	4.756064123	5.076211686	4.298931773	5.304056197	5.376724681	4.303033108	3.517390101	3.014471761	4.711074781	6.797123495	5.326970964	2.83514702	4.032229829	5.655295208	5.451674059	4.670365648	5.303673254	4.430391803	4.599691009	4.731657754	5.551599278	6.716894148	5.728060841
"A_23_P101461"	14.05495242	13.71541973	13.63568462	13.72850046	13.37501648	13.40137773	13.40215257	13.44183484	13.68050981	13.56587845	14.38055667	13.72287526	13.30997897	13.86787823	13.05739694	13.04227587	13.38770657	13.63628799	13.0885296	13.56073015	14.84604075	13.76356244	13.0219162	12.85522298	13.33775666	13.23919927	13.25466293	13.44371114	13.96563377	13.35406188	13.10007782	13.4008832	13.75468142	13.63727874	12.92786529	13.29256704	12.95569298	13.0834901	13.1857973	13.22094321	13.49527656	13.90756271
"A_23_P101476"	8.753405699	8.533689345	9.593588772	9.42609585	9.295837192	8.587082595	8.685496456	9.004362615	8.645548953	8.165210838	7.467973795	7.675851934	8.507579288	7.983851185	8.47124473	8.407425084	8.100120544	7.640984707	8.417700551	8.493461007	6.503182161	8.787590383	7.814033301	7.366445695	7.941806531	6.546745045	7.544052579	6.81055522	7.984134449	8.160553378	7.330253395	7.195210829	7.805440783	7.721671084	8.259394329	7.897531379	7.570906716	7.559295051	6.862836009	7.501546899	7.349829931	7.706904084
"A_23_P101480"	7.872162141	8.053942224	7.957321838	8.017802251	8.240523876	7.957580598	8.410506064	7.910933343	7.4745443	8.237563493	7.816237533	8.11609639	8.039596216	7.938978533	8.364779329	8.446830768	9.14080296	9.710292942	9.482600104	8.177310726	8.473805741	7.900186403	8.436038249	8.574011796	8.976006034	7.779859588	8.238213475	8.268260231	8.309513194	7.879300837	8.272996567	7.381601242	8.194415846	9.332673855	8.793043863	8.030511721	8.645008826	7.508018334	7.25823688	7.603853921	8.551646136	7.940717675
"A_23_P101505"	14.79301481	15.10845721	15.69988627	15.35028634	15.60187787	15.30310131	15.37757155	15.63257889	15.27964391	14.43700986	12.60898207	13.4982999	14.33202431	14.80105337	13.46376497	13.67160848	12.44553796	12.5855644	14.54789897	12.97868068	11.90810468	8.452552476	14.43188638	14.59087807	13.87026177	12.344504	11.874902	13.73251825	12.37155263	13.28188796	13.55696283	12.92039461	15.29421816	11.84779962	15.39395405	15.2452487	13.20567682	10.46727553	7.562790399	8.715807854	12.34034034	13.38499851
"A_23_P101516"	7.946579448	7.727864344	7.780491185	7.581069953	8.267097267	7.990043471	8.324884795	7.532289156	7.962769967	8.301271886	8.13238833	7.941153318	8.564492736	8.197919458	8.024372238	8.611423895	8.329645823	8.986805759	8.314889182	8.237787751	8.409002098	8.311473193	7.794361312	8.198387692	7.900707962	8.077775723	8.228677144	7.75864277	8.073248062	7.692196513	8.399197418	7.633670187	8.057340339	7.832405725	8.177537314	8.621347675	8.724297403	7.861097762	7.59287378	7.727364282	8.306747379	8.481032776
"A_23_P101521"	6.281914493	3.85400799	5.744330834	4.490144271	5.42853845	4.725716695	5.604487704	3.106693718	4.373408157	5.190428611	3.490679192	3.337825813	5.370927541	5.012451937	5.132596139	5.283687297	5.664154287	5.425398666	5.326254743	5.26961069	5.105455979	6.782498779	4.290084525	4.679622924	4.977844056	4.704178181	5.098548067	4.031402126	3.46282548	3.751078303	4.486961644	4.388154207	4.827812636	5.334594848	9.763689796	4.372668213	5.986776724	4.141343762	5.272009299	5.140842288	5.504419581	4.109506989
"A_23_P101532"	17.66065464	17.51743764	17.46865149	17.375651	17.375651	17.51487489	17.42389058	17.59065702	17.33746975	17.49225162	17.49225162	17.20945789	17.38437307	17.71663885	17.03739854	17.32583573	17.23494095	17.55616916	17.30450292	16.97124469	17.27938774	17.70229677	16.98074539	17.60951481	17.14649813	17.39622465	17.89774062	17.2825231	17.56055606	16.90893023	17.86394921	17.39920407	17.30829841	17.27938774	17.30450292	17.34536135	17.51743764	16.78657048	16.94695274	16.90261535	16.61931321	17.666565
"A_23_P101551"	10.76557788	12.05879056	11.56761958	11.15273853	11.19497629	10.79544005	10.88276343	11.54331558	11.09103578	11.53479495	10.62496535	11.29789047	10.8704016	11.27520499	10.64305026	11.55707756	10.11812944	11.49447444	11.39886159	11.49540412	11.04758119	12.18815475	11.57160912	10.39252848	11.06798922	11.09931787	11.9630144	10.81751785	11.91717747	10.59185843	13.08246835	11.08537829	10.92056462	11.27928135	11.33844991	11.51748282	11.14726203	10.00452402	10.66707801	10.46639157	10.2857082	10.9636711
"A_23_P10156"	9.386855082	9.102957783	9.990631486	9.905523799	10.09073511	9.577825681	10.02838107	9.152424173	9.622676271	9.392822692	9.39261229	9.573608749	9.701972405	9.261258334	9.67180454	9.117337173	9.537908628	10.50061963	9.879891159	9.132861711	9.011492467	9.358657627	9.637365756	10.11938857	9.472039039	10.07002179	10.08288738	8.911672576	9.36780239	9.261258334	9.00118307	9.434735043	9.589343815	9.562558277	9.396835632	9.026208457	10.04695063	9.543404113	9.46997237	9.753670647	9.339832368	9.799194702
"A_23_P101564"	3.449351656	3.727247318	5.01930218	4.515918904	4.725716695	3.613256044	3.669094759	3.547004982	3.578318718	3.561728582	2.723946316	2.990522485	3.965608338	4.182089672	4.240359312	3.482196206	3.136049798	3.651598961	4.594333685	4.198400663	2.827120199	4.361707578	4.029971566	4.272032469	4.747803321	3.905514149	4.181507704	3.401746693	3.528105031	3.583160624	4.057875965	3.187524734	3.850089945	4.580314391	5.244918955	4.053309138	3.498044849	5.121419142	3.589254345	3.399225695	4.300796855	3.52725881
"A_23_P101573"	5.168398654	3.829628832	6.006936686	6.555961348	6.693645049	5.325870132	7.025830264	5.703401465	6.888756852	5.947962672	5.547992985	3.869539105	6.964975515	5.168890375	5.247599639	4.662746455	5.262960013	5.532368583	5.401739056	5.346126258	4.700155234	4.649276715	4.965938401	6.220960147	6.102490079	5.260241842	4.837177515	5.439862546	8.205945765	5.519098394	4.456038538	5.120112661	6.47400425	4.992057692	5.534395249	5.268919311	5.694585592	4.56317925	3.97321948	3.986787569	5.076813227	5.015747307
"A_23_P101615"	9.233646944	9.471842904	9.461771254	9.52609636	8.900411054	9.100361646	9.024864082	9.514733634	9.401541872	9.400985894	9.080329828	8.523812705	8.867543954	9.192789146	10.03385344	8.274333931	8.600239268	8.158192655	9.220158912	8.842062154	9.094057511	8.855676431	8.784835022	7.905398899	9.305655787	8.138428145	8.722000385	9.163114955	9.276196938	8.801120898	9.515798911	8.808077213	8.663222393	8.768208037	9.195763379	8.330471423	8.156814623	8.520934994	8.887295507	8.749319371	7.678474813	9.141561773
"A_23_P101623"	7.432481382	8.540363057	7.470084364	7.690109015	7.250352624	7.910158256	6.480372362	8.206823953	7.174615176	8.430019782	7.727864344	6.707735922	7.164022461	7.522972377	7.169217864	5.867849287	6.265926744	5.237169423	6.072649064	7.198896886	6.346950127	6.504059587	6.366601622	5.490468513	6.02764717	5.409297753	5.711903946	5.465640414	5.982754748	6.377976215	4.939252371	6.104364509	5.468918011	4.864501847	5.000436397	5.07272314	3.331163296	5.985069411	5.78521195	4.453634261	5.0732278	5.849609026
"A_23_P101642"	10.66484128	10.12297758	6.360231321	5.84261105	6.762912374	8.026090883	10.78492511	6.689213169	10.5996768	10.78329393	8.975818625	9.975088478	8.144558499	9.206117373	10.62812343	8.979749466	10.84145094	9.161300252	9.434536928	10.01948651	8.122969325	6.250506354	7.898275372	7.090045667	8.283487616	10.94471522	6.583770808	10.43553422	8.159060574	8.695281865	7.059599614	8.506247289	7.804444786	9.318936362	10.62785347	11.31021328	9.02401438	8.461742703	6.224983156	8.300951321	8.781212779	9.89690671
"A_23_P101655"	12.67169465	11.65307925	12.93127784	13.08673412	12.94223902	12.13287333	12.89628835	12.35204359	12.67516897	12.27336401	12.10573924	12.06905836	12.78687445	12.47889801	13.40567398	12.02872186	13.02988658	12.40259025	13.10007782	12.37311169	12.16152069	11.83074675	12.10597992	12.21902863	12.76503042	13.00911839	11.61746717	12.69147738	12.48952129	12.54411669	13.0020986	12.0784767	12.99931806	12.42257269	12.40215137	12.69413051	12.61612605	12.31085414	13.68265714	12.15078621	11.55633651	12.6827153
"A_23_P101699"	8.099900617	8.120722381	8.17994064	7.809887522	7.854458241	7.825768156	8.327436203	8.160723479	8.156138539	7.918220841	7.874407107	7.998081694	7.922198487	7.760015753	8.450960003	8.722603637	8.610454988	8.214265889	8.911483679	9.191158221	7.683924375	9.174068368	8.116614928	8.649702847	8.943851809	10.07368029	8.668034195	8.830043865	8.365195739	8.20045047	8.785188324	8.737544625	8.580714013	9.548170625	8.269291191	8.520084382	9.045968441	8.765801587	9.228197517	9.111018001	8.912486413	8.287265272
"A_23_P101707"	11.5663862	9.678398745	12.14445652	12.19914299	11.93056469	11.32733481	12.56362635	11.19396548	11.85946465	10.62861034	11.05156486	10.44267672	11.88654318	10.82595405	10.97367882	11.0605238	11.25036748	11.08237988	12.01790198	12.25859421	10.04818393	9.864472799	11.58881159	11.20694403	11.27492786	10.66259959	10.18051687	11.47138018	10.94037894	11.67541431	10.36886716	11.94113891	11.0426368	12.21718686	11.1229694	11.6030524	11.49200935	11.79605975	11.2102724	12.27009301	11.97751543	11.68974885
"A_23_P10172"	2.677228858	5.098182177	4.32293969	4.103236102	3.592393718	3.424213151	3.095536945	5.595069392	4.937302831	3.984633582	2.665454463	3.136049798	3.192257085	6.413619145	8.00851883	3.855089672	2.739499036	10.42286691	5.295824227	6.775117199	2.757906827	2.78955532	9.551823513	3.050529214	6.071468321	6.081276225	7.753522795	3.811201127	2.757906827	2.482142464	2.760854341	2.501322394	5.914390896	5.711903946	5.495682805	2.529410917	8.037297566	2.582069328	4.559841561	3.400075636	6.496615629	2.459904688
"A_23_P101737"	8.481225034	7.779022201	8.888182341	8.881137898	8.794850386	7.720063205	8.751489223	8.130409597	8.877751618	8.308386535	9.159119804	7.923776817	8.457863182	8.524091529	8.781397913	8.866715366	8.351437103	8.451190402	9.458150685	8.961716532	8.052842482	9.276003542	8.919902047	9.057262576	9.16929748	8.697824793	8.676039072	8.827956583	8.705823059	8.833914898	8.246534761	8.437147946	8.729059265	7.940912945	8.244669514	9.113026271	9.142218118	8.76599496	8.965335623	8.537757775	8.677299733	8.848091237
"A_23_P101742"	12.20501465	12.33780804	12.40839787	12.17858025	12.35115791	12.68714339	12.10858051	12.32380754	12.42161978	12.118478	12.11416128	11.77700602	12.42458468	11.75729571	12.28620977	11.43593013	11.31562222	11.66205799	12.505354	12.02637661	11.24090471	12.24747925	11.82512676	11.86098853	11.61611478	11.49391222	11.57351799	12.20827312	12.24149018	11.44808949	12.00191856	12.35079516	11.97441817	11.85113942	10.94522189	11.86401395	11.79987971	12.23738348	12.02974995	12.15450655	12.15331973	12.25859421
"A_23_P101759"	12.78687445	12.40881575	13.33326836	13.43448421	13.18971492	12.86860989	13.50503813	12.93764793	12.83746035	11.48476311	11.12612566	10.65550821	12.40259025	9.532064214	12.30419238	10.52041906	9.207401538	9.474719852	9.405270937	7.924243928	9.510499175	8.054164932	11.08837587	9.682583329	11.69869402	11.14921349	10.08826806	10.78257612	11.07602894	9.884361208	9.053486371	9.811024288	10.2673657	9.397912277	10.76216782	11.65005124	10.21159091	7.92263745	7.499276726	8.394309514	8.372762927	10.79449587
"A_23_P101761"	11.59188449	12.33053083	11.83802354	11.72779413	12.15739877	12.46061426	12.23543915	12.50319905	11.31335483	12.82986682	11.9996402	11.86804	12.04037098	11.8122159	12.09667176	12.18062105	12.00878838	11.98338173	12.06979892	11.44379745	11.32733481	11.73476955	11.58766141	12.44790415	11.85448689	11.70335734	11.80720744	10.50623134	10.88552991	10.74509875	11.30504865	11.70885111	11.93056469	12.22727661	11.65058559	11.68515766	11.55903436	12.32258469	11.44731733	11.58801725	11.91076411	11.6034218
"A_23_P101774"	5.588407744	6.674424976	6.981093386	5.312654912	6.471213627	6.793325558	6.59134552	6.725274168	6.64248471	6.982182979	5.387312008	5.893699287	6.714307844	6.849718675	6.337353986	6.833148701	6.296780927	6.208883977	6.570542677	6.75227873	6.076954211	6.876617639	6.980487803	6.939286842	6.514917946	6.106457008	5.992310604	5.125263164	6.684248971	5.988983195	5.742875275	6.798157179	6.454927441	7.192308823	6.315831107	6.422512091	6.401709273	6.191934826	5.926057243	6.435019399	6.306644361	5.84261105
"A_23_P101783"	5.541167913	6.247403581	6.886223316	5.964249972	6.760967116	6.833420998	6.74995869	5.668882271	6.323943056	6.659759826	6.179676887	6.654506815	6.79252012	6.33163519	6.466179219	6.427164725	6.337997755	6.055573871	6.172941025	5.910251205	6.100243722	6.916454707	6.376526378	7.034134837	6.468138965	6.400273441	6.306890217	5.638540891	6.627721023	6.306644361	6.026998961	6.969346855	6.718465514	7.093629877	5.93686233	6.545986296	6.384083158	6.762152103	6.507818524	6.587009411	6.985174466	6.582817414
"A_23_P101796"	6.56351515	6.445360837	6.881887699	6.912323391	7.114645166	7.15511006	6.975767478	6.806809799	6.470448223	7.153809549	7.074544642	6.87636632	7.318786238	6.892006335	6.938584192	7.297006602	8.023139699	6.795711201	6.904319913	7.975410907	6.971827309	6.892450908	6.979701608	6.854956902	7.274003012	6.555961348	6.964975515	6.621730128	7.077674638	7.233190985	6.937758932	7.279089185	6.510283024	6.977919549	7.593164529	7.898998188	7.574959726	7.357114374	7.724728933	8.513681246	7.326650124	7.026333567
"A_23_P101806"	5.009775447	6.345947609	5.83198039	5.86516023	5.684606911	7.732184258	5.931070694	5.915385614	6.021656744	6.202041243	5.957223328	5.305803409	5.722079704	6.138884256	8.28075702	5.563978883	5.668882271	6.480940443	8.995664821	7.449738875	5.483495122	8.388086919	5.693128098	7.532803633	5.641361803	9.836164893	5.587740697	6.214550972	5.457927156	5.347699977	5.895905195	5.581963921	5.620732953	7.590341003	8.416616076	5.925698675	7.666985474	6.293753762	5.96190431	5.805363434	5.783193681	6.353172789
"A_23_P101811"	8.813912938	9.135658063	9.514562106	9.322081586	8.504980376	8.153590127	8.082365964	8.888182341	9.250576439	8.203024658	9.072261326	7.260297408	7.850155781	8.86015127	8.509907853	7.834037187	7.912922298	7.635434555	5.903197953	7.959246	9.358030142	7.741688802	7.978334533	6.75227873	7.167866043	7.773678582	6.275366377	8.342295997	8.307106868	7.235809164	8.375780471	7.716402142	9.012305643	7.580292981	8.373672078	6.015095475	8.463502491	8.291720017	8.550284227	7.061662577	7.495545096	8.977085073
"A_23_P10182"	10.18330811	10.57918389	9.888131317	10.46440185	10.64280541	10.92611253	11.08671214	10.43458964	9.64309642	10.03677136	9.568611008	8.275630093	9.841803542	7.496978505	6.641132429	6.934494551	7.0430663	6.476857027	5.786216456	9.011079719	7.643202549	6.571406243	7.325344886	6.610431877	6.491219211	7.921569403	7.168435867	8.715611713	7.700329368	7.811841437	6.682437366	8.376670233	7.757713781	7.824900323	7.742323218	9.125424513	8.713834669	7.919240897	8.438899766	6.524419164	7.208778184	9.164752474
"A_23_P101829"	8.057126499	7.973954242	8.850260048	8.528160953	8.203269474	7.777924482	8.038039555	8.401738819	7.88601341	7.735891577	8.295805367	8.317311544	7.646031997	8.277199254	8.522765207	8.866298374	8.05678758	8.01663713	8.450960003	9.367177906	8.892389473	9.225011331	8.977799865	8.095547069	8.638603208	8.096081582	8.204525014	8.886049171	8.865823257	8.33975416	8.393156857	8.136766184	9.164347962	8.91389492	8.469712381	8.535854492	8.866970398	8.226265097	8.839692928	8.455313183	8.945066571	8.609743404
"A_23_P101871"	6.628297702	7.173778905	7.333794632	8.014948378	7.329776966	6.989810048	7.29530802	7.234921724	7.057546626	6.830489579	5.992906579	6.847259178	7.676090639	6.130532736	7.945897838	8.293939098	8.055043966	7.061118523	7.075256688	9.249127233	8.618167358	8.420125908	8.932717974	7.28426136	6.924735424	8.410073581	8.20283005	7.363345511	6.086180743	7.114645166	9.004525501	7.98361113	7.381319489	8.497544937	7.979463873	6.959929924	9.02285357	6.953395324	8.895918747	8.9834456	8.313811885	7.12376916
"A_23_P101893"	7.340191654	8.306014806	8.104499506	7.35329524	8.299859507	8.159255305	8.34048769	7.749469662	7.908086683	8.586159974	7.549483147	7.456762709	8.257156517	7.975859278	7.974434985	8.289076448	8.312141454	8.15320209	8.440980053	7.689376453	8.409443732	8.006028944	7.665592026	8.43105228	8.323619894	8.057340339	7.964475438	7.243127656	7.304165829	6.918553054	7.854955457	7.961312419	8.413022288	8.538195391	8.314503147	8.201241947	7.9704813	8.320262584	7.699620141	7.869927989	8.30886191	7.75191169
"A_23_P101905"	6.890114792	3.886223014	5.450569581	5.720305854	4.915411124	4.507589139	5.628837568	4.738124746	4.996998059	4.642369683	6.146442325	5.205202267	4.920578952	6.13029643	7.083245891	10.12155594	4.967888156	4.744721983	9.108672654	9.082310196	5.244612792	4.985252067	7.25669798	6.401471972	8.276172136	5.316239776	5.637595483	7.180603309	4.728886894	4.935962811	6.596512393	5.533775207	7.232458099	5.637955207	7.800616935	7.288769085	7.755707574	5.315706946	4.191510489	5.927120155	7.578713282	4.497796121
"A_23_P101908"	5.825331281	5.77814489	5.890596216	6.12856457	7.030735184	6.611786999	6.730140951	6.433112314	6.224622918	6.821983673	6.358231694	5.648763366	6.768786581	7.105317187	7.318317926	9.422203485	7.093419629	6.588894499	8.558385441	8.64222943	7.210939927	6.64037329	7.233190985	6.931839307	7.834037187	6.553362116	6.430323631	7.17853204	6.185956906	5.729435433	7.029527357	6.746231396	7.288950492	7.241014082	7.978334533	7.395469981	7.621238342	6.871859984	6.201081245	7.22446016	7.879541322	6.160265993
"A_23_P10194"	10.08363577	12.24369839	6.919256611	9.121582109	8.79571049	12.84129353	9.182752285	11.89531078	10.40756166	9.970794558	9.938217628	11.807498	9.122313255	9.315044623	11.10640326	10.61854301	11.92314294	11.71929125	10.92150625	12.16214056	9.061890902	12.95712311	9.133494269	9.519567509	12.52669918	10.41579424	13.25537867	11.7215583	9.422871687	9.198582378	12.11743949	9.919928501	10.70143493	12.64146391	9.446907481	12.78188358	13.20401345	11.64465242	11.52476671	13.69078106	11.64094557	11.3373971
"A_23_P101943"	12.25632186	11.24746953	11.86334508	11.84552839	11.66728747	11.72934765	11.76077753	11.3590519	11.38366755	11.49821128	11.73187367	12.18024184	11.86750105	11.755131	11.97346595	11.75246055	11.0582412	10.88079916	11.46922197	11.0355051	12.03585644	12.46816906	12.13675015	11.9476333	12.00420054	11.64065871	11.09827759	11.95915092	12.44955329	11.56300823	11.76430422	11.80055471	12.43477628	12.33902204	12.72219163	10.89443001	11.75641805	10.92297438	11.27753491	10.81643005	11.53565547	12.02577687
"A_23_P101950"	15.68694459	15.27527735	15.1889014	15.1071956	15.33864125	15.01528236	15.23644212	15.07662188	15.36846931	14.90008461	14.4632811	15.54557934	15.18053035	15.09943257	15.73939599	14.78626143	14.86544563	14.97510124	15.89294611	15.00740554	15.10100583	16.1285964	15.14476934	15.26958095	15.83526645	15.10388491	16.26825498	15.75777073	14.96030769	15.09605755	15.5544689	15.30647426	15.17603984	15.02341457	15.27798731	15.02085833	15.35200981	14.61261213	15.45161692	14.46218216	14.88096558	15.47523896
"A_23_P101960"	13.73399164	13.02706256	12.94223902	13.06868636	12.95045947	13.58404588	12.74093488	13.63034107	14.07895405	13.49965608	14.63655738	13.63628799	13.74043572	14.38350792	12.44121817	12.97868068	12.87833961	12.19976135	12.23226887	13.02319399	12.5492597	12.43229497	13.10579633	12.90206804	12.20827312	13.27163336	13.15803421	12.61329094	12.58866416	13.04457699	12.65828706	13.38770657	12.43366228	12.4843017	11.38334294	12.4139019	12.94654963	12.51047654	13.41974744	12.8700634	12.963143	13.34276699
"A_23_P101972"	10.42612888	9.175519974	7.871521705	7.328794355	7.785890934	9.734207635	11.67223954	6.946787693	7.54822563	10.02264357	10.24373035	10.45068103	11.13907742	6.754536712	8.142086718	8.115618823	9.294731287	7.961800031	7.654094156	6.706393072	8.414638401	7.343377162	6.545704079	7.668391465	7.343816272	9.659829748	9.921273923	10.14682736	9.301922271	9.849353621	7.81302026	9.315609484	7.363889426	9.103907764	7.037180352	10.91787102	10.90237002	5.978000218	6.571406243	6.740530766	7.374154616	7.22584976
"A_23_P101992"	5.540092623	5.725268174	8.558644028	10.32130651	10.23747	7.749469662	7.036961145	10.62496535	8.129421465	9.245128772	10.8358971	10.70337445	10.63054175	7.613773029	6.293453235	10.09040007	6.693335259	7.769189105	6.843021849	8.631670023	7.38341496	13.09231371	10.82851696	9.035118627	6.633564907	6.500063604	11.55584472	8.317871759	7.907796313	8.353123081	6.190988392	8.548534531	9.193624557	9.314408474	9.690496754	9.690880722	9.647638779	9.294538792	10.34236603	7.493236047	8.2996442	10.58048057
"A_23_P102000"	13.78781765	11.93056469	12.47010126	10.44631194	12.203213	13.54644788	11.67268703	13.83311133	10.67271903	12.18414269	14.94566864	13.26575346	13.72850046	15.5908547	11.54024438	12.17440364	11.93759077	11.65985882	9.965604345	9.743471029	13.59825563	14.13088195	12.97142034	12.69713911	10.69196892	11.83834723	13.87652614	13.33391205	13.234139	13.46700145	12.30837114	13.33326836	11.78775023	11.93267461	10.51951033	12.37515907	10.4884717	12.60628427	14.34089423	10.917323	11.73319522	14.76818713
"A_23_P102017"	6.128258335	4.703515181	5.147695845	4.402244182	3.904713843	5.907721403	4.024546892	5.408587889	4.471424995	4.481212225	6.981447396	5.701404603	5.654857794	7.802650674	3.708020334	3.982444856	4.981674852	2.948041462	3.417203656	4.463115895	5.887367948	7.906978295	5.529438476	4.725716695	3.441490355	5.03135267	5.278898748	5.802746348	6.063233097	5.978288421	5.130391552	5.510582649	4.929711336	4.380718817	3.368770871	4.356388513	4.009215309	2.907481302	5.901077938	4.682302539	3.301695709	6.128258335
"A_23_P102037"	8.444228403	8.322213555	8.959227083	8.811829714	7.893114128	8.203024658	8.05101051	8.456341999	8.316408259	7.806790099	8.295558977	9.067605608	8.311230685	8.916433685	8.782860519	8.643890597	8.107734851	8.113604101	8.141173211	9.434926336	8.816970544	8.734253302	8.173795877	9.108281448	9.080329828	10.24282797	8.043085678	9.392041437	9.254362948	9.381274882	8.512618746	9.255445197	8.933718476	8.71031237	9.621318094	8.977085073	8.85752373	9.58214648	9.012774616	8.827123712	8.747426436	8.464452366
"A_23_P10206"	5.875475562	4.219042937	3.321700092	6.009042325	4.145570026	5.547121122	2.957066974	4.444138889	3.388253959	4.044099638	8.48017316	4.75443768	7.035855336	7.652012692	5.55084935	6.533081604	7.30789767	5.469787554	3.1019162	8.106490924	8.283925546	4.325600032	4.589868402	4.731657754	5.017134249	6.015095475	6.104621642	6.834402362	5.977733351	6.659759826	5.951293851	5.325870132	6.022660279	3.021552534	4.280180646	4.708242606	6.42553071	7.23268551	5.80671908	8.203269474	6.125342052	8.628725299
"A_23_P102060"	12.60361498	13.54012999	11.54263386	11.65531533	11.28605504	12.73799977	11.97085477	12.93631741	12.35559773	13.1133556	12.56656332	12.96809964	11.91717747	13.36979305	12.44834368	12.79215757	13.7105343	12.21902863	13.50217681	14.97771219	12.94055057	12.0995029	13.37858423	13.25653848	12.71324552	13.3028523	12.11593226	13.44577795	12.84065872	13.10936646	12.44160682	13.75055986	12.86918312	12.79837725	13.73654083	12.43664595	13.10871177	13.48751424	12.06328498	11.88654318	13.42765013	13.52225638
"A_23_P102071"	8.453912357	7.625977083	8.660855723	8.106490924	8.534598134	8.138674972	8.727443186	8.233676712	9.078149867	8.079401479	7.741688802	8.234441681	8.54781867	8.416616076	9.601038292	8.922441245	9.905523799	9.260537932	10.35251142	9.875073591	9.787221034	9.228864775	9.389280808	9.215575434	9.493794464	9.438639418	9.023579819	9.555524576	9.048661738	8.969400197	9.929830838	8.783983543	9.590681903	10.21272467	9.314772985	9.668368732	10.78050816	9.477437644	8.290341648	9.835321644	9.784808926	9.180534448
"A_23_P102109"	13.13104552	13.01503432	13.65125768	13.8687016	13.85945886	12.76241477	13.48275072	12.69796939	13.72674406	12.53276057	13.39962118	13.59004117	13.29630311	14.8383024	12.56861205	13.71627394	14.22032235	13.94693901	14.95776585	14.17630433	13.28693225	11.55269731	14.24558005	14.21518327	14.15416738	13.16613718	12.80570428	14.08324639	13.68729379	14.63213431	13.18152556	14.17257342	13.90820256	14.43436315	13.78154109	13.17882428	13.96563377	14.66429432	13.46959493	14.54015643	14.43900766	14.4830409
"A_23_P10211"	9.274646453	9.298159774	8.19104468	7.757932134	7.305573279	9.844565234	7.628249004	8.787772238	7.871521705	9.529125794	9.961625307	8.479721424	7.712698519	8.393432963	8.138428145	7.587808068	7.405823897	9.268904833	6.246224438	8.643890597	8.94189177	8.423023495	7.884440041	8.012678968	7.541682072	8.143875429	8.070828607	9.144901305	7.619036733	7.740457816	7.975635939	7.637925971	7.736566015	7.757477955	8.176015174	7.272114087	7.737967877	8.102508834	7.971307341	9.065502338	7.305829211	8.16782369
"A_23_P102113"	9.091683798	10.17815016	10.55489732	11.06354715	11.09356551	8.185972253	9.529001311	9.330615199	12.08425051	9.454107171	9.691696915	9.032609121	8.854952938	12.58776033	10.57705862	10.32370179	12.21984511	12.3493017	13.49046861	10.73126872	8.769331792	11.17610278	11.8200512	11.36606327	11.16355784	10.17619088	10.31020362	10.10181271	9.991898878	12.61377259	8.317871759	10.18130795	10.42545008	11.36938965	12.26009469	10.63505172	10.33715478	12.48109273	11.92495091	11.32944586	10.84839966	9.895100481
"A_23_P102117"	6.920042197	8.29368792	8.588659269	8.847658922	9.284335309	5.803738515	7.698021413	7.091467485	10.23362987	7.730593038	7.54822563	6.958636944	7.17177785	10.64685646	8.8558944	8.608028782	10.78817387	10.79021267	11.6711192	9.073052889	6.856207455	9.178042045	9.942739828	9.403477285	9.191813104	8.303440822	8.295374823	7.851302088	7.944991805	10.52422109	6.353172789	8.302628997	8.49291866	9.779125254	10.47524616	9.049236193	8.257802097	10.54875947	9.86934771	9.508501609	9.192985797	8.138042434
"A_23_P102122"	15.90285012	14.50853744	16.17077175	16.4224785	16.1529563	15.20951698	15.70450538	15.1405026	15.97865325	14.95223103	15.72858123	14.84488351	15.94239459	15.6829179	15.00277041	15.43561957	15.21805675	14.93486906	16.2313433	14.68254135	14.9165841	15.3431734	15.62545996	15.43209546	16.33343978	14.91908121	15.87121725	16.20647741	15.79359296	16.22452952	15.61326643	15.2050024	14.90858121	15.35361871	15.12634402	15.0001082	15.67172187	15.27964391	16.38077797	15.37630402	15.97083242	16.11959493
"A_23_P102160"	9.214301296	9.962035268	9.025545731	8.727055259	8.61955524	8.926246491	8.700241436	8.911672576	8.625398086	8.808836065	8.547177424	8.819302768	8.581198753	7.088855029	9.018719992	8.650883644	8.351635207	9.53633888	6.862836009	9.316261705	8.454152589	9.207401538	9.594868537	8.633916285	8.805391485	7.354079195	9.77370724	8.979278499	7.783444904	9.124862688	8.539693009	9.411522007	8.765430394	9.105175374	7.832405725	8.516160466	8.629186962	7.909671831	8.631291912	9.269561816	9.00118307	7.857475532
"A_23_P102172"	4.774455808	5.33274515	3.584957064	5.007986601	2.881612785	3.836938439	3.122814926	5.561227297	3.894535734	5.864853621	5.279284543	3.501738986	3.136049798	3.320413235	2.720886225	2.745890608	3.688066105	3.708020334	4.572040381	2.69163641	3.014471761	3.153636773	2.764352111	3.17933741	2.76999694	2.996617515	4.21378174	5.72242168	4.485765697	3.195519967	3.683127333	2.650800967	2.648416304	4.278365925	2.717689475	2.780562311	6.438685797	3.535729772	3.666779519	3.75844417	4.612596194	2.800758887
"A_23_P102183"	10.66306138	10.29415841	10.52393877	10.61049053	10.75290483	10.84002062	10.58203764	9.550044476	11.20281485	11.26717888	11.46378797	11.15944504	11.10274735	12.27047585	11.57160912	11.72418739	11.75475211	11.56268881	11.44866109	11.8991172	11.82105466	12.57694591	11.62100177	11.64037802	12.34198336	12.36490296	13.15673358	11.44652428	11.24550401	11.88092255	11.73187367	12.08322015	11.64404869	11.8279203	11.40035464	11.16844556	11.86644356	10.92715612	11.43094036	11.35029014	11.00554127	11.59585036
"A_23_P102192"	9.268904833	8.250639358	9.077009473	9.860718061	9.63182647	8.86937031	9.437770578	8.578227872	9.067153705	8.990391772	10.56994914	9.890918572	9.738844763	10.37334662	9.073052889	10.10723098	11.89035172	9.787935991	10.80775322	10.09056741	9.905733475	9.89591709	9.298159774	10.16474056	10.75062909	9.945077342	9.60908353	9.986724578	9.723987937	9.614126125	10.21568692	7.839213259	10.27385856	10.38272117	9.778912689	10.29816337	11.13444221	10.15443826	9.73323586	10.42327655	11.76510959	10.82719936
"A_23_P102202"	12.75550776	12.44553796	12.34887815	12.34072581	12.40127682	12.0111235	12.09043916	12.37515907	12.61843235	12.17828245	12.30028028	13.43991754	12.08932853	13.21168603	12.96763097	13.66464809	12.58410373	13.57462306	13.65174204	13.48275072	13.35479943	14.31199014	13.60996197	13.05574179	13.83048162	13.5885408	14.79166375	14.03709852	12.88403583	12.9541592	14.24468798	13.73399164	13.34849172	13.02650161	13.53145564	12.74540482	12.82249712	12.41854617	13.87485371	13.23792945	13.11031728	13.59076735
"A_23_P102235"	13.79110787	13.5945077	13.54959247	13.36769219	13.69588704	13.43783202	13.72287526	13.37032609	13.93670588	13.74957431	13.59076735	14.36171434	13.83851061	14.76699999	14.43188638	14.42340088	14.27183794	14.86683987	14.90695002	14.57571754	14.88620112	14.58659289	14.71275099	14.41523752	14.7983566	14.75880284	15.59686418	14.46451478	14.12160078	14.22805599	14.72297164	14.47234434	14.23172258	14.20947296	14.65172912	14.40802217	14.506221	13.8661952	13.94530383	14.10531672	14.47725405	14.6558558
"A_23_P102242"	10.23362987	9.369495946	11.32337474	11.38916457	11.47299014	10.2462171	10.81458909	10.34144735	10.58089679	9.785009017	9.685307609	10.3918613	10.84145094	10.44173715	10.52137833	11.26660639	10.48578961	9.664036629	10.61444066	10.48290632	10.82461772	9.833380505	10.74039358	10.62338729	10.80273923	10.49602548	9.852981337	10.5928036	10.61940945	10.71722005	10.73172123	10.66777749	10.47975396	10.40807163	10.60296744	10.23295528	10.52814666	10.71875808	10.06119393	10.09994902	10.47072455	10.46524071
"A_23_P102258"	13.59601668	14.03709852	14.00969616	13.46700145	13.93491826	13.66209268	13.75142107	13.94075137	13.73744013	13.8315553	13.80224529	14.01136776	13.77746333	14.30787531	13.73973394	14.16218985	13.89736988	14.30298301	13.82076129	13.65406868	13.60237971	13.63442072	14.04879231	14.08052163	14.67073856	14.28300536	14.40490751	13.30875871	13.94855722	13.54959247	14.52192067	14.05663541	13.75536176	13.92245267	13.66907402	13.90391476	14.58149656	13.91343448	13.79493638	13.26713078	13.66820142	14.15416738
"A_23_P102262"	12.66571578	12.33993224	12.68671852	12.75066866	12.4866495	12.28172647	12.51195757	12.09291023	12.18414269	12.08072001	12.00191856	12.40385955	12.36003846	12.7576538	12.30507741	12.82632519	12.50999779	12.63402258	12.89372441	12.73760681	12.5598031	12.56993998	13.23919927	12.44432309	13.3186894	12.5872834	13.26575346	12.7487993	12.53354216	12.72624578	12.9811928	12.60822003	12.70581265	12.92329145	12.37083787	12.49731117	12.88581381	12.0021565	12.62827836	12.25122285	12.54210091	12.38830618
"A_23_P10232"	10.72920276	8.38604595	5.939449154	6.3746734	6.742709757	9.414483918	6.527032113	10.03452755	7.370210297	7.534235884	10.63307616	7.766802266	7.71589856	10.30374427	8.859042535	5.772379508	4.748749198	5.201856139	8.945668537	5.345693349	8.078943975	8.864898803	7.716402142	7.009232868	6.612505821	7.215321202	6.527032113	7.862175094	9.579230807	8.876220359	7.98361113	8.448478807	7.7771702	6.540585475	5.781172811	6.519200643	4.650339162	6.327612098	6.759075926	5.303064881	6.470448223	10.46113463
"A_23_P102320"	10.42650714	10.68294402	10.99664794	10.94807008	10.71391893	10.7956147	10.71516112	10.46373005	10.80224916	10.55460306	10.48997905	10.70550598	11.12325131	11.21777046	11.07165893	10.83700847	10.47176135	10.71591549	11.49821128	11.53397775	11.38273287	11.69989895	11.05925465	11.5411683	11.02434658	10.84685095	10.62953562	11.5672645	10.74945945	10.77559147	11.17453251	11.05035327	11.3045822	11.03132144	11.29295548	11.1578989	10.86416104	10.12324758	10.71465732	10.24398817	10.41014163	11.08919459
"A_23_P102331"	7.948161597	8.346498743	6.822264122	7.652945424	6.50611083	6.224108045	7.495545096	10.0633484	6.596778399	7.58694568	7.017481829	6.534295179	7.331188694	2.718562107	2.459904688	5.9002662	2.664147372	2.781928068	3.402789397	3.017151267	3.889042902	2.66086246	3.049209718	3.588256636	2.515669092	2.583333492	2.419640376	2.65413529	2.679490531	3.984633582	5.735820934	6.611427338	2.652855804	3.002625385	2.548625577	6.239953631	2.941568267	3.624297954	4.849128723	5.76313727	2.573874622	3.784087026
"A_23_P102351"	6.129681123	7.382692073	6.277939195	5.761834175	6.315831107	6.714307844	6.183168577	7.248794944	6.563755425	7.229782389	6.852096516	7.452034562	6.128258335	6.774349273	6.537086722	6.867653772	7.508018334	6.88983595	7.120608135	6.540307174	6.668199005	7.053980198	5.935446217	6.8041415	7.00061474	7.075512497	7.450016214	7.666801989	6.314083957	6.405216927	7.352326767	6.323943056	6.934929292	6.118589188	6.688647594	5.804088384	7.019456361	6.639474202	6.623542323	6.55223651	7.155303235	6.083230823
"A_23_P102364"	10.48052062	10.98124301	13.10058053	12.01218017	13.1928828	10.89641641	10.40512735	10.77325464	10.76441872	10.31528881	9.439230926	11.62202906	11.70210309	8.702931581	9.896730942	10.4578415	10.30277869	9.355544059	10.03677136	11.62202906	11.74346098	7.090263228	9.837632322	10.01330097	10.51097213	10.30888408	10.97654419	12.59370112	10.83155489	10.86676032	10.89100004	12.13706908	11.58366575	8.465371974	11.52094642	7.791739657	11.41033961	11.04521403	7.894066695	9.850154625	14.0346167	11.55661023
"A_23_P102391"	12.44654321	12.75127797	11.19443864	11.35308098	11.27853885	11.2401174	11.35804172	12.82308105	11.71532131	12.11494299	12.00907472	13.50780531	12.56086044	10.60607223	10.63103915	10.24006849	8.95745561	10.46792543	8.594041844	9.590681903	11.36854988	11.07141646	11.04213192	10.29945217	10.58593073	13.4557661	10.58675846	12.21718686	11.56547952	11.81167639	10.27308562	11.97821557	11.22362891	10.52789978	10.20272595	12.04178221	9.527867736	11.12585383	12.60139167	8.785188324	10.85455656	12.52452695
"A_23_P102404"	14.47118333	13.95574545	14.3070173	14.26261902	14.11800866	14.01215788	14.3300142	14.13088195	14.26370799	14.23172258	14.27306863	14.51782159	14.14468657	14.80506244	14.28697729	14.52723702	15.13261127	14.81856262	14.83423107	14.75880284	14.25568732	15.08921347	14.85632805	14.53697978	15.33864125	14.66781004	15.12634402	14.97510124	14.42641555	14.72423897	14.98089563	14.89308344	14.4632811	15.18362304	15.22862928	14.96722397	15.02537006	14.13628964	15.00863702	14.48386645	14.54314569	14.69708603
"A_23_P102412"	9.989747891	10.49966246	9.557703715	9.318560036	9.363983967	10.3333826	9.414046078	10.28229361	9.762258784	10.52622636	9.851641933	10.44856302	9.793037496	10.10542425	10.18437748	10.90778547	9.864472799	9.809763716	10.38162247	10.63238333	10.17271692	10.33756442	9.316008943	9.650894912	10.02037113	10.11630392	9.529582387	10.02347015	10.10896088	9.992638506	9.853679706	10.16724133	9.875924132	9.991451725	10.32022245	10.4370213	9.799401008	9.133901302	9.866332274	9.615092651	9.619698607	9.82907997
"A_23_P102420"	15.31363632	14.91130745	15.25286404	15.3431734	15.25443564	15.02210066	15.14643825	15.08502141	15.14476934	15.22124009	15.17289706	15.48022293	15.27527735	15.88690541	15.52791061	15.70450538	15.86392431	15.91905507	16.1285964	16.07552266	15.30845987	17.10373855	15.8578441	15.90105878	16.5603943	16.01973074	17.16489846	16.30140616	15.52791061	15.97083242	15.79359296	15.90285012	15.6829179	15.95617119	15.86531186	15.98952851	16.24451207	15.51270764	16.1285964	15.74510133	15.59686418	16.05324771
"A_23_P102439"	8.501022811	8.244478745	8.631096897	8.615573257	8.968511966	8.928245456	9.111423622	8.35075772	8.337803672	9.103907764	8.660429413	8.380843586	9.135261817	9.297579506	9.012305643	8.942259535	9.162945115	8.728817188	9.054072649	8.29368792	8.468901067	9.074108895	9.036575588	9.411171547	8.716028682	8.774606443	8.685300245	8.888535048	7.878206904	7.682739608	8.206379609	8.933898806	8.617175502	9.008291208	8.692429721	8.633665305	8.683605626	9.248919	8.221948753	8.94328946	8.792715448	7.486477443
"A_23_P102454"	9.426706088	9.281184125	9.605225462	10.03360773	9.614347846	9.485473086	9.898335238	9.979156206	9.082487418	9.635414289	9.484113955	10.30539349	9.9256104	10.08155623	9.400376821	10.55158456	10.43213481	9.650498385	9.570719917	8.941262769	10.21718404	9.581067553	10.30513075	10.11323879	9.809521466	9.729404327	9.520740688	10.15224681	10.23681038	10.05315346	10.29151055	9.724573204	9.871124056	10.04624423	10.37401043	10.90213072	10.17974566	10.5522041	10.136385	10.61964103	10.74391462	9.674622504
"A_23_P102462"	6.556814651	5.45688397	6.113373057	6.138179427	6.040825545	6.391540058	5.650872296	5.985824447	5.277628987	6.270018836	6.314083957	5.458655155	6.139333528	7.451619769	6.127132695	6.375536837	6.521323764	6.036362862	5.970279866	7.323689618	5.304933562	6.169074241	6.417129468	6.271714367	6.640583785	6.553603835	6.464729616	5.439474751	7.886218902	6.889035555	6.657567475	6.470201299	6.318397267	6.403486419	5.900697486	6.408540305	6.693645049	7.22446016	7.334003438	6.778859366	6.622105573	7.096847413
"A_23_P102471"	10.03301716	9.97619059	10.44856302	10.23885724	10.08684097	9.611272195	9.655912984	9.732290963	9.548385831	9.627400832	8.997661592	10.53276841	9.540701546	10.49164178	10.96314345	10.39081796	9.619091021	10.37472341	10.34687928	10.49966246	10.53547362	12.03193363	11.41482831	10.76889173	10.98351677	10.2930442	11.8422618	10.78838302	10.31000256	11.22393502	11.38124914	10.37595575	10.02949576	9.867864505	10.61655523	10.11285561	9.587229028	8.845552886	10.89152244	9.946332473	10.37783213	10.30277869
"A_23_P102481"	5.621071667	5.061326645	5.669809633	4.14058638	4.965395674	5.344249116	4.980138018	6.088529315	5.198169355	5.467887236	6.769167314	5.407871065	6.188531652	9.543811221	5.959363151	5.893428031	5.467037904	6.777313477	5.267779701	5.519709168	6.79510743	6.533347727	6.111698618	5.714533413	5.247886761	6.131118865	6.67099999	6.940553843	7.721469791	7.182982919	6.214247756	7.386248849	6.8623887	6.574283047	5.439127992	6.179676887	5.712357269	7.375861261	7.949636424	5.029388083	6.495713992	7.810974417
"A_23_P102494"	7.498297978	7.115429397	8.33027812	8.195173073	8.253966093	8.031772162	8.123924119	7.622629995	7.766264356	7.346737487	7.421466968	7.730593038	8.296946783	7.473215624	8.201241947	7.997122145	8.653593812	7.727596165	8.341185232	8.031491415	7.375469829	8.160322103	8.051778678	7.709708793	8.348922635	8.153392315	8.534131689	8.145572896	7.403028923	7.679850603	7.87719683	8.28135444	7.716803048	8.437752371	8.087870124	8.866298374	8.930129318	8.675407592	8.242678584	8.430019782	8.62453207	8.322940464
"A_23_P102508"	9.780805151	8.661334368	9.059645412	9.362103896	9.660490847	9.290015071	10.07241055	9.124602814	9.650068265	9.816521899	10.14588599	9.588924153	9.708625063	10.02474103	10.18833017	10.18741459	9.861734884	10.87613013	10.29048944	9.972854048	10.31243168	12.69713911	10.21174879	9.738379908	11.08786043	10.53040763	12.74489289	10.24504616	9.862461743	10.32556628	10.49272497	10.33384804	10.28253494	10.03577269	10.17233119	10.89174455	11.24779777	9.118751048	12.26803196	9.222843119	9.853868666	10.96730556
"A_23_P102517"	9.893435701	9.225417465	9.699777395	9.743471029	9.683523037	9.689039471	9.760402054	9.282322138	8.894744308	8.994649506	9.00349711	9.582785206	9.726201006	8.937653383	9.458707256	9.115479521	9.416132662	10.06808299	9.615504186	8.896694267	10.21508474	9.82028935	9.748656301	8.417510576	9.941019695	8.760508435	9.813090299	10.78469817	9.968101213	10.43360145	9.844395556	9.840308446	9.54749124	9.173156145	9.021325304	9.561338607	9.631023745	9.492576514	9.922544417	9.818417468	10.08684097	9.740820998
"A_23_P102523"	9.622480081	9.2891512	8.715004014	9.342646517	9.209791202	9.395325663	9.021537149	9.104340079	9.506098752	9.060327567	9.671026342	9.021537149	9.475693811	9.535096331	8.601301847	8.440364714	9.033426871	8.147513501	9.852462819	8.950268532	8.805611662	9.604374241	9.325101988	8.796460868	8.975216303	9.068181519	8.820774411	9.071051887	9.158735887	8.468353493	8.672357274	9.173840595	8.830043865	8.644788208	8.879320624	8.846805656	8.946328563	7.69847115	9.027812489	9.340670971	8.489985624	8.877570986
"A_23_P102542"	11.93332672	12.056052	11.93849326	10.39731048	11.52768205	11.6635224	11.65132703	11.89367322	11.7739687	11.93531955	11.37845579	11.80113463	11.68039922	11.86401395	11.43355383	11.41177657	11.50935674	11.388639	11.72019474	10.98774067	11.26443338	11.8374136	11.57323276	11.03718656	11.49232481	11.6757335	12.34284145	11.60749345	11.54909669	11.22777383	11.2535047	11.44279608	11.40821195	10.77674991	11.5217436	11.6009994	10.28587739	10.81088675	11.52618772	10.31981024	10.86940826	12.01963466
"A_23_P102551"	10.24524156	5.44963411	11.68407273	12.35204359	11.75320631	9.224016888	11.46283038	10.69772107	10.98641793	8.892389473	8.489802919	9.196746243	10.78419033	10.03870055	9.882002895	8.431908536	8.160322103	6.690908294	9.467477852	9.066722921	9.187903993	5.714967573	10.27902213	9.837816278	10.3137715	9.220526432	7.691019602	9.117820575	8.951293158	9.372558464	8.205247138	9.016136868	8.712395896	3.595338499	9.476149377	9.009534467	8.87465377	8.281780967	7.811200386	8.566467823	9.898547841	9.693188093
"A_23_P102571"	14.04259534	14.22310871	14.44004359	14.63655738	14.15068319	13.65680704	13.79581923	13.81994493	14.14837095	13.2757556	13.72346578	14.43628459	13.77013694	14.09464887	14.5110013	13.94941711	14.33370675	13.02081347	14.32893045	15.0138185	14.45997377	13.68412777	13.64004618	13.6334515	13.66539586	14.42254024	14.80634002	14.72047359	14.50328973	14.37672707	14.31971847	14.4445834	13.3855679	14.05663541	15.05519821	14.87960694	14.78259773	14.34709347	14.88834175	15.5781487	13.9830552	13.81937524
"A_23_P102575"	11.60979724	11.89944961	12.38787711	12.30419238	12.11743949	11.63414718	11.83920405	11.92495091	11.91291304	11.21086525	10.81197399	12.06622079	11.72364919	11.40548784	12.08215688	11.79069641	12.47047576	10.95741985	11.95084937	13.04355727	11.95045747	11.34102859	11.23077745	11.3387442	11.49574568	11.91748269	12.13914019	12.53195355	12.33402369	12.20171232	12.21422221	12.13603173	11.12770028	11.97789881	13.0293265	13.11684201	12.87833961	12.34198336	12.67101551	13.3028523	12.06156781	12.00842205
"A_23_P102582"	14.84488351	13.96959145	15.43747764	15.34668767	15.49969277	14.55115483	15.14981923	14.4891688	14.95532752	13.97382074	13.82584642	14.74137729	15.43377804	15.10388491	15.4284187	14.82929756	14.56855926	14.73054844	14.91771845	14.37332576	14.9379609	14.1161489	13.49246873	15.00598668	15.31037888	15.54335285	14.32511849	14.79053831	15.13600008	15.06053793	14.74540323	14.26370799	14.96722397	14.17908447	15.77615118	15.66784406	15.5822711	14.05746763	14.39741914	14.32511849	14.6927259	15.5781487
"A_23_P102607"	8.13938735	8.061331366	7.634192606	7.626208782	7.32295989	7.633670187	7.611728359	7.98336362	7.708075263	7.990313454	7.806109482	8.027237467	7.512345711	8.632102867	7.735891577	8.47789161	7.747862574	7.375639498	8.118806517	7.642606013	7.839688168	8.463502491	7.522181821	8.060668207	7.759798831	8.339290127	8.403956076	8.940734533	8.367240993	7.45471095	8.556660358	8.241174719	7.427476283	7.855191186	8.390066219	8.994454285	8.40089221	8.576407714	8.449572778	8.608444055	7.462773962	8.296485062
"A_23_P102611"	8.844891008	13.04457699	9.522235997	10.99807923	9.353564177	11.19175559	10.7971861	9.23165828	12.06769334	11.64548453	10.36577176	10.8389709	10.99911415	8.640716794	5.779449031	7.126814234	5.783551994	7.633670187	5.059494551	4.818144295	11.72524315	6.466823343	9.430216442	10.43776274	6.520348883	7.208567644	5.415127324	6.471213627	7.589145817	8.767990858	7.835957769	9.691137453	10.03385344	8.669671113	8.106228523	7.070455749	7.115904874	8.231932951	9.883785388	11.20558045	3.689058416	8.544882474
"A_23_P102622"	6.928317043	9.077941118	7.662424902	7.674793632	8.577753648	7.090558461	7.436208521	8.747630656	9.604731064	9.392041437	7.88394529	6.356963897	6.54300991	6.904556891	6.926901587	7.215540084	8.947092245	8.433222256	8.237299725	8.938980212	6.587918234	8.738679819	6.647100423	6.79252012	6.90184631	7.918035169	7.424318328	6.506387269	7.237195871	7.337696687	7.067718737	7.909671831	7.341421505	8.203522788	6.900180162	7.105317187	9.031185485	9.109769236	7.83430283	9.947326973	7.37141326	7.443291213
"A_23_P102681"	5.492493757	5.529811812	5.337781137	5.668632861	4.523052658	4.393789575	4.159660945	5.28167038	5.212197245	5.32037421	4.494358309	4.181507704	4.728886894	5.373921198	3.688066105	6.448109714	8.664705786	5.392483253	6.238801149	7.157556379	5.644737535	7.324284878	5.000885058	5.097346051	5.170110959	6.202041243	7.182982919	5.089739466	5.597720875	5.941169665	4.767082045	5.903429628	4.852059011	5.437983577	6.141751348	5.66948675	7.078808639	7.936512919	7.765017556	9.759288288	5.873897273	6.69058954
"A_23_P102694"	4.986610389	3.846730518	5.368793755	5.264676152	6.129681123	5.766997684	6.599967015	5.387990404	5.260680544	5.823224138	4.353720798	4.788131924	5.854787833	6.367706214	6.023263661	6.900757676	6.020995211	5.284604203	6.528798678	5.600201843	5.29128622	5.123746559	6.872270005	5.857514362	6.50995747	5.735820934	4.882625016	4.372161965	5.038966898	5.200640009	4.955241442	6.289868122	6.773369437	6.48847	6.423670161	6.355441211	5.75841481	5.413587337	5.049592473	5.912474832	6.46762568	5.446732941
"A_23_P102706"	7.08051296	9.45280821	7.105884825	7.251251408	7.079987274	7.802650674	7.127061118	8.84096733	8.38021803	8.682490268	8.865823257	7.23832091	7.026843271	7.004828512	6.216931294	6.724785256	7.453460477	7.173001829	6.66941628	6.643856322	7.95146249	6.287270237	7.374828293	7.368252449	6.616516698	5.611150213	7.578506088	7.705213573	6.886479737	7.31202775	7.451619769	7.576436664	7.551966209	7.472753453	6.939555378	6.360552124	7.774214367	7.993858319	7.348430476	8.516160466	8.118806517	6.482858708
"A_23_P102731"	9.209634378	10.48737215	9.174635547	10.48317925	9.807810783	8.962311554	9.842926007	10.35883734	10.03519812	10.8628012	11.6711192	10.86701871	8.692429721	12.33668379	9.860242057	12.32769111	11.50438688	10.76603052	10.75691864	10.21614128	11.75180423	10.38142527	10.99554075	10.66193734	9.902382624	11.01475636	9.417491996	10.68138393	12.29420334	10.55179629	11.15944504	10.20254071	11.22030602	9.90271762	11.43302747	10.27647542	10.60435677	12.8180453	9.567569583	12.0767317	11.08493599	11.40137654
"A_23_P102743"	7.544687339	6.852336388	7.901510381	7.933442839	7.539619613	7.459068944	7.840308428	6.342159558	8.283925546	7.336875229	8.497325019	7.864660134	7.62775739	9.519343664	8.287477996	9.44625326	9.196948032	9.153636567	8.595790109	8.720153158	8.599773416	8.767518449	8.888182341	8.663222393	9.083891502	8.371203602	8.319472552	8.764763491	8.77482487	9.220526432	9.628736961	8.756930586	8.495036656	8.692849656	8.728285069	8.444417857	8.433222256	9.287073838	9.220900313	9.400572962	8.596148653	8.484239155
"A_23_P102759"	8.098569209	8.680505166	8.041022443	8.320664281	7.484948559	7.435672104	7.366042133	7.551708111	7.831815618	8.759125586	8.93587411	8.138674972	7.538182837	8.336218574	8.203522788	9.288989952	9.450736016	8.357207157	8.479244852	8.061121207	8.478545946	9.193364098	8.595961015	8.512157055	8.77555297	8.627989698	8.801573191	8.277600454	8.710733238	8.964250965	8.504744535	7.924006095	7.714396577	9.041443354	8.585003499	8.536458589	8.365655441	10.66857861	8.543304721	8.732864927	7.974434985	7.974434985
"A_23_P102769"	9.51887022	8.603820251	9.73976408	9.705712271	9.328104981	8.753889707	9.377330119	8.959349885	9.360352438	8.430178997	8.467634487	9.498014073	9.257925801	11.03666793	10.41183825	11.78570801	10.74391462	9.916466687	10.8673009	10.22181363	10.04624423	10.15544734	10.60957488	10.70851408	10.83284539	9.684936834	10.12092572	10.79544005	10.25574852	10.5113603	11.3743796	10.32854289	10.05805754	9.917689363	10.99532827	10.42348724	10.39324305	12.28413613	10.58437168	10.84701533	10.13328653	10.4851063
"A_23_P102770"	13.26971204	12.42777335	14.26699704	14.22599888	14.30619499	13.57948599	13.78384773	13.21916073	13.41637256	12.39460137	11.85384109	13.27638116	14.01616214	13.37690177	13.80407649	14.81180255	13.16542824	12.74041144	13.79274862	13.63442072	13.4675918	12.94771475	14.21148967	13.70168852	13.81596366	12.79511686	12.67008527	13.35839176	13.39443623	13.70961816	13.92084474	13.29500089	13.12935614	13.03375161	14.44668651	13.41706364	12.91364474	13.21417519	12.37515907	13.43597727	13.7661673	13.79969456
"A_23_P102816"	9.599324416	10.10611951	9.623545228	9.473259426	10.73933409	10.77445534	10.72488883	9.64309642	9.730587418	10.91841694	9.729051546	8.91625476	10.54742062	10.28253494	9.982143133	9.981742448	10.24943909	9.967411116	10.35430755	9.111749773	9.183783082	9.909349571	9.436030444	9.337421927	8.565151518	8.473344651	8.777074628	7.673904431	8.265346868	7.970709292	8.299859507	8.9297356	8.988076024	9.049236193	9.420733821	9.451981983	8.542888925	9.307293634	8.551417564	8.854952938	9.377330119	9.493016711
"A_23_P102832"	10.04227942	9.667986824	9.818048358	9.576890702	9.67205114	9.382548188	10.19929251	9.476833383	9.110853451	9.468864171	9.938420946	10.31134203	9.880925159	10.25247787	10.0963041	10.49880959	10.34960758	10.136385	9.966974438	9.746952008	10.28229361	10.10335488	10.10261416	10.06516475	10.21230832	9.968648874	9.598945357	10.1627069	10.66588665	9.850154625	10.25641799	9.353407071	9.894454677	10.01330097	11.12955274	10.9808045	11.46470943	10.35649621	10.61613104	11.5912881	9.849139235	10.41509011
"A_23_P102842"	11.19113217	11.43173386	11.47104615	11.25725137	11.09675357	10.93045118	11.19812073	11.56761958	11.28288189	11.18661737	10.98796727	11.11045332	10.77393694	11.62832683	11.38240946	11.32975729	11.24331986	11.48633443	11.61690806	11.83600422	11.44596178	11.31215993	11.29468066	11.62858048	11.4328214	11.55584472	10.99095902	11.60888847	11.66386331	11.29925759	11.6034218	11.67083122	11.28312016	11.85924775	12.50442507	11.98900384	12.25162328	11.755131	11.75610003	12.27467735	11.63067717	11.11364383
"A_23_P102864"	2.45007988	5.72911937	4.10023036	2.496164563	4.597579403	2.332926999	2.347065037	5.575344816	5.005382385	4.688673442	2.422117083	2.419640376	3.662925874	2.496164563	3.421012659	4.043345895	2.379334937	4.720203623	2.596371844	4.674006082	2.567272331	2.545110553	2.754667127	3.259996781	2.439081407	2.51876933	2.935612756	2.45007988	2.576352303	2.60865838	2.379334937	3.223590893	2.872773078	3.375099543	2.348891402	7.771314586	2.579111489	4.930338427	3.949806362	2.63288249	3.350905182	2.665454463
"A_23_P102876"	13.58585593	13.52225638	13.7487558	13.49113568	13.46894471	13.46637358	13.85156682	13.94258173	13.76548731	13.68969103	13.65832421	13.24745625	13.69307091	13.84087948	13.8315553	13.33971638	13.93293926	14.38974607	14.30619499	14.39177445	13.7171512	14.57571754	13.85730195	13.77197703	13.95574545	13.89922536	13.28188796	14.12416609	13.39834855	14.46089229	13.77994109	13.41240724	13.61071	14.72175814	14.18792406	14.01764969	13.72770191	13.46046341	13.97382074	13.96470424	13.85839631	13.89839224
"A_23_P102884"	6.146442325	5.531252213	6.149391065	6.395706266	6.645809731	6.172223198	6.72780735	5.432930452	6.027320269	6.774902011	6.664662994	5.685374197	6.628297702	6.430323631	6.744413759	6.597082291	7.438240675	6.096370777	7.694727534	6.582817414	7.024489868	6.827423596	6.413619145	7.147298419	6.686954164	7.051290993	6.381501875	6.686401331	6.428858466	6.921340393	6.046000454	6.563226664	6.072940815	6.699829305	7.167607667	7.214523899	6.777313477	7.240138603	6.908977797	6.880008418	6.916454707	6.369491395
"A_23_P102890"	13.80132839	13.38187989	13.2876487	13.2309496	13.15300255	13.16952316	13.61876001	13.3792263	13.60633064	13.76458017	13.61290001	13.40913403	13.59518495	14.14066741	14.40274223	12.98699403	14.93152279	14.31971847	14.7027542	14.56758361	13.29826425	13.84465237	14.24057099	13.81180253	13.65537816	14.43053637	13.21168603	14.41819175	13.56587845	14.21905752	13.58790119	14.10343487	13.47206994	15.1071956	13.68120277	13.76846413	13.7050246	14.26261902	14.23691745	14.64161669	14.41138167	13.8056267
"A_23_P1029"	9.021537149	8.489228334	7.52385053	7.916179103	8.111280034	8.305774373	8.312372844	7.510845174	8.441568521	8.380447116	9.164936639	8.344864353	8.818507446	10.12021968	9.906542062	11.70242589	11.52094642	11.2574969	8.618167358	11.16173903	10.85139294	9.378168149	8.97440275	11.05156486	10.1985712	9.706335862	10.96881581	10.03677136	10.58151443	11.64970961	9.741482055	9.96398914	10.40931344	10.04252235	11.20451441	10.66807245	11.50187282	11.95817731	12.02423748	12.78137415	10.78443963	9.67180454
"A_23_P10291"	5.813671703	5.299923804	6.444334879	6.512988501	6.896818375	5.573628394	6.126880892	5.114505811	6.48422727	6.331953155	5.901361144	6.094732969	6.715580134	6.986198344	6.839007314	6.742153374	7.32039777	6.661134491	6.972733915	7.021256629	5.953631113	11.85194926	6.517942755	6.701858458	6.700093938	7.255986573	9.444998075	5.571432459	5.591914729	6.965805121	5.865530121	6.15223359	6.065251074	6.715843584	6.641649497	6.61856328	6.34478757	7.587808068	11.41033961	6.910514328	6.204966796	6.912079442
"A_23_P102925"	10.15720326	9.823850325	10.17209997	10.18010664	10.06481037	10.04915228	10.44346853	9.869565859	10.89953812	10.09040007	10.71234072	9.492801753	10.45402575	10.61119992	10.6238053	10.408652	10.12297758	11.31335483	11.63099551	12.02423748	10.51951033	11.29789047	10.51008275	10.74695674	10.85985331	11.12344848	10.30106663	10.82190875	10.15224681	11.0419053	10.77826808	10.66172413	10.88377626	11.68039922	11.38016284	10.61186282	10.98977089	10.6365737	11.21112964	11.03309419	10.05989329	11.14506434
"A_23_P102937"	11.89367322	12.34407246	12.12712488	12.06678475	12.05637307	12.03472459	11.75058164	12.10684968	11.91901705	12.02060093	11.65058559	12.47889801	12.08501839	12.17615187	12.90945711	12.0629125	11.75444724	12.34034034	13.28245729	13.16542824	12.85947082	11.99891985	12.1497797	12.24776189	11.95703545	12.26498627	11.89531078	12.54511598	12.02359177	12.35973119	12.65063338	12.03193363	12.056052	12.73992899	11.9813435	12.02518134	12.48148488	11.88807678	12.24438909	12.49565614	11.94980865	12.46774324
"A_23_P102950"	9.361915195	15.51447861	7.573271289	7.981235195	7.572323089	9.197503243	10.68678331	8.204996351	11.66320502	10.13281011	9.237985463	16.20647741	6.982433356	6.299755517	5.208781471	8.176920482	9.09854098	7.875144	7.164379826	6.844837674	7.334191955	9.000447221	6.997749799	7.351821666	6.004192572	8.775183305	8.112466744	8.640479419	10.18201321	11.84616096	5.801041148	7.53465814	7.660681914	8.490845789	6.624655831	9.440231518	7.635204702	5.140015719	7.600449933	8.06644224	7.726874827	6.277939195
"A_23_P102965"	10.95690392	10.81112121	11.03625247	11.2372073	10.635618	10.48428547	10.72939813	10.68497936	10.86110648	10.40405681	11.00312866	11.20628578	10.62521068	10.88208522	12.08866493	10.94489467	10.71875808	10.05341059	11.54433062	11.07141646	11.25568115	11.12226213	11.19464821	11.78080954	11.94404035	11.64284547	10.29634704	12.24322269	10.68692083	11.72342444	10.81263379	10.6053247	11.16772925	10.85279223	11.6611745	10.83355393	11.36128414	11.2048494	11.40980656	11.51149214	11.34978139	10.70287684
"A_23_P102973"	9.521397503	9.563519236	10.04161961	9.579631052	9.811434082	9.87398399	10.03677136	9.669752332	9.956269465	9.51130839	9.878202611	10.10940657	9.59133365	10.07002179	10.57267571	9.471012145	10.52137833	9.237553934	10.87422709	10.28210357	9.493620085	10.43959701	9.480845998	9.94970516	10.4935013	10.31172622	9.381511662	10.69582426	10.00386008	10.13345665	9.913970555	10.0678788	10.02629184	10.86299826	11.18679006	10.78951533	10.99432048	10.06878923	10.34853069	12.61063921	11.2315233	10.46683606
"A_23_P102988"	6.389303101	6.915136103	6.612384657	6.410596503	5.887058364	6.477098454	6.26133028	7.051497451	6.522880133	6.278757121	6.041233142	6.79595407	6.274186977	7.291828435	7.096060838	6.373666998	6.957566688	6.081276225	7.129013174	7.460905767	6.813941052	6.996670368	6.458870573	6.887746414	6.987772918	7.305829211	5.415897437	7.545156538	6.645544843	6.746596843	6.545075763	7.148846574	6.866429227	5.432197215	7.980987216	7.277784571	7.484083521	6.492077336	6.609314592	6.605467071	7.560711759	6.186469126
"A_23_P102994"	11.52877072	11.56300823	11.79960731	11.83834723	11.55360117	11.29817013	11.47011253	11.56330521	12.01545302	11.28545448	11.89261096	11.56944127	11.4612874	11.79671997	11.51553551	11.67083122	11.40916701	10.87296598	12.14139262	11.38639785	11.47046083	11.50272537	11.20694403	11.8643589	11.84050067	11.92495091	11.16126347	12.09781913	11.85787021	11.42839572	11.3635843	11.98591205	11.6971878	11.6971878	12.4839915	11.48911596	11.87913742	11.42318035	12.22755832	11.74859604	11.84089056	12.02974995
"A_23_P103011"	8.549217144	11.66469222	8.781623577	9.286101915	9.051850963	9.005268103	9.181956811	8.522765207	9.698942581	8.902562243	9.042933805	12.12877517	9.063391361	8.471685323	9.404497779	8.991383699	8.976686101	8.539693009	8.814400258	9.207178394	8.930129318	10.30023971	8.320461824	9.756958843	8.554449988	10.08751667	9.89591709	10.22308079	9.009143479	9.25565768	9.888492622	8.710093342	9.573608749	9.157467475	10.68138393	8.653593812	9.029524961	9.154857596	9.391282554	9.561542659	8.783983543	9.036387549
"A_23_P103041"	6.065251074	6.914225325	7.235809164	6.453787567	6.394263634	6.44082895	6.719641121	6.651657584	5.917410592	5.832868593	5.116963618	6.11685087	7.046374712	6.098936124	7.364707764	6.928540373	6.986961471	5.733876428	7.881026874	7.991674156	7.349311199	5.537087316	6.685414975	7.379502543	7.415544733	6.838190308	5.997824436	7.860364808	6.075908737	6.802223548	6.035800898	7.239295226	7.141724898	7.959246	8.119239522	6.340797065	7.494845064	6.72780735	6.848532686	7.522717165	7.50122725	6.687806065
"A_23_P10305"	7.696872564	7.531239145	7.724484092	7.50654584	7.334440279	7.248170407	7.50122725	7.691244785	7.160591715	7.447794426	6.87636632	8.212084627	7.506096542	6.470945756	7.477161206	7.38082852	6.822766793	7.81691526	7.605617356	7.683924375	8.313455731	8.944026803	7.819539147	8.058039461	8.07985385	8.225997442	8.70208759	7.969701826	7.722785114	7.969434663	8.402900394	7.12804715	8.178785969	6.973720227	8.197147938	7.246330836	8.080316324	6.243225286	7.640697537	8.049578345	7.09554463	7.293101377
"A_23_P103062"	9.738844763	9.681721167	10.34080311	10.07224646	10.52485966	10.16248326	10.20780798	10.19728632	10.31220521	10.00156306	9.626606252	9.735308833	10.30046046	9.539458689	9.986368552	9.593225247	10.60129535	8.67452907	10.22225748	9.668785287	9.529350318	9.540957415	10.24352633	9.458912018	10.04604074	9.784619091	9.458707256	10.03471075	9.629404977	9.698759796	9.088227142	9.615092651	9.697529968	10.01366133	10.66039636	10.11323879	9.34658591	10.38478149	9.817408402	9.678398745	10.65064926	9.847017713
"A_23_P103070"	11.4475553	11.4522678	11.3518632	11.34905246	10.93299956	10.96780956	10.81197399	11.15397466	11.38554224	11.99530739	11.30190558	12.01367446	11.64310733	12.05022823	12.43777555	11.62754911	11.79639814	10.68943343	11.58881159	12.36446735	12.1525966	12.60402544	11.69958954	11.25451912	12.18212002	12.1862296	11.8643589	13.05057372	12.01608709	12.04426066	11.64192509	11.95115364	11.77098696	12.170758	12.056052	11.41177657	12.49731117	11.92529858	12.10182396	11.51893004	12.46061426	11.43398253
"A_23_P103084"	9.118502907	9.070298759	10.29838856	10.35553236	10.14386984	8.887717309	10.07796329	9.712061064	9.123974139	8.576407714	8.689031805	9.085405156	9.586058367	8.302628997	8.922441245	8.28568112	8.818690614	7.283563183	8.786738062	8.497544937	8.433222256	8.15638109	8.6088973	8.685496456	9.153453492	8.681852779	7.934508211	9.312948523	8.799170032	8.803506041	7.494845064	8.91625476	8.59012168	9.274420764	9.765145292	9.147513242	9.369897927	9.476304222	8.831642822	8.942662247	9.405674071	8.666065249
"A_23_P103099"	9.452223792	9.262075698	10.02451492	10.51118114	10.11058517	9.394737848	9.957953158	9.44232293	9.988153371	8.89433913	8.985604197	9.800016181	9.722488426	9.002601647	10.29394546	9.824847328	10.25334558	9.426706088	11.12060841	10.38897834	9.979944831	9.353407071	9.738191717	10.77200282	10.30106663	9.713589183	9.391703225	10.74415565	10.01991839	10.00933152	9.601038292	9.939478422	9.898335238	10.61488681	10.0715825	9.902948644	10.40076259	10.67898035	10.50730234	10.88079916	10.77177248	9.624380407
"A_23_P103104"	9.901483118	8.782434782	9.153453492	9.588104526	9.574036146	10.35342969	9.719558792	10.26163305	8.661988299	9.685307609	11.34515889	9.892419834	10.32628013	10.47656859	9.590911819	8.577753648	9.205085564	9.489547966	8.315777694	8.27276573	9.182564933	10.13663844	9.471842904	9.446671627	8.851829413	8.925796039	8.717273509	10.09294359	10.27536671	9.927532218	8.779546873	10.13965023	9.506281863	9.266268678	10.58358634	9.295837192	8.109322235	8.457263226	9.902572988	8.525293977	8.824866057	11.03695519
"A_23_P103110"	10.32695759	8.262838443	11.45092499	11.94646992	11.45883368	10.85886072	10.91111085	10.84592904	11.07846126	9.834006103	10.72265016	10.29103147	11.74550086	11.55101799	10.95815854	10.51951033	11.99331046	9.915634232	10.05720844	9.760591206	11.14205626	8.450735532	10.43234326	11.71956527	11.23485954	11.53872255	9.986724578	10.80775322	10.91710892	9.822005729	10.05255119	10.60585766	11.11915483	11.25778839	11.38498921	11.07435771	10.93858349	12.50767885	10.57785377	11.10946491	11.88056255	10.96463505
"A_23_P103120"	12.64983318	12.7115329	12.46774324	12.56284179	12.41725494	12.35115791	12.30863595	12.60402544	12.66151611	12.71889096	12.62308394	12.76075705	12.45536124	12.71638017	12.53396794	12.29044588	12.45072213	11.79233642	12.6450888	12.33559225	12.31015625	13.61624911	12.10573924	12.07042685	12.71198759	12.12986854	12.46614291	13.57138153	12.66693142	12.29733458	12.4749852	12.4866495	12.48071368	12.56742314	12.77662771	12.55588827	12.68168314	12.43520586	12.70000323	12.03654709	12.85994613	12.84022249
"A_23_P103131"	12.80262885	12.2036267	12.3493017	12.52252372	12.32769111	12.27509387	12.21718686	12.34967264	12.81438745	12.5623376	12.92896654	12.68460637	11.9087133	12.03429359	12.82877251	12.40127682	12.11916522	12.42982284	12.65187938	12.77021458	12.71289899	13.31317003	11.79298602	12.29915149	12.6410214	12.203213	12.61513573	13.31788408	12.66740008	11.5663862	11.87763436	12.52088477	12.51312138	12.7935747	12.53950855	12.40680156	12.32180591	11.28033455	11.81167639	11.98070557	12.96261583	12.9510629
"A_23_P103149"	13.77584446	13.92621666	13.6239464	13.77994109	13.63442072	13.23919927	13.79274862	13.74791269	13.90756271	13.70660487	13.64684409	14.17728063	13.37629846	13.46559176	14.52532804	13.1427985	13.29687656	12.48361088	13.58790119	13.84387441	14.43436315	14.33282522	13.21468509	13.81994493	14.03076824	13.60913224	13.30228595	14.97288624	14.45596412	13.24925248	13.29332404	13.69021503	13.48827794	13.4337995	14.28524226	13.62479742	14.10711404	13.11776491	13.73251825	13.04355727	14.43789474	13.37097847
"A_23_P103172"	10.61720113	10.79021267	10.90974681	10.59897798	10.6783017	10.81994103	10.76357285	10.90974681	10.73126872	10.77393694	10.62338729	10.72153083	10.79167809	10.92169532	11.28689327	11.37138432	11.44128519	11.13216877	10.74483804	10.50304826	11.48236916	10.22533342	10.84914498	11.37158181	11.87879091	11.56047683	12.17657581	10.01576481	11.23924934	11.2039746	10.56480077	10.22660407	10.65336602	11.16005118	11.13860937	11.60584306	11.21086525	11.58533085	10.46866044	10.54966178	9.797996439	10.78817387
"A_23_P103180"	11.12904524	11.22362891	10.92390082	11.31472291	11.3444024	11.29499197	11.19834355	11.37923578	11.36968464	11.43094036	11.9199905	10.62716613	11.11691389	11.21273665	11.453046	11.36213028	11.25229578	11.49114854	11.84407914	10.78304418	11.51376889	10.408652	10.99229517	11.72806732	11.69477243	11.60013277	12.32103448	10.51520091	11.05925465	11.60852253	10.46440185	10.22791837	10.94395319	11.40668655	10.8489175	11.5703259	11.15705435	11.65279677	10.57229046	10.8432362	10.10643397	10.93667217
"A_23_P103201"	11.62469125	11.65894147	11.68107492	11.84050067	11.41755914	11.50242991	11.31393078	12.00056972	11.42256075	11.55844876	11.31700381	11.05849176	11.26796383	11.33560016	11.62885863	11.01617982	11.21951007	10.9808045	11.29187196	11.13589829	10.68897898	10.2270374	11.35394365	11.4612874	11.77865067	11.70619637	11.03625247	11.00780012	11.522836	12.29134506	11.03625247	11.4612874	11.29415768	11.44704313	10.97958765	11.42221931	11.90921939	12.06116001	11.46899626	10.69748736	10.89075532	11.12715793
"A_23_P103226"	7.478851417	8.873104948	8.135509033	7.650086112	6.964082617	7.924243928	7.499527699	8.533884315	8.013415274	8.361688073	7.336875229	7.755707574	7.312566533	7.027638778	4.867446201	6.909972464	8.066691182	7.402382309	7.321876357	8.004937119	6.487519525	7.006844884	7.622629995	7.916665025	6.947082781	8.27598209	7.413189513	7.617835757	7.596804926	8.836425922	8.733037397	7.782283838	6.333736596	8.06934398	7.586152787	8.234441681	8.483823324	8.354211409	7.885604824	7.971307341	7.5987249	7.75864277
"A_23_P103232"	14.69816109	14.05746763	14.53697978	14.3512696	14.11711881	15.41677781	14.44379112	13.99088154	14.05830683	15.59858901	15.51587465	14.43789474	14.45274599	12.51571871	14.76699999	14.15925399	13.66820142	14.72047359	11.35245111	14.52411499	14.93318033	11.86047808	14.14982605	13.89646479	14.02106515	13.90024484	14.52835679	14.33103897	14.72789529	14.26603273	14.28697729	14.82434463	14.18711923	14.53150718	13.77013694	13.86449739	14.02019927	13.30228595	13.62744288	14.80506244	14.49794262	14.09195192
"A_23_P103248"	10.04104141	10.38404054	10.08488346	10.03602451	9.702364138	10.15174244	9.859535626	10.1985712	9.8062076	10.25139879	9.847913634	9.782239465	9.099153984	9.507684764	9.64309642	9.815489618	9.254577954	11.16030014	9.014588408	8.961866762	10.12389568	10.52230673	10.12481904	9.525626601	10.34406777	9.35493745	10.39567597	9.770649714	10.00242275	10.02143257	10.63036656	9.45280821	10.06726857	7.57590983	9.752455623	9.670736508	10.2937764	8.225997442	9.690695114	9.305232133	10.25675267	9.412500363
"A_23_P103256"	13.0303296	12.71419413	11.77258162	12.59413326	11.91606345	13.61987916	12.04948235	13.35182475	12.72129343	13.234139	12.69192438	12.51895787	13.08404622	10.95230969	10.67293592	9.648220162	9.997701797	10.08660736	9.201384285	10.36936446	11.73476955	9.337827776	9.904534435	11.42999909	8.372137228	11.53811322	9.211434956	11.53368558	11.22150635	10.53763205	9.342272857	12.37901612	11.04626046	10.1454623	8.428725406	12.10054738	8.786100917	11.43540169	11.64192509	10.99882478	10.09250737	11.42999909
"A_23_P103269"	6.01929739	6.239319412	6.704427259	6.133117565	5.434676128	4.801711677	5.417112428	6.424979112	6.455619375	5.385879966	5.683831075	5.249099942	5.087795782	6.082689825	5.75531492	5.797561721	4.958430602	6.05059947	6.530552902	6.791702895	6.294451247	5.732977131	5.717941138	5.923325469	6.729443858	6.277045598	6.432069947	5.744330834	6.276677924	6.842457284	7.11124187	6.069412204	5.302567752	6.234673551	5.296482647	6.15223359	6.23285829	5.969638203	5.688903958	5.38701948	5.189989894	6.01137376
"A_23_P103276"	7.736078365	7.044840175	7.880181394	7.524914061	7.727596165	8.060668207	7.959402436	7.488452893	7.992364338	7.661378632	7.776754359	7.956028734	8.307557717	8.485630495	8.756560747	8.394309514	8.449768875	8.313230375	8.272354785	8.316796897	8.379160655	8.195373892	7.92572042	7.972012993	8.458254268	8.384790799	8.029222308	7.449486459	7.944632647	8.723265431	7.782526729	9.13365524	7.988165749	8.44785967	8.229842508	8.441730341	8.262205516	8.610454988	7.792627735	8.129057225	7.687191174	8.368334387
"A_23_P103282"	14.92525236	15.99784114	14.70761126	14.74137729	14.50853744	15.41279076	14.74678273	15.50719664	14.71918291	15.15725401	14.58566995	15.1387099	14.33370675	13.85945886	14.63944366	14.16023809	13.84594493	13.40412046	14.0318416	13.5471753	14.07646079	13.58213039	13.12517571	14.18625742	14.32511849	14.82929756	13.67240276	14.20848356	14.62629394	15.00985531	13.7292719	15.08625746	13.93784068	14.30971676	13.78628211	14.61960476	13.97028543	14.648365	14.68017632	14.10893804	13.22969525	14.20662945
"A_23_P103310"	13.98849809	6.334260135	8.300238502	8.28985108	13.16542824	10.52700646	15.50348696	14.51411004	12.46138373	7.329593673	6.577520965	13.89922536	10.29353605	15.38112383	14.65372566	16.02183703	15.26958095	16.93463183	15.54335285	15.51447861	14.09395079	10.99378706	16.15882399	15.79834629	14.13983748	14.13796097	14.46089229	15.84829155	13.83851061	17.74072654	12.53396794	16.66110715	16.48747525	17.84446634	12.53531062	17.64947828	17.49225162	14.86161915	13.87026177	11.85684145	18.16409091	16.48747525
"A_23_P103315"	14.8383024	15.07492104	15.0510482	14.73211221	15.30845987	15.69253781	15.34165252	15.17467966	14.76191879	15.73165803	14.80227753	15.07662188	15.07492104	15.03245421	14.60596107	14.88371052	14.71495285	14.67073856	14.74928187	13.99088154	14.30869115	14.91130745	14.65066207	14.91251171	14.64161669	14.04494793	14.98627518	13.29386882	14.32781008	14.14982605	14.60011924	14.40802217	14.55310151	14.88620112	14.40066258	14.59464045	14.45069209	14.31309034	13.56073015	13.83571451	13.9216354	14.55973455
"A_23_P103328"	7.124520614	5.728386978	6.273852147	6.280771239	5.687935766	5.259867087	3.564118901	6.867902085	7.148390472	4.885777222	6.334260135	6.410327568	7.407180594	6.131838882	4.348961636	5.545703885	5.820898292	4.169116154	4.150450256	2.63288249	5.975845806	5.062994066	5.446732941	4.666583499	3.743421185	3.294792264	4.909041208	5.806063708	5.735820934	4.798460083	4.488881314	5.688286117	4.978364534	5.463990347	5.048661885	4.044099638	4.055634486	3.177164411	8.400442266	4.223603111	4.071170319	3.968624149
"A_23_P103334"	10.89953812	10.37107433	10.73992571	11.02851587	10.72920276	10.23106844	10.31606594	10.36955844	11.18109741	10.26658977	11.10145867	10.38027819	10.58862347	10.55158456	10.6273656	10.11699133	10.3536711	10.43750506	10.50856463	9.725340499	10.51928079	10.69998521	10.36536927	10.62399683	10.13385403	10.63307616	10.45117008	10.59522204	10.48164897	9.857015076	10.81308786	10.71143142	10.71973853	10.2047965	10.12255174	10.30374427	10.23387838	10.06459522	10.42196886	10.3529969	10.4559929	10.60173586
"A_23_P103361"	9.49936336	8.322723875	8.250443781	8.177130947	8.86015127	8.733633524	8.407938733	9.301704392	8.383919396	8.537757775	11.32733481	8.502332905	9.357578239	10.28452981	8.733253633	7.760479071	8.379809157	8.835154369	9.018995683	7.334191955	9.126462585	9.816521899	8.205247138	8.779280042	7.326650124	9.232323784	8.940905057	10.00262811	10.32537596	9.613935365	8.71756578	9.726429111	9.139674169	9.058904039	8.724297403	8.365400001	8.753644979	8.405161306	10.03870055	7.05674608	8.204752177	11.56330521
"A_23_P103371"	5.02538644	6.462444758	5.167128522	5.504419581	4.922140772	4.989128714	4.066830472	5.691686329	5.434676128	5.574998062	5.23394685	6.450414535	5.164620521	5.224264032	4.024546892	5.751574956	5.331402492	5.172334777	5.492954696	6.579208551	6.436861854	6.076286134	4.509656373	5.971222907	5.535557869	5.453855405	7.003035276	6.911326112	6.087458402	6.528503964	5.52137315	5.896777294	5.088777334	6.360231321	4.424405696	4.427368188	5.949563755	7.740457816	9.190327388	7.708075263	6.50995747	6.482534685
"A_23_P103398"	11.76921639	12.31787982	12.00495359	12.40092739	12.1420538	12.11556099	11.97346595	11.80580887	11.49606818	12.24854366	12.00248963	12.48908875	11.1967816	11.79853662	11.15705435	10.30144998	11.07435771	12.23616492	9.47842648	11.46716391	11.49606818	12.24369839	11.35602912	10.97243817	11.54735054	11.29324061	12.62518412	11.96919285	11.6474784	12.70776004	11.80518515	11.87264832	11.40115627	11.64169249	10.98641793	11.59188449	13.41845025	10.79784539	12.1585611	12.52452695	11.96857564	11.23301817
"A_23_P103405"	6.646472919	7.642606013	7.343139832	6.764003415	7.036068569	6.414158381	6.959929924	6.794335139	7.040499048	6.781695669	7.088580169	7.198525188	6.841922669	7.032618671	5.458655155	6.568977025	6.066678892	7.22584976	5.909478159	5.837081466	7.132192435	6.110009751	5.788878849	6.089551704	6.384083158	6.19982257	6.500545031	5.648763366	6.357966031	6.156765335	7.054255539	6.75563184	6.351359993	5.15954326	7.210939927	5.272702303	6.770280921	6.192251205	6.328452263	5.311491953	6.174423583	7.377213501
"A_23_P103414"	13.24559088	13.15932421	13.27104873	13.17821124	12.87137614	13.04798188	12.963143	12.98649759	13.28293201	12.96996191	12.93331884	13.00122672	13.27104873	12.70625707	13.33596369	12.41314769	13.11268086	12.98226282	13.02081347	13.38631961	13.48487681	12.87715661	13.0259313	13.85306739	13.18971492	13.72085398	12.98529442	12.80766642	12.9510629	13.76356244	12.86169212	13.16193475	12.72341217	13.4444142	12.41605488	13.10355486	12.86860989	13.31990338	13.03310212	12.9510629	13.17942676	12.93821021
"A_23_P103424"	2.900732729	4.883662935	4.374735845	5.276093358	3.44285453	3.773055042	2.671877338	4.238226441	3.695280316	3.916916693	2.83514702	3.017151267	2.795502803	3.508640371	3.449351656	3.634718874	2.781928068	3.256068868	3.818614706	4.202640467	4.078982861	3.206727778	3.848484302	3.391005824	3.583160624	3.45640061	3.572472117	2.710344499	2.86956743	3.044786139	3.115908513	3.065689875	4.005176128	4.333917997	3.338899329	3.521570121	2.953822389	4.685081111	3.55205331	3.724445851	4.036024525	3.078281985
"A_23_P103433"	10.59923307	12.77200989	10.22165845	10.50014701	10.10383929	10.6548896	10.06400916	10.6575545	10.73322614	10.58654966	10.11956373	13.2728269	9.837471457	8.691451524	8.880606162	8.926615037	9.939478422	9.257442978	9.422203485	9.497178159	10.32334787	9.352566724	9.746952008	10.34455984	9.985998954	10.76843152	10.14792932	9.689629485	10.41920217	10.93236615	10.73511233	9.056862625	10.46813023	9.706335862	9.942294938	10.24661334	9.40267563	9.397061015	9.849959893	10.99272126	8.567844253	10.04563654
"A_23_P103442"	12.0209813	12.38830618	12.34572702	12.31572671	12.14859579	12.04948235	11.77347515	12.28810748	12.14901247	12.06014175	11.91640086	12.11886067	11.85048725	12.19054365	11.92892696	12.34967264	12.03718989	12.02908317	12.28843522	12.40727124	11.96961797	12.16933639	11.98936796	12.30336901	12.23869484	12.4609951	12.01438096	11.32112493	12.02577687	12.65020553	11.86264631	12.19475201	13.42899064	12.29779836	11.77700602	12.26846755	12.78687445	11.97015011	11.88591501	11.92495091	12.06934956	12.8011563
"A_23_P103454"	14.85632805	14.97510124	14.79166375	14.88371052	14.23081931	14.23172258	14.07447498	14.40802217	14.30089846	14.36278774	14.71170468	14.15506131	14.4193608	13.95497345	14.07646079	13.97637886	13.89839224	14.31769029	13.69021503	14.14982605	14.30971676	14.03607164	14.32511849	14.12623934	13.85730195	14.05495242	14.62629394	14.29261229	14.49356296	14.73814085	14.4193608	14.25226776	14.12315347	14.15337664	13.6239464	13.76764563	14.60798401	14.00100388	14.43322087	14.16218985	14.02367723	14.17159832
"A_23_P103465"	7.229782389	6.489985985	8.14235298	8.202384392	8.260881202	7.826021941	8.299463471	7.903518266	7.272114087	7.561670371	6.79595407	6.760967116	8.303440822	6.681855911	6.673898173	7.218999024	6.789624826	6.280454612	6.962513659	6.702729557	6.278494615	7.66858848	8.014691352	7.65039906	7.589145817	6.621932898	7.48940878	6.745980998	6.611786999	6.690020661	6.452778637	7.315651242	7.10557395	8.160553378	8.559733587	8.177537314	6.978178616	7.726173545	7.416131425	6.738867115	7.852808729	6.886479737
"A_23_P103476"	9.287704616	8.75939663	9.643309903	9.160101367	9.192589321	9.658770048	9.432019939	8.989506222	10.01114722	9.335136261	9.54749124	9.004134097	9.63017475	10.02057133	9.806412354	9.512489214	9.800379021	9.957513665	9.704954329	10.55595027	8.693590999	9.786365635	9.668971531	9.888131317	10.37014615	10.54055694	10.0626532	9.088227142	9.859535626	9.99215229	9.713964277	9.798953711	9.380694691	10.07598569	9.840532392	10.30952949	10.44346853	10.24147806	9.718945365	9.887244184	9.838052547	9.84090992
"A_23_P103486"	12.056052	13.4444142	12.97231938	13.11839996	12.81841613	11.87158738	11.16844556	13.03097175	11.38603436	11.92560541	11.09849997	10.98376081	11.8745364	9.502131361	11.38183815	10.32750173	10.38847657	10.12711847	9.259472364	8.149226029	9.512305194	11.42686384	9.257925801	8.310556301	8.274515674	8.337981772	10.89358528	11.46175187	9.389011858	11.01555665	10.49602548	9.936255845	8.748530758	9.275327062	9.020074336	8.313811885	9.647234591	8.692235237	9.832483583	10.33480076	7.162410364	9.031185485
"A_23_P103496"	11.77461506	11.19289199	10.73782077	11.27210207	11.74487173	10.66193734	9.82610135	9.558525618	12.3093563	10.05397265	11.87327974	9.802315963	12.07138164	12.86791479	11.92495091	8.751243542	10.71030642	11.93394492	11.73917567	10.40657948	12.62393457	12.9834428	10.39493418	10.41990076	8.27276573	11.89261096	12.59818088	11.5217436	9.9256104	11.58976162	10.42612888	11.55684822	11.35080516	11.18305623	8.406670462	9.241541766	8.45657647	12.54173222	12.43988598	9.864472799	10.85393962	12.3485006
"A_23_P103503"	10.53451398	10.41846026	10.29816337	9.741014588	9.910212793	10.2294159	9.845898534	9.937376128	10.35577644	9.996528855	10.71565654	9.9256104	10.46175318	11.12667513	9.544166387	9.943973909	9.328284512	10.70903134	9.602118575	9.652158132	10.59806384	10.63366776	10.04502309	10.2996583	9.519095235	10.5900811	10.73685424	9.877339866	10.21049544	10.06618985	10.87059944	10.3072894	10.22099267	9.352092128	10.02143257	9.847458573	10.11157571	11.27339468	10.100395	9.876690781	9.626812765	10.63790005
"A_23_P103511"	10.39851115	10.30910756	9.72514109	8.195842792	9.572064616	9.338743157	9.790915421	9.594433112	10.20355648	9.729404327	9.397297022	8.681648361	9.118931434	11.44489644	9.915838958	10.08792761	8.504279524	11.37985777	7.140454615	11.55732823	10.25622949	9.374299218	12.85830608	9.36313223	11.79439803	10.41039311	9.28686886	11.73409921	10.07047205	8.170284646	11.41699959	10.18426056	10.37634374	12.0654682	10.2547991	10.02708587	11.34594406	10.25334558	9.713065677	11.29324061	10.22369	12.31619903
"A_23_P103522"	7.559506119	2.763095541	3.910437677	4.675167029	6.550586891	7.019753169	4.810349852	6.492077336	2.905236098	4.986610389	9.870463108	5.769018269	6.481193472	9.749464197	4.743913403	6.401709273	6.321054725	5.358949233	5.022010293	4.253636949	6.40115123	6.896310052	6.245228327	4.878013727	3.924462796	4.973057869	6.259879462	6.053357283	7.969434663	7.319419946	7.860575805	6.82551894	6.945025398	5.402957152	4.497796121	5.748444097	4.05161579	5.498965036	6.797123495	4.634914354	5.448327303	9.083891502
"A_23_P103532"	8.905925299	9.415569572	9.033426871	8.964087365	10.11406148	11.17361091	10.71234072	10.35758643	9.278852187	11.61042404	9.180810439	10.03995193	10.15582695	9.668626821	10.19019815	11.02330322	9.972595693	10.15985372	9.901674609	9.732507975	10.23253181	9.147718862	9.806412354	9.821825971	8.815835475	8.865578992	8.774606443	9.504114874	9.487338239	8.684474049	10.02474103	9.659829748	10.28271232	9.704764775	10.29525278	9.97535295	8.982121937	8.94189177	9.188766208	9.438040816	10.12547046	9.451322568
"A_23_P10356"	9.257686234	9.476304222	7.47857167	8.080556986	6.962235072	9.653564721	8.586522311	9.461104679	8.133484099	9.883785388	10.57440866	9.298159774	8.305500144	10.58837447	8.102271243	6.858840698	6.8411828	7.596570863	3.836938439	4.928554269	8.768907397	9.200366269	8.077775723	5.926668508	5.572778377	8.25080389	8.237299725	8.838009174	8.600239268	9.100116268	7.821321334	8.995264015	7.861483355	7.015439762	4.914452952	6.790486096	6.246224438	5.992906579	8.75103957	5.329854427	6.302810176	8.022116966
"A_23_P103561"	11.61362161	10.04502309	9.597915562	9.849353621	9.451981983	10.18673935	11.04915471	9.632629907	11.15652931	10.77504602	11.7427309	11.74011406	11.1019855	12.01545302	9.854962577	11.89531078	11.73509057	12.28015027	12.46350974	12.36324884	12.71797114	12.18370929	10.71875808	12.09743916	11.27574213	11.95363279	11.00165569	12.56993998	12.24898709	11.47559756	13.33653292	11.5587014	11.3949656	10.26497859	10.87364309	10.33019903	11.57788836	12.65360391	10.88868278	13.65892775	12.46215518	11.14053201
"A_23_P103571"	10.86701871	10.64786706	9.959583607	9.84226846	10.2462171	10.48097849	10.51633216	9.903745003	10.33087789	10.23854042	10.64159878	10.2624752	10.31000256	9.869774442	10.83209842	10.51678564	10.2080681	11.05517041	10.56933983	8.903848121	10.41166164	9.997293486	9.870960317	10.64913928	11.2700313	9.910001289	10.84571306	10.35840369	10.92691895	11.00856891	9.973047525	10.17296504	10.21546645	9.366957014	10.23789952	9.843177623	8.97440275	9.13986329	9.94798603	9.323272057	10.47447178	10.66945925
"A_23_P103588"	6.34478757	10.24238418	8.469073308	6.163703007	7.075093486	9.45562598	3.977958066	11.48476311	7.242537089	10.38995277	6.881363333	3.121447886	4.705221502	3.25752933	2.698843147	3.549967321	4.057201767	4.900782011	3.595338499	2.95535152	4.440936105	5.554064225	3.467382663	4.899018611	5.111757081	4.541162596	4.599691009	5.805024895	4.910991437	2.856740132	4.27766363	5.239562539	3.021552534	3.221118167	3.725567037	4.438190184	4.14058638	2.746729535	3.244360029	3.833323884	3.696138382	2.767330845
"A_23_P103601"	11.45638983	12.87879053	10.81751785	11.60246374	11.35277957	12.33438707	10.93469196	11.88019197	11.11391397	11.54413807	11.52588566	10.96277185	11.78080954	10.83657709	9.90823474	9.563295394	9.077196568	10.15420381	9.052878303	9.790915421	10.76720868	10.02037113	9.893662618	10.45422046	9.460233056	10.5911323	10.80752503	10.87296598	10.66683544	10.84105243	9.045507483	11.28605504	10.2725867	10.3910339	8.538893257	10.04186111	10.59236465	10.17882973	10.38162247	8.519579538	8.658932927	10.99378706
"A_23_P103617"	11.24840284	3.214596541	12.5454797	12.50644192	12.88783503	8.712039875	12.01187321	10.94522189	12.32689491	2.543721767	3.880529811	7.345375731	12.1981428	11.61636556	10.21425506	7.758149448	4.980904909	6.410327568	6.888491286	3.750163616	6.320704149	6.094732969	10.68586033	5.457615907	6.158490304	7.116435257	8.880953182	7.29884485	8.121885616	6.0868319	5.816773091	7.306231856	9.249937248	6.463793961	10.21230832	7.91038732	4.79314794	2.893638771	8.029029409	4.86153051	4.992435279	7.577451038
"A_23_P103628"	11.2161481	10.3646772	11.27412149	11.35029014	11.2811376	11.16698009	11.53009945	10.95690392	11.25614721	11.44404151	11.61968007	11.84987257	11.45417397	11.86565267	11.73854055	12.01187321	11.56502613	13.09763062	12.51895787	11.53649329	12.64352285	12.65144814	12.27467735	11.9996402	12.58467971	12.17764405	12.73799977	12.12609657	11.98201087	11.86603703	13.04457699	11.99706603	12.2888278	11.95258242	12.02745271	12.23110203	12.14756641	10.87707062	11.60749345	11.33249486	11.69538112	12.14594108
"A_23_P103631"	14.19013093	13.92084474	13.99624804	14.0998703	14.28870989	14.10711404	14.40703591	13.4897415	14.30494508	14.61622201	14.62745029	13.99624804	14.20662945	14.25687511	14.57371082	14.83687289	14.8513478	15.32013088	15.4496917	15.64957285	14.60201302	15.2713983	14.68254135	15.14981923	15.04968574	15.04473135	14.80105337	13.93136835	14.12507732	15.35710564	15.18537888	15.72858123	15.84829155	15.08921347	14.39662062	15.0906814	14.84102274	14.1297441	14.06949913	14.70499856	15.00598668	15.05803551
"A_23_P103661"	12.84736765	13.08188259	13.42507136	13.23603239	13.17762389	12.6910725	12.5454797	13.2017111	13.22909487	12.62827836	12.76609107	12.67271374	12.85625377	12.86380194	12.87447299	12.99244307	12.8498152	13.02536437	12.02126392	13.34276699	13.22421609	12.79267419	13.16439106	11.75729571	12.63747412	12.69368847	12.99630248	13.03848997	12.85994613	12.88210532	13.37439494	13.32326888	13.22226297	12.90645239	12.77754787	12.90645239	12.26531823	12.66643962	13.24925248	13.02036393	13.10805965	13.2956887
"A_23_P103672"	8.45229994	8.952801963	7.887207239	9.343013143	8.804317715	8.591181683	8.735875383	9.077350771	8.996651531	9.012977824	10.01693767	9.240391012	8.252853233	8.574859778	8.487017276	11.18275862	8.655960176	12.24621311	8.270529575	10.51449695	8.353347432	10.01922883	8.83950107	9.750073528	8.786738062	8.61955524	10.20124309	10.56904032	8.388961156	8.956282379	8.685873143	8.761902123	10.26312077	9.067153705	10.00890317	8.50859437	10.95566613	9.02401438	10.03912325	9.295685838	10.98895748	8.988860326
"A_23_P103690"	10.79869877	10.08851584	10.6242399	10.30468175	10.62583486	10.48709336	11.06493768	10.67365009	10.78050816	10.75873825	10.5008543	10.35758643	10.66306138	10.44346853	11.11605499	11.58243238	11.04596138	11.77258162	10.76411261	11.47104615	11.38811043	11.23376868	11.25614721	10.48408883	11.55242194	10.37969621	11.18869912	11.16994415	10.88643968	10.3536711	11.61581594	11.31996953	11.56268881	11.55327511	11.68433012	11.95600422	11.5118215	10.19549137	10.52551897	10.55549795	11.8643589	10.94882185
"A_23_P103698"	12.56362635	12.72398288	12.91937583	12.72438261	12.556307	12.63321157	12.54303109	12.68763665	12.46273252	12.4447704	12.16566273	12.30336901	12.54511598	12.17890897	12.85674128	12.55936155	12.93185365	12.24709164	11.48812792	12.90587752	12.79267419	12.22299702	12.537437	12.45940297	12.59682026	12.46935675	12.58634067	12.86570256	12.7342713	13.18738375	13.20892786	13.05408174	12.44313265	12.97231938	12.44986439	12.67460292	12.9532343	11.96662206	12.2873312	12.56031082	13.55236361	12.58911505
"A_23_P103720"	7.150857527	8.155716432	5.764174786	6.330713165	7.005061537	8.49272694	7.209001222	7.84944757	7.344403839	7.811200386	8.355775342	5.899308517	7.12876829	7.302537872	9.89690671	7.089811146	7.596396487	8.478545946	7.053774585	7.761665209	6.609557466	9.069689317	8.843183146	7.06222055	8.516823914	9.130901099	8.369276252	6.188531652	7.678999663	7.960615619	9.296245306	7.708808547	7.11124187	8.100963919	8.599553214	7.959246	7.808215801	6.64268211	7.449010365	8.227842634	7.095790792	8.362306206
"A_23_P10374"	11.86840309	11.52724239	11.4860677	11.56527325	11.34956551	11.36580188	11.36213028	11.52907926	11.57243266	11.14816585	11.66998337	11.56088201	11.27287051	11.26561632	11.18429825	11.46011183	10.74434405	11.24524084	11.3311906	12.37049814	11.84319117	11.19650029	11.38273287	11.28267118	11.50160862	11.44329904	11.21982167	11.68107492	11.50137354	11.70042055	11.40980656	11.40285499	11.65279677	11.59261869	11.1269729	11.48236916	11.87122096	11.40980656	11.53200293	11.92221501	11.54707745	11.29739812
"A_23_P103743"	5.578140418	5.442119588	6.131118865	5.538573711	5.174378837	4.548249588	6.23495573	5.529811812	5.024975963	4.535709703	5.134732703	5.115733522	5.68932189	5.170597753	5.578986874	6.229892702	6.229226297	6.085896702	6.859505255	5.463990347	5.308615991	5.934438828	5.557643686	6.831626342	6.762639997	6.171834891	6.257612131	5.873056449	5.392483253	5.894290567	6.334260135	5.40097241	5.0552193	5.701023643	5.918697553	6.366028105	6.222871848	5.814778417	5.513262754	4.967888156	7.005061537	6.718175052
"A_23_P103756"	9.382018631	9.900912557	8.706435525	8.46411184	8.490197024	8.70901578	8.4518535	9.327586699	9.420261793	9.270211954	9.24722164	7.970118673	8.198789084	8.524779557	7.848416909	8.791603055	7.550205945	8.709694598	8.756095044	8.546726517	8.119490727	8.112893649	7.48761222	9.610878177	7.922364257	8.234158084	8.671638289	8.723478041	8.291957222	7.941806531	7.828374986	7.857224126	7.65039906	8.03410963	6.015441237	7.175114356	7.277600556	7.772994736	7.616563722	7.76320386	8.478798152	9.373015319
"A_23_P103765"	11.09049357	10.3311133	12.11700314	12.40385955	11.45060578	10.31458551	8.265346868	10.51316868	10.56208027	8.687939382	9.508304516	8.21297787	11.86804	7.218490058	8.389191338	8.739333021	8.386906432	6.997749799	7.152480737	7.135926272	7.303229036	8.871308673	8.621763667	6.639474202	6.600525739	7.647841186	11.61844644	6.936713325	10.69998521	10.550915	5.455659774	9.441010901	7.435942258	3.567581136	6.8041415	8.1801469	9.137126116	8.419272454	10.629235	4.771560554	5.738515661	6.79923771
"A_23_P103775"	7.988657609	6.691721414	7.0973262	7.74509194	7.694454192	8.014181263	7.419496024	7.771941418	7.488094962	7.821548155	9.384334645	8.011240957	8.722603637	10.0529087	8.616795173	9.386997444	10.00713569	8.589057149	9.767973461	8.559283042	8.807446404	8.043534211	8.36632552	7.738371094	7.738781896	8.940578053	9.000099579	8.954550385	9.463562734	8.803277379	7.767071933	9.126823076	8.094108968	8.67949201	8.276172136	8.061121207	9.045507483	10.64999833	8.884907705	9.083114905	9.211910277	9.145743472
"A_23_P103787"	12.20247755	11.6822125	12.06979892	12.24149018	11.96052977	11.45667538	12.04809398	11.64256913	12.28453501	11.9817227	12.6208079	12.61797857	11.8363768	12.42674802	10.96931802	11.74409659	11.3387442	11.81009757	11.88273334	10.86823342	11.82548039	11.45805749	11.12226213	11.91860337	11.22777383	11.26911887	11.87122096	11.65058559	11.40194669	11.93787963	11.55782643	11.16126347	11.16248332	10.75661976	10.68411898	11.1532471	10.5900811	10.94341464	11.37513909	10.95619312	11.18503313	11.57562491
"A_23_P103795"	9.997293486	9.94905098	10.37355504	10.54332854	10.46957662	9.606839054	9.89810072	9.606339785	9.995083446	9.867315451	9.342272857	9.895100481	10.31436131	8.776368313	10.58089679	10.42460275	10.81112121	10.2624752	11.42602816	10.27647542	11.03309419	9.235334487	10.46705112	10.35450487	11.03980376	9.981530085	10.45472582	10.46461202	9.749220412	11.62378791	10.67925351	10.21592574	10.07473046	10.0940988	9.558277285	9.596565918	9.981335757	8.353561219	9.914980525	10.07706991	10.81618663	10.17901898
"A_23_P1038"	9.553890809	8.817871245	9.476459196	10.29525278	10.28339703	9.104340079	10.33318003	9.079558169	10.33756442	8.869572046	9.153228107	9.83969887	9.471445484	9.470360726	9.944433354	10.16172055	9.818637208	11.66175337	9.719819966	9.872401925	10.31742251	9.655125228	10.13234605	9.771932764	10.37928526	10.85566421	9.978130086	9.9371325	9.517394947	10.87534705	11.28366823	10.78032355	10.76286629	9.581939706	9.771102789	10.95154518	11.17537053	11.14247545	10.45650285	10.76357285	11.16073422	9.706487528
"A_23_P103803"	3.088809367	3.764401215	2.708946118	3.395241744	3.61991527	3.552960293	3.204282924	3.283876848	2.639824538	3.475107226	5.45451864	2.487093484	4.106247559	6.656628999	2.529410917	3.145607846	2.74498105	2.876773753	3.536854724	4.012816009	4.010448283	4.75757345	3.45640061	2.654852036	3.388253959	4.677974421	3.195519967	3.042198883	4.705791718	3.021552534	5.604182414	4.830226657	3.853318071	3.305477829	3.637072606	3.337825813	2.930332203	2.468360511	3.963572917	2.787825696	3.830481165	5.971494186
"A_23_P103824"	10.10497927	10.48290632	10.61424489	10.61634647	10.42912783	10.20104216	10.10627534	10.29195168	10.77921495	10.31916735	10.27647542	10.16069545	10.52599175	10.22791837	10.24213781	10.37296228	10.22416378	10.90499122	9.694939803	10.79449587	10.21876679	10.36536927	10.76603052	10.5349233	10.35553236	10.4862631	10.81138679	9.96966434	10.24524156	10.87232945	10.94366391	10.7994301	10.98053696	11.10226862	9.775190517	10.87467421	10.55729892	9.95773967	10.32352105	10.4053643	10.88138217	10.49779561
"A_23_P103837"	9.197324631	8.946731882	9.371553614	9.528059805	9.594868537	9.117820575	9.704764775	9.246771571	9.927737728	9.475523461	9.651332007	9.596404302	9.498978692	10.06684042	10.6363786	10.25356526	10.39979895	11.45173001	9.625989121	10.6423352	9.950147346	9.471842904	10.34960758	10.81366647	10.41695908	10.54351796	10.01883026	10.21741137	10.14013129	10.13126567	11.01128574	10.76286629	10.72662489	10.11188184	10.23161463	10.57506396	10.54595273	10.12021968	10.13620688	10.36376563	10.76106943	10.47225628
"A_23_P10385"	8.924871337	6.325916836	8.88893237	8.446830768	8.902948133	7.383818434	8.845797202	7.853239664	8.7937965	7.212508579	7.929250163	9.229039624	8.759597891	9.310366696	10.60489183	9.556836313	9.030308744	10.82808422	11.09460334	10.69238086	10.7462424	11.69538112	9.708282103	10.51382545	11.04023183	9.829778835	11.09602278	10.89472034	9.430459795	10.01295027	11.07030159	10.18031716	9.962035268	9.496714895	10.30624829	9.939698086	10.57614956	8.770061907	9.638148215	10.03452755	10.60066757	10.54332854
"A_23_P103864"	8.72389889	8.532584635	8.616597649	8.272354785	8.613348756	8.362749541	8.017802251	8.294601275	8.767307379	8.610454988	8.898898979	8.555955526	8.351635207	8.767518449	8.970054057	8.724665587	8.428934598	9.151078624	9.170956224	9.134856083	10.1898363	9.332431076	8.591181683	8.175222142	8.694633492	8.500582741	9.013358205	8.832862899	8.895722672	8.933718476	8.884196418	9.792222063	8.893867169	9.391895323	8.94759881	8.388582561	8.497971622	7.539831824	8.297422136	8.06934398	8.802249134	9.115873959
"A_23_P103877"	5.324310977	5.161870795	6.943949273	5.825942536	4.983139367	5.405199385	4.560444997	6.482858708	6.39128303	6.218024641	5.079734602	4.658810808	4.478848759	4.567752815	3.773055042	7.895744061	9.212136847	9.56655282	5.799433232	6.11933762	6.229226297	4.410005672	4.123011184	9.209963119	5.142473615	6.786853466	3.887119501	10.02976484	10.08445887	4.829292986	8.109754796	9.58214648	6.101855363	6.363018479	6.859505255	6.337997755	7.989172138	6.719356525	6.292586557	6.108860173	12.03884786	6.460004409
"A_23_P103885"	13.2757556	13.45269843	13.29500089	13.23287542	13.33208231	13.08521543	13.41174362	13.47788309	13.75468142	13.21294351	13.62744288	12.7711633	12.96368925	13.34215831	13.725015	12.94223902	13.89010091	13.65465285	14.05495242	13.90820256	12.91843701	13.27039172	13.20282223	13.76548731	13.72590747	14.16411719	13.75468142	13.16125281	13.60913224	14.21419084	13.60311414	13.70742017	13.54282088	14.41634745	13.82722121	14.23172258	14.27499523	13.7487558	13.5063643	13.97723608	13.91432604	13.63283602
"A_23_P103897"	6.077638604	5.588706554	6.16651122	6.434236294	6.784040595	6.743342236	6.69058954	5.603696925	4.335711883	6.624655831	6.089881023	6.001435806	6.509286788	6.363294245	6.643561746	6.676568902	6.266145885	6.101248433	6.11714996	5.660135578	6.53285746	6.629737657	6.350590373	7.047368144	6.872775406	6.209572792	6.451324923	5.818311194	5.876471448	5.364661992	6.091480317	6.093051975	5.97091579	6.385830658	6.939824054	6.116545255	6.300989523	6.210899139	5.978288421	5.487846122	6.808145404	6.338550916
"A_23_P103905"	12.53031232	13.56818371	12.83127533	12.57871765	12.51698996	12.60980134	12.48827256	13.03627075	12.63007318	12.43477628	12.02359177	12.86224512	12.25387649	11.76510959	12.18513448	11.44463516	11.96754335	12.43275145	10.98351677	11.04943873	12.08752833	12.63007318	12.24934178	11.69605544	11.75058164	11.43647556	11.55506458	11.6971878	12.00420054	12.32143665	12.16933639	12.39937877	12.42937847	12.72865085	11.72904143	12.13636331	12.10597992	11.59090964	12.16933639	11.36412207	12.69413051	11.97678716
"A_23_P10391"	10.94293301	9.347431192	9.585550423	9.557703715	9.340225887	10.55640658	10.77254415	9.379175161	9.967138544	11.00911495	12.13194609	10.0633484	11.63445793	11.97954355	9.792808013	12.19403572	12.40727124	11.11842048	12.15526562	13.34522759	11.51842294	10.97804384	11.1002853	11.66965648	11.96400388	9.486103328	11.42154308	10.97388732	10.71369771	12.49439933	10.100395	12.16813683	11.41537052	11.53997458	11.58533085	11.95670162	11.47218759	13.95319027	14.08610643	15.49132927	11.34202348	11.53540602
"A_23_P103919"	12.19914299	12.28172647	12.02315416	12.07138164	11.91466805	12.56157985	12.28953163	12.66832914	11.98405539	12.37901612	12.68632617	12.62919435	12.08256781	12.46614291	12.11039766	12.76398427	12.26531823	12.9735951	10.82306216	12.81694897	12.37686018	12.99505704	12.15619911	12.19288485	12.31488182	11.81343335	12.30507741	12.56861205	12.33053083	13.07656353	12.40954314	12.28141191	12.56362635	12.02423748	12.46173988	12.69229502	12.75506157	12.04037098	12.38347457	12.23263298	12.87558021	12.30301226
"A_23_P103923"	7.940717675	8.084299262	7.878816216	7.844573827	7.861097762	7.943937525	7.826301038	7.481340884	8.025913601	8.096081582	8.427925009	8.457263226	7.851302088	8.471497684	8.647148959	8.532392248	8.016875265	8.955471123	8.60443946	8.420125908	9.157255128	8.532800546	7.612395461	8.343811805	8.779280042	8.672503797	8.409621712	8.436270646	8.253049383	8.287477996	8.835378265	8.557289007	8.777074628	8.266915757	8.513247788	8.14235298	9.09635456	7.875565287	8.210098934	8.591181683	8.739333021	8.508827692
"A_23_P103932"	12.20098941	10.31289383	11.29654914	10.81433029	11.38554224	11.62128418	11.17610278	11.60723586	11.05035327	12.67842377	12.85625377	12.01079464	12.38670875	12.69796939	10.52749191	11.44704313	11.69228705	10.91692297	9.918869401	10.82595405	11.48343609	10.99178016	11.293745	11.0426368	9.96499705	10.91710892	10.78233812	11.5692075	12.48466828	11.97751543	10.19603454	12.15895709	11.53038225	11.0426368	10.52393877	11.3815423	10.67365009	11.38811043	12.29779836	11.29347052	11.30006451	13.49585894
"A_23_P103942"	11.03333887	10.78910615	10.99319665	10.78951533	11.21246248	10.81366647	11.38836567	10.93921861	11.50854975	11.21691993	11.23275118	10.23023165	11.10528367	10.64861537	11.42369638	10.56709317	11.63828441	11.01401382	11.50994658	11.72964658	10.45020752	11.1967816	10.90237002	11.38811043	11.31700381	11.51209961	11.16677976	10.51633216	10.8358971	11.34176759	11.12585383	11.09330118	10.83808913	11.90777631	10.55769721	11.63704717	11.58621712	10.92547565	10.94341464	11.02902541	11.56268881	11.40548784
"A_23_P103951"	11.48476311	11.60127151	12.06678475	11.54813409	10.37445044	11.97850439	11.30433737	11.11894401	11.51748282	13.1638213	13.11895873	12.29248161	12.44432309	12.70878651	11.54384704	11.9296057	12.10272989	10.97622775	11.64284547	11.30212127	13.3112232	11.51057581	11.46229332	12.61658329	12.28172647	12.63059103	10.49122872	12.48993962	12.47889801	11.29706608	10.22064237	12.49690281	12.86749799	12.42161978	12.96906805	11.46058296	11.30969878	12.33014639	11.52378086	11.74487173	12.49038498	11.60646209
"A_23_P103968"	10.70079571	11.06182075	11.66297738	11.41975754	11.55633651	11.15185826	11.38473343	11.21000007	10.80841694	10.45304151	10.19358786	10.35273768	10.92592691	10.57875393	11.40115627	11.04758119	10.46890437	10.72662489	11.46229332	10.77529602	9.963787396	10.81408561	10.96129022	10.59472009	11.24476275	11.22708125	10.60296744	10.37129199	11.01578924	11.40980656	10.95409857	10.99554075	10.33422585	10.81751785	11.60193158	11.65132703	11.17336233	10.87732274	11.00092263	10.65595793	10.87147606	10.68344709
"A_23_P103971"	8.092015112	10.12592151	8.24348778	7.579127131	7.827437865	6.732565635	8.714205456	7.206239892	8.426468719	9.947602663	8.303953349	7.31348497	6.994513536	2.838026015	6.245578302	4.430391803	4.501981276	2.671165511	5.31110193	2.478727346	5.982001468	6.35080975	4.099638153	4.624958635	4.792134942	7.677938439	6.033047996	7.474094755	6.457159364	6.913454719	5.051405585	8.137581639	5.830447938	6.233124958	2.397791492	6.139959633	5.788490945	2.900732729	6.489398276	3.325336287	3.129166059	6.516910316
"A_23_P103981"	12.73760681	13.50864638	13.2397963	12.84791948	12.97231938	13.50378992	13.67803067	11.93883052	12.767019	12.14512415	12.76663585	13.74331635	14.19111349	14.81856262	15.20788008	15.45356809	14.78021317	12.58866416	15.81780487	15.17145711	13.26575346	12.95949104	14.01919678	14.37549415	12.0767317	12.56656332	12.84065872	15.38698535	14.68369041	14.05403981	14.69152449	14.78778607	12.82030166	14.48733486	14.73814085	14.00484054	12.82153131	14.93486906	14.3512696	15.78532677	14.92915032	13.39767304
"A_23_P103996"	11.85762394	10.71369771	11.19396548	10.68390103	10.80820716	10.29750416	10.75492353	9.83969887	10.97100384	10.39445998	10.18959712	13.2757556	10.36092495	9.672423755	12.97325546	12.96702629	9.571081043	11.14478414	10.5113603	9.73976408	13.30351189	10.20424727	9.880925159	12.18327482	12.19248096	11.45468486	10.81794922	11.1220062	10.94063064	12.20501465	13.86449739	9.99215229	11.41730121	9.432642934	11.88343373	12.31015625	11.36213028	9.114082358	9.595074588	9.866707348	11.29131921	10.64577853
"A_23_P10401"	8.11587359	8.571024904	8.883986635	8.128613852	8.346031833	8.036437007	8.103096214	8.715245175	8.471497684	8.47670853	7.495356825	9.153636567	8.556458004	7.366042133	8.910034223	9.309202326	9.236215336	9.560076762	8.04048048	10.47176135	9.021182403	7.414605957	8.535225593	8.255047841	9.558790118	9.386059094	9.33102045	9.003913911	8.684079908	9.642453063	9.294284694	9.625096125	8.510450901	10.03117058	9.355544059	8.145816316	9.613692454	9.789703797	9.143354658	9.835912311	9.7766638	8.948078581
"A_23_P104022"	11.00573377	11.30758466	11.17917364	10.78604521	11.07653744	11.25015562	10.78206637	10.84936514	10.91969646	10.95230969	10.87774582	11.30130653	10.82378957	11.41150767	11.58453086	11.19997924	10.91787102	11.94870223	11.78570801	11.82512676	12.32493747	12.04871176	11.22127318	11.06823932	11.72019474	11.39108293	12.33258645	11.80897219	11.61524892	11.50272537	11.90674324	11.05676261	11.56121594	11.02311174	11.45028821	10.89570876	11.77377567	10.81308786	10.97291159	10.8845107	11.45988169	11.3596045
"A_23_P104025"	9.004854771	9.17136999	9.287704616	8.931444186	9.193874985	9.264904831	8.773955258	8.72306894	8.873575987	9.027397889	8.607193883	9.321148834	8.738849842	9.351675348	9.898547841	9.710292942	9.280241725	9.997701797	9.770649714	10.15019675	10.5522041	9.876132408	9.359080821	9.641317708	10.23681038	9.901892964	10.77370464	10.15315113	9.959583607	9.898757184	10.6224805	9.466481237	9.9371325	9.237315497	9.914980525	9.04249782	10.49651186	9.41097216	9.5111525	9.176126091	9.696761394	9.343013143
"A_23_P104046"	9.897532987	9.825427574	9.526979499	9.814349201	9.349431468	9.616335215	9.452223792	9.540472588	9.821677229	9.047419904	10.90708104	9.570719917	9.653564721	10.17271692	10.02607048	9.920866	9.788139404	11.24916511	10.14864772	9.724164285	10.54351796	10.61534137	10.08547557	10.48653884	10.40076259	10.68987538	9.616137595	10.28650985	8.921210974	10.74434405	10.93116773	9.919259494	10.46866044	10.47880335	9.704764775	10.56623465	10.3905782	9.876690781	9.985351718	9.7766638	10.40991223	10.57680057
"A_23_P104054"	11.62064365	12.63104237	11.92059904	12.39611759	11.13831631	12.36446735	10.7511658	12.12684126	11.16931021	11.99566948	11.89501862	11.93787963	11.22447038	11.39714649	11.59060209	11.30791706	11.72092206	12.00878838	11.48476311	11.45805749	11.77225897	12.26683071	11.48320774	11.86535205	11.48840615	11.55428106	12.04329436	11.84515072	11.91901705	12.18859389	11.50330972	11.92123245	11.6081872	11.43775362	11.27054837	11.8643589	11.98973232	12.25700625	12.22984881	12.08866493	11.85167886	11.98591205
"A_23_P104065"	11.32684995	10.57936033	11.27087163	10.70783226	11.48343609	10.99807923	11.63704717	10.42066137	10.70457455	10.7353938	10.06640515	10.79275209	11.17825183	10.48868861	12.03295153	10.96780956	11.54909669	10.95962693	12.24817331	11.43540169	10.46461202	10.27181072	11.40821195	11.23275118	12.08501839	11.49873938	11.27339468	10.75638326	10.85417018	12.20134566	10.39872016	11.17537053	10.70480425	11.77026882	11.20036727	11.38836567	12.46978578	11.14655115	11.25143727	11.33365758	11.31611211	11.41450813
"A_23_P104073"	10.15523172	7.55085787	10.32105166	11.21273665	10.72989432	9.844395556	11.11915483	8.478330119	12.088984	10.90280433	11.27387098	8.098796689	11.38441798	9.505893192	10.26523462	9.813090299	12.54173222	11.36968464	11.02135632	11.86957023	11.19569302	8.154735401	11.50878352	11.27287051	10.95786352	12.54353907	9.796238791	9.955637464	10.68897898	11.9234664	8.72389889	11.12247538	10.41846026	10.95540435	10.58414547	10.26953234	11.72060596	11.3927498	10.78206637	12.44313265	11.87196871	11.82161211
"A_23_P104086"	7.53465814	8.041352073	8.161217363	7.710851952	8.403691471	8.474805142	8.65383888	8.094808038	8.065154179	8.586348502	7.944127979	7.416719821	8.450165697	8.136994983	8.036437007	8.601719772	8.512398283	8.423939213	8.690299503	8.304169204	7.519574355	7.648998303	8.383919396	8.572748486	8.46866691	8.09031076	7.607534528	7.55906564	7.678219687	7.831162429	8.237787751	8.271917311	8.331193752	8.890180922	8.241570297	8.176172339	8.093078996	8.304592207	7.628815933	8.043986829	8.4880213	7.892253773
"A_23_P104098"	6.05367127	6.079726212	6.397123335	5.844180912	6.766660988	6.626271802	6.986699943	5.727034289	5.949563755	6.433760514	6.46840811	6.293453235	6.920042197	6.263828678	6.880008418	6.948421575	6.645544843	6.807373359	7.151914091	6.561763921	5.939168575	6.38800954	6.22754106	7.107490531	7.369394966	6.479379241	6.064946869	5.519709168	5.36645945	5.562419684	6.818345378	5.953925134	6.312910135	6.890114792	7.000419658	7.191533983	6.34725323	6.377377356	5.913444801	6.253136306	7.036499867	6.327377692
"A_23_P104109"	9.925769127	9.966015109	9.611272195	9.866924697	9.624567085	9.96966434	9.54688784	9.64570869	9.911436316	10.13582817	10.09743337	10.14031032	9.858048549	9.973522739	10.36641766	10.60886369	10.17508196	11.19340878	11.0249822	10.77130294	11.65228711	11.03161724	9.758640925	8.507780572	9.966015109	10.75873825	10.44501432	11.02734802	10.88079916	10.55665556	10.48578961	10.59923307	10.89722369	9.799652177	10.10515922	10.01313689	9.84090992	9.867679639	10.20961502	10.92851487	10.97130262	10.8317842
"A_23_P104116"	14.91347661	13.97637886	15.23482334	15.38698535	15.17145711	14.78127538	14.95368922	14.47372994	15.27527735	14.50236015	14.74026948	14.87030955	15.13704422	15.0683989	14.96030769	14.74540323	14.50409512	15.90105878	14.13704236	15.1957094	15.09760412	14.90578651	15.10100583	15.26091206	15.29252405	15.26537628	15.30310131	15.03591255	14.7515996	15.2163399	15.53449534	15.11632035	15.47523896	14.97771219	14.97911195	15.33004705	14.88620112	14.71633615	14.59087807	15.19082055	14.91771845	15.49132927
"A_23_P104138"	6.858840698	7.563241392	6.633896081	6.89037814	6.658424493	6.674183074	6.654506815	6.870473755	6.364899844	7.047368144	6.810199851	6.75114945	6.322385519	6.498470576	6.398059534	6.516910316	7.348828629	6.015095475	7.235166205	7.77811763	7.336413046	7.451355002	6.450705874	6.622679186	6.678152621	6.881363333	6.736858483	7.341887106	6.721691993	7.452321267	6.678152621	6.879707366	6.589942638	6.659201166	7.172263417	6.780622859	6.531055074	6.781695669	7.277403428	7.17016108	7.39754107	7.17177785
"A_23_P104146"	11.14553897	11.45667538	10.815558	10.88377626	10.55327577	10.65064926	10.42791042	10.95714803	11.15705435	11.26126652	11.21524695	10.64400259	10.65830188	10.04142042	10.59994674	9.628981086	9.995083446	10.71100029	11.03185728	10.04404003	10.81458909	10.53424789	10.5098672	11.02598398	10.36026596	10.67898035	10.74695674	9.908663926	10.32785632	11.0560491	10.71100029	10.31482885	10.18437748	10.29433567	9.453595977	10.18934783	10.32807863	9.602942229	10.33362903	9.935414154	9.894101828	10.97100384
"A_23_P104151"	10.86635379	10.2614505	11.0547125	10.91246672	11.02734802	10.52726121	11.10052743	10.69959414	10.71100029	9.950742886	9.881807199	10.4015704	10.60296744	10.91557297	11.41672199	11.89035172	10.56816037	11.51090149	11.54463381	10.77853156	10.89215526	10.4935013	11.40471632	11.42977701	11.74184078	11.34565842	11.08919459	10.3930194	11.12798946	11.78365333	12.17048582	11.81372787	10.94994579	11.50569513	10.76466899	11.400604	11.62378791	10.87178188	11.08695603	10.76441872	11.08214093	10.9794611
"A_23_P104188"	14.24057099	13.27104873	13.50780531	14.00825504	13.61987916	12.98594149	14.37435411	12.99879047	14.04772491	13.0020986	11.81473613	13.28821914	13.37802395	11.32786523	13.39834855	12.68118889	11.5214704	13.01614878	11.38498921	8.35628758	12.44160682	7.33268432	11.67054189	12.4749852	13.12322278	14.83085469	11.18429825	12.93185365	12.30663574	12.15664989	12.68313781	11.81046555	12.79908691	10.75947208	13.38253623	14.07646079	12.18024184	8.833693752	11.20192023	8.322940464	10.18499807	12.72624578
"A_23_P104193"	12.93965591	12.52633651	12.38906321	12.80262885	12.4843017	13.03962815	12.59222548	12.54262312	12.85465959	12.86749799	14.29261229	12.576497	13.06787936	13.05739694	13.01708698	13.0912282	14.06154674	13.18113074	12.68540011	13.98464145	13.11971265	13.26286377	12.85571809	13.33083225	13.05962617	12.89246436	14.33202431	12.77243934	13.13326383	14.44193802	13.11268086	13.33653292	12.65144814	13.46559176	13.27104873	13.15932421	13.68729379	14.06436426	13.95975148	14.93040293	13.51728061	13.48081548
"A_23_P104199"	10.54129451	9.858679536	10.17347322	10.7271357	10.20424727	10.83394769	10.25939768	10.11919098	10.16474056	10.64256042	11.5709221	10.27813763	10.89029312	10.53626472	10.60720562	10.99319665	12.0936019	11.01128574	10.20888541	11.58976162	10.91429444	10.98178606	10.60935218	11.34157937	10.9598582	10.59638139	11.779841	10.64999833	11.07384251	12.59107741	11.0004312	11.06182075	10.4603755	11.54758016	11.10170077	11.11334351	11.80956559	11.85472553	11.70076481	12.55496538	11.30914753	11.18956601
"A_23_P104201"	13.10463121	12.96860271	13.24991972	13.5149769	13.46298706	13.07037674	13.42172342	13.23854421	13.0259313	13.04059144	13.15438046	12.53659484	13.44502893	12.89995541	13.14696103	13.43102835	12.4460798	13.61365981	12.41462302	13.22548125	13.36837461	13.64217652	13.17882428	12.89523927	13.91976273	12.43819659	13.95187369	12.69229502	13.57873758	13.35839176	13.37742771	12.45940297	13.06932936	13.725015	13.40769687	13.4932584	13.65406868	12.90587752	12.84022249	12.87790182	13.27638116	13.28418544
"A_23_P104237"	4.035366416	4.190855156	3.031868298	4.505929876	3.603228989	4.19018861	4.67856466	4.51131708	3.70172225	4.240985062	4.288206806	4.393789575	3.137763784	4.663302417	4.957470408	5.081600927	6.101605332	5.383999647	5.560096601	5.711903946	3.630029677	5.395829745	4.854632601	3.944742971	5.647350632	4.661687474	5.07272314	4.192110179	4.6921091	4.699230613	5.531252213	3.741862742	4.562647353	4.21440243	5.666572333	5.182196483	6.588382075	4.719082426	3.050529214	6.711839989	6.120484576	3.939589177
"A_23_P104252"	10.97763948	9.335714239	10.20424727	10.11447364	10.38162247	10.04604074	10.28026037	9.61455902	10.95230969	9.267025019	9.586058367	10.10133041	11.42394314	10.53919106	9.790056552	7.471454693	8.575778962	9.659417457	7.931623078	8.921739022	7.752129841	9.078329628	8.157708298	8.872702331	10.05379649	8.096552228	10.07854041	8.746948569	9.798220976	10.08103796	8.957704215	9.743270216	10.0500054	8.216662117	13.11146518	10.00578757	9.464822323	7.184142725	11.07754046	8.941447315	8.921582825	10.753813
"A_23_P104282"	7.495072724	7.794893391	7.848967764	7.640444023	7.474920509	7.323467741	7.803923679	7.910158256	7.616355747	7.843647061	7.527455773	7.324006117	7.666120468	6.668199005	7.923126198	7.841036656	7.079987274	7.407910061	7.694454192	8.120976303	7.611516161	8.15131967	7.747862574	7.47857167	8.092250933	7.073640663	8.00851883	7.725751816	8.144095325	7.901346197	7.912098589	8.153392315	7.7757762	7.634192606	7.759395318	7.138445516	7.883263539	7.564710445	7.318517128	8.229842508	7.873086675	7.799690172
"A_23_P104295"	8.433678547	9.791124183	9.74738879	9.877540234	9.095630286	8.22368898	8.886677852	9.768391102	9.11697247	8.799170032	8.725750958	9.184674207	8.119924411	7.536950848	8.728817188	9.002075978	8.079195468	8.265813352	8.99930059	8.622426769	9.302242649	9.423296399	8.681852779	8.804506953	9.537746679	9.400152393	9.363586294	8.919490981	9.33281927	8.447251863	9.667555908	9.461771254	9.311192401	9.418593484	9.804043014	8.024372238	9.586765952	8.778116613	8.634686968	8.66780357	9.113887267	8.238014494
"A_23_P1043"	11.71904261	10.86324651	11.37923578	11.76403522	11.42000395	10.3536711	11.85734621	10.51179544	11.81343335	10.56740743	9.876544889	11.10807635	10.985426	10.49834166	11.59813798	11.44379745	11.37824229	12.16689785	11.21370712	10.79869877	11.56547952	10.81088675	10.93163537	10.58980124	11.54231962	12.4394084	10.25294473	11.59028007	11.44307006	11.81446028	11.11718546	11.21340195	11.80841505	10.21527696	11.18481065	11.42019605	11.85892085	11.05950458	10.84701533	10.32288572	12.13983634	11.02223253
"A_23_P104318"	15.26236646	15.4284187	14.66429432	13.25653848	14.76446225	14.86910664	15.26236646	15.35361871	12.28953163	14.8383024	14.92915032	15.96042953	14.16955378	14.52297338	13.98177965	14.48629249	15.14798072	14.90695002	12.67970117	13.34215831	13.6705696	11.21138042	15.94059695	14.21045299	13.89922536	15.82440629	14.82224908	16.17541179	12.67896367	15.82829267	15.46557858	14.88982078	12.45284387	15.15264297	15.31037888	14.94217395	14.62352832	15.17755641	16.26533821	16.17854328	14.58293508	15.19848107
"A_23_P104323"	11.19175559	11.68866304	11.58740766	11.67921556	11.43825704	11.11435581	11.58453086	11.66817187	11.1400604	10.69976836	11.09157267	11.57970575	11.05849176	11.44279608	11.43671755	11.06330577	11.48657698	11.14841281	7.139550055	11.6770562	10.82402097	12.02275974	11.54463381	11.58003723	11.16822642	11.08214093	11.2700313	11.20669769	11.68488738	10.8243743	11.91717747	10.36215802	10.8912216	11.58740766	10.14249724	11.14275074	11.82132081	10.86777157	11.17284228	10.81458909	8.216942109	11.33712664
"A_23_P104346"	10.79655533	9.567201236	9.478083274	9.561542659	9.58653469	9.960224248	9.747598519	9.896568567	9.770533096	10.38257065	12.01153926	9.668626821	10.30775972	11.52200945	9.400793935	9.484113955	9.611272195	10.3072894	9.482071103	9.714682376	9.460470896	10.90499122	9.467844993	9.021325304	9.277666409	9.20494421	10.32763465	9.880925159	10.07097468	9.890375126	9.368715948	9.953717161	9.515608262	9.810803483	9.236470029	9.123786697	9.561941511	9.728501272	9.994910538	10.06173258	9.227416736	10.99200227
"A_23_P104351"	13.23218819	12.70427081	13.20776259	13.84832488	13.72346578	12.82434978	13.11895873	12.63845778	12.76398427	12.44955329	12.65806177	12.80069982	12.91843701	12.67842377	13.17235969	13.1517654	12.74435306	12.46215518	13.20955712	12.84222044	13.6334515	12.2765888	13.0834901	12.96809964	13.45353409	13.27350884	12.79740938	12.88673327	13.4444142	12.4584603	12.96763097	13.30930932	13.52810266	13.56151013	13.53500296	12.20134566	13.4098024	12.15014091	11.8374136	13.20709203	12.8648121	13.17235969
"A_23_P104362"	13.96144704	14.38614754	13.75142107	13.94433785	14.02106515	13.98696554	13.80132839	14.24057099	14.13901147	14.41247917	13.3891201	12.95001014	13.76356244	12.49816272	13.78871138	13.49527656	13.26575346	13.26018011	14.04171131	13.53429336	13.33391205	13.51283172	13.25214896	13.02081347	13.14808509	13.83473456	13.55773752	13.41574779	13.53204356	12.93433574	13.98093188	13.44183484	13.38045393	13.9089215	13.76200651	13.29438303	13.74246674	12.43569434	12.52633651	13.27966858	13.35257704	13.47599669
"A_23_P104372"	12.42458468	11.67505733	12.28057646	12.14622277	12.576497	11.92817653	12.42339327	11.88916367	12.09248905	11.83161689	11.9573354	11.84585499	12.50804044	12.49690281	13.06363309	12.6648484	12.23543915	12.85782313	13.55236361	12.90751282	12.74041144	12.78784562	12.68030152	12.64223106	12.84065872	12.63356179	13.08404622	12.32422503	12.3806724	13.28886259	13.11735051	12.49897709	12.8536705	12.90158219	12.69229502	11.93979095	13.23037297	11.67611787	12.00339007	12.99672945	12.91479501	12.83974099
"A_23_P104387"	12.36039615	12.40789025	12.82396546	12.6208079	12.56689948	12.0742727	12.43520586	12.60855236	12.08322015	12.22102976	11.72342444	11.9576298	12.06734654	12.2934112	12.71933624	12.58311724	12.34650145	11.88807678	12.63443759	12.62034697	12.52986115	12.59856944	12.11239814	12.35230443	12.66151611	12.34606895	12.28100207	12.10120954	12.86380194	13.64217652	12.62308394	12.62959975	12.72438261	13.0237733	12.961509	12.20879632	13.03627075	11.7739687	11.40765521	12.09496898	12.76503042	12.24854366
"A_23_P104413"	15.92855011	16.78952843	15.72858123	15.76114568	15.68694459	15.93080357	15.63992018	16.27442133	16.30582249	16.52738258	16.1732325	15.98752752	15.68104596	15.94466268	15.80984898	15.67000194	15.31190059	15.56143981	15.77445043	15.93286858	15.23178185	15.78157259	15.46067967	16.18866993	16.05130018	16.14156422	16.02379288	15.58573207	15.84233048	15.81375545	15.61190977	15.83660845	16.11068299	15.72664297	15.5544689	15.62192134	15.77615118	16.14775028	15.83256499	15.62912453	15.55992613	15.69988627
"A_23_P10442"	10.26100565	11.96162579	11.25907198	11.06330577	10.855138	11.49309872	9.748656301	12.0742727	10.97151699	11.29789047	9.820501627	9.865035949	10.74552188	9.88473726	10.32537596	10.80511118	11.30130653	9.376961979	11.27029514	14.52955096	10.02949576	9.899847694	10.26890219	10.2937764	9.838052547	9.804043014	10.62660074	12.4427184	10.95133983	9.713664502	9.88132956	9.99957213	9.723815862	10.21004072	11.03645464	9.63378195	10.51832653	10.84839966	10.99857555	10.87534705	9.995487982	10.26596348
"A_23_P104438"	4.972233388	2.778121283	5.877855507	6.325579978	7.107743876	6.498470576	6.795461709	3.505908176	7.137737535	2.827120199	3.30812799	2.961827778	6.438058288	5.280457201	5.454968982	5.360884149	5.830447938	6.370393223	7.329310918	6.836525783	4.575540553	3.889042902	6.333232793	5.648763366	5.93137072	5.64105259	4.108654139	4.97745818	4.668773343	5.796830749	3.615130089	5.23320969	5.546436433	6.387068355	5.797885841	5.807758978	5.392483253	5.13826924	4.780563616	2.935612756	6.424287922	5.554064225
"A_23_P104445"	7.644571107	7.554626582	3.233378015	6.165880009	5.50546666	7.09172726	6.07916482	7.959246	6.802223548	7.374154616	8.947092245	6.661394085	7.345821311	9.33281927	6.877256357	6.908210459	6.090542894	7.111479793	6.244659705	5.183840451	7.607114764	9.177592135	6.778859366	6.651657584	5.758099788	6.899376061	7.60001344	7.693832406	7.879300837	7.672710838	6.737731558	7.652012692	8.624788966	6.196388993	8.789127501	6.40115123	5.735317413	7.754206047	7.755033072	6.600221073	6.166759382	8.818690614
"A_23_P104451"	12.33185977	12.38471439	12.34999388	12.04392656	12.17440364	12.3260615	12.09081572	12.3292667	12.31120609	12.52552163	12.40789025	12.09536317	12.36794296	12.44986439	12.15292008	12.32536136	12.05735618	12.5623376	12.72487374	12.28383007	12.72921304	12.74929874	12.38435268	12.31869523	12.07885144	12.29694814	12.38787711	11.83412407	12.33295998	13.13580438	12.85036818	12.37276389	11.96052977	12.7477293	12.5598031	11.8191107	12.46173988	12.17115149	12.20737028	12.56689948	12.29570861	12.31015625
"A_23_P104464"	12.75335026	11.70755172	11.66843316	12.20552365	11.87053238	12.76283428	11.66583103	11.75610003	11.63503842	12.43609543	13.53344731	12.49941959	12.67573919	12.12207296	11.88314254	12.02775255	11.36723508	10.90708104	10.09316602	9.870211215	12.16284488	13.74791269	11.3444024	10.16870106	9.789703797	11.31165667	12.7898345	11.73668276	12.52986115	12.29885369	10.15003662	12.22947591	11.58881159	11.12853319	10.2857082	11.15445176	11.10076353	11.293745	12.81022528	10.10497927	10.35819929	12.47632663
"A_23_P104471"	7.369972637	4.024546892	9.388171453	9.228409168	9.107543773	8.481032776	7.915268917	6.627721023	10.30494786	3.375099543	3.568479746	8.093281903	7.084313555	8.954550385	9.978736078	6.919010452	5.094212789	10.47424639	7.021793078	6.987240161	5.432930452	4.216488006	6.833420998	7.314442498	5.527401895	8.119052703	4.209474705	7.772557041	5.927120155	7.210516874	5.237169423	5.729435433	6.156765335	8.354211409	11.82548039	6.020585815	7.347950683	5.239024765	4.949640052	6.167843265	5.232350576	6.547791719
"A_23_P104493"	8.544636657	8.677493162	8.756560747	8.987216063	8.918865522	11.92722913	9.266084543	9.967411116	8.114729445	8.989970657	9.369897927	7.832629037	8.865578992	9.203723837	9.359937642	8.150859793	8.720572833	7.012399799	6.850383465	8.830440574	8.072237882	10.63036656	7.271733651	8.306747379	7.320897223	8.875026338	11.80113463	9.573231892	8.510709486	8.421689589	7.813824757	8.406485367	7.669494864	7.841036656	7.44124495	8.978848772	8.854576365	9.008066082	10.21115706	8.576407714	7.395236612	8.811014508
"A_23_P104509"	6.768228331	6.882098218	7.10557395	6.415697493	7.249853913	7.23832091	7.128249171	7.211981653	7.003151731	7.416399172	6.736362085	6.515204184	7.615754388	7.378477387	7.194383929	7.379197763	7.589852187	7.27331135	7.498042232	6.96281916	6.823969485	7.419496024	6.622450124	7.613323804	7.364134845	7.262622096	7.348430476	6.381501875	6.590860487	6.399981656	7.056534509	7.106730159	7.03312835	7.305316374	7.137183099	7.00598031	7.448091424	7.627357362	7.097111859	7.014436341	7.421677039	7.184142725
"A_23_P104522"	10.08932432	8.234441681	10.20272595	10.85898405	10.28362682	8.778116613	10.03889127	9.487129586	9.582785206	8.114055071	7.420762641	8.921739022	9.505462742	9.121582109	9.997913124	9.208400225	6.453787567	7.822750334	7.89989405	7.132192435	9.325905666	5.099597593	9.660256002	8.444228403	9.800202029	8.74146693	8.188894102	8.536906035	9.260016419	7.712492041	8.361688073	9.082310196	8.685127706	8.716028682	10.14883817	9.56607182	9.113026271	7.147825261	8.146510975	7.083732294	7.371690069	8.352694291
"A_23_P104555"	5.934104196	6.612883123	6.952695367	6.493957282	6.882760544	7.045389531	6.968482374	6.525047493	7.141289537	6.406969875	5.956574588	6.197619452	6.448883939	6.397485689	7.831162429	5.93137072	6.868712808	7.254098833	8.113339276	7.020906155	6.785362766	5.953925134	6.615009174	6.874412127	6.94328775	7.395469981	6.087820041	7.249569751	6.05059947	6.235775513	6.330438077	6.21930223	6.736590643	7.48595297	8.284319516	6.073756204	6.758520772	6.877988099	6.353546397	6.879424885	6.799746803	6.242194215
"A_23_P104563"	9.894275359	9.235805145	9.585791576	10.70262918	9.931795247	9.540207263	9.515608262	9.368189778	10.42632734	10.02327059	11.21777046	10.47270161	9.97216596	10.8045676	9.811434082	10.58544195	9.885846063	12.64625971	10.75901106	10.86523446	10.71684996	11.49995836	8.926246491	10.91614896	12.39502745	11.4635834	11.11819298	10.24829778	10.08792761	9.987950188	10.49779561	10.29048944	11.27260393	8.97149046	10.0626532	11.68538791	11.0395574	9.156532531	9.511455092	9.080730754	12.31085414	11.6770562
"A_23_P104579"	10.60066757	11.48320774	10.45377127	10.79209464	10.47147431	10.44193955	10.96342672	10.9783162	10.52599175	10.87422709	10.88552991	10.78257612	10.32732237	10.61488681	10.79167809	10.83744189	11.80485534	11.37216558	11.27318567	11.02703301	10.24810997	11.3317015	10.39683414	11.02084019	12.20134566	11.81079685	11.46983953	10.51719667	11.15397466	11.66439891	11.3505643	10.75062909	10.52700646	11.39549412	10.77576424	11.74989315	11.26308503	11.74221584	11.0470495	11.20259615	11.84960174	11.67268703
"A_23_P104583"	9.331996937	9.636325904	9.535502992	9.444008645	9.160730852	9.151314897	9.627400832	9.742349307	9.273786344	8.943066567	9.40267563	9.425437372	9.277074978	9.073052889	8.935364464	9.200973025	9.798536011	9.139206261	8.914462047	8.940422765	8.759758548	10.55914701	9.10350699	9.144901305	10.66730518	9.836766346	9.331830777	9.132299537	9.492801753	9.727693712	9.661327759	9.521803127	9.331830777	10.10497927	8.890788479	10.53333851	9.488391735	9.548556235	9.637365756	8.636314818	9.8989329	10.38628896
"A_23_P104594"	6.223104744	5.400151995	8.942259535	8.716028682	9.914606482	7.302307565	7.610397968	7.340191654	6.768516257	5.670856109	5.857117481	5.328845058	7.786592546	6.804398138	5.762559982	5.933654879	6.54330212	5.787161217	6.12856457	6.686052387	5.779111667	5.962876852	6.691482292	6.368578296	6.456906162	5.898975576	6.291358971	5.548307142	7.215540084	5.851003216	6.071111581	5.807326375	6.410975591	6.221600378	6.411485689	5.740177854	5.745118287	7.851302088	6.083627749	5.893699287	5.840719351	5.831294425
"A_23_P104607"	11.80615584	12.07707086	12.26053789	12.21865235	12.15481109	11.50698127	12.29953688	12.24322269	12.19914299	11.96527365	11.74859604	11.6422695	11.78837918	11.47315803	11.77258162	12.3037298	12.61200437	12.49996906	13.03848997	13.08622955	11.86644356	12.56786309	12.4640311	12.04329436	12.4394084	11.80340078	12.43275145	13.16495042	12.41272451	13.25782151	12.47047576	12.56199114	12.71289899	12.79134952	12.07302968	13.06868636	12.5773657	12.65506232	13.00258216	12.88885188	12.90295913	11.96272076
"A_23_P104617"	9.507273015	10.30468175	9.780413332	9.832088066	10.20293804	10.17430734	10.38010289	9.892031293	10.00156306	10.19155545	9.595074588	9.963596665	9.849558616	10.06424393	9.861106643	11.26770534	11.69038013	11.39597757	9.692906148	11.43775362	10.37546121	11.31021328	10.07002179	10.52622636	10.90733908	10.62559345	10.79080806	11.1978343	11.05806678	11.26154793	10.17190435	10.3724978	10.72243454	11.24550401	11.361885	11.35129074	11.55454554	10.52466073	9.217315532	11.9612623	10.78775606	9.958586176
"A_23_P104624"	12.46978578	12.53659484	13.43248319	13.43308414	12.98226282	12.97282768	12.53865529	12.7477293	12.50804044	12.49783496	11.92780407	11.89261096	13.39568594	12.28242645	12.73760681	12.75810139	12.118478	11.87525966	12.05701011	12.00339007	12.84354636	10.19953297	13.10109555	12.0860841	11.13589829	12.42809852	11.31215993	12.26126751	12.54730126	12.43096838	11.17095195	12.25859421	12.1525966	12.82434978	12.40758911	11.46494244	12.80617839	12.83835818	12.68460637	13.0658197	12.42809852	11.89670674
"A_23_P10463"	15.64362718	15.73939599	15.84424212	16.15529553	16.12595572	15.90105878	16.10191568	15.59858901	16.22452952	15.93080357	15.96042953	15.37164313	15.8906697	15.91700807	16.09476403	15.77805538	15.93852313	16.08659756	16.27734224	16.55183448	16.53638203	16.34524577	15.85054468	16.07751827	16.41976559	16.66360717	16.2906746	15.63450092	16.09742464	16.38301728	16.67993291	16.19559065	17.70721265	16.47708045	15.64957285	16.35702652	16.33177336	15.99578582	16.18113911	15.8851011	15.89899325	16.74658429
"A_23_P104641"	12.50040408	12.55264694	12.45322274	12.48615852	12.36713853	12.45747534	12.35204359	12.89147836	12.25122285	12.39322018	12.79267419	12.39039236	11.735811	12.23616492	11.63978799	12.16152069	12.28561383	12.0784767	11.97221592	11.52745101	11.98272359	13.40631964	12.30975793	12.76118637	12.6348233	12.88166949	12.6189046	11.57194656	12.47285032	11.72751736	12.69147738	12.26198607	12.42587372	13.11268086	11.91533818	12.73908788	11.96336183	12.10151391	12.45159038	11.97885689	12.60586642	11.79886577
"A_23_P104651"	10.73152201	8.300951321	10.73685424	10.41748331	11.04758119	9.35315568	11.29156035	9.844565234	11.25181948	9.58171335	9.835507476	11.65080787	11.17477529	11.82512676	12.29044588	12.43864908	12.83066315	12.94223902	13.21916073	13.26713078	12.6766588	14.09111314	12.36161999	12.34531836	12.89628835	12.40727124	12.80210141	12.23184863	11.499238	12.08538203	12.91254899	12.27714232	12.47841777	13.25080687	11.70703887	13.12517571	11.89764201	11.89402261	11.76430422	12.23616492	13.24168676	12.18653392
"A_23_P104676"	12.80766642	12.66740008	12.81841613	12.97186006	12.71324552	12.59592554	12.81559577	13.12935614	12.4139019	12.35973119	12.39083376	12.48827256	12.82848109	12.29652912	12.81268554	12.66102943	12.59954822	12.69933052	12.49565614	12.30837114	12.62211778	13.51728061	12.37311169	12.50355192	13.34604569	12.81928541	12.48794231	12.93631741	12.78641094	12.99879047	12.93285807	13.01503432	13.22969525	12.81326102	13.39099846	13.52559744	13.41974744	12.79036417	13.11535753	12.26454035	13.0912282	12.76809169
"A_23_P104689"	10.5996768	9.969474383	10.56709317	10.91174079	10.67237609	10.6563627	10.54742062	10.4385131	10.35553236	10.13481732	10.02102126	10.52854405	11.01062723	10.6471205	10.30046046	10.49834166	11.68572786	10.49099604	10.63123543	10.72342465	10.43147778	11.22327379	10.77177248	10.63489793	10.92655963	11.14655115	10.50168683	10.41605554	10.75012116	10.65042224	10.50730234	10.44300933	10.47378783	11.11276421	10.03471075	11.23128823	10.71565654	10.74294754	10.74552188	10.82935351	11.3056301	10.39493418
"A_23_P104692"	9.686925327	10.65696995	9.745398613	9.938855105	9.748858514	9.672423755	9.45241018	10.24705937	10.57936033	10.41669213	10.07411709	10.15960903	9.448488315	10.03836293	10.08636027	10.51358996	10.71801796	10.68229977	11.10741861	11.24306338	8.475008921	8.937003093	10.24441131	10.21027542	10.74695674	11.06236296	10.96954815	9.668785287	10.30468175	9.578229402	10.76441872	10.15224681	10.16497983	10.40674952	10.15602278	10.1042767	11.02330322	9.934563269	9.719819966	10.87321232	10.76603052	10.86608967
"A_23_P104705"	5.875812673	6.644936213	7.199600948	6.986412615	7.051497451	6.486918842	6.590860487	6.796263697	6.684248971	6.760407806	6.462242369	7.595911887	6.525372394	7.480897788	7.839213259	8.338177077	5.11528654	7.848640801	7.680136123	5.776339428	7.458517598	8.207292732	7.251504339	6.292217761	8.726401015	8.100963919	8.879909092	6.329050523	6.956012837	5.197042787	8.790976764	6.823969485	7.782733067	8.261950448	7.576966134	8.055043966	8.526505285	5.434268647	7.135399108	5.893037206	6.226342713	7.376519986
"A_23_P104734"	11.2511887	11.88446673	10.81794922	10.91223417	10.72856643	11.26911887	10.93045118	11.32145314	10.94630272	11.74101266	11.65335545	11.24746953	10.75193178	11.40821195	11.56695905	11.29271745	11.34202348	10.17364175	11.03016175	12.40127682	11.09849997	10.99578197	11.53900126	11.32168947	10.05965234	11.59212602	11.00092263	10.92715612	11.15764628	11.07890147	11.17917364	11.3957128	12.48109273	10.39224934	10.11262937	11.18079513	10.53183103	11.3262912	11.51808501	11.77527395	9.859377851	10.87732274
"A_23_P104741"	7.84529123	9.447322658	6.378223203	6.865603621	8.463710173	9.18214062	7.62386437	8.856839359	8.046227565	9.272880608	7.633670187	8.977799865	7.263818171	6.990395862	6.363294245	7.611239792	6.249538089	5.578140418	5.623892458	5.571432459	7.637683539	8.088063785	6.078222339	9.296048516	6.368308686	5.676457235	8.654102334	6.901547276	8.224671543	6.238496704	6.822264122	7.589852187	7.522181821	4.677974421	6.535391926	6.095345634	4.825375136	6.607920153	6.33137225	8.272554336	5.62325659	7.139550055
"A_23_P104762"	11.51641314	11.45883368	11.90810468	12.01296649	11.92221501	11.85984826	11.94609604	11.522836	12.11815238	12.01008782	11.64037802	11.58125575	12.19100821	12.08072001	11.68673747	11.61941171	11.66583103	11.9292216	12.41821672	12.15970096	11.95915092	10.09335155	12.16689785	12.72624578	10.64105213	12.50187896	11.44840517	11.4123169	11.71235916	11.81773194	11.78570801	11.69413974	11.42344212	12.28922777	11.0287905	14.21679967	11.14579592	12.35344494	11.9738639	12.19176773	10.97855977	11.44247835
"A_23_P104798"	11.63414718	9.668785287	13.34798719	13.50569962	13.22293413	11.07165893	11.95045747	11.80485534	12.33103145	9.136211043	8.549406262	10.41528723	11.49742363	11.60390504	11.00409355	9.652158132	12.04536111	9.5511864	11.7780488	11.60749345	9.213649669	8.123636237	13.32125699	11.04340684	9.317383392	11.8286556	9.405960426	9.930261021	9.423988507	11.98070557	9.6492036	12.1423934	10.32750173	11.49574568	10.82731091	11.35674173	10.9697123	11.98973232	10.6739106	11.17756701	9.798953711	10.34501392
"A_23_P104804"	11.49873938	9.876544889	11.48199384	11.40255897	8.90573572	12.16739017	9.597495632	12.86860989	9.149307275	11.62574934	9.880084483	11.02703301	10.59185843	9.510284953	8.513446694	8.705120727	8.700472492	8.627767223	8.42436431	8.35075772	8.099231423	8.246534761	9.456379635	7.442356129	8.170717436	7.90044364	7.326650124	10.49602548	7.635891027	8.642446659	10.1314471	10.81487393	8.204525014	11.27260393	8.155487946	9.658192486	8.443358697	7.726712221	10.67128041	9.642243268	8.438396104	10.56837912
"A_23_P104819"	3.919598466	4.529108377	7.263385943	7.25648879	6.307708913	5.487133971	4.994812273	3.446187963	4.417313912	4.798460083	3.439953389	3.157064355	5.095720456	4.966443523	4.855507511	4.952859947	4.528643072	4.474586858	5.450257486	4.443089936	4.118197175	4.419843118	4.450197421	3.268598117	5.070231865	5.644430318	4.317937803	3.633864754	2.859599888	3.73607725	3.643037904	4.151579573	4.451712498	4.969058535	4.214979707	4.805525786	2.86956743	4.186486295	4.093565809	5.404079307	4.534021956	4.439829017
"A_23_P104845"	3.72953293	5.757718096	4.055634486	4.607294893	3.991583149	3.281646467	3.554046155	4.000870217	4.123540519	4.244795031	4.319802853	5.124164934	3.858910914	6.07916482	4.869005806	4.203431617	3.716177219	3.863930115	4.135137582	4.492578719	5.646418887	6.082963064	5.35743722	5.739650874	6.319331342	5.411564436	5.224629939	5.618239019	4.91403574	4.747803321	4.952096006	4.136866925	3.403998617	3.867667116	3.547865017	4.458693839	5.77814489	4.717069088	4.230768487	5.053253357	4.767535511	3.478189601
"A_23_P104876"	9.375611786	12.05213555	9.206502007	9.226147201	9.239147582	8.662786728	9.524629724	8.074462132	9.947326973	8.533231088	8.225113149	12.11303631	9.233124566	9.360996142	9.117570692	9.118502907	10.17790535	8.768907397	10.55158456	11.40885764	9.104555708	8.119239522	8.15638109	9.710944409	8.450960003	10.70356559	9.67759404	9.056687017	8.82891255	9.769500156	8.985604197	9.281786218	10.3406095	8.311881347	8.465371974	8.38604595	9.417274414	9.782795173	10.0101621	10.36238007	8.866510639	9.717838376
"A_23_P10488"	10.66151938	12.43609543	11.32816822	10.85587279	11.38366755	11.45116857	10.83308139	11.67643845	11.67268703	11.62858048	10.62231642	10.72781967	10.71167672	9.137774599	10.32370179	10.37654433	9.82610135	11.78080954	9.366730255	7.9403243	10.76490131	11.40668655	10.17860485	9.605651453	10.70698153	9.305232133	10.57128909	9.994554106	10.27923441	9.045723792	10.63505172	9.475913819	10.86676032	10.83284539	9.884546034	9.273967885	9.974362188	9.745877808	10.61744933	8.698619733	9.483833004	10.0230651
"A_23_P104881"	7.887015775	7.898998188	8.524299675	8.589701218	8.372762927	8.920768669	8.14365157	7.962260464	8.044485347	8.04663114	9.35067078	7.811617217	8.639398745	8.007820007	7.039645213	7.658156555	8.233535907	7.485444815	7.343377162	8.626011823	7.613069854	7.982772306	7.740035927	8.432995149	8.294601275	7.420517803	7.373048366	7.506342122	8.039138964	7.850155781	7.185078546	8.329463113	8.983702241	8.407055414	8.407239152	7.94009175	7.122516782	8.077958466	7.650086112	8.637958565	8.645766926	8.150611382
"A_23_P104892"	14.91130745	14.77074998	14.91499876	15.08625746	14.88096558	14.51537973	14.86435129	14.79536145	14.92661266	14.56357173	14.48386645	14.90157041	14.65954236	14.10711404	14.55715698	14.90008461	14.71769015	14.43628459	14.19359244	14.88834175	14.62045966	14.31309034	14.80634002	14.63807876	15.21422339	14.56209629	15.31853119	15.35361871	14.88232794	15.41993935	14.59464045	15.14798072	15.35852352	14.60338721	14.67671151	14.65066207	14.91499876	15.07662188	15.30164952	14.66216339	15.1387099	14.63213431
"A_23_P104942"	12.43096838	12.22222372	12.25387649	12.17615187	12.3289395	12.08256781	12.40259025	12.15331973	12.35038956	12.30975793	12.53573824	12.41235696	12.29694814	12.84354636	12.73064816	12.41154359	12.51850744	11.98001716	12.56325893	12.21158827	12.56601092	12.42899379	12.50903727	12.72968054	13.53580453	12.94595665	12.87790182	12.16012333	12.41235696	12.4139019	12.81885917	12.21422221	12.83348863	12.70427081	12.13059236	12.48148488	12.10380049	12.21422221	12.24322269	12.26009469	13.44502893	11.92221501
"A_23_P10497"	10.48028906	10.50808262	10.52700646	10.59185843	10.62075716	10.60195034	10.41230164	10.45354489	10.2921405	10.67502343	10.18833017	10.0960935	10.06766995	9.940679768	10.14031032	9.732882517	9.663427523	8.484756096	9.805774317	9.899847694	9.698512821	10.058966	10.37892571	9.449707718	9.950979697	9.299555697	10.57506396	9.782590124	10.01861211	9.902382624	8.99726211	10.12956138	10.00323288	9.796621574	10.62541979	9.140939394	9.386683382	8.144867358	9.980829882	8.703168196	9.961854712	10.04869098
"A_23_P104996"	6.726418873	4.440936105	6.139685671	7.305573279	6.415697493	6.655059553	6.5857033	6.759075926	7.069661824	6.298085139	7.934956497	6.554396061	6.69058954	6.577520965	6.056262153	6.016413253	6.770782883	6.196743381	5.125686322	6.214247756	6.364377794	5.999142188	6.356963897	6.097266852	5.965002828	6.333232793	5.318429815	6.200504543	6.79595407	6.793325558	6.496317178	6.449193793	6.025503155	6.242194215	6.902906009	6.751493846	6.774596055	6.852336388	6.741152253	6.877988099	6.08818911	7.311380781
"A_23_P10500"	6.373350342	5.65841493	5.857117481	6.558924099	5.997480262	6.414704052	5.726655152	5.881333595	6.103024877	5.56286574	6.488106874	6.056262153	5.071020655	5.520428892	5.588126075	3.951323132	5.007473782	4.116298923	4.75443768	2.945329848	5.938166409	9.129934725	5.744330834	5.48124565	6.108215222	5.320010801	6.810802711	5.713071117	5.895192641	5.934104196	5.0801135	5.571432459	5.824284721	6.458550703	6.546272297	4.743463876	5.68760843	5.076813227	6.333736596	4.639125849	5.730652901	6.196111898
"A_23_P105002"	10.47120329	10.22099267	10.99048559	11.07804133	10.57561046	10.01922883	10.24238418	10.45757416	10.47247833	9.730789578	10.42854774	9.457962517	10.01489173	9.738610469	10.96463505	9.378566635	9.62309129	9.234237254	11.22327379	9.955822434	9.462867893	9.34612308	9.575719519	9.721269584	9.446102133	10.02124292	9.93272059	9.677995218	9.445920956	9.089705516	10.04428268	9.579436742	9.320432487	9.783991268	10.31100285	10.14031032	8.966693241	9.098935307	10.04478925	9.245719231	9.889942232	9.222490866
"A_23_P105012"	8.327190617	11.13831631	8.071443005	6.918278837	6.350394984	7.894349597	7.733935731	6.696997655	9.945077342	9.298159774	8.416121311	12.40839787	9.366957014	10.56386783	7.449486459	8.975624555	8.663670393	7.02262686	9.859535626	10.20726915	8.238673428	6.017864875	7.922889888	11.09103578	8.613348756	10.74082792	5.779449031	7.938190618	7.725463125	10.60084401	10.22460164	9.72666799	9.93272059	8.447251863	8.14510846	9.688273661	8.444417857	8.945668537	9.035549927	9.278124002	8.312764393	6.407974176
"A_23_P105028"	10.60510571	9.577077099	11.85048725	11.84319117	11.66439891	10.70877643	11.22913443	10.75850631	11.05676261	10.33873493	9.932346435	10.82212496	11.31080304	11.34746327	11.24993424	12.11815238	13.3532791	11.46058296	11.48866403	12.34572702	11.82579628	10.75062909	11.82351848	11.00756553	11.54875169	11.5672645	11.29575228	10.09743337	10.66220643	11.80212257	11.29295548	12.07106247	11.74487173	13.05005052	10.9140304	12.45363954	12.34407246	12.4169285	10.94420014	12.5544551	12.02488347	10.83372799
"A_23_P105044"	12.05701011	12.59413326	12.59996688	12.28690681	12.63059103	12.46304079	12.20737028	12.50999779	12.39649199	12.23697404	11.62037389	11.76482711	12.18477383	11.46202123	11.61469154	11.9738639	12.72341217	11.79828451	11.60787672	12.73148063	11.71875168	12.84646579	12.22755832	11.90747745	12.28594393	10.95540435	12.37606843	12.6891708	11.73255169	11.61910225	12.14019326	12.82932261	12.34158794	12.53074588	12.00301146	11.97346595	12.46614291	12.19634992	12.01475414	12.76448982	12.06804249	12.22299702
"A_23_P10506"	6.545986296	7.63035158	8.422643379	9.716584383	8.306482393	8.327436203	6.217671774	8.010346204	7.020674956	8.252853233	7.826021941	7.764807221	9.60739805	8.639398745	7.257468816	7.609413397	7.001662239	5.064948364	8.811829714	6.718465514	7.467197504	7.338390832	7.460636168	8.675770586	7.594776385	5.945074176	9.263065351	7.194170713	8.881609221	7.912285143	5.892652107	8.369276252	7.393929511	6.775117199	6.986198344	7.58719377	7.467718367	8.100963919	9.807365098	4.716450958	7.314671445	7.209588098
"A_23_P105066"	11.08313025	11.1088613	10.75584683	11.23773475	10.76581036	10.82961629	10.6587833	11.42977701	11.16896486	11.09582122	11.15242886	10.56342099	10.90708104	10.83155489	9.769994251	10.92523172	12.1973924	10.27760655	10.31243168	11.62798061	10.41014163	12.23379089	10.69772107	10.48428547	10.51997717	10.26890219	10.72989432	11.16126347	10.80865045	11.76290673	10.06535575	11.39980057	10.53649208	11.134174	10.8243743	11.58766141	10.69843297	11.95190295	11.91682956	11.9865627	11.35369074	11.08190606
"A_23_P105088"	4.175361389	4.604104906	5.679022596	4.899583864	6.270881623	5.777361408	5.516588734	4.77999026	4.345558664	4.859246047	4.952445474	4.556286838	5.758099788	4.758893568	5.87173128	6.073991352	6.203524069	6.369159245	6.038469795	5.522558762	4.587957848	5.091803748	5.062635192	6.172580669	5.682894485	5.07272314	5.086995349	4.455386399	3.916916693	5.484263943	5.185912847	5.239024765	5.958734692	6.545704079	4.723863667	5.231528131	5.068025566	5.460661211	4.159660945	5.628837568	6.032206069	4.782220737
"A_23_P105138"	11.91901705	12.35079516	11.50242991	12.06216569	11.83988781	11.85167886	11.25061776	12.46651412	11.67505733	11.99331046	12.48952129	11.28832414	11.43616416	11.18305623	10.49325565	11.19366519	11.22201621	11.32830849	9.6403754	11.79233642	11.4328214	11.43173386	10.82961629	11.88848442	11.73827384	11.80547549	12.17247925	12.23616492	12.07195651	12.11700314	11.93585793	12.09332822	11.07435771	11.37486815	10.83638757	11.55817982	11.7600937	12.27581062	11.99072461	11.84850905	11.26019151	11.30791706
"A_23_P105144"	8.409257627	7.288483286	7.394171425	9.246342389	7.517909603	8.845552886	7.24767593	8.194948582	5.531252213	8.187597946	7.665829148	7.678219687	9.203723837	9.712577282	6.177070599	7.171095209	5.375148025	4.996998059	6.709943835	6.794047809	6.646472919	8.866298374	6.461063603	5.485674294	6.1732308	5.817736466	10.61002246	9.097170267	7.543050894	6.106190648	7.760971925	7.982344525	8.745082999	5.711583934	9.245493941	6.500545031	6.647317019	7.116688954	8.17994064	5.75986315	7.600220089	7.976117049
"A_23_P10518"	5.988411348	6.179024863	5.869236299	4.906213117	5.618914291	5.492493757	6.018179299	5.995113679	6.426859522	6.459465232	5.865923448	5.310727485	6.070014768	6.109138857	7.792164426	6.177358914	7.313265253	6.175109004	8.2515256	7.469165286	5.790756433	6.572753672	6.904319913	5.420523772	6.359033737	5.395076216	5.335857866	5.77814489	6.152582969	7.011406894	6.660893084	5.422485353	5.768726187	7.211732862	6.351359993	6.714794863	7.478851417	6.035450892	6.168168605	6.040062196	6.931547095	6.094732969
"A_23_P105184"	11.22150635	10.91246672	10.05629683	10.77647515	10.92953789	10.71234072	11.12853319	10.96417659	11.56547952	10.65992	11.3949656	11.05806678	11.09981336	10.63814193	11.35988672	10.63677241	10.85670025	10.39511214	11.38811043	11.41124205	10.65087557	10.52814666	11.49447444	10.7199764	11.07576986	11.09751736	11.89670674	10.61982707	10.9427401	11.17095195	10.7579918	10.90398051	11.01154486	11.64548453	10.65274943	11.37190091	10.40026994	10.95067844	11.46175187	10.92953789	11.78694148	10.94994579
"A_23_P105197"	7.271904014	6.536531891	8.060885672	7.892011952	7.961096876	6.936173934	8.169331488	8.486790327	7.733288716	7.412123225	6.231184875	6.166759382	7.38056329	6.829988211	6.739451185	7.067247856	7.412706821	7.12876829	6.910255443	7.241216111	6.767331399	6.968482374	6.856425745	7.16464643	7.288769085	7.377682971	7.282453904	6.66494789	6.337005877	6.78994722	6.568056301	6.193156521	6.720401803	7.082470572	7.257195142	7.154053821	6.956271858	7.38674444	6.714794863	7.575646543	7.012399799	6.564062135
"A_23_P105212"	4.206765726	6.663092329	3.67637478	4.834240096	3.100846434	4.03832889	2.582069328	6.824222021	4.724429671	4.728375509	3.395241744	2.864149287	2.658427837	6.141751348	7.90298549	2.424092265	2.972618463	2.809955272	7.263589922	4.687674193	2.332926999	3.519537962	3.064614157	3.401105797	3.655571786	4.266711457	3.547004982	2.633853047	2.857956981	4.13906905	2.774211195	2.91939683	2.988042459	2.986541013	7.470084364	3.305477829	2.648416304	3.276390798	3.103267362	3.65371252	3.243155348	2.596371844
"A_23_P105227"	7.129848014	7.496753703	5.457275091	6.11685087	5.551202365	7.231091784	6.54300991	6.836778172	6.942420842	7.237195871	6.839007314	6.245228327	6.481413375	5.545703885	4.814645174	4.82649083	5.304933562	5.830447938	6.803039267	4.873338266	5.44517923	7.289651653	6.951333462	5.140842288	4.567094422	6.346950127	6.596512393	4.982598269	5.21933984	6.221244796	5.110108248	5.461447729	5.268544497	6.967473531	5.509158754	5.332319001	5.110523196	5.124612352	6.866429227	4.87606917	4.569812339	6.102185456
"A_23_P105251"	9.16725757	9.936041071	4.918691042	7.285951114	6.906060671	7.353820081	6.742153374	7.613069854	9.326062761	7.835708719	8.379634607	10.09392832	6.591941195	7.066821022	5.795611917	11.57467622	8.500368217	8.404596877	8.790427505	9.157897279	13.3891201	9.8071972	6.07940191	11.9576298	7.664424092	6.373350342	7.364134845	10.33362903	10.44346853	6.133695203	9.388390215	7.540347964	9.494610694	5.934104196	9.489974474	5.295824227	7.745870832	5.190821743	8.515931628	6.766364774	10.55769721	8.876925785
"A_23_P105264"	11.51842294	11.58998555	10.60173586	10.64633881	10.71262081	11.20451441	10.94341464	11.31949456	11.31165667	11.86098853	11.75548183	11.0531781	10.48117712	11.25958857	11.55661023	9.900265067	10.65462002	11.25568115	10.85587279	9.97853715	11.5682533	11.84089056	10.41768378	10.46574928	11.32918239	11.78633441	12.87399974	11.13589829	11.24195318	11.26126652	11.80615584	10.62691912	11.1002853	9.910212793	10.06037008	11.43850089	11.21418598	10.49690106	12.98391891	10.95409857	10.08103796	10.6732061
"A_23_P105276"	9.749220412	10.31719355	9.836164893	9.664036629	9.512489214	9.62309129	9.18421203	10.01626547	9.425437372	9.766074997	9.876690781	9.507684764	9.629404977	9.458150685	10.16474056	9.345407034	9.453863525	9.579230807	9.359937642	9.276584293	10.22555242	9.212492664	9.70805443	10.20293804	9.922980096	9.964801106	10.41381006	10.06832252	9.812249543	9.538770812	9.965230819	9.41097216	9.882002895	9.92232243	9.324318057	9.041443354	7.916432049	9.853222514	8.95173356	9.735972904	9.230140932	10.13012961
"A_23_P105307"	11.98201087	11.40668655	12.41650594	12.28520864	11.97119217	10.8751329	12.2021226	11.75729571	12.1585611	10.89813482	11.55732823	10.68650774	11.40765521	11.17072628	11.37409636	11.35725728	12.04871176	11.42422547	11.58332119	13.48903277	11.39245573	10.0626532	11.37345896	11.22708125	11.44983694	11.49447444	10.11730291	12.40633752	11.49574568	11.67505733	11.36881768	11.42919393	11.82610373	12.27372564	11.61247315	11.59609466	11.65335545	11.52259841	10.83132205	11.66297738	11.45502225	11.86957023
"A_23_P105313"	12.53227619	12.45117143	12.7711633	12.70878651	12.6128733	12.43520586	12.19138523	12.41899168	12.54210091	12.55092105	12.34887815	12.24661085	12.43664595	12.49259805	12.33817689	12.25492097	12.2349876	13.31317003	13.06787936	12.37869104	12.40596064	12.93597924	13.58213039	12.06364951	12.85135258	12.35389126	12.78447212	12.6128733	11.96890758	13.16863493	13.16952316	12.74093488	12.89147836	13.30659618	11.99464878	12.83612199	12.27047585	12.32337421	12.65828706	13.02988658	12.62518412	13.07453501
"A_23_P105368"	8.635288607	6.760222022	6.724785256	7.481814921	6.657916944	6.339696966	7.003504965	7.335646605	7.438931301	7.055736516	7.655824452	7.047130517	6.288070425	8.038929028	7.020674956	7.131719967	7.460096409	8.066234267	8.266073339	8.055043966	6.942930301	7.852808729	7.3504972	6.083940576	7.011846661	7.536082606	7.565665939	7.221758351	7.746496628	7.816004639	7.481533883	7.293101377	7.508249283	7.854458241	6.955753432	7.356572698	7.671852398	7.91784762	7.769802326	7.618569688	7.508249283	7.920349709
"A_23_P105382"	6.970593286	7.068729988	7.861097762	7.475174207	7.286912602	7.06454703	7.7851428	8.224898881	6.55653428	7.624071028	6.55653428	6.7496866	7.924956312	5.994816399	8.27276573	6.750233511	7.23268551	7.563026724	8.782690603	10.6224805	7.607977456	8.254451247	7.748990561	6.852336388	7.529401059	6.94579478	7.609880172	9.482600104	7.81576975	8.146255349	7.648133288	8.018176403	7.269222911	8.066234267	7.914353583	7.068491828	7.381853992	7.916665025	6.989100385	7.733288716	8.148442015	8.686548304
"A_23_P105392"	14.67211014	14.31085353	14.44796281	14.49356296	14.4830409	14.21419084	14.506221	14.09646817	14.6558558	14.681194	14.73211221	14.73814085	14.63569348	14.91130745	14.67909944	14.62745029	15.24341545	16.04922231	15.69063487	18.41130157	13.94530383	15.64161137	15.29252405	15.23309341	15.22862928	17.64452273	15.29106085	15.61672338	14.4830409	15.43209546	14.76577958	15.13600008	15.40105226	15.36363382	14.90981289	14.98482036	14.41634745	14.87960694	14.67558213	15.28929633	14.62045966	15.16401393
"A_23_P105409"	7.334923727	7.098400598	6.16118252	6.819910773	6.344132809	7.133873394	6.263828678	7.037482672	6.705452357	6.493957282	7.552404253	7.00791996	7.491433521	6.672495893	7.052249154	6.992583818	6.443215664	6.202308409	5.635591704	6.984928164	6.33826415	6.905046934	6.051733727	7.10557395	6.45351861	6.239953631	6.245578302	7.188072376	6.945025398	6.409956068	6.780853979	6.391540058	7.078288369	6.265638609	8.01293569	7.107743876	6.346623654	6.795461709	6.83599239	7.025830264	5.852280556	6.843278275
"A_23_P10542"	5.87173128	5.935114074	4.276903221	5.356562259	4.74654105	6.174423583	4.689868154	4.972233388	5.30617532	5.84103506	7.346976732	6.281330439	6.98753013	5.923325469	5.038966898	7.119786407	6.864539365	6.27267104	6.005184427	6.995969285	6.534557169	7.208084279	5.939449154	8.154735401	6.431793781	5.186944121	6.924059152	6.973490667	6.835162778	7.801016365	5.761028428	7.030364902	6.538720842	5.891550101	7.117097821	7.239831487	7.867668579	7.95214716	9.317965061	8.886491835	6.846138455	5.867559879
"A_23_P105423"	6.244080898	4.900782011	6.567264289	6.239953631	6.357189714	5.830740205	6.05059947	6.547791719	5.654175232	5.230688638	7.582841489	5.269247888	6.330438077	7.104155292	5.539016146	5.336695171	5.597720875	5.509534103	5.440975372	4.597579403	5.970639728	6.640583785	5.587021305	5.428158283	5.354104274	5.059026341	6.19039035	5.528828615	6.992583818	6.443798077	5.174378837	6.606909074	6.404891554	5.740177854	4.888978397	5.930745567	5.408587889	5.863536915	7.475676028	3.969372965	5.727034289	8.053379669
"A_23_P105436"	8.728817188	8.04663114	8.09031076	8.307557717	8.418080033	8.277390651	8.148003355	7.601421794	9.156803562	9.009734808	9.500966741	8.334954738	8.465371974	9.233483126	8.837499929	8.898182625	8.779280042	9.376747903	9.711595777	9.146071212	8.703876517	9.296048516	8.982846915	9.041862216	8.84917692	8.930404649	8.994649506	8.470836592	8.113859724	7.988165749	8.298821602	8.765801587	8.653202774	9.307090891	7.891736775	8.622942511	8.424115633	8.624031627	8.139978247	8.751489223	8.074911857	8.842624936
"A_23_P105442"	10.94972995	9.679490289	10.72421336	10.92010721	10.35473862	10.01861211	9.251338933	10.12192771	10.6244999	9.691696915	12.20391751	9.590143274	10.9881853	12.17291487	9.357328383	10.72488883	9.950555212	11.03718656	9.411171547	10.32750173	11.46768704	11.61334763	9.767431968	11.30646385	9.950147346	10.29029435	9.737003274	10.11612045	10.18870787	10.21159091	9.977267694	10.41014163	11.07545399	9.602354297	10.27923441	9.503033602	10.63814193	11.27029514	10.97100384	9.042076711	9.745398613	10.69378026
"A_23_P105453"	6.343865966	4.576338814	7.608420648	7.778358848	7.856312455	6.772285685	8.890952155	6.433760514	7.925943016	5.937586403	5.089739466	5.804420777	8.096552228	6.04382588	7.502424946	8.317871759	8.128613852	8.428725406	8.908651638	8.716536155	7.353588083	5.420861615	9.509896886	6.933679688	8.519838815	6.973234659	5.694232766	7.806109482	6.036966339	7.63724241	7.063468724	7.624951247	7.648998303	7.99999518	6.721691993	7.517909603	7.416399172	8.265346868	7.457443285	5.894872909	8.319658668	6.874116931
"A_23_P105461"	9.24268386	7.964475438	6.847791764	8.00362699	7.927633691	8.86876161	8.885793754	7.373963334	8.153590127	9.347634391	10.09994902	8.17994064	9.812660315	9.175098006	8.234441681	7.258745524	7.783444904	8.071232883	7.754450775	7.79460257	9.051424544	9.077571219	8.302807144	8.463103733	7.216243877	7.660467745	8.260881202	8.71031237	8.46124723	9.225667003	7.09527321	9.500553456	8.526283439	8.317871759	7.109535495	8.073708967	6.915697264	7.976528359	8.964576413	7.751678686	7.504745398	10.15859312
"A_23_P105465"	7.728535395	6.647317019	5.526064763	6.72780735	6.58643801	7.507484604	7.43871629	6.439984375	6.785362766	8.130749877	8.545935714	6.949217416	8.579116052	7.871521705	6.988779807	6.059537342	6.782498779	6.723692605	6.249874927	6.716379484	7.74111013	7.959402436	7.057280464	7.084968676	5.989590205	6.364377794	6.872500006	7.473616804	7.278268785	8.251289676	5.970279866	8.091319803	7.136701453	6.8376618	6.034091655	6.942420842	5.375922774	6.883557793	7.822750334	6.217671774	6.283799104	8.830267954
"A_23_P105475"	7.956522871	7.363889426	2.562727868	9.055779848	2.514482605	8.77045838	5.462575278	7.706505431	8.618815209	7.746071055	6.498207788	11.53009945	7.20098627	6.930708033	8.757116665	4.943674114	6.300736202	9.659829748	10.22731235	8.51745733	9.539458689	3.402789397	11.94472394	5.527023893	8.549406262	7.209887067	2.55694729	12.61797857	7.046140503	7.44373289	3.358766926	8.526715982	9.436274225	7.352584698	11.06182075	9.214081969	4.596519619	10.82306216	5.474272537	10.96059226	3.728510158	9.303091704
"A_23_P105495"	7.467197504	7.914140275	7.028627847	7.898704125	7.428681663	7.688266906	6.739735325	7.415544733	7.759798831	8.554058198	8.234441681	8.072449721	7.019456361	6.847991918	7.868888215	6.69636533	7.137986959	8.617175502	7.696635282	7.902108665	7.736313727	8.365655441	7.593825022	7.085212445	7.081572122	8.440364714	8.555146217	7.076390492	7.470561266	7.354629919	9.540207263	7.217211152	7.870845759	7.073316292	6.57848639	8.556229248	6.64037329	7.018586506	8.987615093	7.505149474	7.228077326	8.4429145
"A_23_P105519"	11.81250245	11.63040803	11.47646864	11.5011051	11.44983694	11.42709782	11.57135863	11.51090149	11.65828829	11.51288769	11.73889571	11.89565195	11.5768383	12.21158827	12.58410373	10.85088863	11.7780488	12.38389548	11.97543516	11.78297141	11.95567243	12.14656086	12.08829075	11.87763436	12.56601092	12.19100821	12.50644192	11.90361398	11.67375973	11.9296057	13.1423174	11.60501678	12.26498627	11.23103761	12.32457546	12.97186006	11.81608773	11.50218937	13.25889235	11.55684822	11.62037389	12.03782389
"A_23_P105535"	10.48317925	10.68586033	9.798390114	9.672831952	9.20494421	9.968479429	9.696557946	10.36050563	9.838052547	10.36641766	9.681399854	10.04142042	9.250806523	9.107543773	9.556318635	9.88530562	8.795281775	8.258014587	9.487129586	8.029478361	9.560650311	9.730587418	9.312059126	9.0880592	9.798746548	9.138193245	9.102311134	9.74904057	9.965604345	9.466085688	9.343013143	9.352092128	8.316408259	9.387952155	9.328284512	9.477669187	8.815487608	8.835378265	9.080329828	8.977968996	9.434135757	9.319598085
"A_23_P105545"	5.700723509	3.911507948	5.775695893	5.401739056	5.315706946	5.778465792	4.842270723	4.284118935	5.249974999	4.717069088	5.656922988	5.82833856	5.129294384	6.029906556	5.13573822	5.889926554	5.48124565	6.274469413	6.449193793	5.754725842	4.36834094	5.82268921	4.632375644	4.458693839	5.766997684	5.435561165	6.313254635	4.741521934	6.140833124	6.051733727	6.741921542	5.742189563	6.359316227	4.543374595	6.522880133	7.308449356	6.365203122	4.816699144	5.755077228	6.118589188	6.528234232	6.59214768
"A_23_P105562"	13.90196274	13.4897415	13.06932936	13.97307426	13.65174204	15.00740554	13.9953948	14.03533639	13.0885296	14.24558005	15.17603984	14.18199781	13.94774516	14.34509241	13.55696283	12.66205474	13.06787936	12.01326041	11.54292753	12.87879053	13.08988302	13.60996197	13.53731948	13.96342937	13.69452525	12.49479238	12.31700672	13.7781002	13.42696577	12.89889747	13.09615723	13.56073015	14.02367723	13.06301742	13.59825563	13.65125768	11.49000466	11.20628578	13.3112232	12.82877251	13.28188796	13.98794694
"A_23_P105571"	10.79807451	12.05312456	11.37661693	10.80273923	10.58437168	11.59898964	9.352333362	12.63642754	10.11323879	11.1229694	10.41183825	9.656977102	10.46995189	9.33897765	9.028534655	9.412712619	7.985034945	9.818788357	7.072649801	8.06889183	10.93192359	10.58909691	9.009534467	9.076580115	8.701648492	9.436274225	11.83496477	10.40512735	9.537746679	8.558211973	9.662000865	9.616774701	9.265634181	8.38206761	8.69630064	10.43147778	9.698148617	8.945430365	10.0678788	8.939819795	7.342847359	10.26717947
"A_23_P105583"	8.153823552	7.894821109	8.798957335	8.433222256	8.646971017	7.626208782	8.086935904	8.181001758	7.790247697	6.928540373	6.946787693	8.997057941	8.621173101	7.647641582	9.092509391	7.285756419	7.938455262	8.971084181	9.185336083	8.607193883	8.020908445	8.551646136	9.069689317	8.223440062	9.701972405	9.217742999	9.233817301	9.022339483	9.089506902	8.631291912	10.43400506	8.532800546	9.465533521	8.064153888	9.154087542	9.524832684	8.877936906	8.609911156	9.766267501	8.558644028	8.570182182	8.923096866
"A_23_P10559"	8.301529587	8.885383647	7.113859472	8.319658668	7.20068649	8.458715392	7.907150456	8.498848955	8.361495985	8.626804437	9.517851753	8.798369865	8.102705768	9.521803127	7.8766112	8.726579684	8.590805271	7.396849891	7.065744523	8.994454285	8.324012856	7.588448373	7.813824757	7.997356607	7.252711374	8.479046283	8.025108114	8.327690076	7.721971366	8.44785967	7.076390492	7.891314523	7.862662685	8.743440226	8.741893275	8.109322235	8.657052042	8.756095044	7.881026874	8.387393727	8.587936591	7.973558372
"A_23_P105592"	13.24026935	12.28953163	13.82076129	14.35978505	14.08225631	12.57357553	13.4814643	12.38163456	12.43609543	12.04766484	11.98241506	12.37428519	12.79692195	12.49649745	13.49892316	12.40596064	12.556307	12.32258469	12.95045947	12.78502453	13.13512263	12.78292709	13.76764563	12.72865085	13.3792263	12.68671852	12.92627947	12.0626003	12.22142905	13.10109555	13.08731432	12.34198336	12.71545278	13.08188259	12.0209813	13.05160753	13.07810358	12.53705253	12.8121427	12.213158	12.38948546	12.10716827
"A_23_P1056"	9.510499175	9.930717464	9.645105699	9.237985463	9.266431021	9.522651339	9.235805145	9.70780462	9.67180454	9.894919767	9.733095039	9.264904831	9.068181519	9.825823885	10.25414465	9.464133613	9.944219541	10.18071936	9.315838444	10.11854458	9.326260666	9.936255845	9.679490289	9.551437896	10.07280543	9.198917322	9.71532116	10.00138223	9.693461479	10.44300933	10.41294467	9.792808013	9.878393598	9.76304539	9.839129782	9.78380388	10.02922731	9.483833004	9.651546233	10.37498282	10.0546479	9.948665121
"A_23_P105619"	9.863129699	10.85670025	9.934375341	9.473079345	9.589343815	9.316934703	9.641111666	10.5113603	9.676163421	9.814820208	9.379175161	12.44986439	8.568845443	9.652941826	10.34528114	12.3289395	9.019203494	8.518077407	9.545802524	8.371203602	11.79402407	9.570534619	8.682888489	11.60246374	10.75744598	11.48216213	7.882516692	11.67293129	10.58837447	9.069689317	14.00008459	9.686016561	11.19340878	8.942259535	10.0051389	10.34662673	8.720572833	9.030549622	9.914606482	8.642996927	10.33735392	11.00145105
"A_23_P105625"	11.60501678	11.34565842	11.62729558	11.39468559	11.25544758	11.09582122	11.3377786	11.55903436	11.21663851	11.07804133	10.58497823	11.32021016	11.24364412	11.02626129	11.18604631	11.04162834	10.80685738	11.50272537	11.59609466	11.21546984	11.36042546	11.65718291	11.59188449	11.72655223	11.98627124	11.388639	11.17169335	12.23574324	11.69869402	11.43931571	11.46378797	11.08786043	11.3590519	11.18717312	10.90137312	11.45362157	11.00911495	11.08446157	11.42888961	11.71235916	11.26126652	11.346713
"A_23_P105646"	8.737959887	8.522765207	9.061479229	8.83842577	8.559733587	8.616795173	8.61421462	8.910222324	9.086230214	8.791172007	8.796673595	8.27598209	8.869572046	8.878139791	9.062998035	9.235104057	9.379414889	9.534640632	9.594433112	8.83950107	8.956282379	9.082310196	9.625096125	9.18357665	9.724164285	9.679272869	9.056404762	9.268543805	9.200973025	9.341885149	9.622480081	9.21129171	9.817008843	9.758416308	9.609807053	9.29144755	9.94905098	9.868698504	9.349783481	8.825145319	9.227652062	8.875836542
"A_23_P105651"	8.698857003	7.422224281	5.837481782	8.716284889	8.117033996	8.447042407	6.287787131	9.146308418	8.648412628	6.456588449	6.429785754	6.509013501	6.617948696	6.017477945	2.942730426	2.974217777	3.585911812	4.598613237	5.013881457	2.916611675	4.922580204	6.058301847	5.851836835	6.974008718	5.257985765	3.455338886	6.038469795	3.228998843	4.155269116	5.64105259	4.271444001	5.32037421	5.122298312	3.998519428	2.799612248	2.967845903	4.263446317	6.678152621	5.681943909	7.405540984	3.061576919	3.865439623
"A_23_P105664"	11.27110818	11.38441798	11.93883052	11.5703259	11.29073401	11.54263386	11.13752067	11.41294062	11.66055334	11.43302747	11.18679006	11.25451912	11.62798061	12.04612425	11.76159759	11.38916457	11.64341466	11.74011406	11.78806374	11.26911887	11.88654318	11.93267461	11.67410371	11.95984596	12.08215688	11.88685356	11.73476955	10.78775606	11.48117362	11.42919393	11.93493041	11.57116474	12.19288485	12.24257231	11.39886159	11.39631774	11.78744647	12.01790198	11.18956601	11.48633443	11.38441798	11.81710515
"A_23_P105691"	6.055573871	5.309881879	8.866298374	8.322014612	10.01670281	7.851890161	8.281158679	7.075256688	6.916086659	4.337435189	6.804877368	5.307479539	8.480850108	5.790411125	6.966051533	5.000885058	4.615778746	5.548697846	5.608281455	4.674473557	8.134424345	4.29393774	5.495025173	6.256063216	8.12584215	5.954567799	5.100851901	6.760967116	8.221948753	3.997008236	4.86060954	5.881980821	8.68124397	4.41924964	8.756095044	4.679622924	5.205530366	3.919598466	4.446199131	4.515328308	5.59618866	8.875225821
"A_23_P105730"	6.951333462	7.255042687	6.267243433	6.392717645	6.141163299	5.420191083	6.409395568	6.225561255	5.933654879	6.437465775	7.664424092	6.77911473	6.22850498	7.136701453	6.093412613	6.733896975	6.434236294	6.800072584	7.113148363	9.752652255	6.938318994	8.441986856	6.713996517	6.688351031	6.796263697	9.039725802	8.076717849	7.726712221	6.270307905	6.79923771	7.367987162	6.594558089	6.219650047	6.290768981	5.926668508	6.493957282	6.473718565	6.55744084	7.074099973	7.101434698	5.887367948	7.008431678
"A_23_P105732"	14.43053637	14.49019504	14.33202431	14.27499523	14.96334448	14.71011732	14.82929756	14.26603273	14.63302654	14.89602021	14.98889561	14.51976732	14.74678273	14.54789897	14.22991745	14.47234434	14.37853728	14.82532897	14.59214507	14.3440686	14.04494793	14.67785347	14.28792424	13.69386685	13.80319177	14.51782159	15.0643526	13.34102294	13.67240276	13.79349576	14.70499856	13.78059147	14.05746763	13.74171299	13.69923713	14.3070173	13.82657552	14.11279115	14.07542799	14.00647485	14.19443974	14.28078267
"A_23_P105747"	10.67502343	10.27015121	10.42039579	10.63886024	10.21741137	10.16617374	10.66901044	10.09141427	10.00030001	9.653124935	9.569208925	10.85088863	10.10153038	10.88302331	10.34722678	10.7994301	9.793905116	10.23091841	10.7971861	10.29611495	10.86416104	9.119776008	11.07208955	9.992865661	10.70287684	10.78951533	10.14565984	10.17364175	11.19966178	10.42245059	11.22656403	10.89314632	10.9783162	10.57742168	10.49581152	10.97243817	10.37315833	9.436030444	10.16340161	10.28403406	10.75974667	10.44008646
"A_23_P105753"	10.04318367	9.87484431	10.22049602	9.970560659	10.06808299	10.14293685	9.967836201	10.16144486	9.890162183	10.38404054	9.14953304	9.288341296	9.971790507	9.33102045	9.865453462	9.564958672	10.20017318	10.25798646	10.09073511	10.21660724	9.738844763	10.87613013	10.24724875	9.720626094	9.714894653	10.06220339	10.18201321	9.589919116	9.478808325	10.29103147	10.09270474	10.03185459	9.847220019	10.63403878	9.84226846	9.877339866	9.197699532	9.42926369	9.763689796	9.979944831	10.24049695	10.36396843
"A_23_P105794"	7.88580663	7.771066082	6.53285746	6.625162289	7.371690069	8.092862164	6.317065538	6.797597864	8.228272951	8.034484678	8.164716018	6.73361971	8.989084737	10.53989709	9.549849943	6.927710361	10.41646468	9.158266664	9.494203224	9.39978569	9.558079937	10.61920458	9.602784429	8.219979703	6.412412313	8.915842516	9.400152393	8.946132351	8.228860619	11.39849271	9.2704876	9.291251276	9.366546576	10.43527739	7.667990811	8.224898881	9.105520249	11.0470495	10.71897162	9.256331737	9.404883711	9.567569583
"A_23_P105803"	5.536263849	8.918683276	6.429785754	8.106902778	6.182518433	5.626654053	4.360398364	5.991960384	8.225997442	5.966901121	7.810522575	8.047004265	6.264713573	6.181026042	5.944734478	5.352356108	4.477871612	4.291250679	6.062625053	7.295564228	7.291361738	4.804592961	5.854160931	8.220198278	5.216728973	6.112537694	4.546647854	7.244726436	4.421120693	4.74603266	4.459882656	5.950971534	5.755681062	7.297006602	5.598069223	4.709899079	6.121828965	6.617948696	6.775998314	6.815007275	5.601827912	4.335113332
"A_23_P105815"	9.126823076	8.906144822	8.960887701	9.497764909	8.731600478	8.439754787	8.818874956	7.762834128	9.170956224	8.335137592	9.075447316	8.763419308	8.430566718	8.217449902	7.06040545	7.956253391	8.206823953	7.798644658	8.375780471	8.769135248	8.626617966	8.930870843	8.557762569	8.339101364	8.078191471	8.297823824	8.758883915	7.478350868	8.520934994	8.962094631	8.519361576	7.807022748	7.728076296	8.674965186	7.915696106	8.945066571	7.896848923	8.643409044	8.867758119	8.055043966	8.376924694	8.524299675
"A_23_P105833"	10.09335155	10.5812802	10.13539167	9.847458573	9.72788911	9.614913038	9.612123512	9.675633244	10.13851697	9.52302663	9.891136503	9.545198523	9.506631246	9.052657812	8.620564269	8.5775564	9.659829748	8.877751618	9.991668657	9.473775353	8.987398343	10.15655399	9.402851636	9.213496152	9.254362948	9.342272857	9.150215558	8.702931581	9.207178394	8.898182625	10.06599023	8.907415612	9.069166933	9.890737591	9.728117635	9.405960426	9.144690185	9.335535934	9.726006378	9.631410094	9.764925987	8.675210823
"A_23_P105856"	6.703883215	6.385830658	5.500514043	5.870153006	6.040062196	7.42544662	5.850371638	6.351069612	4.858045134	7.31396054	6.79733378	6.528798678	6.493265425	5.443622545	4.947682567	5.114505811	5.255104979	5.601827912	5.046085424	5.028996157	6.222125966	5.580530731	5.504419581	3.964252689	5.145162188	5.932676364	6.134818351	5.51363872	5.812225443	7.237449337	5.419783822	5.42357847	4.461969204	6.294451247	4.297243024	7.010661759	6.829184455	3.603228989	6.081807729	5.40097241	6.189465102	5.825331281
"A_23_P105862"	9.757119753	10.22460164	9.326062761	10.07986633	9.681721167	10.56816037	8.728470734	10.29816337	9.384771508	9.56738383	9.735074988	10.6493621	9.669957796	9.960224248	9.030112925	9.230140932	8.91625476	6.682233847	6.970336423	6.95293019	9.873039368	10.85202278	8.362960048	9.635970174	9.031343049	7.185078546	9.155782157	10.31436131	10.06856644	8.787590383	9.144901305	9.184893566	9.080329828	9.121004767	9.918338041	7.512570387	7.934282781	8.050540736	9.164153045	6.986699943	8.627989698	9.12252375
"A_23_P105900"	14.33900406	14.54423072	14.88620112	14.42158968	14.4445834	14.19013093	14.35443289	14.80506244	14.53058764	13.93293926	13.33916786	13.53429336	14.22032235	13.44502893	12.50489725	13.63107247	13.30106139	13.82076129	13.35182475	14.2991361	13.21514735	13.97723608	14.17728063	13.03535742	13.96406379	13.68568137	13.32667904	14.34709347	13.57382636	13.55515708	14.31521209	14.25966452	14.01436413	15.05398204	14.08225631	15.85054468	13.54854454	14.44986627	13.29892101	14.22698021	13.42091113	13.7487558
"A_23_P10591"	13.87905333	11.40471632	14.71633615	15.04220376	14.67671151	13.65972284	14.47589081	13.61876001	14.88232794	12.85522298	14.10711404	13.36153855	14.37853728	14.74026948	14.17990785	14.15710882	13.73251825	13.16781067	13.86098747	13.10528998	13.04006268	11.34877997	13.82247265	13.02425256	13.12693058	13.61071	12.18737156	12.91648051	13.41240724	12.96097526	12.34111653	14.52835679	14.44379112	14.66296181	14.50124487	13.58404588	14.10343487	14.60923797	12.98291216	14.01764969	13.79675875	13.48338861
"A_23_P105923"	8.166607007	8.35982562	8.014402657	7.827437865	6.357472979	7.542389073	8.273234027	8.740585466	6.125342052	10.80775322	7.630126855	5.313470865	5.998736309	6.933910127	5.714159183	5.238679909	8.130539753	7.749469662	4.403085224	7.712492041	7.710851952	6.765331084	6.928317043	7.09267081	4.295978214	5.871227864	5.606554971	5.633625396	6.366254678	5.420861615	4.045393791	7.150171266	5.56286574	7.814363744	4.577082314	5.206376527	8.918040927	9.296391111	6.052982494	8.579116052	7.810347079	6.729856478
"A_23_P105939"	4.474586858	4.804592961	5.120927694	4.970899254	4.131285438	4.024546892	4.436412958	5.000885058	5.169623537	5.004905959	4.645226057	4.662746455	5.188727363	4.259879303	4.845228889	5.205202267	5.734655689	5.180073223	6.225813801	5.86072102	3.97321948	5.408215604	5.588407744	5.64765513	6.050331092	5.921207052	6.060865827	3.986787569	4.230155745	4.916356196	6.317401425	5.277628987	5.353679274	7.20277933	6.613859033	5.47796957	5.056505752	5.601467669	6.275366377	5.163410756	4.955713905	5.435199851
"A_23_P105957"	11.73022417	11.78171533	11.48528074	11.61524892	11.36213028	12.75857242	12.52208885	11.46202123	11.70042055	12.53907753	12.88838229	11.91533818	12.90100425	11.78115003	11.6034218	12.81559577	14.27499523	13.4520724	14.07447498	13.8847734	12.57612553	11.96498977	12.78391167	12.29499012	11.95045747	12.39460137	12.64454492	12.85522298	12.89307703	12.98291216	12.5900663	13.2757556	12.72297374	13.60549347	12.91587657	13.50924461	13.89010091	14.3070173	12.98226282	14.61136975	13.72201797	12.88352364
"A_23_P105963"	5.54472153	9.884158375	5.187267261	5.315260608	5.429719435	4.381332919	5.897656273	4.976210166	6.197263964	4.213064958	4.535709703	10.28494077	4.509656373	5.435199851	5.609355497	6.053357283	4.419843118	3.944742971	6.057283707	3.461713763	4.719658657	4.465205863	4.093021742	4.854166425	7.285266539	5.363523151	4.98360493	5.338470301	5.887058364	7.063160954	7.112861336	4.230155745	6.002939477	4.226497612	8.99991646	5.524368433	6.149391065	3.662925874	4.261222562	4.006708354	5.048661885	3.607687917
"A_23_P106"	7.7951542	7.726874827	8.355775342	7.887015775	7.245259698	7.565890942	7.274248923	7.701685068	7.404725357	7.450717836	7.501741895	7.154850011	7.41021762	7.033907441	7.595911887	7.364134845	7.608218289	7.652012692	8.139143256	7.948161597	7.463274996	7.262622096	7.451090538	6.82378003	7.78206129	7.902266455	8.261102639	7.676753885	7.731038869	8.894128532	7.629315294	7.075093486	7.024489868	7.899478312	7.096328907	7.81302026	7.606658242	7.752129841	7.073859456	7.654362162	6.545400651	7.55303432
"A_23_P106002"	15.11502399	14.63302654	14.63655738	14.89433013	14.99395338	14.71170468	14.18199781	14.70761126	14.36278774	14.66781004	14.86277041	15.1889014	15.61502732	15.76830434	15.12634402	16.28601073	16.38301728	15.82829267	15.42307686	14.97642793	15.87926004	15.11935285	16.04922231	16.3925265	14.58149656	16.03477755	15.41826623	15.72102974	15.87744422	14.58293508	15.83660845	14.99868924	15.10388491	14.74796289	15.01942743	15.75777073	15.5781487	16.46451776	16.13919463	15.50919313	15.25286404	16.06664595
"A_23_P106016"	8.058948152	8.205701533	7.135399108	8.078659107	6.767922412	7.577199976	7.007444112	8.036692255	7.553520909	7.887916934	7.708310449	7.94611408	7.541503083	6.966558481	7.93617377	7.112861336	7.279313823	5.965002828	5.370051366	6.515475387	10.447505	8.635520963	6.894500937	7.539619613	6.447284619	7.422778622	8.234441681	9.146991017	6.824222021	7.013689244	5.693128098	7.370210297	6.881645685	7.520924207	6.908210459	6.699186601	7.392087601	8.10860218	9.527143886	7.423570361	6.391713116	6.461744661
"A_23_P106024"	9.360996142	9.473461191	9.569035082	10.26618355	9.712294699	8.512854929	9.333528196	8.697135991	10.11812944	8.861590856	10.01152821	10.1314471	8.898182625	8.969159589	10.71442964	10.99403947	10.95939199	11.37345896	11.39980057	11.13190742	11.28689327	9.993713154	11.30626792	10.9663759	10.01055016	8.989506222	10.02671613	11.47890793	11.24943216	11.34594406	10.77754032	9.430941371	9.722488426	10.60173586	11.19175559	10.6396371	10.77921495	11.72493774	10.96394893	11.11364383	10.46373005	9.239360072
"A_23_P106042"	6.212313133	4.785047561	6.336368154	6.813689428	5.442517476	4.753279761	5.211409117	6.435019399	5.360081895	5.131391057	5.355180359	5.304933562	5.247599639	8.070828607	5.939168575	4.549264305	4.553930477	5.000885058	5.083731255	4.215833137	4.435422157	4.990049304	4.465205863	5.815443468	5.414746311	5.248363534	4.844706543	5.06349476	4.183507041	4.155269116	5.046085424	4.416229639	4.398476982	4.80128883	8.827535464	4.419843118	5.225100398	4.789312689	4.39645238	4.761199228	4.813164801	3.929865019
"A_23_P10605"	8.152716325	7.604450906	6.377976215	7.643202549	6.842208412	8.181596232	7.960397031	7.556339269	7.952392606	8.665297353	9.44232293	8.891744928	8.127034939	9.497178159	7.851607327	8.259394329	9.079971016	8.255205932	9.113887267	9.010642621	8.706235757	8.901098328	8.217167236	8.743836884	7.907374665	8.875836542	8.388961156	8.267097267	8.961273365	8.298032932	8.849367466	8.109754796	8.45657647	8.05479443	7.74209578	7.985295501	9.115479521	8.492329724	8.197495316	10.59994674	8.873575987	7.842749212
"A_23_P106056"	14.62134361	15.09760412	14.55715698	14.63807876	14.55521739	14.69399446	14.7515996	14.87472191	14.50007595	15.06053793	14.81856262	15.26682387	14.74255645	14.42921255	14.70169895	14.77224874	13.72409939	14.78127538	13.96959145	14.72423897	14.92398563	15.29106085	14.4632811	14.09016111	14.31971847	14.97183496	14.90316508	15.02085833	15.26958095	14.60338721	14.52723702	14.14155822	14.36775413	13.77359994	14.5209446	15.32508201	14.73296756	15.09490582	14.32409281	14.9874276	15.01103981	14.73696731
"A_23_P106069"	5.585578245	6.510283024	6.683727108	5.558274221	6.791951677	6.759369566	6.8041415	6.077917693	6.79923771	6.638447248	6.605169006	5.321437111	6.675854776	7.247950967	6.190087081	6.363524013	6.248623183	6.445360837	6.806298632	6.860392808	5.664570701	6.858404751	6.002330019	5.225100398	5.084493542	5.449187694	5.985069411	5.272298381	6.180003254	5.581608361	5.500514043	6.687806065	6.309426227	6.036966339	6.841922669	6.211979509	5.771751404	5.79143791	6.230496508	6.825821278	7.53522724	7.367240843
"A_23_P106080"	5.76313727	5.400516372	10.86208123	11.8191107	11.6780737	6.953204231	9.426277946	8.124577133	7.271733651	6.270307905	6.762152103	6.701018746	7.077674638	7.152701643	8.47269884	7.844136202	8.213987499	8.285008675	7.901510381	6.62114337	5.368387552	5.14057273	9.443566597	6.246534335	8.068482184	7.769802326	6.896310052	6.592379933	6.671554511	9.669190355	7.410876288	9.127041209	9.16093065	9.585791576	9.687647867	9.717611583	9.171550829	10.5043731	6.369491395	10.97415799	11.5768383	6.780359612
"A_23_P106117"	2.879182484	2.799612248	3.423100894	4.298124421	3.731609037	3.235369924	3.785803578	3.319360656	3.057718734	3.775622719	3.681308691	3.773055042	4.343846722	5.055648516	5.301501023	4.219042937	3.668429339	4.592938484	4.349503154	4.353720798	5.062635192	4.539275902	4.397916581	5.26961069	5.067008738	4.582439615	4.21711991	4.524117925	3.380833798	3.725567037	3.441490355	3.630612572	3.732430935	4.200665043	3.430569366	4.240359312	4.273604451	3.845975027	3.769297252	6.843278275	3.683127333	3.248577142
"A_23_P106127"	11.21246248	11.04758119	10.77152613	10.89953812	10.57895642	11.05180013	11.01203526	10.5511236	10.76216782	11.12438216	11.40699356	11.08391681	10.75290483	10.60787959	10.88399764	11.16449154	10.22117566	10.93667217	11.76816008	11.03240114	11.43173386	10.37273109	11.38299018	10.96730556	10.42151601	10.62312953	10.37828723	11.13330364	10.85455656	10.75173388	11.2131926	10.2930442	10.59638139	11.08190606	10.37908776	11.18847173	11.34176759	10.93319183	9.921831957	10.77177248	10.6238053	10.95409857
"A_23_P106131"	13.59260673	14.16023809	13.73174909	13.78229376	13.53078051	13.3838323	13.28471769	13.66125962	13.5471753	14.12315347	13.59751696	14.72553885	13.67240276	13.33775666	13.69588704	14.50328973	14.61737014	14.95776585	14.21518327	14.30089846	14.78021317	12.65869404	14.82123596	14.65066207	13.52559744	13.53270194	13.62744288	14.61850838	14.46218216	13.89646479	14.8074077	13.48000513	13.84594493	14.32409281	13.84210512	14.35758369	14.48386645	14.87472191	13.66907402	14.3440686	14.63569348	13.84914858
"A_23_P10614"	7.896848923	8.169816029	8.112726699	8.712854282	8.235851563	8.626011823	8.983882992	7.734166191	6.879096548	8.614410112	8.747630656	9.758416308	8.508005901	9.751898219	8.352239768	10.08952683	8.919902047	8.825145319	9.220900313	9.578949613	9.686016561	9.59133365	9.900046835	9.572064616	8.45438117	8.649056354	8.099630169	8.496223089	8.98304253	9.368715948	10.2294159	9.466085688	8.628139999	9.887888712	9.569035082	8.987830602	9.462140869	9.97893005	8.691729863	9.504642791	8.526283439	8.285181779
"A_23_P106145"	12.71367756	11.45936972	15.28742284	16.55183448	15.59686418	13.59140934	14.62485067	14.0103418	13.16952316	11.30704893	11.59523375	13.05962617	14.22599888	11.85684145	13.46298706	13.91880954	13.05962617	13.2757556	12.35763341	12.08466097	13.64906735	11.24090471	15.20666819	12.83878214	12.45747534	13.80319177	12.55496538	13.26713078	12.34779318	13.43669858	13.20282223	12.00740146	12.69834367	13.71350634	14.07646079	14.1015648	12.97679158	15.42175115	11.49000466	13.53344731	13.16542824	12.52552163
"A_23_P106158"	7.423325021	7.010218965	9.012128317	8.861983321	8.31014596	7.23024444	7.901155171	7.7308366	8.231062214	7.20068649	7.125523503	8.283136788	7.46629322	7.188362877	8.448478807	9.609807053	8.159488774	8.292992101	9.628294955	7.757932134	9.107743434	7.837188996	9.120263131	8.232647348	8.763853358	8.355197651	8.097446286	8.113060323	8.547608067	8.007631233	9.128902399	7.461910907	8.444615529	8.799790501	8.373868461	8.499385709	9.321148834	8.780256759	6.618879364	7.738781896	8.675407592	7.777924482
"A_23_P106162"	11.47046083	11.41450813	11.00573377	10.25161926	11.16629835	11.22284482	11.0088213	11.50698127	11.80822215	11.735811	11.73441302	11.04807926	11.27574213	11.49413965	11.16331678	11.00145105	10.7204265	11.14746526	12.21865235	11.07966181	11.37900665	10.86577262	11.5696956	11.48320774	10.51520091	10.62004515	11.89858515	11.03499912	11.03499912	10.49690106	11.75701095	10.63834153	10.77278574	11.21222571	10.80685738	11.10076353	10.66240518	10.9697123	10.54272351	10.58909691	10.50856463	11.43446871
"A_23_P106174"	8.816629266	8.207762256	9.249127233	9.065328125	8.711817272	8.636169172	9.192005219	8.295196049	9.067605608	8.403691471	9.088721927	8.490845789	8.936329316	9.151668698	8.244083768	8.873321474	9.178491525	8.67291862	8.697350866	8.856839359	9.239973885	8.318791989	9.01846579	8.437558982	8.61163368	9.150215558	8.57358387	8.710962076	9.047229249	8.698206362	9.121004767	8.804983325	8.84389037	8.942076482	8.735402655	9.228864775	8.905465569	10.09427757	8.568676608	8.862870256	8.619985384	8.725484896
"A_23_P106194"	14.67314718	13.61290001	14.42254024	13.95975148	13.00616152	16.13516607	12.18414269	13.20633749	12.95521968	11.5635853	15.4142736	14.57140809	16.64391905	13.79349576	12.21249941	15.13600008	13.78324044	12.51733241	10.0069015	13.37629846	16.96816746	8.403956076	14.88620112	16.78388522	13.69021503	13.44303974	10.7870324	15.0138185	15.37335537	12.767019	12.1510385	13.66386305	12.76953979	12.77611309	11.7446118	14.05908815	12.35079516	16.10882364	13.79760681	13.51349272	14.39662062	13.98994979
"A_23_P106204"	10.13806942	10.589539	10.87921638	10.56933983	10.61940945	10.49791653	10.3646772	10.64861537	10.61561178	9.932534725	9.386683382	10.15196244	9.798220976	8.634303929	10.60454909	10.23129721	9.9143746	10.5349233	10.57105327	10.21049544	10.67737468	8.415395616	10.88079916	10.03081831	9.928126872	10.1988182	8.768208037	10.15985372	10.35577644	9.422871687	10.69721006	9.671619788	9.961198285	10.46595695	10.41230164	10.21379655	10.11262937	10.46332729	9.349596975	10.06618985	11.16796468	9.077350771
"A_23_P106226"	13.46825187	13.11684201	13.45639586	13.34670221	13.27430755	13.24745625	13.04951255	13.18453065	12.89246436	13.13104552	13.02319399	13.49113568	13.43783202	12.96489788	13.25782151	13.09507711	12.12575338	13.1220445	12.55307426	12.33993224	13.17762389	13.81937524	13.38770657	13.19882509	13.12810473	13.21417519	13.44303974	13.27638116	14.11092016	13.59518495	14.09395079	12.97781963	13.36769219	12.42038042	13.1624202	13.59968706	12.97953827	13.36837461	13.35771043	12.61797857	13.22615448	13.38631961
"A_23_P106236"	3.044786139	5.333250435	4.214979707	3.184214372	3.338899329	3.193527004	3.53089021	4.87606917	4.416660307	4.266711457	3.228998843	2.767330845	3.402789397	3.668429339	3.593379363	3.010516645	3.087462057	3.568479746	4.196840167	4.603660663	3.268598117	3.444045789	2.925961871	4.762970513	3.823307365	3.349481277	2.842106244	3.233378015	3.300395158	3.301695709	3.277728571	3.115908513	2.553301729	2.478727346	3.727247318	3.46282548	5.635958991	3.014471761	3.298253082	4.279029474	3.686966441	2.968741431
"A_23_P106241"	11.82679995	11.65692264	11.64608721	11.78491667	11.48890421	11.83352109	11.9095829	11.43671755	11.5703259	11.68597063	11.73668276	11.30372576	11.66790836	10.63721884	11.59523375	11.20309166	11.83496477	11.2275538	11.66175337	11.19366519	11.88181241	11.21569696	12.00809574	11.43931571	11.27029514	11.365143	11.04023183	11.35674173	11.72524315	11.4422051	11.134174	11.11435581	11.06931299	11.47104615	11.53811322	10.83058379	11.9199905	12.11239814	10.39224934	11.25162521	11.00645315	11.05950458
"A_23_P106258"	5.525694935	8.84389037	6.548997302	5.475419933	6.617075094	6.871347921	6.903187092	6.79252012	7.450016214	8.585712264	6.229226297	5.749841342	6.771761466	6.055573871	6.585917849	6.784779256	6.938842437	6.650540793	7.161147957	6.640583785	5.905076243	6.417129468	6.295593491	7.33268432	6.960966933	6.57224837	6.351359993	6.013407603	6.066071568	5.874821534	6.566510057	6.735492359	6.779595033	7.231344664	8.048464392	6.823488472	6.829426689	6.899913603	6.232518762	6.75820105	7.244726436	6.537577174
"A_23_P106280"	11.07519831	10.88079916	11.04129793	10.89669072	10.96657866	11.06879275	11.09103578	10.96129022	11.03058468	10.66925314	11.28414166	10.92611253	10.61444066	11.35129074	11.28568303	9.66002828	10.81509194	11.30266115	10.05607872	10.03117058	10.82328171	11.46768704	11.04758119	11.10611679	10.82402097	11.46408079	9.948864887	10.46419702	11.27574213	10.44768816	11.1157937	10.90708104	12.05837156	10.85088863	12.41113376	10.80798536	11.30738663	11.12515852	11.03499912	10.95460112	10.78534165	11.17477529
"A_23_P106299"	15.40627192	15.86001747	15.4142736	15.36846931	15.34668767	15.54557934	15.57285297	15.30164952	15.18205062	15.62742009	15.30310131	15.63257889	15.54146882	14.95645425	15.84015708	14.5704146	14.62352832	15.1870923	14.37853728	15.27331248	15.16990822	15.07662188	15.07799087	15.20666819	15.34511137	15.35537708	14.72662343	14.89884107	15.8078905	15.01666587	14.91251171	15.23994135	14.96202182	15.20301283	16.77676599	15.41563254	14.81180255	15.56861921	14.80364779	14.63569348	15.90105878	15.37501483
"A_23_P106322"	7.804214245	8.488451826	7.481533883	9.67138868	8.629894658	6.663686787	6.735492359	7.875747771	7.788031438	6.564758233	7.565451754	8.986609405	7.82812259	6.103301005	6.373666998	6.649066131	6.327612098	8.387393727	5.408587889	6.591941195	6.870596247	4.756064123	5.915678189	6.324978275	5.418400188	5.175685074	7.65319172	6.779595033	5.881651046	6.110276225	6.336081317	6.465556624	5.593540652	6.666196365	5.303378643	5.821680606	7.953004138	6.978178616	7.950800344	7.362104021	5.046865336	6.237319526
"A_23_P106362"	5.350816058	3.761005613	4.599063735	5.593901484	6.982182979	6.247735404	8.653593812	5.633318946	5.650872296	9.322854079	10.31020362	9.163699887	6.566510057	10.01752232	7.955308202	10.37153519	10.31458551	7.708310449	6.877004463	7.626860354	8.640278368	7.268799292	7.527455773	8.412419032	6.576337859	7.107490531	5.501483353	8.608028782	10.91326718	9.627184678	6.877256357	8.848517434	9.026208457	9.269050314	9.044942128	9.430677819	8.300660366	9.164557074	8.13238833	10.54637736	9.687345603	9.945495472
"A_23_P106371"	7.519787592	8.218782273	8.412575713	7.786154975	8.08669117	8.023573415	8.498621611	8.679000156	8.092250933	9.22131345	7.106984764	8.384157343	8.34048769	8.812471647	8.803061483	9.324318057	9.415352422	8.959227083	8.420125908	10.21379655	8.141620749	7.525637859	9.005665599	8.265607191	8.713251184	7.914353583	8.450735532	7.226772867	7.190351239	8.466865508	8.287477996	8.492329724	7.986935374	7.618095038	8.979522761	8.990391772	11.05493696	9.994910538	8.246534761	9.658192486	9.129690732	7.724484092
"A_23_P106389"	7.278698794	2.845537377	5.001715768	7.33242437	6.546272297	5.153274771	6.395073467	3.476955682	2.648416304	4.484617292	8.068482184	6.071841097	7.108270751	8.541857103	6.051445092	7.660681914	9.795378569	9.027812489	6.259879462	6.033047996	5.826371572	8.747426436	7.556116828	6.408783793	8.46411184	8.56824006	7.285489986	6.701858458	8.598079858	6.963861357	5.972992574	6.478616292	7.50400559	7.060170907	8.276374275	7.082753332	8.25080389	8.432595665	6.760407806	8.261950448	6.938584192	8.062008082
"A_23_P106391"	6.994233818	7.786346821	7.121339767	7.381853992	7.059114594	6.969122185	6.963537423	7.124781283	6.696699904	6.955495337	6.179367824	7.636545752	6.55831489	5.346525264	8.992206017	6.811077474	8.040771691	7.260054657	7.640206624	6.946787693	6.602211148	8.858857523	7.521437292	6.235593094	8.568845443	7.414386489	7.426492705	7.82381238	7.58152635	7.738990152	7.384590953	6.208883977	7.350923524	6.546272297	8.375543624	7.196125245	9.537746679	6.76942689	6.94418733	7.48940878	7.733731303	6.042547498
"A_23_P10640"	5.508693163	5.664154287	6.902906009	6.233896677	6.944751267	6.6903493	6.894004801	5.643579418	6.377976215	6.702148133	5.810901108	5.237169423	6.758520772	5.892398621	6.15918611	6.224983156	6.184926517	6.217671774	6.914761749	6.64248471	5.342426197	6.010594424	6.050331092	7.30768465	6.911045926	6.445360837	6.21663946	5.304565647	5.64105259	5.554861198	5.82357135	6.35264842	6.28665904	6.96281916	5.937586403	6.417129468	6.2518906	6.553603835	5.873056449	6.706119679	6.669663748	5.888874002
"A_23_P106405"	11.07462442	10.97517885	11.06879275	11.48969884	11.2574969	10.9636711	9.912541882	10.70237631	10.82504504	10.67271903	11.10673495	10.36512447	11.47011253	11.27574213	11.47401972	9.199853402	9.734207635	12.51195757	6.89468468	8.625767281	9.647052313	12.22222372	8.850684655	11.61420738	10.38586263	10.75193178	8.516160466	8.73013844	9.21129171	9.632629907	7.38056329	10.12610775	9.611062557	11.49114854	8.28092434	9.166206476	7.764343509	9.631410094	10.37624403	7.316845902	8.443571283	10.69748736
"A_23_P106412"	11.95600422	10.73485664	12.43096838	12.28843522	12.21718686	11.16126347	11.61746717	11.01997755	12.80011558	11.38203588	12.70048051	12.0012369	11.79828451	12.45661964	11.93585793	12.76015134	12.76202282	12.00495359	12.53433487	11.54841389	13.13389991	10.07945517	12.27714232	13.4932584	12.43777555	13.48213822	11.89731574	12.09128332	13.24797308	10.48683643	11.87394383	11.49258573	12.58776033	11.34854017	12.64933987	11.01795281	12.11743949	10.93487101	12.23147565	11.10528367	11.72462661	12.11627005
"A_23_P106425"	8.635906101	8.338177077	8.991134422	9.236893297	8.893211081	8.442681976	8.631483118	8.398496525	8.241174719	7.742323218	7.926813822	7.880658549	8.752921405	7.642341674	7.894606004	8.406889226	8.640064838	8.292751014	7.351351462	8.096081582	8.082018193	9.123359282	9.744384853	8.876709272	9.339196441	8.814208146	8.366092415	7.96578038	8.403121603	8.624309864	8.461081976	8.495958787	8.270266031	9.115873959	8.162077751	8.481963318	9.536745323	9.309401996	9.223481209	8.918256966	8.961054561	7.348430476
"A_23_P106433"	10.83372799	10.59343104	10.91614896	10.55268471	10.91969646	10.28691764	11.12928376	10.39252848	10.85607318	10.59732494	10.49164178	10.78355392	10.32370179	10.37595575	11.69381613	10.91527283	11.76430422	11.16500646	11.04863407	11.45116857	10.99717008	11.45390554	12.35079516	12.03429359	11.68336722	11.70559656	11.24392439	10.68187326	11.23045927	10.89333885	12.06678475	11.48969884	10.66039636	11.43421613	12.06156781	10.60607223	11.82826317	11.33365758	11.12992731	11.0320965	11.53732853	10.65356104
"A_23_P106439"	9.33720544	9.223277985	9.531617952	9.450529075	9.631023745	9.034291774	9.97216596	9.263065351	9.496500295	9.258295039	9.138803631	9.313967497	9.354564937	9.146991017	10.20705246	9.628736961	10.31100285	9.86892014	9.821825971	10.18154777	10.00624259	10.58654966	10.91429444	10.53895638	10.32678497	10.28939362	9.812450187	9.450529075	10.0151075	9.733095039	10.58699575	10.06497007	9.362963504	9.993713154	10.7923245	9.357328383	10.50460567	10.36600628	10.08363577	9.657974189	10.27857542	9.332673855
"A_23_P106463"	11.38673115	12.51442203	12.09781913	12.47841777	12.16813683	11.71677312	11.91442243	12.20879632	12.18327482	11.69477243	12.32769111	12.27892668	11.42628842	11.10741861	11.87797691	11.80375791	11.64970961	11.9876056	11.13953399	11.81710515	11.80212257	11.65488971	12.06116001	12.29694814	11.72992382	12.15895709	11.81887615	11.79264577	11.82975124	12.18249567	11.40861148	12.03884786	12.118478	11.62299682	11.42839572	11.79198963	11.63704717	11.79639814	12.2118851	11.28390567	12.08829075	11.27133485
"A_23_P10647"	9.994554106	10.7059322	8.56824006	9.188509918	8.870616503	10.75901106	6.669187463	9.979363975	5.818022876	11.42511196	10.75426474	8.47269884	10.04645441	9.058091168	6.401471972	7.170875533	7.984339049	4.663302417	5.64906719	6.884065192	6.426859522	6.493957282	7.420993275	8.674126394	5.949892214	3.370557281	5.894872909	8.050096047	8.663848392	7.865814252	6.796555053	8.262838443	7.26493766	7.420280388	5.795611917	8.772063132	4.781111252	7.821548155	7.425014558	7.384329882	6.842457284	8.215660543
"A_23_P106472"	16.68461485	17.14322001	16.63052819	16.62503239	16.83971928	16.9652303	16.85901611	16.88475997	16.86550234	17.23494095	17.14649813	16.81543299	16.78061274	16.8270281	16.95041334	16.77032441	16.69009641	16.60209254	16.95932404	16.80424267	16.85586425	16.5582151	16.20647741	16.54933702	16.59518818	16.83055884	16.82451952	16.5328983	16.63579671	16.69664652	16.51603624	16.94139793	17.05778791	16.48747525	16.60975967	16.55183448	16.79805374	16.92867962	16.81845016	16.77420025	16.57024198	16.64941068
"A_23_P106481"	13.40842616	13.90966563	13.55236361	13.89292416	13.63107247	13.56359449	13.42696577	13.65972284	13.31506865	13.19097948	13.19445853	13.83928362	13.34670221	12.67516897	14.04415391	13.00616152	13.77437332	13.66539586	12.73575652	13.52738281	14.09464887	13.1728963	13.68412777	14.19013093	14.12160078	13.95732258	13.019403	13.61590929	13.86190465	13.57693809	13.15991729	13.46959493	13.78871138	14.01708122	15.09226807	13.59260673	16.06664595	13.6711551	12.87338196	13.55541003	14.45371262	13.20776259
"A_23_P106497"	9.493016711	8.853644062	9.799194702	9.5667492	9.641564073	9.216929487	9.597350365	8.853432016	9.64179562	9.410741707	9.42926369	8.895918747	9.647234591	9.402210443	9.228005533	9.496946382	9.977914118	9.638710532	8.861175387	9.947602663	10.09250737	9.655497347	9.822237647	9.591097766	10.10405608	10.28147128	9.194308752	9.08725921	9.786365635	9.697349589	9.468864171	9.716584383	9.973940619	9.977914118	9.301922271	9.508501609	10.4492384	10.1527246	9.405270937	9.442525422	9.24249705	9.483172965
"A_23_P106505"	10.70186969	10.58264336	10.94952348	10.66484128	10.57543031	10.95643007	10.59547262	10.6053247	10.81240954	10.55828023	10.14361256	10.37210247	10.67737468	9.695407882	11.09751736	9.97853715	9.67138868	11.04915471	9.605651453	9.913970555	10.53947062	10.37355504	10.84350132	10.96030685	11.19650029	10.68115417	9.960224248	10.07706991	11.13330364	10.25758493	10.2503661	10.37355504	10.54351796	10.37376613	11.74304611	9.759513671	10.57086501	10.88983136	9.497368647	10.02076543	11.29242066	9.933382173
"A_23_P106522"	11.35550269	11.53103623	11.79010248	11.40916701	11.56527325	11.43484313	11.52845493	11.30130653	11.74184078	11.52415933	11.40528512	10.97933455	11.57946136	11.13831631	11.9612623	11.04680799	11.55997417	11.48722287	11.16355784	11.88181241	11.7912756	11.60949552	11.36325208	11.92560541	11.71982896	11.92626086	11.3289247	11.00856891	11.36296562	11.13779192	12.14789501	11.76077753	11.42655741	11.70335734	12.25282767	11.31732394	11.59750508	11.56330521	11.10575263	10.97049993	12.2345792	11.365143
"A_23_P106532"	11.36910407	11.12143887	10.86608967	11.00780012	10.89722369	11.03718656	10.71310042	11.0392976	10.44480036	10.82287914	11.02703301	11.82105466	10.9339554	10.21159091	11.20240628	10.70237631	11.05950458	10.9101949	9.085405156	10.98591414	11.98001716	13.91976273	10.50954206	11.36580188	11.60949552	11.21138042	11.51748282	11.95465265	11.90544222	11.05744976	11.06354715	11.08620446	11.17045496	10.82212496	12.41536689	10.52971401	11.74760973	11.23572285	12.63282482	11.66935879	11.85140209	10.77944579
"A_23_P106544"	12.16080301	11.71260741	12.18062105	11.89885901	12.17247925	11.78744647	11.99036192	11.84960174	12.32258469	12.0111235	11.97441817	12.27087958	12.5836481	12.75180961	13.01770208	12.77243934	12.72256188	13.4444142	13.14696103	12.82153131	13.24991972	13.3891201	12.50355192	12.77558378	12.86749799	13.11433972	12.71367756	12.6318626	13.51798638	12.49219581	13.15438046	12.45699589	12.25202274	12.55011014	12.82434978	12.5213126	12.69192438	12.7342713	12.25859421	12.75285643	12.79134952	13.25716181
"A_23_P106559"	6.363855018	6.734521099	7.407402634	6.463793961	7.397322401	7.240138603	6.999939933	6.49868575	6.315478397	7.361817059	6.280771239	6.481193472	7.349829931	6.682660742	6.686690533	7.488737283	7.273137417	7.265581976	7.499276726	6.822264122	6.296780927	6.874717227	6.73423663	7.333547517	6.877454718	7.011846661	6.813689428	6.317729	6.16651122	6.304089024	7.219816184	6.966876655	6.75366025	7.410876288	6.992317922	7.874660669	7.222863556	6.992317922	6.706624437	6.967200535	7.093903902	6.744155636
"A_23_P106562"	8.445805026	9.149753579	9.126686243	9.075875189	9.378566635	8.670927539	8.777900724	8.631483118	8.496223089	8.660855723	8.504744535	9.318746121	8.904543928	8.71872019	9.104803889	9.554879041	9.539212543	9.115479521	9.363983967	10.15939821	8.470630503	8.026090883	9.741290189	9.352333362	9.673166534	9.417764909	8.361688073	8.772322668	9.225011331	10.27283466	9.860037568	9.778397695	9.059456217	9.45432561	9.551437896	9.240592906	9.724573204	9.983968522	9.725603599	10.58311972	9.987557835	9.254362948
"A_23_P106575"	12.74583644	11.61814736	12.09007721	12.29387135	12.56742314	12.05213555	12.92532244	12.39118073	12.60139167	12.09609837	11.77635584	12.19329462	12.27962046	12.13526383	13.10528998	12.12421045	12.62126011	13.1624202	12.9338006	12.07520295	12.46173988	12.55092105	13.10058053	13.20955712	13.28953302	13.58930359	11.90891379	12.59818088	12.43609543	12.23778988	13.2919044	12.61706277	12.38471439	12.03131662	13.08054302	12.99560967	13.41706364	12.12170752	12.33944118	12.34887815	12.72921304	12.51236051
"A_23_P106602"	6.566240095	6.955248721	7.071808327	7.371690069	6.663913321	8.067987816	6.435657707	6.972733915	5.959972138	8.059354569	9.913369012	6.708789009	7.817795668	8.213868508	6.763168946	7.081875226	8.24135463	6.911045926	6.250506354	8.230852506	6.7496866	6.794591043	7.397322401	7.556759736	6.940093216	6.284734039	6.870596247	6.249538089	6.274469413	8.957238083	6.122421437	8.61798175	7.251996985	7.631866741	6.406969875	7.326427005	7.797689496	8.60002691	8.592466923	6.801973352	7.848640801	6.77911473
"A_23_P106617"	8.145330286	9.419392141	6.45627198	7.818407264	7.621705252	10.05583871	7.156323752	9.03948964	7.58666627	8.987615093	9.696761394	7.65081746	8.19677663	7.315443382	7.609010424	8.389191338	9.394041414	7.27449535	7.142692253	8.574681273	6.364106426	6.700093938	7.995977812	8.825353143	9.144109964	6.952336084	7.621952924	7.699398632	8.098796689	8.56703331	6.79923771	8.167353738	8.223882028	9.014393472	8.844891008	7.584412525	7.244485844	7.131177249	8.27098793	7.206568958	8.768525996	7.056534509
"A_23_P106629"	7.578506088	6.910514328	7.063160954	8.823064849	8.314503147	7.688085177	7.701264282	7.961096876	8.03124707	8.307741962	8.401738819	7.895261556	9.285155831	9.534879572	8.114322582	9.367404473	9.510284953	8.470147611	6.298944071	7.921569403	9.504114874	9.748656301	9.154317289	7.837188996	7.420013501	8.445567434	9.381823759	9.355285839	9.265172427	9.730187333	7.456459822	9.808030104	8.734253302	8.95745561	8.101394224	8.645548953	6.981093386	9.873039368	10.15544734	8.516411151	9.129101171	10.52575967
"A_23_P106633"	11.77700602	11.29767288	12.2345792	11.7780488	11.57194656	11.58297261	11.63099551	11.28467394	12.44076718	11.29271745	11.88414614	11.91682956	11.83533256	12.36074088	12.1447884	11.79511052	11.42865751	12.4640311	12.05953413	11.99072461	11.86230073	12.203213	12.16854428	12.49783496	12.93285807	12.86570256	12.16253473	11.29392834	12.49038498	11.98506922	12.59161596	12.53531062	12.47209323	12.63059103	12.15375515	12.0517256	12.90751282	12.48319913	11.59813798	11.85224194	12.61235485	12.35389126
"A_23_P106656"	3.1758262	4.047820818	5.406553476	3.286814131	4.811790872	4.375546466	3.981784172	3.891110925	4.851032558	4.096391484	3.583160624	4.00748404	4.865464532	4.281349844	5.304056197	5.198931383	4.624958635	4.40680098	5.049592473	5.167535407	3.394058293	3.670760984	4.345558664	3.499094386	4.335113332	4.006708354	4.80503353	3.89511839	3.537942638	3.63167568	4.548249588	4.519791008	5.374707597	5.527401895	5.062635192	4.90526094	4.832643313	4.648317189	4.615778746	5.413931255	5.730280397	4.569325966
"A_23_P106661"	7.374423027	6.389072836	8.11587359	7.626642106	8.328166946	7.975635939	8.754846279	7.108270751	7.413189513	6.973234659	7.189777585	6.68051197	7.852104222	7.95505497	7.953647111	8.292576036	8.282624234	7.510623036	8.406670462	7.373347739	7.941806531	7.818204706	8.384981877	7.169736892	7.623352657	7.146981549	7.94774895	6.897101674	7.605907306	7.039161944	6.404081596	7.740249819	8.443358697	7.362853693	7.467718367	7.633274611	7.009981323	6.877004463	6.992317922	7.809473502	7.511062398	7.82362292
"A_23_P106675"	10.54155516	9.940851996	9.125791461	9.328718466	9.329741634	10.28719061	10.00116027	10.40046084	9.139417576	10.81576137	10.99378706	11.13642305	9.890737591	11.87983665	10.50330705	10.23832447	9.637107059	10.7418671	10.78376484	10.11388755	11.36881768	10.9963598	10.92592691	10.43527739	8.846805656	9.229779908	9.660256002	9.777735783	11.34619249	11.03907334	11.20159309	10.37892571	10.58334354	9.445200228	10.37445044	10.07775106	9.509156895	8.6263997	9.628105783	9.166428848	9.996528855	11.02598398
"A_23_P106682"	15.03111115	14.22895795	14.97771219	14.943001	15.09760412	13.9746476	14.54228311	14.35635621	15.19214238	13.8077824	12.95209846	14.63569348	14.53271779	13.90488121	15.2269934	14.23349303	13.23603239	14.5209446	14.15804421	13.36501885	14.80364779	12.75897854	14.66879228	14.60459163	14.26699704	14.03902574	14.86544563	16.09058223	15.49641374	13.68120277	14.63213431	14.10711404	14.8383024	14.06076702	14.06076702	14.27808952	14.51411004	13.37376261	14.31863179	12.31666643	13.81937524	15.01219078
"A_23_P106694"	11.75281755	11.42655741	12.07076254	12.13818771	12.10343678	11.73854055	12.26009469	11.60278985	11.97543516	11.82645057	11.5126085	11.27784472	11.83659114	11.88474834	11.96433324	11.58271838	12.21536137	12.66310862	12.37831265	13.14540502	11.50794867	12.56861205	12.20925343	12.08788799	12.19288485	12.22102976	11.82826317	11.48098578	12.2873312	12.2888278	12.24322269	11.9479659	11.88245847	11.66024139	12.07786301	12.18554918	11.73509057	11.83436052	12.21536137	12.41582908	12.30904005	12.73488177
"A_23_P106708"	18.87279128	18.31178519	18.87279128	18.70903961	18.87279128	18.73778811	18.87279128	18.57702781	18.63913465	18.53728884	18.79790883	18.87279128	18.94130487	19.05023276	18.87279128	19.05023276	19.21919368	19.21919368	19.21919368	19.21919368	18.87279128	18.94130487	19.05023276	18.79790883	18.79790883	18.87279128	19.05023276	19.05023276	18.87279128	18.5170433	19.21919368	19.05023276	18.55420932	19.05023276	19.21919368	19.21919368	19.21919368	18.4741024	18.42419578	19.21919368	18.87279128	19.21919368
"A_23_P106720"	7.611939183	7.534427475	8.544171484	8.438583483	7.873465984	6.901547276	7.974202372	8.077544615	7.932477671	7.490833207	7.533473344	7.672710838	7.377027706	7.681081025	8.127034939	8.033876127	7.377961551	8.51194664	8.289076448	8.084717461	7.713898419	8.933230717	8.410506064	8.149480284	8.515007393	8.394309514	8.023573415	8.364095631	8.249101446	8.357717176	8.240092463	8.164002488	7.973789107	9.021537149	8.696955291	8.928861358	8.408134936	7.990043471	7.990716687	8.888726847	8.312557735	7.738582133
"A_23_P106727"	11.19919182	11.16526409	9.525012235	10.23708401	10.19358786	10.85279223	10.36356243	10.68271904	10.5264339	10.68739882	11.27287051	11.15488762	10.51951033	10.74881028	10.80036544	10.63238333	10.59615189	10.87059944	11.32246029	10.96078646	10.91692297	10.73914105	11.13470003	10.64280541	10.78557283	11.20107309	10.86549233	11.54572652	11.48840615	11.15351982	10.86349493	10.67688552	10.71005708	10.88138217	11.38969605	11.04550941	10.75769076	11.06539073	11.27233828	11.93267461	10.56970072	10.71615532
"A_23_P106737"	11.01555665	11.01596894	10.46727553	10.57763303	10.42791042	10.58071693	10.70570099	10.98706778	10.97388732	11.21951007	11.93759077	10.70851408	10.48821828	11.8200512	10.11812944	10.44480036	10.28509237	10.05830461	10.96148114	10.7864657	10.53853416	11.31270113	10.54129451	10.71100029	9.822005729	10.47270161	10.92851487	10.79498645	10.53314291	10.38970161	10.37908776	10.65736996	10.49581152	10.8045676	9.561941511	10.59923307	9.356135203	11.2039746	10.86523446	10.63527717	10.27923441	10.71419247
"A_23_P106741"	13.88288487	13.39634531	14.11009748	13.83311133	14.01288232	13.5393714	13.71916243	13.28035674	13.6385755	13.30532605	13.33539105	13.56073015	13.86098747	13.83851061	14.33682493	13.2309496	13.77513455	13.87292302	14.40274223	13.60237971	14.00100388	14.61960476	14.10531672	14.09464887	14.39662062	14.13901147	13.87186285	13.44973137	14.15337664	13.91343448	14.43900766	14.08610643	13.77088934	14.18792406	14.12818456	14.03607164	14.04592323	14.11459269	14.18460178	14.19013093	14.17728063	14.21786471
"A_23_P106761"	10.96342672	9.818637208	10.0678788	9.929180283	10.38456015	10.29945217	10.00138223	11.02135632	10.26865361	10.02494519	12.14384777	10.15544734	10.47726953	11.0004312	10.16232285	9.795621469	9.683523037	10.03699711	9.871616534	9.323900871	10.16069545	11.60584306	9.900912557	9.950555212	9.100577871	10.01752232	10.55243201	10.99347106	11.86465394	11.27339468	9.77726896	11.32491989	10.61488681	10.07854041	10.28127588	10.64956233	9.937376128	10.11426792	11.37900665	8.743248758	10.03360773	12.6208079
"A_23_P106773"	12.22364517	12.86333153	11.0088213	11.74760973	11.70587694	12.09176146	11.86203932	12.40727124	11.92748868	12.17728492	12.46022129	13.26080618	11.39054493	11.41395515	11.42865751	11.34854017	10.67502343	12.08570312	12.52552163	12.4103934	12.06216569	12.69751574	11.65132703	12.13194609	11.47299014	13.0373771	12.57998719	12.74330959	11.43540169	11.3635843	12.4524156	11.50218937	11.24916511	11.19147266	12.13603173	12.63104237	12.9959804	10.50730234	11.99530739	10.88868278	11.65162633	11.38334294
"A_23_P106798"	9.10330686	8.894558925	9.581494674	9.345204544	8.963674973	8.94328946	8.867758119	9.375611786	9.118265596	8.687700222	8.741268002	9.483415054	9.039052172	9.250171988	10.35669597	9.752282008	10.53473952	10.22049602	9.693700375	10.15759808	9.774334514	8.705318129	9.82997396	9.79778379	10.16474056	10.14409313	9.858223807	9.55347869	10.26431466	9.970145563	9.885681457	10.17734366	9.671619788	11.04778389	9.726863773	9.431160483	10.47358683	11.47674184	9.467672752	10.2577801	10.18556555	9.60417395
"A_23_P106806"	12.20623664	6.132126263	13.98381504	14.09111314	13.54959247	11.80375791	13.86190465	12.8248817	13.30176206	6.019632208	5.624902617	7.448307458	13.14856906	10.58005214	11.11894401	9.183375076	7.562106902	8.197734965	9.477669187	6.52260218	8.811660716	7.67070387	11.42104337	7.972562671	9.673371675	7.409786144	10.75355468	10.00728486	8.45657647	8.897089719	7.323263675	8.383726167	10.06173258	9.113887267	9.856802125	10.19836554	9.304095746	6.980487803	7.26213484	7.0549254	7.008977672	9.819235576
"A_23_P106814"	6.752053303	9.905124984	5.004905959	4.449082467	5.427787267	6.988779807	7.606464234	11.22992609	9.46997237	9.366730255	8.393156857	8.2002459	5.644737535	4.867446201	7.127559613	4.886375477	7.672710838	2.441573745	6.72297715	6.52903558	5.182196483	6.528798678	6.105906239	6.766660988	6.28405281	8.675210823	8.481963318	8.96287884	6.674040623	6.703602502	6.910255443	6.598376776	4.877002375	5.44517923	7.438006077	8.135937481	7.441479128	5.318086379	5.874247001	4.664418537	6.811291334	6.952695367
"A_23_P106822"	11.25061776	11.00145105	11.89161774	11.09224613	11.52071447	11.51915212	11.42019605	11.28011726	11.39886159	10.99578197	10.75332737	10.9298255	11.58003723	11.4157018	11.47371597	11.40194669	11.62832683	11.98863485	11.98306332	11.8270926	11.41150767	11.80246517	12.11085212	11.45143768	11.99997284	11.80865806	11.59090964	10.78626594	12.00780265	11.54331558	12.28922777	11.66175337	11.66386331	12.69751574	12.32064756	12.04948235	12.07556626	11.75824339	11.4132227	12.01367446	11.71441028	12.056052
"A_23_P106835"	11.92495091	12.38948546	12.62727895	12.03923075	11.90361398	11.50794867	11.09675357	12.19475201	11.53177387	11.53872255	11.57264894	12.00878838	11.57116474	11.01899546	11.20215067	11.04915471	11.02404479	11.36580188	11.49770512	11.19919182	11.5692075	10.3363643	11.57739516	10.43598273	10.85566421	10.56574198	11.15420636	11.18401199	11.17143405	11.00511761	11.7178018	11.34643102	10.73895501	10.05397265	10.70356559	10.85784547	11.86499895	11.47704793	11.11764953	11.40390954	11.26154793	11.14897565
"A_23_P106844"	16.36264744	14.59924155	16.586699	17.12783263	15.47014397	18.01316947	16.74881602	15.98127234	14.94963331	17.51487489	17.57631006	16.44528418	17.1069479	16.96816746	15.59858901	16.00900968	17.97766138	17.04077126	17.13615836	18.55420932	15.98319916	14.56209629	17.12444385	16.48747525	15.01219078	17.16765285	16.40750708	17.43287995	16.06246986	17.62068043	15.26236646	18.2218053	15.93479604	17.59658255	14.99395338	17.33746975	17.94857532	17.89774062	17.39622465	18.2218053	17.86394921	18.0436132
"A_23_P10685"	11.86717683	12.75968507	12.21649796	12.18957144	12.54972138	12.09985018	12.60277385	12.04178221	12.50489725	12.23574324	12.08967068	12.95712311	12.27336401	12.537437	12.32652271	12.313291	12.33053083	13.67651983	13.06827992	12.44654321	12.30837114	12.70681913	12.25810627	12.44553796	12.35475628	12.73203272	12.90997302	12.26559169	12.55496538	12.5492597	13.51932016	11.83944377	12.46539958	12.04392656	12.15564072	13.89215274	13.17352881	11.85325232	11.65450348	11.86750105	12.03264985	12.56689948
"A_23_P106859"	12.27509387	11.72092206	12.01889512	12.28318939	12.07453714	11.9322714	12.08752833	11.55269731	12.29420334	12.26163212	12.40680156	11.99863336	12.11494299	12.83028058	12.5650535	12.4827908	12.44392995	13.2919044	12.98391891	13.37097847	12.96097526	13.6757288	12.74929874	12.75550776	13.22969525	12.99063882	12.80262885	12.36674087	13.02769449	12.45809627	13.15872285	12.81374867	12.84791948	12.95278555	12.60685211	12.79215757	12.73203272	12.76857639	12.6318626	13.01144218	12.79908691	13.15241163
"A_23_P106874"	5.835084156	5.425398666	6.526142693	5.534395249	6.558549236	6.099920185	5.874821534	5.644207338	6.250506354	5.572369836	5.516588734	5.731662395	5.877855507	6.7861666	6.356963897	5.770110798	6.174423583	7.016754753	6.155871615	7.105884825	6.175458242	6.175458242	6.580367427	6.293453235	6.162778624	5.897070597	6.445360837	5.853815711	6.237950146	6.676337922	6.987772918	6.462242369	6.540307174	7.061118523	6.257269315	6.395706266	6.501162536	7.102855338	6.348602891	8.277831477	7.036741851	6.655872983
"A_23_P106887"	10.70744065	12.1423934	11.9939928	12.32965318	12.02709459	11.12174652	12.09536317	11.8270926	12.67754727	11.74126093	12.52172687	12.65233104	10.90682525	12.34034034	12.3289395	12.25162328	11.6635224	12.89576582	12.31159942	13.56359449	12.7169364	12.0629125	12.99244307	12.19203046	12.30336901	12.70237314	12.93484072	12.20581569	11.46202123	12.55135031	13.2532577	12.64223106	12.66529293	11.85472553	10.98149299	12.04734601	13.04639851	12.41429893	12.92998361	11.53500115	12.14656086	11.65132703
"A_23_P106898"	8.333766047	8.335137592	8.150859793	8.295805367	7.895936631	7.864235668	7.853038124	8.463502491	7.739248036	7.399346105	7.271526259	8.907796024	7.647641582	7.104624641	8.595067637	7.806331683	7.064005206	7.054255539	7.232912926	7.657686608	8.102508834	8.56628624	8.001618746	8.33142344	8.306482393	8.47124473	7.633670187	8.419482185	9.324318057	8.073248062	8.924670281	8.096081582	8.412192213	7.991195289	8.239134079	8.619186932	7.374828293	8.163225629	8.424603591	8.568485679	7.428422443	8.915842516
"A_23_P106906"	14.01708122	10.81751785	15.40461387	15.95833111	15.29106085	13.91256868	14.88232794	14.29438548	14.23958445	11.32048661	10.90543005	11.60787672	14.27577962	11.98533761	12.64933987	11.59465504	10.06900425	9.821450219	11.59927822	10.38740884	11.72751736	8.994813199	13.86283353	11.87702791	13.00075543	12.53031232	11.95536917	12.84646579	11.74373262	12.13778931	12.37990502	11.84878346	12.54972138	12.56412056	13.4733053	13.02425256	11.87610521	10.20424727	11.63165284	9.281184125	10.52532309	12.47460518
"A_23_P106922"	11.04943873	13.53078051	9.504114874	8.203269474	8.73216446	10.6705695	11.60852253	10.87732274	10.98217547	11.72225182	11.59438623	12.7576538	7.977707729	6.398313034	11.38334294	8.364566115	8.493954647	8.262633053	7.191734793	8.652685184	8.691981922	6.018661903	6.505499494	6.216931294	7.719858292	10.63403878	8.448478807	10.21230832	10.09889834	10.05561474	7.17177785	9.93272059	8.241765497	8.490197024	9.166038841	9.037519101	9.526979499	8.957238083	8.087381987	6.289265071	6.577780175	9.287274744
"A_23_P106933"	5.67127574	8.018868521	6.108215222	5.365773337	5.630186075	8.866298374	5.094212789	7.390459847	6.297141568	7.886646059	5.213417748	7.041724914	5.319686255	3.938612909	7.085484264	4.135137582	4.252394453	3.75844417	5.741128492	4.338234765	4.153137433	5.100851901	5.165525926	3.301695709	4.416660307	4.597189798	5.189603268	5.332319001	5.015309498	5.239562539	4.368937786	5.297209949	4.385727447	5.753424511	4.557934039	7.659747565	3.673418571	4.785548738	7.223962906	5.498965036	4.291250679	6.025771543
"A_23_P106945"	7.363095261	5.609720231	7.83642444	8.339290127	7.352326767	6.253797036	7.364134845	6.731979442	7.238753939	6.256934222	8.189824523	6.720401803	7.881258458	8.327436203	7.14861315	6.480661479	7.954323935	7.997356607	7.972012993	7.876160691	7.911144034	7.96924747	8.040073471	6.864843452	6.984928164	6.978178616	7.077150014	7.238753939	6.94579478	8.300238502	6.924735424	7.31396054	7.213292318	7.318317926	7.912098589	6.636139003	8.569948598	8.120722381	7.517498944	8.031010204	8.129057225	7.418339888
"A_23_P106973"	15.55086468	15.69612324	15.01219078	15.02085833	14.59924155	15.09760412	15.4284187	15.18053035	15.49286176	15.31363632	16.00005823	16.16373218	15.44311073	16.09476403	15.91273539	15.28185309	15.43887371	16.1457905	16.09975372	16.27442133	15.44110148	14.77666619	15.87362046	16.04520421	15.88690541	16.3650072	15.50528615	16.37409158	15.56861921	16.12404236	16.05816768	16.06664595	15.9249379	15.73939599	16.07552266	15.41279076	16.19128059	15.45730046	16.5603943	16.06075138	16.43583993	16.08659756
"A_23_P10699"	7.048466382	7.930241443	8.861763627	8.569514777	8.265346868	7.416131425	8.233932836	8.292751014	7.415856548	7.181386508	7.096579754	8.099630169	7.340413769	7.311821695	8.328599076	7.501741895	7.401703721	8.455672249	8.308193969	8.170959843	8.078191471	7.445072786	8.249558872	7.690736365	9.241156878	8.140983971	8.078191471	8.178146499	8.366552803	9.401200038	9.087447234	8.121885616	8.061331366	8.585938149	8.572748486	8.312372844	7.93617377	7.859713684	8.201474063	8.026354309	9.606839054	7.283107488
"A_23_P106998"	9.977481749	10.40559701	10.70237631	10.36976423	10.4487275	10.15420381	10.48578961	10.38517689	10.50879362	10.58909691	9.737565676	10.71919534	10.16144486	10.65947338	10.60195034	10.51520091	10.63103915	12.12011317	11.09202263	11.51939861	10.85393962	11.15597178	11.17662129	11.11691389	11.22679896	11.02805512	11.0990761	11.16331678	11.1220062	11.23376868	11.18333924	10.9298255	11.07165893	11.45827224	11.20085673	10.68251937	11.61362161	10.73092028	10.55960473	11.25514735	11.64582325	10.91429444
"A_23_P10701"	10.0963041	10.21979561	9.700785645	9.824373501	9.675238783	9.827228052	10.03452755	9.551600274	9.979156206	9.888492622	11.16227349	9.368189778	10.05720844	10.57614956	10.05379649	10.14963612	11.62574934	10.7271357	10.91062624	11.17872982	10.23854042	9.414046078	10.58887491	10.52320385	9.837007625	10.34872786	10.5643356	9.572064616	9.227652062	10.27760655	9.624867915	10.37445044	10.30608178	11.55049578	9.926218319	10.37423357	10.99911415	11.88623633	11.70210309	11.98405539	10.5511236	10.61585261
"A_23_P107036"	12.8541763	12.57266201	13.13822749	12.87447299	12.70731433	12.72680652	12.79459742	12.78934578	12.79600804	12.27192165	12.42701829	13.1624202	12.71255391	12.84940207	12.94701499	12.17890897	12.93484072	12.27047585	13.02706256	12.82308105	12.07076254	13.29438303	13.06702392	12.60779166	13.39767304	13.49246873	11.97513098	13.2532577	12.45455018	13.01822396	12.61063921	13.57310582	13.48487681	13.29068827	13.16439106	12.57871765	12.65905981	13.06139941	12.9757049	13.04894771	13.53652747	12.66740008
"A_23_P107048"	10.97024921	12.01963466	10.96604136	10.8766256	12.16012333	12.20879632	12.08037379	11.15273853	11.26038587	12.67573919	11.56385091	10.54854662	12.03235012	11.81409526	11.45638983	11.30863818	11.55480303	11.38102949	11.88152885	10.85910737	10.74669853	11.32222284	10.84796635	10.72488883	10.21546645	10.31355656	10.66458507	9.782239465	10.06353887	9.908663926	10.12910284	10.49225645	10.80077164	11.02703301	10.53473952	10.79850351	10.37334662	11.22808208	10.24305868	10.53895638	10.804828	11.01921547
"A_23_P107051"	8.380662778	8.586522311	9.740361015	9.519996354	9.826914124	11.76318089	9.358221552	9.113226305	14.52955096	8.561849125	8.61163368	8.446830768	9.705139266	8.698005011	8.635906101	9.430459795	8.842624936	9.331830777	8.855200631	8.866715366	8.810799123	8.485219977	8.507780572	11.75180423	9.785484749	10.93045118	8.881137898	8.943066567	9.155782157	8.549406262	9.162694461	9.283320523	9.618431734	8.831642822	9.382416052	8.661988299	9.152868147	9.476459196	8.49376538	9.025732477	9.168086613	9.176340406
"A_23_P107064"	7.540811628	7.222863556	8.184860065	8.213749518	8.635520963	7.43871629	8.225113149	7.563670305	7.483489996	7.135926272	6.813941052	6.982988774	7.746496628	6.508377267	7.874660669	6.969346855	7.843205973	6.982182979	9.019818718	7.134369731	6.176413209	6.529583198	8.292751014	7.385156641	8.264684746	8.888726847	6.620328925	7.914353583	7.110378184	7.524405671	7.538984702	8.565657063	7.659457147	8.70109674	8.019524106	8.747849196	7.451619769	8.530795415	7.726874827	8.779770902	7.734166191	7.488737283
"A_23_P107073"	12.99672945	13.32189442	13.23919927	12.77611309	12.96368925	12.65956239	12.7342713	13.15438046	13.01100809	13.06014957	12.44553796	12.89628835	12.84450977	13.00025895	13.64906735	13.78463296	12.5872834	12.95001014	13.97028543	13.70333373	12.6910725	12.70340254	13.73744013	12.83262271	13.91705101	13.47531939	12.60980134	13.77290396	13.0917309	13.12577375	13.90391476	13.56000715	13.59898455	13.69452525	14.45885019	13.71775212	13.22361406	12.70152066	13.73744013	12.94327382	13.03627075	13.36381696
"A_23_P107087"	10.41528723	9.042076711	10.49651186	10.61299749	10.31934575	9.906362626	10.72781967	9.363983967	10.6587833	9.944219541	10.38763707	10.20254071	10.42729702	10.88931425	10.62541979	10.97677423	10.70123181	11.00645315	10.83008355	11.24993424	10.06618985	10.19903692	11.61882918	10.28738032	11.34157937	10.96576565	9.992357372	10.7176948	10.1110645	10.47270161	11.18956601	11.12928376	11.10499652	11.19210953	10.83308139	11.54087388	11.05766508	10.83877908	10.13425009	10.89982167	10.63403878	10.54098916
"A_23_P107116"	9.870960317	9.032816281	7.433201612	9.207401538	7.609702029	7.841486357	7.796988921	7.007444112	7.875370631	6.78202807	7.526959083	7.914894118	8.606131306	7.395759454	5.095720456	8.090516	6.686690533	9.222490866	7.215994647	10.15960903	9.191813104	7.121339767	7.375253894	7.249569751	8.459063463	9.253622661	6.712385997	7.916967691	6.639306029	7.285756419	9.535096331	9.94970516	8.019753614	8.628331698	9.68442194	7.222863556	8.806406651	7.845053633	7.550395069	8.078191471	8.052614192	8.258014587
"A_23_P107132"	2.832668402	5.269993058	5.18823071	4.442626547	4.251724839	3.304342965	3.87377873	4.213064958	4.658460333	3.963572917	4.229505681	3.875589946	5.076813227	4.386255099	2.490985431	3.481435341	3.886223014	2.911416101	3.46282548	4.231449435	3.103267362	3.766119087	3.835934054	4.973641007	4.233463488	2.597838949	4.275524806	3.499094386	3.743421185	4.818144295	5.41272575	3.808415328	3.761986778	6.669956076	3.800738903	4.230155745	4.041737869	5.266536545	3.555081508	2.991739367	4.078982861	4.514109616
"A_23_P107154"	9.937794011	8.973226378	10.52205577	10.49164178	10.27365923	9.891379735	10.18579276	9.761250637	9.89608358	9.45562598	9.829549707	10.35160816	10.46683606	10.95714803	10.18330811	10.66414378	10.64079276	11.09931787	10.66059555	10.78972034	10.804828	11.17095195	11.14053201	10.63123543	10.58544195	10.36396843	10.75332737	10.57229046	10.23455972	10.93858349	11.19997924	10.73953457	10.4236957	11.34877997	10.5900811	10.50570408	11.84089056	11.33895747	10.75173388	10.71801796	11.2033755	10.61138995
"A_23_P107166"	7.60070898	8.211677589	7.448307458	8.288903066	7.434947138	7.503579012	7.389102932	8.349159801	7.615094504	8.004937119	7.907591486	8.074911857	6.722219122	7.233918449	6.939067371	7.156066689	6.74995869	7.423095295	7.068491828	6.577780175	7.501741895	7.829069938	7.911865171	6.972479517	6.825263033	7.02044236	7.810974417	7.230765341	7.635204702	7.137737535	7.763022283	6.941651426	7.099876443	7.151914091	7.339906266	7.549994651	6.569228386	6.955248721	7.060625941	6.699829305	6.399737122	6.738243626
"A_23_P107173"	5.913444801	4.75443768	4.855507511	5.830066282	5.753128201	6.080067464	6.087458402	3.956793101	5.32251307	5.377794908	6.935673731	4.93550085	5.79143791	5.608281455	5.690503126	5.657260592	5.983083345	4.494932944	4.56317925	4.982598269	6.227246924	5.878849029	5.448327303	7.407910061	5.770742215	5.241943688	6.480940443	5.7760016	6.463793961	5.77455825	4.298931773	6.863980357	7.908294802	5.309680783	5.370927541	5.308615991	4.557416164	3.2794638	7.459318838	6.125957788	5.897966734	6.644119911
"A_23_P1072"	14.90858121	14.65473848	14.64161669	14.4830409	14.09111314	14.64412635	14.92915032	15.02835311	14.34936258	14.66879228	14.42841116	14.82123596	14.30787531	14.04592323	15.65628528	15.49641374	14.71633615	15.19214238	15.26236646	14.5704146	15.63450092	13.28544485	14.84223417	15.77805538	16.32678612	14.65066207	15.04357346	15.74685938	15.31719194	15.66784406	15.09943257	14.92661266	14.32091888	14.57140809	15.47014397	15.42307686	13.97190508	13.74718391	14.36094723	14.10616265	15.50919313	15.53815438
"A_23_P107206"	10.39014948	9.36780239	9.927285476	9.977267694	9.799401008	10.3419688	10.74016271	9.964387655	9.507273015	9.804227346	10.32854289	9.997293486	10.52769314	10.3878132	10.76357285	9.977481749	10.166449	10.59806384	10.29657956	9.800379021	10.08252827	10.23209212	10.37546121	10.75193178	10.62161763	10.42111251	10.35935612	10.91889468	10.84250156	10.88846085	10.49471691	10.36600628	10.18934783	10.39040614	10.69112973	10.63987916	9.64570869	10.5925957	10.91429444	10.19488194	10.805702	10.37296228
"A_23_P107211"	10.01076251	8.847907985	9.794109368	9.386855082	9.341680541	9.973522739	9.505210782	9.461568196	9.269392551	9.128317325	8.684079908	9.581067553	10.15960903	9.296610395	9.883306138	9.666150671	10.58814848	10.19042868	10.01775611	10.32537596	9.368914915	9.766475963	9.692701315	10.2005746	10.01821363	9.613692454	9.357328383	9.79519048	9.88629533	9.68942809	9.596565918	9.835321644	9.85476468	10.23530589	10.92390082	10.07965155	9.656977102	9.790915421	9.825823885	10.17901898	10.37014615	10.37273109
"A_23_P107214"	11.14153839	9.906542062	10.73350829	10.63942721	10.63238333	10.93588879	10.66351855	10.26062832	10.36396843	10.00578757	10.10153038	10.88329766	11.13589829	10.64079276	10.86676032	10.71005708	11.5984292	11.52983549	11.20107309	11.25725137	10.47904044	10.78443963	10.87845734	11.31837874	11.29954389	10.96657866	10.62075716	11.12030466	11.29523039	11.01717615	10.9397487	10.9087101	11.09460334	11.36910407	12.15225886	11.15273853	11.01401382	10.8789026	11.0871549	11.33791787	11.78720858	11.46202123
"A_23_P107238"	8.32500598	8.456807077	8.940030211	8.905016604	8.594634211	8.499832836	8.492329724	8.769331792	8.475228023	7.76527101	8.576633627	8.396977348	8.157708298	8.607756711	7.81576975	9.053486371	7.738371094	8.093896483	8.289543673	8.456807077	9.042076711	8.29368792	9.018995683	8.778699477	8.706608506	9.093850171	9.147718862	9.108009548	8.901272782	8.515207251	9.621145665	8.711588985	8.515931628	8.896900956	8.062670589	8.262633053	8.431462046	8.567234958	8.760002789	8.570182182	8.912266473	8.552275592
"A_23_P107247"	7.806109482	7.26213484	8.224671543	7.617176455	6.892006335	7.245435358	6.890114792	6.777313477	6.136817741	8.652483818	8.95322486	5.988646627	8.196976223	7.539388549	6.206863899	6.984669185	7.394171425	7.528426454	6.274186977	6.21930223	5.933410968	6.04413617	6.606018909	6.268075243	6.541561321	5.699831622	7.947264113	6.044699398	6.115756588	7.541503083	5.431112247	8.304969109	6.13335982	6.313512575	6.902302218	6.976136741	6.958636944	9.078329628	8.218282187	6.975482595	6.979390773	6.68160192
"A_23_P107257"	10.34212074	10.49561187	10.06535575	10.33830306	10.00624259	10.27472104	10.06076827	10.51497165	10.14635448	10.42612888	10.52422109	10.23209212	10.18959712	9.872401925	10.42569463	9.611272195	10.29048944	10.07619306	10.78604521	9.673541673	8.674719415	10.35251142	10.72488883	10.38027819	10.12711847	9.904716987	10.13461658	10.54548156	10.31830026	10.39163585	10.6715271	10.52393877	10.44448654	10.81665986	10.69671352	10.05379649	9.419626653	10.72832735	10.6451552	10.47200633	10.2880326	10.14883817
"A_23_P107283"	12.13374957	13.94855722	13.17762389	12.72219163	12.39362349	12.20827312	12.51941648	13.40137773	12.89098488	13.61590929	12.66151611	12.48071368	12.12207296	10.38586263	9.660724786	11.48140574	11.46283038	10.07260406	11.54087388	11.36065645	12.58269518	9.60083346	11.09631802	11.47508147	8.434837217	12.23574324	10.22155695	12.49131737	12.15040695	11.55024295	9.8989329	11.19175559	11.80310716	11.3387442	11.56446431	8.148238726	11.77126679	10.81819655	10.98124301	10.5366976	10.21215145	10.60816946
"A_23_P107295"	10.32763465	10.5847792	10.31134203	10.49737412	10.28008208	9.988363207	10.24724875	10.51341491	10.1985712	10.30023971	10.629235	10.5098672	10.08218019	9.77410413	9.823850325	10.36171609	9.805558267	9.59133365	11.20240628	10.21678276	9.345775435	10.11323879	10.36663971	10.1527246	10.04781235	10.14116774	10.88827334	10.4239199	10.29569401	10.06921473	10.80703382	10.24661334	10.67293592	10.3397864	10.55179629	10.64280541	10.4489921	10.24373035	10.14635448	10.92099604	9.58385888	10.03726599
"A_23_P107307"	7.963748471	8.290535456	7.805440783	7.289651653	7.758355237	7.617835757	8.042497989	7.971542237	8.164716018	7.811841437	7.434439202	7.494204286	7.90044364	6.775465005	7.927015399	7.858965831	7.921338908	8.071690162	8.4603832	8.035134018	7.674550446	7.546429418	7.445557388	6.451624074	7.554215413	6.631791928	7.087544845	7.829315523	7.255249815	7.533473344	6.818061638	7.48041065	7.950437573	8.613172907	8.620171952	8.682490268	7.37141326	7.599475145	7.837388707	7.569209669	7.812804145	7.824129689
"A_23_P107313"	10.12547046	10.8333218	10.43193017	10.33480076	10.14749928	10.51341491	10.24172344	10.66879849	10.05915239	10.18789068	10.1110645	10.58005214	10.28253494	10.02838107	10.89840926	10.57021777	10.68544057	10.6820601	10.51609413	10.27167084	10.3628417	10.61676169	10.44300933	10.79869877	10.8869948	10.85985331	10.36687562	11.13752067	11.30212127	10.84467813	11.19314024	10.92032505	12.24581384	10.28509237	11.46255157	10.88955677	9.981530085	10.96342672	10.79990584	11.05517041	9.991451725	10.61561178
"A_23_P107322"	10.45924341	9.803713034	11.0621305	10.69748736	11.15070426	10.77200282	11.29324061	10.67439111	10.83155489	10.18723107	9.191158221	10.11406148	11.20259615	10.95540435	11.13907742	11.36910407	13.73566656	11.7407926	11.99566948	11.4475553	10.38827197	8.808250384	10.54199043	11.67981753	10.6038548	11.05648538	9.803247874	9.753440074	10.805702	11.16500646	10.36617521	11.29849121	11.04493107	11.77830181	11.43094036	10.10497927	11.92780407	12.61658329	9.756744538	10.97878139	11.44100465	10.37334662
"A_23_P107336"	9.605506815	8.663848392	6.941367332	6.782319536	7.130544514	10.54812581	10.1709005	9.700785645	6.240585941	10.68093932	9.885681457	10.32763465	8.63758284	10.27033599	9.029091867	9.305014411	8.964930359	6.998292703	7.302537872	5.826659293	8.951499994	10.62496535	9.083672663	8.756095044	6.968482374	7.047638317	7.542586079	8.15131967	9.858679536	9.147165708	8.296485062	9.318746121	9.008660863	7.605617356	7.457929708	8.380662778	6.100243722	6.955753432	8.314067909	5.704127874	6.705169364	8.406670462
"A_23_P107351"	12.37869104	12.74386454	11.47244849	11.57970575	11.74792008	11.65718291	11.27982485	11.68806484	11.37080252	11.31472291	12.87043283	12.90751282	11.51868843	12.72398288	11.87196871	10.90306723	12.84129353	10.90004478	12.94701499	13.37567811	10.84145094	12.19288485	12.70581265	11.04654761	10.35577644	12.28141191	13.14856906	11.874902	12.3675703	12.08110968	13.15932421	12.36713853	11.07462442	11.58915902	11.66611226	11.06182075	12.73760681	12.5331595	13.02319399	12.20501465	11.74919318	12.97417023
"A_23_P107369"	15.6770212	15.13600008	15.51447861	15.89294611	15.42476744	14.95532752	15.47014397	15.12945382	15.63992018	15.26682387	15.18053035	15.09490582	15.31719194	14.59336279	15.04061125	15.14476934	14.81482383	14.40274223	15.07165963	15.001137	14.55230865	15.05682469	15.38112383	15.10388491	15.32013088	15.13261127	14.7893206	14.58387723	14.67211014	14.52411499	14.2840479	15.00740554	14.69512767	14.73814085	15.19214238	15.13430455	14.54423072	14.42340088	14.31521209	13.90196274	14.73296756	14.34603133
"A_23_P107373"	10.57589514	10.00535072	11.11657849	10.62583486	10.80643656	10.57680057	10.95255548	10.26953234	10.67638801	10.50398422	10.34836453	10.70828373	11.01946537	11.00145105	11.41097988	10.99993821	11.30863818	11.59874498	11.82080013	11.72195343	9.466655809	10.93833346	11.66998337	11.0770164	11.92059904	11.51504679	11.44489644	11.27815817	11.17942225	11.40765521	11.32862084	11.44780596	11.26466277	11.81317799	11.92417622	11.33638208	11.20773354	11.48657698	11.45502225	11.84287312	12.01889512	11.17942225
"A_23_P107394"	15.98952851	16.54368471	15.96529121	15.86001747	15.85574322	16.11320019	15.90764565	16.19775663	15.99784114	16.20464936	16.36975703	16.04285355	15.79834629	16.07305398	16.26533821	15.90764565	15.59686418	15.75214229	15.95617119	16.11524479	15.72858123	15.69410759	15.46372886	15.71218454	15.65083755	15.96529121	16.15105096	15.52127321	15.84015708	15.8265469	15.75214229	16.18611346	16.40750708	16.04285355	15.6476289	15.60187787	15.72858123	16.20464936	15.88886659	16.07552266	15.57457341	15.87121725
"A_23_P107401"	12.88673327	13.24664003	14.53058764	15.0510482	14.51890679	13.08673412	13.73340945	13.36313349	13.69838071	12.55588827	13.53429336	13.07100661	14.04592323	13.1427985	12.30336901	12.64708393	12.26198607	13.27163336	11.83412407	11.63165284	12.54128961	13.08521543	12.46138373	11.96662206	11.06134518	11.40821195	12.92945283	12.56551658	12.19054365	12.43777555	11.53500115	12.76075705	12.67460292	12.13487286	12.71889096	12.50355192	12.69644643	13.29756377	13.50302478	13.54012999	12.32380754	13.07707263
"A_23_P107412"	14.77921142	15.70450538	15.20666819	15.45356809	15.05519821	14.96590403	15.38896748	15.39569481	14.93967551	15.24645514	15.25443564	14.92525236	14.41727544	14.09886606	15.08625746	14.69816109	14.99281961	15.08217749	15.0214795	15.26958095	14.81312793	15.03879725	15.33580426	14.82532897	15.2713983	14.70648559	14.8602695	15.35200981	15.1405026	15.61827204	14.71769015	14.87960694	15.08921347	14.67314718	15.56622323	14.80364779	15.22862928	15.00740554	15.63257889	15.95133799	15.18205062	14.2936555
"A_23_P107421"	14.19260891	12.02940844	13.84914858	13.51283172	13.87292302	12.75810139	14.08919052	12.74271275	14.31971847	13.0237733	13.04006268	15.06565478	14.17630433	15.54728051	15.4894191	14.63569348	15.20137483	17.00609518	16.88475997	16.06246986	14.91130745	16.13709931	15.67000194	15.82440629	16.34076975	15.35200981	16.19775663	16.19128059	15.20011805	15.2269934	16.00900968	15.97206327	15.57285297	15.51908723	15.96529121	15.25565066	15.8578441	14.82669541	15.33756861	16.0040951	15.72482015	15.48581927
"A_23_P10743"	5.861890422	7.09123484	5.413587337	6.67469343	5.707892339	5.589520594	4.9501844	5.222596628	4.445121978	4.715232778	5.712357269	8.225497994	5.402084203	5.777742557	4.644559928	6.683393673	4.38498616	7.429354425	5.766128315	3.368770871	6.193419735	5.68496331	4.857586569	4.892090896	4.460695588	6.257269315	6.530275242	5.585578245	5.799075219	5.618239019	6.68160192	5.294007037	5.999739844	5.520869142	4.19018861	5.957223328	7.117877947	4.501981276	5.825942536	4.949184819	4.735215052	6.256063216
"A_23_P107432"	7.072244332	7.281893614	7.110979239	6.900480526	6.982988774	5.243674262	7.054638888	6.583770808	6.522327306	6.777313477	5.677971749	7.806109482	6.753043132	5.379202015	3.563035876	7.366445695	8.790976764	8.575293269	5.49079365	7.38674444	7.079489115	5.573295887	8.674719415	7.118822569	7.908086683	6.158490304	6.46840811	8.419063431	7.365356156	6.576561291	8.895918747	6.626007609	7.516064181	6.205481792	9.52445227	7.421225354	9.629559112	8.006259747	7.256914333	8.579427303	7.537624575	7.228664958
"A_23_P107454"	4.089629327	4.48629997	5.396120931	4.493341082	5.856142574	5.137032285	5.147695845	2.730979272	4.348961636	4.054043824	4.200665043	5.941169665	5.713071117	4.616431957	6.464420117	6.400815008	5.002412618	10.29103147	5.200245167	3.018427556	4.546647854	5.143705389	5.639284278	5.61855644	7.69757707	5.467037904	5.729435433	4.03901654	4.070383123	3.664147313	8.236218709	5.160644976	7.047368144	3.337825813	6.23146499	5.812225443	5.570357413	4.280869253	5.300654454	5.654422758	5.440614362	4.734187402
"A_23_P107465"	9.946130266	7.488980214	13.98696554	12.62518412	11.72934765	9.069166933	13.11433972	10.70373472	11.86750105	7.591457159	7.209588098	10.94761518	13.71627394	7.306025332	8.790427505	10.74039358	9.937603712	12.84691918	8.874430682	8.925796039	7.489230989	7.150171266	9.827065598	10.99432048	12.37276389	10.60296744	7.465722973	9.510673569	10.30397565	9.376747903	11.49031906	10.47904044	9.636487703	9.164752474	9.833755734	11.60646209	8.930870843	9.359300509	9.323900871	9.63378195	10.89690667	7.816705741
"A_23_P107483"	5.779111667	6.365738772	7.059114594	6.280454612	6.603204262	6.337677967	6.338862029	4.336874303	5.83198039	6.485180688	6.326811959	6.283799104	6.430050442	6.767623128	5.980992202	6.622105573	6.533081604	6.520348883	6.713996517	6.236679598	6.676854458	6.748945683	6.784570625	7.922364257	7.588448373	7.250576538	7.601163071	6.038737453	6.431793781	6.27267104	6.64248471	6.778859366	6.605467071	7.028120431	6.470945756	6.637488903	6.94328775	6.444094419	6.471471049	6.5857033	6.62860139	6.209881615
"A_23_P107507"	10.81046671	10.71442964	10.71051525	11.31673555	11.17560135	10.62399683	11.11557721	10.19358786	11.31585654	10.62759844	11.2048494	11.29575228	10.67439111	11.76648963	11.5703259	11.51960726	11.15843269	12.36972239	12.72219163	11.53260672	12.02206351	11.30890578	11.42511196	11.76453873	11.72839034	11.34057403	11.50160862	12.21283186	11.50544795	11.00165569	12.03884786	11.27853885	11.35725728	11.06571245	11.48164804	10.37928526	11.72395133	11.16552686	10.67175592	11.91936379	12.36674087	10.88208522
"A_23_P107513"	8.560753297	8.368770824	9.780996568	9.093217246	9.365499952	8.489802919	9.057909254	8.712039875	8.777074628	8.147224951	7.947510259	8.978848772	8.89360202	9.129690732	10.45739773	9.85439518	8.195609234	9.377155028	9.630397598	9.533176711	10.07390162	9.078516627	9.243939329	8.939819795	9.53440007	9.093217246	9.451770449	9.695178878	9.479066565	9.456741517	10.04520678	9.905927713	10.06640515	9.381274882	10.14944115	8.60698278	9.452223792	9.207965373	8.075386451	8.385203519	8.574859778	8.907012075
"A_23_P10753"	4.148097614	4.257999509	4.69601769	5.156351504	4.42169103	5.196199189	4.352483806	3.254450359	4.42169103	4.450634286	3.581335344	4.039760057	4.040376773	4.802146053	7.882516692	2.61617413	4.819945547	4.030762707	5.060038277	4.136145716	4.19018861	6.757921067	2.577633845	2.751987097	2.719889211	5.694585592	2.573874622	4.515328308	5.126071528	3.040943455	3.490679192	4.531765439	4.035366416	5.277155798	5.23988955	4.093021742	6.121120464	2.642626774	2.646250493	6.317065538	3.673418571	5.636278081
"A_23_P107531"	4.196840167	4.940641059	4.509134198	3.857434737	4.312669879	3.870364604	4.248102788	3.535729772	4.242472231	3.238388946	3.929865019	3.719192618	3.763533483	4.083737232	3.694289779	4.410005672	3.812732721	3.114847636	3.865439623	4.906213117	2.492673713	4.366027682	4.453168574	3.761005613	5.395829745	4.04926954	4.053309138	2.76999694	3.818614706	4.226497612	3.056112579	3.775622719	3.585911812	5.06349476	4.844233263	3.997758556	2.874645462	2.833877648	3.918649807	3.421012659	4.208682038	3.628885807
"A_23_P107552"	11.79570781	11.75475211	12.02390845	11.88555919	11.74433561	11.39714649	11.49447444	11.74760973	11.35695151	11.31049061	11.35245111	11.37235168	11.63760487	11.00223083	11.0965286	12.00495359	10.6451552	10.46198551	10.79048914	10.32807863	11.3505643	11.38203588	11.80485534	11.43226326	11.61746717	12.16317455	11.57853236	9.895100481	11.08288471	11.53103623	11.12367532	10.81944561	11.28920549	11.04729197	11.38576304	10.95540435	10.85393962	11.41008678	11.54231962	10.50785746	11.26068526	11.6664338
"A_23_P107578"	4.289497431	6.498207788	5.803413791	6.000919594	4.158337133	5.227671185	3.503782132	6.075558835	5.483495122	5.852280556	4.895834915	4.689373939	4.439242777	5.379556109	5.370525442	3.267494273	4.124169925	4.65424576	4.101718142	7.139261488	4.381332919	4.534021956	4.573255704	2.852724226	3.40760418	3.068493902	5.309285488	5.786548388	4.253636949	4.078105533	3.304342965	5.425398666	4.240359312	3.856564453	3.741862742	4.755571023	3.033575339	4.584568308	4.327687341	5.733232387	4.603089272	5.022359662
"A_23_P107587"	10.71897162	9.86892014	10.51226505	10.96954815	10.85587279	10.24441131	11.01128574	10.86676032	10.19974231	10.24030055	10.24810997	9.173596277	10.53895638	11.6116491	11.31760042	12.40789025	11.61968007	10.23427911	11.73546011	15.16990822	11.2086898	10.67973005	11.08113616	10.94293301	12.02126392	11.3674546	11.16652857	13.06532746	12.16080301	11.12117324	10.98867583	10.91787102	11.14080566	10.91174079	12.78447212	11.07890147	11.68168123	12.06622079	11.37543404	11.64117781	10.70167986	11.09827759
"A_23_P107597"	8.962700575	8.946530784	8.228061473	8.955006793	8.211223247	8.660429413	8.953842018	8.603309061	8.677991421	8.713445488	8.255638205	8.722870274	8.542221715	8.172961449	8.185059875	10.28403406	7.696635282	7.984779582	7.451619769	6.317729	8.392822824	8.632673586	8.902562243	8.892010217	9.872660447	8.744941388	8.318154666	8.904781003	8.729460628	7.992608185	8.771393228	7.4539426	9.622299632	7.992608185	7.800381452	9.290015071	8.672503797	7.207601597	8.645332883	7.083010748	8.46411184	7.954795952
"A_23_P107612"	9.771274842	9.286508958	10.2996583	10.06481037	9.998488757	9.477044522	10.22814965	9.432218385	9.785956622	9.200566319	7.887207239	7.581069953	9.81348632	8.369486864	10.47473324	8.536458589	8.031960514	8.126817597	8.35075772	8.388355699	8.224898881	6.997749799	9.895698046	8.928447812	9.978736078	8.984517969	8.515682371	8.812645512	7.625977083	8.755648808	7.973789107	8.368334387	8.35075772	9.075245303	6.725571292	9.868051497	9.506455998	9.356135203	9.038635031	8.017982995	9.418133643	8.835154369
"A_23_P107644"	13.57693809	13.06139941	13.59004117	13.46107013	13.55541003	13.32930318	13.62063234	13.02081347	13.99380588	13.5387563	13.70812109	13.29068827	13.6334515	14.62045966	14.04345324	14.43789474	13.74171299	14.10531672	14.68369041	14.73296756	14.21419084	14.25882951	14.34936258	14.41439469	14.52411499	14.67909944	14.95368922	15.43209546	14.11199732	14.45274599	14.29700466	14.11711881	14.43628459	14.47018659	14.8870489	13.84387441	14.05579455	14.25387886	13.85401084	13.86707612	13.98849809	14.22599888
"A_23_P107653"	13.55176382	13.21964561	14.44112874	14.3665601	14.40909983	13.05408174	13.3643791	13.34165485	14.60338721	12.82580374	13.10154245	12.97061562	13.41435604	13.0036384	12.94827866	14.04259534	13.10463121	14.26910893	14.38055667	14.46660941	13.64004618	13.35904121	13.11146518	13.8056267	13.71266506	14.64733747	13.5261851	14.26069431	12.99879047	12.99457595	15.62742009	12.95949104	13.22361406	13.49527656	14.40909983	14.38614754	13.97916144	13.20955712	12.50284854	14.11535502	13.55302836	14.28524226
"A_23_P107661"	11.94646992	11.34956551	12.45661964	12.45284387	12.20879632	11.68948613	12.19475201	11.85571777	11.75923337	11.53681632	11.58147148	11.34362827	11.80457528	11.64494331	10.95305185	11.16421929	11.85384109	12.203213	11.9817227	12.03167759	11.22030602	11.90777631	11.71707028	12.21373599	11.25990414	11.63882052	11.65645265	11.56239638	11.87394383	12.35889633	12.40633752	11.71260741	11.70669943	11.58849845	11.68948613	12.63147347	11.90450646	11.60555405	11.39181896	12.11494299	11.11276421	11.80865806
"A_23_P107673"	6.099594763	7.458517598	6.874412127	7.013411303	6.265050807	6.791951677	4.541708082	6.652522015	6.016413253	7.033581615	6.997220011	6.720948947	6.472869844	6.847259178	4.427368188	5.453439158	5.205202267	3.423100894	4.311535666	4.364577677	5.001269484	4.764356594	4.570845065	4.944134888	4.19483831	3.798059279	3.879589002	4.570329284	5.241033178	5.237969962	5.881333595	5.507367017	4.575889172	5.228114403	3.795329155	4.267326519	4.102416408	3.625908236	5.25756789	3.547865017	4.648317189	5.955820204
"A_23_P107684"	9.70969136	9.551437896	10.22020921	9.806006452	9.673166534	9.353938225	9.349973716	9.496946382	9.977660957	9.602354297	9.872852004	9.172981791	9.30287721	9.418954605	9.53043376	10.14031032	9.409927299	10.30447631	9.944219541	10.15622821	9.070751029	9.639822204	8.995664821	9.41013295	9.151078624	10.22791837	9.836607152	9.498423672	9.460078704	10.23885724	10.24282797	9.40309533	9.791970389	9.594655007	9.49495451	10.77108317	9.746952008	9.702364138	9.010831743	9.525858011	9.294731287	10.18959712
"A_23_P107693"	7.489875628	7.736776854	7.884440041	7.669307219	7.574136799	7.718863381	7.377961551	8.035134018	7.463274996	7.369394966	7.280908399	7.760015753	7.979200107	8.160553378	7.629901923	6.160265993	7.56844848	7.360779772	7.995070414	7.688480697	7.835708719	7.428681663	7.636132687	8.524299675	7.949900348	8.343330682	8.114953825	7.666566216	8.170284646	7.787210431	8.364779329	7.454154963	7.893579715	8.102070913	7.971542237	6.769167314	9.390305131	8.106228523	7.087310794	7.685734765	7.236954683	8.308004399
"A_23_P107701"	11.54909669	12.08752833	11.5635853	11.48437847	11.53260672	11.95670162	11.49873938	11.75027482	11.72934765	11.61072998	11.82512676	12.10499663	12.0012369	12.21463359	12.15150953	11.70421536	11.49361191	12.17164607	11.82385318	11.4416196	11.65488971	11.39441187	11.25673671	11.42369638	11.4747822	12.20827312	12.14269692	11.58215654	11.93531955	11.66728747	13.0036384	11.67244467	11.49842885	11.23458969	11.98201087	11.36803332	12.42339327	11.88946571	11.6009994	12.12779654	10.93163537	11.89001697
"A_23_P107714"	9.196078509	8.808836065	9.13986329	9.483415054	9.459715455	9.008066082	9.028534655	9.038858505	9.781531233	9.032977443	9.434735043	9.135487931	9.533973976	9.492576514	9.17591313	9.941448436	10.37296228	10.36955844	10.20146409	9.947326973	9.854962577	9.500386795	9.331194565	9.751744145	9.318746121	10.01152821	9.600359259	9.789266112	10.39958086	9.628736961	10.08055643	9.132861711	10.17682603	9.79778379	9.730187333	9.659009193	10.42327655	9.68942809	9.221580552	10.10018275	9.783991268	9.533362982
"A_23_P107724"	9.340439392	9.82997396	9.460233056	9.13838512	9.217558156	9.258690995	8.842062154	9.342119041	9.00060918	8.958997622	8.164212623	8.333766047	8.707126267	7.967646243	9.696273942	7.395469981	9.034727162	8.114953825	9.544819939	8.481963318	8.202588916	7.989381327	9.004701518	8.548534531	8.557538843	8.722870274	9.89608358	9.174885986	9.344483048	8.512398283	9.498978692	7.516776279	8.220686557	8.038039555	8.558385441	7.252446886	5.853474674	8.508394566	9.487923184	9.176980207	7.842194888	8.925590406
"A_23_P107735"	14.07050164	15.0699175	12.28100207	12.67798768	13.40842616	15.48581927	14.50738316	15.47014397	13.32382806	15.86001747	14.44294668	16.38301728	13.83766318	15.11787064	14.09111314	14.04494793	13.8281972	12.93821021	12.87137614	11.71743046	14.21518327	15.35537708	13.56975036	15.66174689	13.44183484	13.20955712	13.27780294	12.79793955	15.59468732	14.26069431	13.94530383	14.37672707	14.68369041	12.73148063	12.47541019	13.88059632	12.39678993	13.02081347	13.01340078	11.74989315	13.1133556	14.01215788
"A_23_P107744"	8.314503147	6.609314592	8.623586323	8.680505166	8.423228789	5.761028428	8.148238726	7.155571538	8.206379609	5.754413805	5.987420971	8.216028815	8.049388698	7.08776544	8.921210974	9.654856382	9.278124002	8.612321088	9.584520363	9.827391634	9.620722593	4.045393791	9.720626094	8.641605763	9.967138544	7.922364257	8.786738062	10.12674482	9.421531142	8.392341437	8.947387116	9.012128317	9.11443282	9.644346221	9.33102045	8.245838179	8.86895794	7.714396577	9.508734145	9.151314897	9.066286874	8.696778539
"A_23_P107750"	7.031723903	2.735955669	6.159777662	6.830209461	6.609557466	3.161350818	6.56024943	4.512918396	5.321773737	2.668012912	3.817663042	6.19982257	6.793325558	4.587957848	7.226540377	8.12230797	8.40348896	7.5233998	8.246534761	8.062008082	7.891736775	3.621992911	8.117520996	6.264713573	8.177955953	5.96190431	6.658976512	8.526283439	7.611029532	6.581568242	6.699627824	6.910255443	7.109078021	7.851302088	7.575646543	7.027374468	6.574053462	5.796231086	7.55303432	7.537624575	7.537432374	7.7031279
[truncated: 17,517,286 more chars]
