# Supplementary material for: Bioinformatics analysis of laryngeal squamous cell carcinoma: seeking key candidate genes and pathways
Source: PeerJ. 2021 Apr 14;9:e11259. doi: 10.7717/peerj.11259 (PMC8052978; doi:10.7717/peerj.11259)
Supplement: Supplemental Information 6 [file peerj-09-11259-s006.zip]

Archive with 2 entries (2 files):
- GPL6244-17930.txt
- GPL6480-9577.txt
