# Supplementary material for: Bioinformatics analysis of laryngeal squamous cell carcinoma: seeking key candidate genes and pathways
Source: PeerJ. 2021 Apr 14;9:e11259. doi: 10.7717/peerj.11259 (PMC8052978; doi:10.7717/peerj.11259)
Supplement: Supplemental Information 6 [file peerj-09-11259-s006.zip › GPL6480-9577.txt]

#ID = Agilent feature number
#SPOT_ID = Spot identifier
#CONTROL_TYPE = Control type
#REFSEQ = RefSeq Accession number
#GB_ACC = GenBank Accession number
#GENE = Entrez Gene ID
#GENE_SYMBOL = Gene Symbol
#GENE_NAME = Gene Name
#UNIGENE_ID = UnigeneID
#ENSEMBL_ID = EnsemblID
#TIGR_ID = TIGRID
#ACCESSION_STRING = Accession String
#CHROMOSOMAL_LOCATION = Chromosomal Location
#CYTOBAND = Cytoband
#DESCRIPTION = Description
#GO_ID = GoIDs
#SEQUENCE = Sequence
ID	SPOT_ID	CONTROL_TYPE	REFSEQ	GB_ACC	GENE	GENE_SYMBOL	GENE_NAME	UNIGENE_ID	ENSEMBL_ID	TIGR_ID	ACCESSION_STRING	CHROMOSOMAL_LOCATION	CYTOBAND	DESCRIPTION	GO_ID	SEQUENCE
A_23_P100001	A_23_P100001	FALSE	NM_207446	NM_207446	400451	FAM174B	family with sequence similarity 174, member B	Hs.27373	ENST00000557398		ref|NM_207446|ens|ENST00000557398|ens|ENST00000553393|ens|ENST00000327355	chr15:93160848-93160789	hs|15q26.1	Homo sapiens family with sequence similarity 174, member B (FAM174B), mRNA [NM_207446]	GO:0016020(membrane)|GO:0016021(integral to membrane)	ATCTCATGGAAAAGCTGGATTCCTCTGCCTTACGCAGAAACACCCGGGCTCCATCTGCCA
A_23_P100011	A_23_P100011	FALSE	NM_005829	NM_005829	10239	AP3S2	adaptor-related protein complex 3, sigma 2 subunit	Hs.632161			ref|NM_005829|ref|NM_001199058|ref|NR_023361|ref|NR_037582	chr15:90378743-90378684	hs|15q26.1	Homo sapiens adaptor-related protein complex 3, sigma 2 subunit (AP3S2), transcript variant 1, mRNA [NM_005829]	GO:0005794(Golgi apparatus)|GO:0006886(intracellular protein transport)|GO:0008565(protein transporter activity)|GO:0016020(membrane)|GO:0016192(vesicle-mediated transport)|GO:0030117(membrane coat)|GO:0030659(cytoplasmic vesicle membrane)|GO:0031410(cytoplasmic vesicle)	TCAAGTATTGGCCTGACATAGAGTCCTTAAGACAAGCAAAGACAAGCAAGGCAAGCACGT
A_23_P100022	A_23_P100022	FALSE	NM_014848	NM_014848	9899	SV2B	synaptic vesicle glycoprotein 2B	Hs.21754	ENST00000557410		ref|NM_014848|ref|NM_001167580|ens|ENST00000557410|ens|ENST00000330276	chr15:91838329-91838388	hs|15q26.1	Homo sapiens synaptic vesicle glycoprotein 2B (SV2B), transcript variant 1, mRNA [NM_014848]	GO:0001669(acrosomal vesicle)|GO:0006836(neurotransmitter transport)|GO:0016020(membrane)|GO:0016021(integral to membrane)|GO:0022857(transmembrane transporter activity)|GO:0030054(cell junction)|GO:0030672(synaptic vesicle membrane)|GO:0031410(cytoplasmic vesicle)|GO:0045202(synapse)	ATGTCGGCTGTGGAGGGTTAAAGGGATGAGGCTTTCCTTTGTTTAGCAAATCTGTTCACA
A_23_P100056	A_23_P100056	FALSE	NM_194272	NM_194272	348093	RBPMS2	RNA binding protein with multiple splicing 2	Hs.436518	ENST00000300069		ref|NM_194272|ens|ENST00000300069|gb|AK127873|gb|AK124123	chr15:65032375-65032316	hs|15q22.31	Homo sapiens RNA binding protein with multiple splicing 2 (RBPMS2), mRNA [NM_194272]	GO:0000166(nucleotide binding)|GO:0003676(nucleic acid binding)	CCCTGTCAGATAAGTTTAATGTTTAGTTTGAGGCATGAAGAAGAAAAGGGTTTCCATTCT
A_23_P100074	A_23_P100074	FALSE	NM_020371	NM_020371	57099	AVEN	apoptosis, caspase activation inhibitor	Hs.555966	ENST00000306730		ref|NM_020371|ens|ENST00000306730|gb|AF283508|gb|BC010488	chr15:34158739-34158680	hs|15q14	Homo sapiens apoptosis, caspase activation inhibitor (AVEN), mRNA [NM_020371]	GO:0005515(protein binding)|GO:0005622(intracellular)|GO:0005624(membrane fraction)|GO:0006915(apoptosis)|GO:0006916(anti-apoptosis)|GO:0012505(endomembrane system)|GO:0016020(membrane)	GACCAGCCAGTTTACAAGCATGTCTCAAGCTAGTGTGTTCCATTATGCTCACAGCAGTAA
A_23_P100092	A_23_P100092	FALSE	NM_152455	NM_152455	146050	ZSCAN29	zinc finger and SCAN domain containing 29	Hs.418287	ENST00000396976		ref|NM_152455|ens|ENST00000396976|ens|ENST00000396972|gb|AF525399	chr15:43653388-43653329	hs|15q15.3	Homo sapiens zinc finger and SCAN domain containing 29 (ZSCAN29), mRNA [NM_152455]	GO:0003677(DNA binding)|GO:0003700(sequence-specific DNA binding transcription factor activity)|GO:0005622(intracellular)|GO:0005634(nucleus)|GO:0008270(zinc ion binding)|GO:0016032(viral reproduction)|GO:0046872(metal ion binding)	AGAGAAACCCTATGGGTGTCATGACTGTGGTAAGTGCTTCAGTAAAAGCTCTGCCCTTAA
A_23_P100103	A_23_P100103	FALSE	NM_015289	NM_015289	23339	VPS39	vacuolar protein sorting 39 homolog (S. cerevisiae)	Hs.88025	ENST00000348544		ref|NM_015289|ens|ENST00000348544|ens|ENST00000318006|gb|AF280814	chr15:42453027-42452968	hs|15q15.1	Homo sapiens vacuolar protein sorting 39 homolog (S. cerevisiae) (VPS39), mRNA [NM_015289]	GO:0005083(small GTPase regulator activity)|GO:0005737(cytoplasm)|GO:0005765(lysosomal membrane)|GO:0005768(endosome)|GO:0015031(protein transport)|GO:0016020(membrane)|GO:0030897(HOPS complex)|GO:0031902(late endosome membrane)	TGCATTTGCAAGATACCCCAATGGAGTGGTCGTCCATTACTTCTGTTCCAAAGAGGTAAA
A_23_P100111	A_23_P100111	FALSE	NM_007236	NM_007236	11261	CHP	calcium binding protein P22	Hs.406234	ENST00000392151		ref|NM_007236|ens|ENST00000392151|ens|ENST00000334660|gb|AK299660	chr15:41571553-41571612	hs|15q15.1	Homo sapiens calcium binding protein P22 (CHP), mRNA [NM_007236]	GO:0005509(calcium ion binding)|GO:0005737(cytoplasm)|GO:0005829(cytosol)|GO:0006813(potassium ion transport)|GO:0007264(small GTPase mediated signal transduction)|GO:0015459(potassium channel regulator activity)|GO:0017156(calcium ion-dependent exocytosis)|GO:0045056(transcytosis)	TAGAACAGAAAATGAGCATCCGATTTCTTCACTAAAGGAGACCAAACTGTTCCTTGCGGT
A_23_P100127	A_23_P100127	FALSE	NM_170589	NM_170589	57082	CASC5	cancer susceptibility candidate 5	Hs.181855	ENST00000260369		ref|NM_170589|ref|NM_144508|ens|ENST00000260369|ens|ENST00000533001	chr15:40917525-40917584	hs|15q15.1	Homo sapiens cancer susceptibility candidate 5 (CASC5), transcript variant 1, mRNA [NM_170589]	GO:0000087(M phase of mitotic cell cycle)|GO:0000236(mitotic prometaphase)|GO:0000278(mitotic cell cycle)|GO:0000777(condensed chromosome kinetochore)|GO:0001669(acrosomal vesicle)|GO:0001675(acrosome assembly)|GO:0005515(protein binding)|GO:0005634(nucleus)|GO:0005654(nucleoplasm)|GO:0005694(chromosome)|GO:0005730(nucleolus)|GO:0005829(cytosol)|GO:0006334(nucleosome assembly)|GO:0007059(chromosome segregation)|GO:0008608(attachment of spindle microtubules to kinetochore)|GO:0010923(negative regulation of phosphatase activity)|GO:0034080(CenH3-containing nucleosome assembly at centromere)|GO:0051301(cell division)|GO:0071173(spindle assembly checkpoint)	CGGTCTCTAGCAAAGATTCAGGCATTGGATCTGTTGCAGGTAAACTGAACCTAAGTCCTT
A_23_P100133	A_23_P100133	FALSE	NM_015251	NM_015251	23300	ATMIN	ATM interactor	Hs.16349	ENST00000299575		ref|NM_015251|ens|ENST00000299575|gb|AB007891|gb|CR749457	chr16:81079095-81079154	hs|16q23.2	Homo sapiens ATM interactor (ATMIN), mRNA [NM_015251]	GO:0005622(intracellular)|GO:0005634(nucleus)|GO:0006974(response to DNA damage stimulus)|GO:0008270(zinc ion binding)|GO:0046872(metal ion binding)	TGGACCTTCGTCAGCTTTGACACCTCTTTTCTGATTTAAAGACACCAAGGAAAACTACAA
A_23_P100141	A_23_P100141	FALSE	NM_023076	NM_023076	64718	UNKL	unkempt homolog (Drosophila)-like	Hs.643536	ENST00000397464		ref|NM_023076|ref|NM_001193388|ref|NM_001193389|ens|ENST00000397464	chr16:1415345-1415286	hs|16p13.3	Homo sapiens unkempt homolog (Drosophila)-like (UNKL), transcript variant 3, mRNA [NM_023076]	GO:0003676(nucleic acid binding)|GO:0005634(nucleus)|GO:0005737(cytoplasm)|GO:0008270(zinc ion binding)|GO:0016874(ligase activity)|GO:0046872(metal ion binding)	AGCAGAGGGGATCCAACGTCAGAGCTTTTAGAATTACTTTTTTAAGCAGCTGTCTTCTGG
A_23_P100156	A_23_P100156	FALSE	NM_017849	NM_017849	55654	TMEM127	transmembrane protein 127	Hs.164303	ENST00000432959		ref|NM_017849|ref|NM_001193304|ens|ENST00000432959|ens|ENST00000258439	chr2:96918149-96918090	hs|2q11.2	Homo sapiens transmembrane protein 127 (TMEM127), transcript variant 1, mRNA [NM_017849]	GO:0003674(molecular_function)|GO:0005737(cytoplasm)|GO:0005886(plasma membrane)|GO:0008285(negative regulation of cell proliferation)|GO:0016021(integral to membrane)|GO:0032007(negative regulation of TOR signaling cascade)	ACCTTCAGTGTAGATCCAGATGGCCAACCTGTCCTTGTTAAGTTACTTGCTTCTTGGGAA
A_23_P100177	A_23_P100177	FALSE	NM_002428	NM_002428	4324	MMP15	matrix metallopeptidase 15 (membrane-inserted)	Hs.80343	ENST00000219271		ref|NM_002428|ens|ENST00000219271|gb|D85510|gb|BC036495	chr16:58079526-58079585	hs|16q21	Homo sapiens matrix metallopeptidase 15 (membrane-inserted) (MMP15), mRNA [NM_002428]	GO:0004222(metalloendopeptidase activity)|GO:0005509(calcium ion binding)|GO:0005515(protein binding)|GO:0005887(integral to plasma membrane)|GO:0006464(protein modification process)|GO:0006508(proteolysis)|GO:0008047(enzyme activator activity)|GO:0008152(metabolic process)|GO:0008233(peptidase activity)|GO:0008270(zinc ion binding)|GO:0016020(membrane)|GO:0031012(extracellular matrix)|GO:0032355(response to estradiol stimulus)|GO:0043085(positive regulation of catalytic activity)	GACCATTTGTTTCTGTTTCCCCGACTGGGGCAGGGTGTTTAGAATTTTCTAAATGTAGTT
A_23_P100189	A_23_P100189	FALSE	NM_002761	NM_002761	5619	PRM1	protamine 1	Hs.2909	ENST00000312511		ref|NM_002761|ens|ENST00000312511|gb|Y00443|gb|AY651260	chr16:11374862-11374803	hs|16p13.13	Homo sapiens protamine 1 (PRM1), mRNA [NM_002761]	GO:0000786(nucleosome)|GO:0003677(DNA binding)|GO:0005634(nucleus)|GO:0005654(nucleoplasm)|GO:0005694(chromosome)|GO:0006323(DNA packaging)|GO:0006997(nucleus organization)|GO:0007275(multicellular organismal development)|GO:0007283(spermatogenesis)|GO:0007286(spermatid development)|GO:0030154(cell differentiation)|GO:0030261(chromosome condensation)	GTAGAAGACACTAATTGCACAAAATAGCACATCCACCAAACTCCTGCCTGAGAATGTTAC
A_23_P100196	A_23_P100196	FALSE	NM_005153	NM_005153	9100	USP10	ubiquitin specific peptidase 10	Hs.136778	ENST00000219473		ref|NM_005153|ens|ENST00000219473|ens|ENST00000397953|ens|ENST00000540269	chr16:84812831-84812890	hs|16q24.1	Homo sapiens ubiquitin specific peptidase 10 (USP10), mRNA [NM_005153]	GO:0002039(p53 binding)|GO:0004221(ubiquitin thiolesterase activity)|GO:0004843(ubiquitin-specific protease activity)|GO:0005515(protein binding)|GO:0005634(nucleus)|GO:0005737(cytoplasm)|GO:0005769(early endosome)|GO:0006281(DNA repair)|GO:0006508(proteolysis)|GO:0006511(ubiquitin-dependent protein catabolic process)|GO:0008233(peptidase activity)|GO:0008234(cysteine-type peptidase activity)|GO:0016579(protein deubiquitination)|GO:0030330(DNA damage response, signal transduction by p53 class mediator)|GO:0042980(cystic fibrosis transmembrane conductance regulator binding)|GO:0045111(intermediate filament cytoskeleton)	TTGGGGTTCGTGCACAACACAGCTTCTGTTGACTCTAACTTCCAAATCAAAATCATTTGG
A_23_P100203	A_23_P100203	FALSE	NM_001537	NM_001537	3281	HSBP1	heat shock factor binding protein 1	Hs.250899	ENST00000433866		ref|NM_001537|ens|ENST00000433866|gb|AK172732|gb|BX537440	chr16:83846244-83846303	hs|16q23.3	Homo sapiens heat shock factor binding protein 1 (HSBP1), mRNA [NM_001537]	GO:0000122(negative regulation of transcription from RNA polymerase II promoter)|GO:0003714(transcription corepressor activity)|GO:0005634(nucleus)|GO:0005856(cytoskeleton)|GO:0006936(muscle contraction)	ACAAATTACATGGGGAACATAAAGGAGTGAGATCCTTCTGTGATAAAATGAATTCACCAC
A_23_P100220	A_23_P100220	FALSE	NM_024939	NM_024939	80004	ESRP2	epithelial splicing regulatory protein 2	Hs.592053	ENST00000251366		ref|NM_024939|ens|ENST00000251366|gb|BC030146|gb|BC052309	chr16:68263113-68263054	hs|16q22.1	Homo sapiens epithelial splicing regulatory protein 2 (ESRP2), mRNA [NM_024939]	GO:0000166(nucleotide binding)|GO:0003729(mRNA binding)|GO:0005634(nucleus)|GO:0006397(mRNA processing)|GO:0043484(regulation of RNA splicing)	CTCAACTGCTGGCTCTTCTTCCCTTTGTATTTGTGTAAGGAGCACTGCACTCCCATAAAA
A_23_P100240	A_23_P100240	FALSE	NM_004062	NM_004062	1014	CDH16	cadherin 16, KSP-cadherin	Hs.513660			ref|NM_004062|ref|NM_001204744|ref|NM_001204745|ref|NM_001204746	chr16:66942101-66942042	hs|16q22.1	Homo sapiens cadherin 16, KSP-cadherin (CDH16), transcript variant 1, mRNA [NM_004062]	GO:0005509(calcium ion binding)|GO:0005886(plasma membrane)|GO:0007155(cell adhesion)|GO:0007156(homophilic cell adhesion)|GO:0016021(integral to membrane)	GGGAGTGCTCCAAATGTCAGGGTGTTTGCCCAATAATAAAGCCCCAGAGAACTGGGCTGG
A_23_P10025	A_23_P10025	FALSE	NM_006159	NM_006159	4753	NELL2	NEL-like 2 (chicken)	Hs.505326			ref|NM_006159|ref|NM_001145108|ref|NM_001145107|ref|NM_001145110	chr12:44902496-44902437	hs|12q12	Homo sapiens NEL-like 2 (chicken) (NELL2), transcript variant 2, mRNA [NM_006159]	GO:0005198(structural molecule activity)|GO:0005509(calcium ion binding)|GO:0005515(protein binding)|GO:0005576(extracellular region)|GO:0007155(cell adhesion)|GO:0040008(regulation of growth)	ACATCACCATGTAGAAGAATGGGCGTACAGTATATACCGTGACATCCTGAACCCTGGATA
A_23_P100263	A_23_P100263	FALSE	NM_198390	NM_198390	80790	CMIP	c-Maf inducing protein	Hs.594095	ENST00000537098		ref|NM_198390|ref|NM_030629|ens|ENST00000537098|ens|ENST00000539778	chr16:81743583-81743642	hs|16q23.3	Homo sapiens c-Maf inducing protein (CMIP), transcript variant 1, mRNA [NM_198390]	GO:0005634(nucleus)|GO:0005737(cytoplasm)	CCCCCGCCGAATTCTTTTAGCTTCGTAATTGGAACCTTTGACCTGATCTAAAGTGGACTT
A_23_P100278	A_23_P100278	FALSE	NM_000833	NM_000833	2903	GRIN2A	glutamate receptor, ionotropic, N-methyl D-aspartate 2A	Hs.411472	ENST00000396575		ref|NM_000833|ref|NM_001134408|ref|NM_001134407|ens|ENST00000396575	chr16:9857117-9857058	hs|16p13.2	Homo sapiens glutamate receptor, ionotropic, N-methyl D-aspartate 2A (GRIN2A), transcript variant 2, mRNA [NM_000833]	GO:0001508(regulation of action potential)|GO:0001964(startle response)|GO:0001975(response to amphetamine)|GO:0004872(receptor activity)|GO:0004970(ionotropic glutamate receptor activity)|GO:0004972(N-methyl-D-aspartate selective glutamate receptor activity)|GO:0005215(transporter activity)|GO:0005216(ion channel activity)|GO:0005234(extracellular-glutamate-gated ion channel activity)|GO:0005262(calcium channel activity)|GO:0005515(protein binding)|GO:0005886(plasma membrane)|GO:0005887(integral to plasma membrane)|GO:0006810(transport)|GO:0006811(ion transport)|GO:0007215(glutamate signaling pathway)|GO:0007268(synaptic transmission)|GO:0007611(learning or memory)|GO:0007612(learning)|GO:0007613(memory)|GO:0008104(protein localization)|GO:0008270(zinc ion binding)|GO:0008542(visual learning)|GO:0009416(response to light stimulus)|GO:0009611(response to wounding)|GO:0009743(response to carbohydrate stimulus)|GO:0010942(positive regulation of cell death)|GO:0014069(postsynaptic density)|GO:0014070(response to organic cyclic compound)|GO:0016021(integral to membrane)|GO:0016595(glutamate binding)|GO:0017146(N-methyl-D-aspartate selective glutamate receptor complex)|GO:0019717(synaptosome)|GO:0019901(protein kinase binding)|GO:0021510(spinal cord development)|GO:0021766(hippocampus development)|GO:0021987(cerebral cortex development)|GO:0022008(neurogenesis)|GO:0022843(voltage-gated cation channel activity)|GO:0030054(cell junction)|GO:0030288(outer membrane-bounded periplasmic space)|GO:0030431(sleep)|GO:0033058(directional locomotion)|GO:0035235(ionotropic glutamate receptor signaling pathway)|GO:0035254(glutamate receptor binding)|GO:0042165(neurotransmitter binding)|GO:0042177(negative regulation of protein catabolic process)|GO:0042220(response to cocaine)|GO:0042417(dopamine metabolic process)|GO:0042428(serotonin metabolic process)|GO:0042493(response to drug)|GO:0042734(presynaptic membrane)|GO:0043005(neuron projection)|GO:0043195(terminal button)|GO:0043197(dendritic spine)|GO:0045202(synapse)|GO:0045211(postsynaptic membrane)|GO:0045471(response to ethanol)|GO:0046872(metal ion binding)|GO:0048167(regulation of synaptic plasticity)|GO:0048169(regulation of long-term neuronal synaptic plasticity)|GO:0048511(rhythmic process)|GO:0050839(cell adhesion molecule binding)|GO:0051117(ATPase binding)|GO:0051592(response to calcium ion)|GO:0051597(response to methylmercury)|GO:0051707(response to other organism)|GO:0051930(regulation of sensory perception of pain)|GO:0060079(regulation of excitatory postsynaptic membrane potential)|GO:0060359(response to ammonium ion)|GO:0060992(response to fungicide)|GO:0071230(cellular response to amino acid stimulus)|GO:0071286(cellular response to magnesium ion)|GO:0071287(cellular response to manganese ion)|GO:0071294(cellular response to zinc ion)|GO:0071359(cellular response to dsRNA)|GO:0071363(cellular response to growth factor stimulus)|GO:0071396(cellular response to lipid)	TATGCCTTATGCTGCAAATAAGAATAATATGTACTCTACCCCCAGGGTTTTAAATTCCTG
A_23_P100292	A_23_P100292	FALSE		AK024487	90850	ZNF598	zinc finger protein 598	Hs.343828			gb|AK024487|gb|BC010243|gb|BC029270|gb|BC041015	chr16:2047756-2047697	hs|16p13.3	Homo sapiens mRNA for FLJ00086 protein, partial cds. [AK024487]	GO:0005622(intracellular)|GO:0008270(zinc ion binding)|GO:0046872(metal ion binding)	TGAATCTTTTTATGAGACAAGCTGAATCTGGGATCTCAAATTGCCTCTGACCTTTTATAA
A_23_P100315	A_23_P100315	FALSE	NM_020664	NM_020664	26063	DECR2	2,4-dienoyl CoA reductase 2, peroxisomal	Hs.628831	ENST00000439661		ref|NM_020664|ens|ENST00000439661|ens|ENST00000382934|ens|ENST00000461749	chr16:462221-462280	hs|16p13.3	Homo sapiens 2,4-dienoyl CoA reductase 2, peroxisomal (DECR2), mRNA [NM_020664]	GO:0000166(nucleotide binding)|GO:0005777(peroxisome)|GO:0008670(2,4-dienoyl-CoA reductase (NADPH) activity)|GO:0016491(oxidoreductase activity)	CATGGATCCCGAGACTTGTGTTCTCTTGGCTGAAAACACTGAGGTGCTCCCATCTGTGCG
A_23_P100326	A_23_P100326	FALSE	NM_001039476	NM_001039476	8131	NPRL3	nitrogen permease regulator-like 3 (S. cerevisiae)	Hs.19699			ref|NM_001039476|ref|NM_001243249|ref|NM_001243248|ref|NM_001243247	chr16:135898-135839	hs|16p13.3	Homo sapiens nitrogen permease regulator-like 3 (S. cerevisiae) (NPRL3), transcript variant 2, mRNA [NM_001039476]	GO:0003674(molecular_function)|GO:0005575(cellular_component)|GO:0008150(biological_process)	AGCTAGCTCCAGACATGGGTTGATCACCTAGAGGAGCTCTGGCTAAGGCACAGTTTTCTA
A_23_P100341	A_23_P100341	FALSE	NM_014321	NM_014321	23594	ORC6	origin recognition complex, subunit 6	Hs.49760	ENST00000219097		ref|NM_014321|ref|NR_037620|ens|ENST00000219097|gb|AK021946	chr16:46732004-46732063	hs|16q11.2	Homo sapiens origin recognition complex, subunit 6 (ORC6), transcript variant 1, mRNA [NM_014321]	GO:0000075(cell cycle checkpoint)|GO:0000082(G1/S transition of mitotic cell cycle)|GO:0000084(S phase of mitotic cell cycle)|GO:0000216(M/G1 transition of mitotic cell cycle)|GO:0000278(mitotic cell cycle)|GO:0000808(origin recognition complex)|GO:0003677(DNA binding)|GO:0005634(nucleus)|GO:0005654(nucleoplasm)|GO:0005664(nuclear origin of replication recognition complex)|GO:0006260(DNA replication)	GTGACAGAGCGAGACTTATCTCATAAATAAATAGATAGATACTCCAGCCTGGGTGACAGA
A_23_P100344	A_23_P100344	FALSE	NM_014321	NM_014321	23594	ORC6	origin recognition complex, subunit 6	Hs.49760	ENST00000219097		ref|NM_014321|ref|NR_037620|ens|ENST00000219097|gb|BC050725	chr16:46731519-46731578	hs|16q11.2	Homo sapiens origin recognition complex, subunit 6 (ORC6), transcript variant 1, mRNA [NM_014321]	GO:0000075(cell cycle checkpoint)|GO:0000082(G1/S transition of mitotic cell cycle)|GO:0000084(S phase of mitotic cell cycle)|GO:0000216(M/G1 transition of mitotic cell cycle)|GO:0000278(mitotic cell cycle)|GO:0000808(origin recognition complex)|GO:0003677(DNA binding)|GO:0005634(nucleus)|GO:0005654(nucleoplasm)|GO:0005664(nuclear origin of replication recognition complex)|GO:0006260(DNA replication)	ACATTCCAAACTGATAGTACATTGCCATCTCCAGGAAGACTTGACGGCTTTGGGATTTTG
A_23_P100355	A_23_P100355	FALSE	NM_002720	NM_002720	5531	PPP4C	protein phosphatase 4, catalytic subunit	Hs.534338	ENST00000279387		ref|NM_002720|ens|ENST00000279387|gb|BT019746|gb|AB464104	chr16:30096047-30096106	hs|16p11.2	Homo sapiens protein phosphatase 4, catalytic subunit (PPP4C), mRNA [NM_002720]	GO:0000226(microtubule cytoskeleton organization)|GO:0004704(NF-kappaB-inducing kinase activity)|GO:0004722(protein serine/threonine phosphatase activity)|GO:0005515(protein binding)|GO:0005634(nucleus)|GO:0005737(cytoplasm)|GO:0005813(centrosome)|GO:0005856(cytoskeleton)|GO:0010569(regulation of double-strand break repair via homologous recombination)|GO:0016787(hydrolase activity)|GO:0046872(metal ion binding)	TGGCCCAGTTCAACGCAGCCAATGACATTGACATGATCTGCCGTGCCCACCAACTGGTGA
A_23_P100386	A_23_P100386	FALSE	NM_152456	NM_152456	146433	IL34	interleukin 34	Hs.461214	ENST00000429149		ref|NM_152456|ref|NM_001172771|ref|NM_001172772|ens|ENST00000429149	chr16:70688562-70690551	hs|16q22.1	Homo sapiens interleukin 34 (IL34), transcript variant 1, mRNA [NM_152456]	GO:0001934(positive regulation of protein phosphorylation)|GO:0005125(cytokine activity)|GO:0005157(macrophage colony-stimulating factor receptor binding)|GO:0005576(extracellular region)|GO:0005615(extracellular space)|GO:0008083(growth factor activity)|GO:0008284(positive regulation of cell proliferation)	ACTTCAGTACATGAAACACTACTTCCCCATCAACTACAAGATCAGTGTGCCTTACGAGGG
A_23_P100392	A_23_P100392	FALSE	NM_007108	NM_007108	6923	TCEB2	transcription elongation factor B (SIII), polypeptide 2 (18kDa, elongin B)	Hs.172772	ENST00000409906		ref|NM_007108|ref|NM_207013|ens|ENST00000409906|ens|ENST00000262306	chr16:2821589-2821530	hs|16p13.3	Homo sapiens transcription elongation factor B (SIII), polypeptide 2 (18kDa, elongin B) (TCEB2), transcript variant 1, mRNA [NM_007108]	GO:0005515(protein binding)|GO:0005634(nucleus)|GO:0005654(nucleoplasm)|GO:0005829(cytosol)|GO:0006355(regulation of transcription, DNA-dependent)|GO:0006366(transcription from RNA polymerase II promoter)|GO:0006368(transcription elongation from RNA polymerase II promoter)|GO:0006461(protein complex assembly)|GO:0010467(gene expression)|GO:0016032(viral reproduction)|GO:0050434(positive regulation of viral transcription)	CAGACGATGGCCAAGAGCAGAAACACAAGCTGGAGCCAGTGTCCTGGTTTGACAGCATGT
A_23_P100408	A_23_P100408	FALSE	NM_006181	NM_006181	4917	NTN3	netrin 3	Hs.158336	ENST00000293973		ref|NM_006181|ens|ENST00000293973|gb|U86759|tc|THC2485448	chr16:2522818-2522877	hs|16p13.3	Homo sapiens netrin 3 (NTN3), mRNA [NM_006181]	GO:0003674(molecular_function)|GO:0005102(receptor binding)|GO:0005575(cellular_component)|GO:0005576(extracellular region)|GO:0005578(proteinaceous extracellular matrix)|GO:0005794(Golgi apparatus)|GO:0007411(axon guidance)|GO:0042692(muscle cell differentiation)|GO:0051149(positive regulation of muscle cell differentiation)	CACTGCCACTACTGCCGGGAGGGCTTCTATCGAGACCCTGGCCGTGCCCTGAGTGACCGT
A_23_P100413	A_23_P100413	FALSE	NM_058219	NM_058219	118460	EXOSC6	exosome component 6	Hs.660633	ENST00000435634		ref|NM_058219|ens|ENST00000435634|gb|BC039194|gb|BC052252	chr16:70285383-70285324	hs|16q22.1	Homo sapiens exosome component 6 (EXOSC6), mRNA [NM_058219]	GO:0000178(exosome (RNase complex))|GO:0000288(nuclear-transcribed mRNA catabolic process, deadenylation-dependent decay)|GO:0003723(RNA binding)|GO:0004532(exoribonuclease activity)|GO:0005634(nucleus)|GO:0005730(nucleolus)|GO:0005737(cytoplasm)|GO:0005829(cytosol)|GO:0006364(rRNA processing)|GO:0006396(RNA processing)|GO:0016070(RNA metabolic process)|GO:0016071(mRNA metabolic process)|GO:0043928(exonucleolytic nuclear-transcribed mRNA catabolic process involved in deadenylation-dependent decay)|GO:0045006(DNA deamination)|GO:0045190(isotype switching)	CGCGCGCAGCTCGAGGTGTCGGCGCTGCTGCTGGAGGACGGTGGCTCGGCCCTGGCCGCC
A_23_P100420	A_23_P100420	FALSE	NM_015144	NM_015144	23174	ZCCHC14	zinc finger, CCHC domain containing 14	Hs.156231	ENST00000268616		ref|NM_015144|ens|ENST00000268616|gb|AB030243|gb|AB011151	chr16:87440191-87440132	hs|16q24.2	Homo sapiens zinc finger, CCHC domain containing 14 (ZCCHC14), mRNA [NM_015144]	GO:0003676(nucleic acid binding)|GO:0007154(cell communication)|GO:0008270(zinc ion binding)|GO:0035091(phosphatidylinositol binding)|GO:0046872(metal ion binding)	GCTTTGGTACTGAAACTGGACACCTTGTGTACTCGATACCTTCACAGCTTCTATTGGACA
A_23_P100441	A_23_P100441	FALSE	NM_024946	NM_024946	80011	FAM192A	family with sequence similarity 192, member A	Hs.396740	ENST00000309137		ref|NM_024946|ens|ENST00000309137|gb|AK023291|gb|BG195172	chr16:57186520-57186461	hs|16q13	Homo sapiens family with sequence similarity 192, member A (FAM192A), mRNA [NM_024946]	GO:0005634(nucleus)	GTCATCATCTTTATGTGGCATGACTCTTAAGAGGCCATTACTGTATCTCATGGCCTCTTG
A_23_P100455	A_23_P100455	FALSE	NM_022764	NM_022764	64779	MTHFSD	methenyltetrahydrofolate synthetase domain containing	Hs.343627			ref|NM_022764|ref|NM_001159377|ref|NM_001159378|ref|NM_001159379	chr16:86564700-86564641	hs|16q24.1	Homo sapiens methenyltetrahydrofolate synthetase domain containing (MTHFSD), transcript variant 3, mRNA [NM_022764]	GO:0000166(nucleotide binding)|GO:0003723(RNA binding)|GO:0005524(ATP binding)|GO:0009396(folic acid-containing compound biosynthetic process)|GO:0030272(5-formyltetrahydrofolate cyclo-ligase activity)	TTTTTAGCCAGAGGGTTTTACCAAGTGTTCTTTGAAGCACATTACGATGCCTCGAGAGGG
A_23_P100469	A_23_P100469	FALSE	NM_017853	NM_017853	54957	TXNL4B	thioredoxin-like 4B	Hs.134406	ENST00000423037		ref|NM_017853|ref|NM_001142317|ref|NM_001142318|ens|ENST00000423037	chr16:72123017-72122958	hs|16q22.2	Homo sapiens thioredoxin-like 4B (TXNL4B), transcript variant 1, mRNA [NM_017853]	GO:0005634(nucleus)|GO:0005681(spliceosomal complex)|GO:0006397(mRNA processing)|GO:0007049(cell cycle)|GO:0007067(mitosis)|GO:0008380(RNA splicing)	CTTAAGTAAAATGGCTGCTATATACCTGGTAGATGTGGACCAAACTGCAGTTTATACACA
A_23_P100478	A_23_P100478	FALSE	NM_032188	NM_032188	84148	KAT8	K(lysine) acetyltransferase 8	Hs.533803	ENST00000538768		ref|NM_032188|ref|NM_182958|ens|ENST00000538768|ens|ENST00000219797	chr16:31139406-31141342	hs|16p11.2	Homo sapiens K(lysine) acetyltransferase 8 (KAT8), transcript variant 1, mRNA [NM_032188]	GO:0004402(histone acetyltransferase activity)|GO:0005515(protein binding)|GO:0005634(nucleus)|GO:0008134(transcription factor binding)|GO:0016407(acetyltransferase activity)|GO:0016568(chromatin modification)|GO:0016573(histone acetylation)|GO:0030099(myeloid cell differentiation)|GO:0035064(methylated histone residue binding)|GO:0043984(histone H4-K16 acetylation)|GO:0045892(negative regulation of transcription, DNA-dependent)|GO:0045893(positive regulation of transcription, DNA-dependent)|GO:0046872(metal ion binding)|GO:0071339(MLL1 complex)|GO:0072487(MSL complex)	GATCTACCGCAAGAGCAACATCTCCGTGCACGAAGTTGATGGCAAAGACCATAAGATTTA
A_23_P100486	A_23_P100486	FALSE	NM_206824	NM_206824	79001	VKORC1	vitamin K epoxide reductase complex, subunit 1	Hs.324844	ENST00000394975		ref|NM_206824|ref|NM_024006|ens|ENST00000394975|ens|ENST00000354895	chr16:31102433-31102374	hs|16p11.2	Homo sapiens vitamin K epoxide reductase complex, subunit 1 (VKORC1), transcript variant 2, mRNA [NM_206824]	GO:0005783(endoplasmic reticulum)|GO:0005789(endoplasmic reticulum membrane)|GO:0005792(microsome)|GO:0010243(response to organic nitrogen)|GO:0014070(response to organic cyclic compound)|GO:0016020(membrane)|GO:0016021(integral to membrane)|GO:0016491(oxidoreductase activity)|GO:0017187(peptidyl-glutamic acid carboxylation)|GO:0030193(regulation of blood coagulation)|GO:0042373(vitamin K metabolic process)|GO:0043687(post-translational protein modification)|GO:0044267(cellular protein metabolic process)|GO:0046677(response to antibiotic)|GO:0047057(vitamin-K-epoxide reductase (warfarin-sensitive) activity)|GO:0047058(vitamin-K-epoxide reductase (warfarin-insensitive) activity)|GO:0050820(positive regulation of coagulation)	GACCTCATCTGCTTTGCTTTGGCATGTGAGCCTTGCCTAAGGGGGCATATCTGGGTCCCT
A_23_P100499	A_23_P100499	FALSE	NM_024589	NM_024589	79641	ROGDI	rogdi homolog (Drosophila)	Hs.459795	ENST00000322048		ref|NM_024589|ens|ENST00000322048|gb|CR457355|gb|AB528292	chr16:4850504-4849729	hs|16p13.3	Homo sapiens rogdi homolog (Drosophila) (ROGDI), mRNA [NM_024589]	GO:0005622(intracellular)|GO:0008284(positive regulation of cell proliferation)|GO:0030097(hemopoiesis)	CAGCAGATCCAGGATGCCAGAAACCATGTGAGCCAAGCCATTTACCTGCTTACCAGCCGG
A_23_P100501	A_23_P100501	FALSE	NM_002134	NM_002134	3163	HMOX2	heme oxygenase (decycling) 2	Hs.284279			ref|NM_002134|ref|NM_001127204|ref|NM_001127205|ref|NM_001127206	chr16:4559722-4559781	hs|16p13.3	Homo sapiens heme oxygenase (decycling) 2 (HMOX2), transcript variant 3, mRNA [NM_002134]	GO:0001666(response to hypoxia)|GO:0004392(heme oxygenase (decyclizing) activity)|GO:0005515(protein binding)|GO:0005783(endoplasmic reticulum)|GO:0005789(endoplasmic reticulum membrane)|GO:0005792(microsome)|GO:0005886(plasma membrane)|GO:0006778(porphyrin metabolic process)|GO:0006788(heme oxidation)|GO:0006879(cellular iron ion homeostasis)|GO:0006979(response to oxidative stress)|GO:0009055(electron carrier activity)|GO:0016491(oxidoreductase activity)|GO:0042167(heme catabolic process)|GO:0046872(metal ion binding)|GO:0055085(transmembrane transport)	CTAGCTGCTGGACTCTTGGCCTGGTACTACATGTGAAGCACCCATCATGCCACACCGGTA
A_23_P100517	A_23_P100517	FALSE	NM_145254	NM_145254	124491	TMEM170A	transmembrane protein 170A	Hs.487510			ref|NM_145254|gb|BC018082|gb|AK298475|gb|BQ189798	chr16:75481508-75481449	hs|16q23.1	Homo sapiens transmembrane protein 170A (TMEM170A), mRNA [NM_145254]	GO:0016020(membrane)|GO:0016021(integral to membrane)	AGACATTTTGCGTCTTGGTGGTCTCCTTTTTACGGATTTTAGCTACTCTATAGCATACAT
A_23_P100522	A_23_P100522	FALSE		AK027211				Hs.526500			gb|AK027211	chr16:21131635-21131576	hs|16p12.3	Homo sapiens cDNA: FLJ23558 fis, clone LNG09703. [AK027211]		ATCAGTTTGGGCAATATGGCGAGACCTCATCTCTACAAAATTAAATTAGCTGGGGTGGTG
A_23_P100539	A_23_P100539	FALSE	NM_001171	NM_001171	368	ABCC6	ATP-binding cassette, sub-family C (CFTR/MRP), member 6	Hs.442182	ENST00000205558		ref|NM_001171|ens|ENST00000205558|ens|ENST00000205557|tc|THC2480873	chr16:16243914-16243855	hs|16p13.11	Homo sapiens ATP-binding cassette, sub-family C (CFTR/MRP), member 6 (ABCC6), transcript variant 1, mRNA [NM_001171]	GO:0000166(nucleotide binding)|GO:0005215(transporter activity)|GO:0005524(ATP binding)|GO:0005886(plasma membrane)|GO:0006810(transport)|GO:0007601(visual perception)|GO:0016021(integral to membrane)|GO:0016887(ATPase activity)|GO:0042493(response to drug)|GO:0042626(ATPase activity, coupled to transmembrane movement of substances)|GO:0050896(response to stimulus)|GO:0055085(transmembrane transport)	TCATCGATAGCTCCACACGATATTGAGTCTAGACCTGTGTTTGCTCTCTGGGAGGAAAAT
A_23_P100556	A_23_P100556	FALSE	NM_001013839	NM_001013839	23265	EXOC7	exocyst complex component 7	Hs.514496			ref|NM_001013839|ref|NM_001145297|ref|NM_001145299|ref|NM_001145298	chr17:74081398-74080606	hs|17q25.1	Homo sapiens exocyst complex component 7 (EXOC7), transcript variant 1, mRNA [NM_001013839]	GO:0000145(exocyst)|GO:0005515(protein binding)|GO:0005737(cytoplasm)|GO:0005815(microtubule organizing center)|GO:0005829(cytosol)|GO:0005886(plasma membrane)|GO:0006887(exocytosis)|GO:0015031(protein transport)|GO:0034451(centriolar satellite)	GCAGCTGGTTAAAGGTGACTGATTACATCGCAGAGAAGAATCTACCTGTGTTCCAGCCGG
A_23_P100576	A_23_P100576	FALSE	NM_002795	NM_002795	5691	PSMB3	proteasome (prosome, macropain) subunit, beta type, 3	Hs.82793	ENST00000225426		ref|NM_002795|ens|ENST00000225426|gb|AB528686|gb|D26598	chr17:36912189-36916688	hs|17q12	Homo sapiens proteasome (prosome, macropain) subunit, beta type, 3 (PSMB3), mRNA [NM_002795]	GO:0000075(cell cycle checkpoint)|GO:0000082(G1/S transition of mitotic cell cycle)|GO:0000084(S phase of mitotic cell cycle)|GO:0000209(protein polyubiquitination)|GO:0000216(M/G1 transition of mitotic cell cycle)|GO:0000278(mitotic cell cycle)|GO:0000502(proteasome complex)|GO:0002474(antigen processing and presentation of peptide antigen via MHC class I)|GO:0004298(threonine-type endopeptidase activity)|GO:0005634(nucleus)|GO:0005654(nucleoplasm)|GO:0005737(cytoplasm)|GO:0005829(cytosol)|GO:0005839(proteasome core complex)|GO:0006521(regulation of cellular amino acid metabolic process)|GO:0006915(apoptosis)|GO:0006977(DNA damage response, signal transduction by p53 class mediator resulting in cell cycle arrest)|GO:0008233(peptidase activity)|GO:0016032(viral reproduction)|GO:0016070(RNA metabolic process)|GO:0016071(mRNA metabolic process)|GO:0031145(anaphase-promoting complex-dependent proteasomal ubiquitin-dependent protein catabolic process)|GO:0034641(cellular nitrogen compound metabolic process)|GO:0042981(regulation of apoptosis)|GO:0044419(interspecies interaction between organisms)|GO:0051436(negative regulation of ubiquitin-protein ligase activity involved in mitotic cell cycle)|GO:0051437(positive regulation of ubiquitin-protein ligase activity involved in mitotic cell cycle)|GO:0051439(regulation of ubiquitin-protein ligase activity involved in mitotic cell cycle)|GO:0051603(proteolysis involved in cellular protein catabolic process)	AGATCAAACCTTATACCCTCATGAGCATGGTGGCCAACCTCTTGTATGAGAAACGGTTTG
A_23_P100583	A_23_P100583	FALSE	NM_006151	NM_006151	4025	LPO	lactoperoxidase	Hs.234742	ENST00000543544		ref|NM_006151|ref|NM_001160102|ref|NR_027647|ens|ENST00000543544	chr17:56345363-56345422	hs|17q22	Homo sapiens lactoperoxidase (LPO), transcript variant 1, mRNA [NM_006151]	GO:0004601(peroxidase activity)|GO:0005575(cellular_component)|GO:0005576(extracellular region)|GO:0005615(extracellular space)|GO:0006979(response to oxidative stress)|GO:0016491(oxidoreductase activity)|GO:0020037(heme binding)|GO:0042744(hydrogen peroxide catabolic process)|GO:0046872(metal ion binding)	CGCTGCACAGGAAAGTTCCCTTTGGTCCACAGGGCCATTTCAAGCAAGTTCAATGACCTG
A_23_P100595	A_23_P100595	FALSE		BC005072				Hs.579262			gb|BC005072|tc|THC2485019	chr17:17139158-17139099	hs|17p11.2	Homo sapiens hypothetical protein MGC13008, mRNA (cDNA clone MGC:13008 IMAGE:3532504), complete cds. [BC005072]		CTATGTGGGTTCTGGAAAGCTTGTTGGAAACAGACTCGTGAGACACACTCAAACCAGTTT
A_23_P10060	A_23_P10060	FALSE										unmapped				TGGAGTGCTAACACTGGTCCTGGAGGAGGATGGGACTGCTGTGGACAGTGAGGACTTCTT
A_23_P100602	A_23_P100602	FALSE	NM_005993	NM_005993	6904	TBCD	tubulin folding cofactor D	Hs.464391	ENST00000539345		ref|NM_005993|ens|ENST00000539345|ens|ENST00000536182|ens|ENST00000269368	chr17:80895163-80895222	hs|17q25.3	Homo sapiens tubulin folding cofactor D (TBCD), mRNA [NM_005993]	GO:0005096(GTPase activator activity)|GO:0005515(protein binding)|GO:0005737(cytoplasm)|GO:0005874(microtubule)|GO:0005886(plasma membrane)|GO:0005912(adherens junction)|GO:0005923(tight junction)|GO:0006457(protein folding)|GO:0007023(post-chaperonin tubulin folding pathway)|GO:0010812(negative regulation of cell-substrate adhesion)|GO:0016328(lateral plasma membrane)|GO:0030054(cell junction)|GO:0031115(negative regulation of microtubule polymerization)|GO:0034333(adherens junction assembly)|GO:0043547(positive regulation of GTPase activity)|GO:0044267(cellular protein metabolic process)|GO:0048487(beta-tubulin binding)|GO:0051084(de novo' posttranslational protein folding)|GO:0051087(chaperone binding)|GO:0070830(tight junction assembly)	AAGTTGCTTGCGCTCTGTAAGAAAGAAATCAAGAATTCAAAAGATATCCAGAAGCTCCTG
A_23_P10062	A_23_P10062	FALSE	NM_013244	NM_013244	25834	MGAT4C	mannosyl (alpha-1,3-)-glycoprotein beta-1,4-N-acetylglucosaminyltransferase, isozyme C (putative)	Hs.589093	ENST00000548651		ref|NM_013244|ens|ENST00000548651|ens|ENST00000552808|ens|ENST00000549405	chr12:86373272-86373213	hs|12q21.31	Homo sapiens mannosyl (alpha-1,3-)-glycoprotein beta-1,4-N-acetylglucosaminyltransferase, isozyme C (putative) (MGAT4C), mRNA [NM_013244]	GO:0000139(Golgi membrane)|GO:0005794(Golgi apparatus)|GO:0005975(carbohydrate metabolic process)|GO:0008454(alpha-1,3-mannosylglycoprotein 4-beta-N-acetylglucosaminyltransferase activity)|GO:0016020(membrane)|GO:0016021(integral to membrane)|GO:0016758(transferase activity, transferring hexosyl groups)|GO:0018279(protein N-linked glycosylation via asparagine)|GO:0043687(post-translational protein modification)|GO:0044267(cellular protein metabolic process)|GO:0046872(metal ion binding)	TAGATGTTGGGGAAAACGTTATGCCTAGCAAACAAAGGAGACAATGTTCTAGTTACTTAA
A_23_P100632	A_23_P100632	FALSE	NM_001002033	NM_001002033	51155	HN1	hematological and neurological expressed 1	Hs.532803	ENST00000481647		ref|NM_001002033|ref|NM_016185|ref|NM_001002032|ens|ENST00000481647	chr17:73132162-73132103	hs|17q25.1	Homo sapiens hematological and neurological expressed 1 (HN1), transcript variant 3, mRNA [NM_001002033]	GO:0005634(nucleus)	TTCCTCCATGCTTGTGAACTGCACAACTTGAGCCTGACTGTACATCTCTTGGATTTGTTT
A_23_P100642	A_23_P100642	FALSE	NM_002686	NM_002686	5409	PNMT	phenylethanolamine N-methyltransferase	Hs.1892	ENST00000394246		ref|NM_002686|ens|ENST00000394246|ens|ENST00000269582|gb|E01985	chr17:37826574-37826633	hs|17q12	Homo sapiens phenylethanolamine N-methyltransferase (PNMT), mRNA [NM_002686]	GO:0004603(phenylethanolamine N-methyltransferase activity)|GO:0005829(cytosol)|GO:0008168(methyltransferase activity)|GO:0016740(transferase activity)|GO:0034641(cellular nitrogen compound metabolic process)|GO:0042423(catecholamine biosynthetic process)|GO:0042446(hormone biosynthetic process)	CACCTTCAGACAGGCGTAGATGATGTCAAGGGCGTCTTCTTCGCCTGGGCTCAGAAGGTT
A_23_P100654	A_23_P100654	FALSE	NM_020899	NM_020899	57659	ZBTB4	zinc finger and BTB domain containing 4	Hs.35096	ENST00000380599		ref|NM_020899|ref|NM_001128833|ens|ENST00000380599|ens|ENST00000311403	chr17:7363005-7362946	hs|17p13.1	Homo sapiens zinc finger and BTB domain containing 4 (ZBTB4), transcript variant 1, mRNA [NM_020899]	GO:0003677(DNA binding)|GO:0005622(intracellular)|GO:0005634(nucleus)|GO:0006355(regulation of transcription, DNA-dependent)|GO:0008270(zinc ion binding)|GO:0046872(metal ion binding)	GTATTTGAGCTGGGGAATTTGAATATTGTGAGTTTCAGATGTTGGAAATTTGGGATTTTG
A_23_P100660	A_23_P100660	FALSE	NM_002615	NM_002615	5176	SERPINF1	serpin peptidase inhibitor, clade F (alpha-2 antiplasmin, pigment epithelium derived factor), member 1	Hs.532768	ENST00000254722		ref|NM_002615|ens|ENST00000254722|gb|AK315344|gb|BT007222	chr17:1680668-1680727	hs|17p13.3	Homo sapiens serpin peptidase inhibitor, clade F (alpha-2 antiplasmin, pigment epithelium derived factor), member 1 (SERPINF1), mRNA [NM_002615]	GO:0001822(kidney development)|GO:0004867(serine-type endopeptidase inhibitor activity)|GO:0005576(extracellular region)|GO:0005615(extracellular space)|GO:0007275(multicellular organismal development)|GO:0007568(aging)|GO:0007614(short-term memory)|GO:0008283(cell proliferation)|GO:0010951(negative regulation of endopeptidase activity)|GO:0016525(negative regulation of angiogenesis)|GO:0030162(regulation of proteolysis)|GO:0031012(extracellular matrix)|GO:0032526(response to retinoic acid)|GO:0042470(melanosome)|GO:0050728(negative regulation of inflammatory response)|GO:0050769(positive regulation of neurogenesis)|GO:0051384(response to glucocorticoid stimulus)|GO:0060770(negative regulation of epithelial cell proliferation involved in prostate gland development)	CTTCGTACTGAGGGACACAGACACAGGGGCCCTTCTCTTCATTGGCAAGATTCTGGACCC
A_23_P100676	A_23_P100676	FALSE	NM_017575	NM_017575	23293	SMG6	smg-6 homolog, nonsense mediated mRNA decay factor (C. elegans)	Hs.448342	ENST00000544865		ref|NM_017575|ref|NM_001170957|ens|ENST00000544865|ens|ENST00000263073	chr17:1963593-1963534	hs|17p13.3	Homo sapiens smg-6 homolog, nonsense mediated mRNA decay factor (C. elegans) (SMG6), transcript variant 1, mRNA [NM_017575]	GO:0000184(nuclear-transcribed mRNA catabolic process, nonsense-mediated decay)|GO:0000723(telomere maintenance)|GO:0000781(chromosome, telomeric region)|GO:0003677(DNA binding)|GO:0004521(endoribonuclease activity)|GO:0005515(protein binding)|GO:0005634(nucleus)|GO:0005694(chromosome)|GO:0005697(telomerase holoenzyme complex)|GO:0005730(nucleolus)|GO:0005737(cytoplasm)|GO:0005829(cytosol)|GO:0006406(mRNA export from nucleus)|GO:0016070(RNA metabolic process)|GO:0016071(mRNA metabolic process)|GO:0016787(hydrolase activity)|GO:0035303(regulation of dephosphorylation)|GO:0042162(telomeric DNA binding)|GO:0046872(metal ion binding)	AGCTGGTACCTCAGTGGGGAGGCTTCCTTACCAAGAATGAGTTCCTGAAACCCAGGGCCA
A_23_P100693	A_23_P100693	FALSE	NM_014877	NM_014877	9931	HELZ	helicase with zinc finger	Hs.370140	ENST00000358691		ref|NM_014877|ens|ENST00000358691|gb|BC144083|gb|BC130582	chr17:65074333-65074274	hs|17q24.2	Homo sapiens helicase with zinc finger (HELZ), mRNA [NM_014877]	GO:0000166(nucleotide binding)|GO:0003676(nucleic acid binding)|GO:0004386(helicase activity)|GO:0005524(ATP binding)|GO:0005634(nucleus)|GO:0008270(zinc ion binding)|GO:0016787(hydrolase activity)|GO:0046872(metal ion binding)	ATTTCTGTTTGTATCAGTAGAATTAAGGTAGTTGGACTTCATCTATAGATGCACAGTTCC
A_23_P100704	A_23_P100704	FALSE	NM_139033	NM_139033	5598	MAPK7	mitogen-activated protein kinase 7	Hs.150136			ref|NM_139033|ref|NM_002749|ref|NM_139034|ref|NM_139032	chr17:19286634-19286693	hs|17p11.2	Homo sapiens mitogen-activated protein kinase 7 (MAPK7), transcript variant 1, mRNA [NM_139033]	GO:0000166(nucleotide binding)|GO:0002224(toll-like receptor signaling pathway)|GO:0002755(MyD88-dependent toll-like receptor signaling pathway)|GO:0002756(MyD88-independent toll-like receptor signaling pathway)|GO:0004674(protein serine/threonine kinase activity)|GO:0004707(MAP kinase activity)|GO:0005515(protein binding)|GO:0005524(ATP binding)|GO:0005634(nucleus)|GO:0005654(nucleoplasm)|GO:0005737(cytoplasm)|GO:0005829(cytosol)|GO:0006915(apoptosis)|GO:0007049(cell cycle)|GO:0007165(signal transduction)|GO:0008063(Toll signaling pathway)|GO:0018105(peptidyl-serine phosphorylation)|GO:0030154(cell differentiation)|GO:0034130(toll-like receptor 1 signaling pathway)|GO:0034134(toll-like receptor 2 signaling pathway)|GO:0034138(toll-like receptor 3 signaling pathway)|GO:0034142(toll-like receptor 4 signaling pathway)|GO:0045087(innate immune response)|GO:0045765(regulation of angiogenesis)|GO:0046777(protein autophosphorylation)|GO:0048011(nerve growth factor receptor signaling pathway)|GO:0051403(stress-activated MAPK cascade)|GO:0051534(negative regulation of NFAT protein import into nucleus)|GO:0070375(BMK cascade)|GO:0071560(cellular response to transforming growth factor beta stimulus)	GTGAGGCTCGGCTTGGATTATTCTGCAGGTTCATCTCAGACCCACCTTTCAGCCTTAAGC
A_23_P100711	A_23_P100711	FALSE	NM_000304	NM_000304	5376	PMP22	peripheral myelin protein 22	Hs.372031	ENST00000312280		ref|NM_000304|ref|NM_153322|ref|NM_153321|ens|ENST00000312280	chr17:15133267-15133208	hs|17p12	Homo sapiens peripheral myelin protein 22 (PMP22), transcript variant 1, mRNA [NM_000304]	GO:0005923(tight junction)|GO:0007268(synaptic transmission)|GO:0007422(peripheral nervous system development)|GO:0008285(negative regulation of cell proliferation)|GO:0010977(negative regulation of neuron projection development)|GO:0016020(membrane)|GO:0016021(integral to membrane)|GO:0030154(cell differentiation)|GO:0032288(myelin assembly)|GO:0043218(compact myelin)	TGTGCCTCCAAGGACTGTCTGGCAATGACTTGTATTGGCCACCAACTGTAGATGTATATA
A_23_P100730	A_23_P100730	FALSE	NM_003726	NM_003726	8631	SKAP1	src kinase associated phosphoprotein 1	Hs.316931	ENST00000336915		ref|NM_003726|ref|NM_001075099|ens|ENST00000336915|gb|Y11215	chr17:46210889-46210830	hs|17q21.32	Homo sapiens src kinase associated phosphoprotein 1 (SKAP1), transcript variant 1, mRNA [NM_003726]	GO:0003823(antigen binding)|GO:0005070(SH3/SH2 adaptor activity)|GO:0005515(protein binding)|GO:0005634(nucleus)|GO:0005737(cytoplasm)|GO:0005886(plasma membrane)|GO:0019901(protein kinase binding)|GO:0042169(SH2 domain binding)|GO:0045893(positive regulation of transcription, DNA-dependent)|GO:0045944(positive regulation of transcription from RNA polymerase II promoter)|GO:0050852(T cell receptor signaling pathway)	AGAAGGAAACCTTGGGAGGAGGACATTACTGGTTGTTCTGGCTGGTTTGAAAAGCACAAA
A_23_P100754	A_23_P100754	FALSE	NM_022739	NM_022739	64750	SMURF2	SMAD specific E3 ubiquitin protein ligase 2	Hs.730627	ENST00000262435		ref|NM_022739|ens|ENST00000262435|gb|AF310676|gb|AB385561	chr17:62543880-62543821	hs|17q23.3	Homo sapiens SMAD specific E3 ubiquitin protein ligase 2 (SMURF2), mRNA [NM_022739]	GO:0000151(ubiquitin ligase complex)|GO:0004842(ubiquitin-protein ligase activity)|GO:0005515(protein binding)|GO:0005622(intracellular)|GO:0005634(nucleus)|GO:0005737(cytoplasm)|GO:0005829(cytosol)|GO:0005886(plasma membrane)|GO:0006464(protein modification process)|GO:0006511(ubiquitin-dependent protein catabolic process)|GO:0007179(transforming growth factor beta receptor signaling pathway)|GO:0016567(protein ubiquitination)|GO:0016874(ligase activity)|GO:0016881(acid-amino acid ligase activity)|GO:0017015(regulation of transforming growth factor beta receptor signaling pathway)|GO:0030509(BMP signaling pathway)|GO:0030579(ubiquitin-dependent SMAD protein catabolic process)|GO:0042787(protein ubiquitination involved in ubiquitin-dependent protein catabolic process)|GO:0042802(identical protein binding)|GO:0045121(membrane raft)|GO:0045892(negative regulation of transcription, DNA-dependent)|GO:0046332(SMAD binding)	TGGAAGGTAAACACCCGGTTAAAACACTGTACACCAGACAGCAACATTGTCAAATGGTTC
A_23_P100764	A_23_P100764	FALSE	NM_016016	NM_016016	51629	SLC25A39	solute carrier family 25, member 39	Hs.730642	ENST00000537904		ref|NM_016016|ref|NM_001143780|ens|ENST00000537904|ens|ENST00000377095	chr17:42397438-42397379	hs|17q21.31	Homo sapiens solute carrier family 25, member 39 (SLC25A39), transcript variant 2, mRNA [NM_016016]	GO:0005739(mitochondrion)|GO:0005743(mitochondrial inner membrane)|GO:0006783(heme biosynthetic process)|GO:0006810(transport)|GO:0016020(membrane)|GO:0016021(integral to membrane)	GATCAGCACCTATGAGTTCGGCAAAAGCTTCTTCCAGAGGCTGAACCAGGACCGGCTTCT
A_23_P10077	A_23_P10077	FALSE	NM_020376	NM_020376	57104	PNPLA2	patatin-like phospholipase domain containing 2	Hs.654697	ENST00000529255		ref|NM_020376|ens|ENST00000529255|ens|ENST00000525250|ens|ENST00000336615	chr11:824896-824955	hs|11p15.5	Homo sapiens patatin-like phospholipase domain containing 2 (PNPLA2), mRNA [NM_020376]	GO:0004806(triglyceride lipase activity)|GO:0005811(lipid particle)|GO:0005829(cytosol)|GO:0005886(plasma membrane)|GO:0008152(metabolic process)|GO:0010891(negative regulation of sequestering of triglyceride)|GO:0010898(positive regulation of triglyceride catabolic process)|GO:0016021(integral to membrane)|GO:0016042(lipid catabolic process)|GO:0016787(hydrolase activity)	CGCCTCCATTACCACTGCGCAGTGAGATGAGGGGACTCACAGTTGCCAAGAGGGGTCTTT
A_23_P100779	A_23_P100779	FALSE	NM_001076683	NM_001076683	7343	UBTF	upstream binding transcription factor, RNA polymerase I	Hs.89781			ref|NM_001076683|ref|NM_014233|ref|NM_001076684|ref|NR_045058	chr17:42285267-42285115	hs|17q21.31	Homo sapiens upstream binding transcription factor, RNA polymerase I (UBTF), transcript variant 2, mRNA [NM_001076683]	GO:0003677(DNA binding)|GO:0005515(protein binding)|GO:0005634(nucleus)|GO:0005654(nucleoplasm)|GO:0005730(nucleolus)|GO:0006356(regulation of transcription from RNA polymerase I promoter)|GO:0006360(transcription from RNA polymerase I promoter)|GO:0006361(transcription initiation from RNA polymerase I promoter)|GO:0006362(transcription elongation from RNA polymerase I promoter)|GO:0006363(termination of RNA polymerase I transcription)|GO:0045943(positive regulation of transcription from RNA polymerase I promoter)	CAGGACCGTGCAGCATATAAAGAGTACATCTCCAATAAACGTAAGAGCATGACCAAGCTG
A_23_P100788	A_23_P100788	FALSE	NM_012448	NM_012448	6777	STAT5B	signal transducer and activator of transcription 5B	Hs.595276	ENST00000468496		ref|NM_012448|ens|ENST00000468496|ens|ENST00000481253|ens|ENST00000293328	chr17:40362252-40362193	hs|17q21.2	Homo sapiens signal transducer and activator of transcription 5B (STAT5B), mRNA [NM_012448]	GO:0000255(allantoin metabolic process)|GO:0001553(luteinization)|GO:0001666(response to hypoxia)|GO:0001889(liver development)|GO:0003690(double-stranded DNA binding)|GO:0003700(sequence-specific DNA binding transcription factor activity)|GO:0004871(signal transducer activity)|GO:0005509(calcium ion binding)|GO:0005515(protein binding)|GO:0005634(nucleus)|GO:0005654(nucleoplasm)|GO:0005737(cytoplasm)|GO:0005829(cytosol)|GO:0006101(citrate metabolic process)|GO:0006103(2-oxoglutarate metabolic process)|GO:0006105(succinate metabolic process)|GO:0006107(oxaloacetate metabolic process)|GO:0006357(regulation of transcription from RNA polymerase II promoter)|GO:0006549(isoleucine metabolic process)|GO:0006573(valine metabolic process)|GO:0006600(creatine metabolic process)|GO:0006631(fatty acid metabolic process)|GO:0006953(acute-phase response)|GO:0007259(JAK-STAT cascade)|GO:0007548(sex differentiation)|GO:0007565(female pregnancy)|GO:0007595(lactation)|GO:0019218(regulation of steroid metabolic process)|GO:0019221(cytokine-mediated signaling pathway)|GO:0019530(taurine metabolic process)|GO:0019915(lipid storage)|GO:0030155(regulation of cell adhesion)|GO:0030856(regulation of epithelial cell differentiation)|GO:0032355(response to estradiol stimulus)|GO:0032496(response to lipopolysaccharide)|GO:0032819(positive regulation of natural killer cell proliferation)|GO:0032825(positive regulation of natural killer cell differentiation)|GO:0032870(cellular response to hormone stimulus)|GO:0033077(T cell differentiation in thymus)|GO:0035259(glucocorticoid receptor binding)|GO:0040014(regulation of multicellular organism growth)|GO:0040018(positive regulation of multicellular organism growth)|GO:0042104(positive regulation of activated T cell proliferation)|GO:0042448(progesterone metabolic process)|GO:0043029(T cell homeostasis)|GO:0043066(negative regulation of apoptosis)|GO:0043434(response to peptide hormone stimulus)|GO:0043565(sequence-specific DNA binding)|GO:0045086(positive regulation of interleukin-2 biosynthetic process)|GO:0045471(response to ethanol)|GO:0045579(positive regulation of B cell differentiation)|GO:0045588(positive regulation of gamma-delta T cell differentiation)|GO:0045647(negative regulation of erythrocyte differentiation)|GO:0045885(positive regulation of survival gene product expression)|GO:0045931(positive regulation of mitotic cell cycle)|GO:0045944(positive regulation of transcription from RNA polymerase II promoter)|GO:0045954(positive regulation of natural killer cell mediated cytotoxicity)|GO:0046449(creatinine metabolic process)|GO:0046543(development of secondary female sexual characteristics)|GO:0046544(development of secondary male sexual characteristics)|GO:0048541(Peyer's patch development)|GO:0048661(positive regulation of smooth muscle cell proliferation)|GO:0050729(positive regulation of inflammatory response)|GO:0051272(positive regulation of cellular component movement)|GO:0060397(JAK-STAT cascade involved in growth hormone signaling pathway)|GO:0070669(response to interleukin-2)|GO:0070670(response to interleukin-4)	TTCCTCCTGAGATTCAGTGACTCAGAAATTGGCGGCATCACCATTGCTTGGAAGTTTGAT
A_23_P100795	A_23_P100795	FALSE	NM_213662	NM_213662	6774	STAT3	signal transducer and activator of transcription 3 (acute-phase response factor)	Hs.463059	ENST00000264657		ref|NM_213662|ref|NM_139276|ref|NM_003150|ens|ENST00000264657	chr17:40465982-40465923	hs|17q21.2	Homo sapiens signal transducer and activator of transcription 3 (acute-phase response factor) (STAT3), transcript variant 3, mRNA [NM_213662]	GO:0000122(negative regulation of transcription from RNA polymerase II promoter)|GO:0001659(temperature homeostasis)|GO:0001754(eye photoreceptor cell differentiation)|GO:0003677(DNA binding)|GO:0003700(sequence-specific DNA binding transcription factor activity)|GO:0003706(ligand-regulated transcription factor activity)|GO:0004715(non-membrane spanning protein tyrosine kinase activity)|GO:0004871(signal transducer activity)|GO:0005509(calcium ion binding)|GO:0005515(protein binding)|GO:0005634(nucleus)|GO:0005654(nucleoplasm)|GO:0005730(nucleolus)|GO:0005737(cytoplasm)|GO:0005829(cytosol)|GO:0005886(plasma membrane)|GO:0006355(regulation of transcription, DNA-dependent)|GO:0006357(regulation of transcription from RNA polymerase II promoter)|GO:0006606(protein import into nucleus)|GO:0006928(cellular component movement)|GO:0006953(acute-phase response)|GO:0007165(signal transduction)|GO:0007259(JAK-STAT cascade)|GO:0007399(nervous system development)|GO:0008134(transcription factor binding)|GO:0014070(response to organic cyclic compound)|GO:0019221(cytokine-mediated signaling pathway)|GO:0019901(protein kinase binding)|GO:0019953(sexual reproduction)|GO:0031730(CCR5 chemokine receptor binding)|GO:0032355(response to estradiol stimulus)|GO:0032870(cellular response to hormone stimulus)|GO:0034097(response to cytokine stimulus)|GO:0035259(glucocorticoid receptor binding)|GO:0040014(regulation of multicellular organism growth)|GO:0042493(response to drug)|GO:0042593(glucose homeostasis)|GO:0042755(eating behavior)|GO:0043434(response to peptide hormone stimulus)|GO:0043565(sequence-specific DNA binding)|GO:0044212(transcription regulatory region DNA binding)|GO:0044419(interspecies interaction between organisms)|GO:0045471(response to ethanol)|GO:0045747(positive regulation of Notch signaling pathway)|GO:0045893(positive regulation of transcription, DNA-dependent)|GO:0045944(positive regulation of transcription from RNA polymerase II promoter)|GO:0046983(protein dimerization activity)|GO:0048011(nerve growth factor receptor signaling pathway)|GO:0048708(astrocyte differentiation)|GO:0060019(radial glial cell differentiation)|GO:0060396(growth hormone receptor signaling pathway)|GO:0060397(JAK-STAT cascade involved in growth hormone signaling pathway)|GO:0070102(interleukin-6-mediated signaling pathway)	AGTTTCTGTGGAATTCTGTTTGTTAAATCAAATTAGCTGGTCTCTGAATTAAGGGGGAGA
A_23_P100802	A_23_P100802	FALSE	NM_001040431	NM_001040431	28958	CCDC56	coiled-coil domain containing 56	Hs.16059	ENST00000328434		ref|NM_001040431|ens|ENST00000328434|gb|BC002698|gb|AF070665	chr17:40949733-40949674	hs|17q21.31	Homo sapiens coiled-coil domain containing 56 (CCDC56), mRNA [NM_001040431]	GO:0005739(mitochondrion)|GO:0016020(membrane)|GO:0016021(integral to membrane)	TGGCAGCTCTGTGCAGTGTTTGAGCCTACAGTGGGATACATAGGGTCAAATTGAGAATAA
A_23_P10081	A_23_P10081	FALSE	NM_182896	NM_182896	200894	ARL13B	ADP-ribosylation factor-like 13B	Hs.533086			ref|NM_182896|ref|NM_001174150|ref|NM_001174151|ref|NM_144996	chr3:93773223-93773282	hs|3q11.1	Homo sapiens ADP-ribosylation factor-like 13B (ARL13B), transcript variant 1, mRNA [NM_182896]	GO:0000166(nucleotide binding)|GO:0005525(GTP binding)|GO:0005622(intracellular)|GO:0007264(small GTPase mediated signal transduction)	TGCACTTAAGAATGGCATCCATAAGATTCTGTATTTGGCATTTAGACTAACTTCTAGATG
A_23_P100868	A_23_P100868	FALSE	NM_001033580	NM_001033580	80179	MYO19	myosin XIX	Hs.302051			ref|NM_001033580|gb|AK026518|tc|THC2475732	chr17:34869010-34868951	hs|17q12	Homo sapiens myosin XIX (MYO19), transcript variant 3, mRNA [NM_001033580]	GO:0000166(nucleotide binding)|GO:0003774(motor activity)|GO:0003779(actin binding)|GO:0005524(ATP binding)|GO:0005737(cytoplasm)|GO:0005739(mitochondrion)|GO:0005741(mitochondrial outer membrane)|GO:0005856(cytoskeleton)|GO:0016020(membrane)|GO:0016459(myosin complex)	AAGGTACCGCATGATCAGAAGAGAGAACTAGTGCTACCGCCTTGCTTGTCTAGTACATTA
A_23_P100872	A_23_P100872	FALSE	NM_002146	NM_002146	3213	HOXB3	homeobox B3	Hs.654560	ENST00000476342		ref|NM_002146|ens|ENST00000476342|ens|ENST00000498678|ens|ENST00000311626	chr17:46629560-46629501	hs|17q21.32	Homo sapiens homeobox B3 (HOXB3), mRNA [NM_002146]	GO:0001525(angiogenesis)|GO:0003700(sequence-specific DNA binding transcription factor activity)|GO:0005634(nucleus)|GO:0007275(multicellular organismal development)|GO:0030878(thyroid gland development)|GO:0043565(sequence-specific DNA binding)|GO:0048704(embryonic skeletal system morphogenesis)	AGTGCCGCACCTACCAGTGCCACTAGCAACAGCAGTAATGGGGGCGGGCCCAGCAAAAGT
A_23_P100883	A_23_P100883	FALSE	NM_015355	NM_015355	23512	SUZ12	suppressor of zeste 12 homolog (Drosophila)	Hs.730786	ENST00000322652		ref|NM_015355|ens|ENST00000322652|gb|BC015704|gb|BC018583	chr17:30327536-30327595	hs|17q11.2	Homo sapiens suppressor of zeste 12 homolog (Drosophila) (SUZ12), mRNA [NM_015355]	GO:0000122(negative regulation of transcription from RNA polymerase II promoter)|GO:0001739(sex chromatin)|GO:0003682(chromatin binding)|GO:0005515(protein binding)|GO:0005622(intracellular)|GO:0005634(nucleus)|GO:0006355(regulation of transcription, DNA-dependent)|GO:0008270(zinc ion binding)|GO:0008284(positive regulation of cell proliferation)|GO:0016568(chromatin modification)|GO:0016571(histone methylation)|GO:0016574(histone ubiquitination)|GO:0035064(methylated histone residue binding)|GO:0035098(ESC/E(Z) complex)|GO:0042054(histone methyltransferase activity)|GO:0045596(negative regulation of cell differentiation)|GO:0046872(metal ion binding)	CTTGATTGGTAAGCTCTCCAAATGATGAGTTCTAGTAAACTCTGATTTTTGCCTCTGGAT
A_23_P10091	A_23_P10091	FALSE										chr2:029415690-029415631	hs|2p23.2			CCATTTGAGGGGAGAGGGAACGGAAATAAAGGAGTTATTTGTAATGACTAAGCATGGGGA
A_23_P100912	A_23_P100912	FALSE	NM_014030	NM_014030	28964	GIT1	G protein-coupled receptor kinase interacting ArfGAP 1	Hs.514051	ENST00000394869		ref|NM_014030|ref|NM_001085454|ens|ENST00000394869|ens|ENST00000473217	chr17:27901212-27901153	hs|17q11.2	Homo sapiens G protein-coupled receptor kinase interacting ArfGAP 1 (GIT1), transcript variant 2, mRNA [NM_014030]	GO:0005515(protein binding)|GO:0005737(cytoplasm)|GO:0005925(focal adhesion)|GO:0008060(ARF GTPase activator activity)|GO:0008270(zinc ion binding)|GO:0008277(regulation of G-protein coupled receptor protein signaling pathway)|GO:0031267(small GTPase binding)|GO:0032312(regulation of ARF GTPase activity)|GO:0042803(protein homodimerization activity)|GO:0046872(metal ion binding)	CACAGGCCCCAACCTGTGTGCTGGGGTCCCCAGCAGCAAACACTGGAAAGTCTGTTTTTT
A_23_P100931	A_23_P100931	FALSE	NM_014336	NM_014336	23746	AIPL1	aryl hydrocarbon receptor interacting protein-like 1	Hs.279887	ENST00000381128		ref|NM_014336|ref|NM_001033055|ref|NM_001033054|ens|ENST00000381128	chr17:6328371-6328312	hs|17p13.2	Homo sapiens aryl hydrocarbon receptor interacting protein-like 1 (AIPL1), transcript variant 1, mRNA [NM_014336]	GO:0001895(retina homeostasis)|GO:0001917(photoreceptor inner segment)|GO:0001918(farnesylated protein binding)|GO:0005488(binding)|GO:0005634(nucleus)|GO:0005737(cytoplasm)|GO:0006457(protein folding)|GO:0007601(visual perception)|GO:0007603(phototransduction, visible light)|GO:0018343(protein farnesylation)|GO:0030823(regulation of cGMP metabolic process)|GO:0043066(negative regulation of apoptosis)|GO:0050896(response to stimulus)|GO:0051082(unfolded protein binding)	CATCTCGGTGATTTTTGTAACTTTACGCAGGACACTTAGAGCTCTCTAGAATCCCACTGA
A_23_P100935	A_23_P100935	FALSE	NM_014336	NM_014336	23746	AIPL1	aryl hydrocarbon receptor interacting protein-like 1	Hs.279887	ENST00000381128		ref|NM_014336|ref|NM_001033055|ref|NM_001033054|ens|ENST00000381128	chr17:6328485-6328426	hs|17p13.2	Homo sapiens aryl hydrocarbon receptor interacting protein-like 1 (AIPL1), transcript variant 1, mRNA [NM_014336]	GO:0001895(retina homeostasis)|GO:0001917(photoreceptor inner segment)|GO:0001918(farnesylated protein binding)|GO:0005488(binding)|GO:0005634(nucleus)|GO:0005737(cytoplasm)|GO:0006457(protein folding)|GO:0007601(visual perception)|GO:0007603(phototransduction, visible light)|GO:0018343(protein farnesylation)|GO:0030823(regulation of cGMP metabolic process)|GO:0043066(negative regulation of apoptosis)|GO:0050896(response to stimulus)|GO:0051082(unfolded protein binding)	CAGTTTCTAGATTTTACCCCATGTCAATGACAAATGAGGATTTGATGCTCTGATCCTTTC
A_23_P100959	A_23_P100959	FALSE	NM_153018	NM_153018	124961	ZFP3	zinc finger protein 3 homolog (mouse)	Hs.48832	ENST00000318833		ref|NM_153018|ens|ENST00000318833|gb|AB464756|gb|BC143073	chr17:4995628-4995687	hs|17p13.2	Homo sapiens zinc finger protein 3 homolog (mouse) (ZFP3), mRNA [NM_153018]	GO:0003674(molecular_function)|GO:0003677(DNA binding)|GO:0005575(cellular_component)|GO:0005622(intracellular)|GO:0005634(nucleus)|GO:0006355(regulation of transcription, DNA-dependent)|GO:0008150(biological_process)|GO:0008270(zinc ion binding)|GO:0046872(metal ion binding)	GAAGAAAGATACCATGAATGCAATGAGTGTGGCAAAGCCTTCAAGCATAGCTCAGGCCTT
A_23_P100963	A_23_P100963	FALSE	NM_182538	NM_182538	201305	SPNS3	spinster homolog 3 (Drosophila)	Hs.657543	ENST00000355530		ref|NM_182538|ens|ENST00000355530|ens|ENST00000333476|gb|BC023646	chr17:4391247-4391306	hs|17p13.2	Homo sapiens spinster homolog 3 (Drosophila) (SPNS3), mRNA [NM_182538]	GO:0006869(lipid transport)|GO:0016020(membrane)|GO:0016021(integral to membrane)|GO:0055085(transmembrane transport)	TGCCTCGGTTCCTCTTTGGCTGTCCTCGGGGACTCCGGCTGAGGCACATCTGCCACTTTT
A_23_P100990	A_23_P100990	FALSE	NM_006771	NM_006771	8687	KRT38	keratin 38	Hs.248188			ref|NM_006771|gb|BC131715|tc|THC2488984	chr17:39592820-39592761	hs|17q21.2	Homo sapiens keratin 38 (KRT38), mRNA [NM_006771]	GO:0005198(structural molecule activity)|GO:0005882(intermediate filament)	ATGGGTAGAGATTTGCTAAGTATGATGTGCTTCCACCTCTTCTCTTCATACTCTCTACCT
A_23_P100991	A_23_P100991	FALSE	NM_006771	NM_006771	8687	KRT38	keratin 38	Hs.248188			ref|NM_006771|gb|BC131715|tc|THC2488984	chr17:39592860-39592801	hs|17q21.2	Homo sapiens keratin 38 (KRT38), mRNA [NM_006771]	GO:0005198(structural molecule activity)|GO:0005882(intermediate filament)	TCTAGTACTTTCTCCTGAAGTATTGAAACCTATTGATTCAATGGGTAGAGATTTGCTAAG
A_23_P101007	A_23_P101007	FALSE	NM_178493	NM_178493	147111	NOTUM	notum pectinacetylesterase homolog (Drosophila)	Hs.106137	ENST00000409678		ref|NM_178493|ens|ENST00000409678|gb|HQ448542|gb|BC060882	chr17:79914527-79913363	hs|17q25.3	Homo sapiens notum pectinacetylesterase homolog (Drosophila) (NOTUM), mRNA [NM_178493]	GO:0005576(extracellular region)|GO:0016787(hydrolase activity)	CTGCCCTGTGTTCGTGGTGCAGTGGCTGTTTGACGAGGCACAGCTGACGGTGGACAACGT
A_23_P101013	A_23_P101013	FALSE	NM_007267	NM_007267	11322	TMC6	transmembrane channel-like 6	Hs.632227	ENST00000392467		ref|NM_007267|ref|NM_001127198|ens|ENST00000392467|ens|ENST00000322914	chr17:76113361-76109658	hs|17q25.3	Homo sapiens transmembrane channel-like 6 (TMC6), transcript variant 2, mRNA [NM_007267]	GO:0005783(endoplasmic reticulum)|GO:0005789(endoplasmic reticulum membrane)|GO:0016020(membrane)|GO:0016021(integral to membrane)	CAGATCAGCAATGAGGGTGAGGACAAAATCTTCTTAATCAACAAGCTTCACTCCATCTAC
A_23_P101025	A_23_P101025	FALSE	NM_001040078	NM_001040078	654346	LGALS9C	lectin, galactoside-binding, soluble, 9C	Hs.462402	ENST00000423676		ref|NM_001040078|ens|ENST00000423676|ens|ENST00000328114|gb|AK290263	chr17:18397757-18397816	hs|17p11.2	Homo sapiens lectin, galactoside-binding, soluble, 9C (LGALS9C), mRNA [NM_001040078]	GO:0005529(sugar binding)	CCCAGCCTTTCCAACCGTGCCTGGGATCTGGGCTTTAATGCAGAGGCCATGTCCTTATCT
A_23_P101038	A_23_P101038	FALSE	NM_031962	NM_031962	83900	KRTAP9-3	keratin associated protein 9-3	Hs.307012	ENST00000411528		ref|NM_031962|ens|ENST00000411528|gb|AJ406947|tc|THC2486541	chr17:39389473-39389532	hs|17q21.2	Homo sapiens keratin associated protein 9-3 (KRTAP9-3), mRNA [NM_031962]	GO:0045095(keratin filament)	GAGTCATGATCTCAGCTTTGTCTCAAAAATCAAGAGCTTCATTCTTTGCTTCTAAGGAAT
A_23_P101048	A_23_P101048	FALSE	NM_031959	NM_031959	83897	KRTAP3-2	keratin associated protein 3-2	Hs.307026	ENST00000391587		ref|NM_031959|ens|ENST00000391587|gb|BC034582|gb|AJ406932	chr17:39155762-39155703	hs|17q21.2	Homo sapiens keratin associated protein 3-2 (KRTAP3-2), mRNA [NM_031959]	GO:0005198(structural molecule activity)|GO:0045095(keratin filament)	TGTCCCTTCAGTATTCACTTGCCTCAGTAGTTTGCCAGATGTTAAGGTAGACCAGATGAC
A_23_P101054	A_23_P101054	FALSE	NM_021013	NM_021013	3885	KRT34	keratin 34	Hs.296942	ENST00000251648		ref|NM_021013|ens|ENST00000251648|ens|ENST00000394001|ref|XM_003403882	chr17:39534077-39534018	hs|17q21.2	Homo sapiens keratin 34 (KRT34), mRNA [NM_021013]	GO:0005198(structural molecule activity)|GO:0005882(intermediate filament)|GO:0008544(epidermis development)	GATGTTCAGCTCCCTGTAATCTGAGCTCCAGTTACTACTTAAGGTGTTTCCTGAACGTAC
A_23_P101073	A_23_P101073	FALSE	NM_003553	NM_003553	8387	OR1E1	olfactory receptor, family 1, subfamily E, member 1	Hs.278485	ENST00000322608		ref|NM_003553|ref|NM_003554|ens|ENST00000322608|ens|ENST00000454364	chr17:3301159-3301100	hs|17p13.2	Homo sapiens olfactory receptor, family 1, subfamily E, member 1 (OR1E1), mRNA [NM_003553]	GO:0004871(signal transducer activity)|GO:0004872(receptor activity)|GO:0004930(G-protein coupled receptor activity)|GO:0004984(olfactory receptor activity)|GO:0005886(plasma membrane)|GO:0007608(sensory perception of smell)|GO:0016021(integral to membrane)|GO:0050896(response to stimulus)|GO:0050911(detection of chemical stimulus involved in sensory perception of smell)	TGCTCTGCTGAAGCTGGCCTTCTCTGACACTCGAGTTAATGAATGGGTGATATTTATCAT
A_23_P101084	A_23_P101084	FALSE	NM_032598	NM_032598	84690	SPATA22	spermatogenesis associated 22	Hs.351068			ref|NM_032598|ref|NM_001170698|ref|NM_001170697|ref|NM_001170695	chr17:3346555-3346496	hs|17p13.2	Homo sapiens spermatogenesis associated 22 (SPATA22), transcript variant 2, mRNA [NM_032598]		TTCAGCTGTTACACCTGGCCCATATTATTCGAAGACTTTTCTTATGAGGGATGGGAAAAA
A_23_P101093	A_23_P101093	FALSE	NM_016429	NM_016429	51226	COPZ2	coatomer protein complex, subunit zeta 2	Hs.408434	ENST00000006101		ref|NM_016429|ens|ENST00000006101|gb|AB037938|gb|BC015924	chr17:46105838-46103783	hs|17q21.32	Homo sapiens coatomer protein complex, subunit zeta 2 (COPZ2), mRNA [NM_016429]	GO:0000139(Golgi membrane)|GO:0005737(cytoplasm)|GO:0005794(Golgi apparatus)|GO:0005801(cis-Golgi network)|GO:0006886(intracellular protein transport)|GO:0016020(membrane)|GO:0016192(vesicle-mediated transport)|GO:0030126(COPI vesicle coat)|GO:0031410(cytoplasmic vesicle)	GGTTCTTCAGTCTGCCAAGGAACAAATTAAATGGTCGTTATTGAAATGAAGGCTGTGGAT
A_23_P101111	A_23_P101111	FALSE	NM_004715	NM_004715	9150	CTDP1	CTD (carboxy-terminal domain, RNA polymerase II, polypeptide A) phosphatase, subunit 1	Hs.465490	ENST00000075430		ref|NM_004715|ref|NM_048368|ref|NM_001202504|ens|ENST00000075430	chr18:77514106-77514165	hs|18q23	Homo sapiens CTD (carboxy-terminal domain, RNA polymerase II, polypeptide A) phosphatase, subunit 1 (CTDP1), transcript variant 1, mRNA [NM_004715]	GO:0003899(DNA-directed RNA polymerase activity)|GO:0004721(phosphoprotein phosphatase activity)|GO:0005622(intracellular)|GO:0005634(nucleus)|GO:0005654(nucleoplasm)|GO:0005730(nucleolus)|GO:0006366(transcription from RNA polymerase II promoter)|GO:0006368(transcription elongation from RNA polymerase II promoter)|GO:0006470(protein dephosphorylation)|GO:0008420(CTD phosphatase activity)|GO:0010467(gene expression)|GO:0015629(actin cytoskeleton)|GO:0016032(viral reproduction)|GO:0016787(hydrolase activity)|GO:0050434(positive regulation of viral transcription)	TTGTGTACCAGAGCACATTCCTTAGGGGACGGCTTTGGGGGTCCCACGAGACATGGACTA
A_23_P101121	A_23_P101121	FALSE									tc|THC2656479	chr18:044603789-044603848	hs|18q21.1	KTNA1_MOUSE (Q9WV86) Katanin p60 ATPase-containing subunit A1  (Katanin p60 subunit A1) (p60 katanin) (Lipotransin) , partial (29%) [THC2656479]		TCAGAAGATCTCGTATTTGTCTTAGCAGCTTCTAACCTGCCGTGGTAAGAGACCAAGAGA
A_23_P101131	A_23_P101131	FALSE	NM_002091	NM_002091	2922	GRP	gastrin-releasing peptide	Hs.153444	ENST00000256857		ref|NM_002091|ref|NM_001012513|ref|NM_001012512|ens|ENST00000256857	chr18:56897918-56897977	hs|18q21.32	Homo sapiens gastrin-releasing peptide (GRP), transcript variant 1, mRNA [NM_002091]	GO:0005102(receptor binding)|GO:0005184(neuropeptide hormone activity)|GO:0005576(extracellular region)|GO:0005615(extracellular space)|GO:0007165(signal transduction)|GO:0007218(neuropeptide signaling pathway)	TTTTTTATATCTAGGCTACCTGTTGGTTAGATTCAAGGCCCCGAGCTGTTACCATTCACA
A_23_P101141	A_23_P101141	FALSE	NM_017831	NM_017831	54941	RNF125	ring finger protein 125	Hs.633703	ENST00000217740		ref|NM_017831|ens|ENST00000217740|gb|AK000463|gb|AK225518	chr18:29648776-29648835	hs|18q12.1	Homo sapiens ring finger protein 125 (RNF125), mRNA [NM_017831]	GO:0005622(intracellular)|GO:0008270(zinc ion binding)|GO:0016874(ligase activity)|GO:0032480(negative regulation of type I interferon production)|GO:0045087(innate immune response)|GO:0046872(metal ion binding)	ATCTGCTCCAATGCTCTTGTTCTAATCTCTAATAGGTTAACGTTAATAATCTTGTATGGG
A_23_P101185	A_23_P101185	FALSE	NM_004539	NM_004539	4677	NARS	asparaginyl-tRNA synthetase	Hs.465224	ENST00000256854		ref|NM_004539|ens|ENST00000256854|gb|AK129897|gb|D84273	chr18:55268249-55268190	hs|18q21.31	Homo sapiens asparaginyl-tRNA synthetase (NARS), mRNA [NM_004539]	GO:0000166(nucleotide binding)|GO:0003676(nucleic acid binding)|GO:0004816(asparagine-tRNA ligase activity)|GO:0005524(ATP binding)|GO:0005625(soluble fraction)|GO:0005737(cytoplasm)|GO:0005739(mitochondrion)|GO:0005829(cytosol)|GO:0006418(tRNA aminoacylation for protein translation)|GO:0006421(asparaginyl-tRNA aminoacylation)|GO:0010467(gene expression)|GO:0016874(ligase activity)	AGGATTTGAAGTAAGAACATAATTTTGGGGAGAGTTTTTTAGTGATTCACAGTATCCCTC
A_23_P101193	A_23_P101193	FALSE	NM_001080467	NM_001080467	4645	MYO5B	myosin VB	Hs.720076	ENST00000324581		ref|NM_001080467|ens|ENST00000324581|ens|ENST00000356732|ens|ENST00000285039	chr18:47352884-47352825	hs|18q21.1	Homo sapiens myosin VB (MYO5B), mRNA [NM_001080467]	GO:0000166(nucleotide binding)|GO:0003774(motor activity)|GO:0003779(actin binding)|GO:0005515(protein binding)|GO:0005516(calmodulin binding)|GO:0005524(ATP binding)|GO:0015031(protein transport)|GO:0016192(vesicle-mediated transport)|GO:0016459(myosin complex)|GO:0017137(Rab GTPase binding)|GO:0019717(synaptosome)|GO:0032880(regulation of protein localization)|GO:0035255(ionotropic glutamate receptor binding)|GO:0043025(neuronal cell body)|GO:0043197(dendritic spine)|GO:0043234(protein complex)|GO:0048471(perinuclear region of cytoplasm)	ACATCCCAGCGTGTCTCAATCTGGAATTCCTCAATGAAGTCTGAAGATGCATGTTTCCAG
A_23_P101208	A_23_P101208	FALSE	NM_001914	NM_001914	1528	CYB5A	cytochrome b5 type A (microsomal)	Hs.465413	ENST00000494131		ref|NM_001914|ref|NM_148923|ref|NM_001190807|ens|ENST00000494131	chr18:71920777-71920718	hs|18q22.3	Homo sapiens cytochrome b5 type A (microsomal) (CYB5A), transcript variant 2, mRNA [NM_001914]	GO:0004033(aldo-keto reductase (NADP) activity)|GO:0004129(cytochrome-c oxidase activity)|GO:0005737(cytoplasm)|GO:0005739(mitochondrion)|GO:0005741(mitochondrial outer membrane)|GO:0005783(endoplasmic reticulum)|GO:0005789(endoplasmic reticulum membrane)|GO:0005792(microsome)|GO:0006766(vitamin metabolic process)|GO:0006767(water-soluble vitamin metabolic process)|GO:0006810(transport)|GO:0016020(membrane)|GO:0016021(integral to membrane)|GO:0019899(enzyme binding)|GO:0020037(heme binding)|GO:0022900(electron transport chain)|GO:0046872(metal ion binding)	CACGGGAGAAAAGAAGCCATTGCTAACTACTTCAACTGACAGAAACCTTCACTTGAAAAC
A_23_P10121	A_23_P10121	FALSE	NM_003012	NM_003012	6422	SFRP1	secreted frizzled-related protein 1	Hs.213424	ENST00000220772		ref|NM_003012|ens|ENST00000220772|gb|AK127331|gb|BC036503	chr8:41120220-41120161	hs|8p11.21	Homo sapiens secreted frizzled-related protein 1 (SFRP1), mRNA [NM_003012]	GO:0001649(osteoblast differentiation)|GO:0001657(ureteric bud development)|GO:0001756(somitogenesis)|GO:0001843(neural tube closure)|GO:0001944(vasculature development)|GO:0001954(positive regulation of cell-matrix adhesion)|GO:0002244(hemopoietic progenitor cell differentiation)|GO:0004197(cysteine-type endopeptidase activity)|GO:0005109(frizzled binding)|GO:0005576(extracellular region)|GO:0005578(proteinaceous extracellular matrix)|GO:0005615(extracellular space)|GO:0005622(intracellular)|GO:0005829(cytosol)|GO:0005886(plasma membrane)|GO:0006309(DNA fragmentation involved in apoptotic nuclear change)|GO:0007420(brain development)|GO:0008144(drug binding)|GO:0008201(heparin binding)|GO:0008284(positive regulation of cell proliferation)|GO:0008285(negative regulation of cell proliferation)|GO:0008406(gonad development)|GO:0008584(male gonad development)|GO:0008585(female gonad development)|GO:0009267(cellular response to starvation)|GO:0009790(embryo development)|GO:0009950(dorsal/ventral axis specification)|GO:0009986(cell surface)|GO:0010564(regulation of cell cycle process)|GO:0010629(negative regulation of gene expression)|GO:0010719(negative regulation of epithelial to mesenchymal transition)|GO:0014034(neural crest cell fate commitment)|GO:0014070(response to organic cyclic compound)|GO:0017147(Wnt-protein binding)|GO:0021915(neural tube development)|GO:0022601(menstrual cycle phase)|GO:0030165(PDZ domain binding)|GO:0030177(positive regulation of Wnt receptor signaling pathway)|GO:0030178(negative regulation of Wnt receptor signaling pathway)|GO:0030279(negative regulation of ossification)|GO:0030307(positive regulation of cell growth)|GO:0030308(negative regulation of cell growth)|GO:0030336(negative regulation of cell migration)|GO:0030514(negative regulation of BMP signaling pathway)|GO:0031012(extracellular matrix)|GO:0032855(positive regulation of Rac GTPase activity)|GO:0033689(negative regulation of osteoblast proliferation)|GO:0035019(somatic stem cell maintenance)|GO:0042493(response to drug)|GO:0042802(identical protein binding)|GO:0042813(Wnt receptor activity)|GO:0042995(cell projection)|GO:0043065(positive regulation of apoptosis)|GO:0043066(negative regulation of apoptosis)|GO:0044344(cellular response to fibroblast growth factor stimulus)|GO:0044345(stromal-epithelial cell signaling involved in prostate gland development)|GO:0045578(negative regulation of B cell differentiation)|GO:0045600(positive regulation of fat cell differentiation)|GO:0045668(negative regulation of osteoblast differentiation)|GO:0045671(negative regulation of osteoclast differentiation)|GO:0045765(regulation of angiogenesis)|GO:0045880(positive regulation of smoothened signaling pathway)|GO:0045892(negative regulation of transcription, DNA-dependent)|GO:0045893(positive regulation of transcription, DNA-dependent)|GO:0046676(negative regulation of insulin secretion)|GO:0046851(negative regulation of bone remodeling)|GO:0048147(negative regulation of fibroblast proliferation)|GO:0050679(positive regulation of epithelial cell proliferation)|GO:0050680(negative regulation of epithelial cell proliferation)	AGAGAGGAGGTTTGCCTGTGATTTCCTAATTATCGCTAGGGCCAAGGTGGGATTTGTAAA
A_23_P101237	A_23_P101237	FALSE	NM_031446	NM_031446	83608	C18orf21	chromosome 18 open reading frame 21	Hs.37883	ENST00000333234		ref|NM_031446|ref|NM_001201475|ref|NM_001201474|ens|ENST00000333234	chr18:33557460-33557519	hs|18q12.2	Homo sapiens chromosome 18 open reading frame 21 (C18orf21), transcript variant 1, mRNA [NM_031446]		ACTCCTACAAGTAAACTCAGCCTGAAGACACCAGAGAGAAGGACTGCAAACCCAAATCAT
A_23_P101240	A_23_P101240	FALSE	NM_001163922	NM_001163922	147645	VSIG10L	V-set and immunoglobulin domain containing 10 like	Hs.293236	ENST00000335624		ref|NM_001163922|ens|ENST00000335624|gb|AF086436|gb|BC032383	chr19:51834918-51834859	hs|19q13.41	Homo sapiens V-set and immunoglobulin domain containing 10 like (VSIG10L), mRNA [NM_001163922]	GO:0016020(membrane)|GO:0016021(integral to membrane)	GCTTGCTGCTGCTGTCTTCAGCGTAAGTCTTGCTTTTTCAGCTGGGTTTCTAATTGAGAA
A_23_P101246	A_23_P101246	FALSE	NM_001163922	NM_001163922	147645	VSIG10L	V-set and immunoglobulin domain containing 10 like	Hs.293236	ENST00000335624		ref|NM_001163922|ens|ENST00000335624|gb|BC016993|gb|AF086436	chr19:51835018-51834959	hs|19q13.41	Homo sapiens V-set and immunoglobulin domain containing 10 like (VSIG10L), mRNA [NM_001163922]	GO:0016020(membrane)|GO:0016021(integral to membrane)	ACATCATTAACTCAGCACTTAACCCAGAGCCTCACACACAGCAGGCAATCAATAAATATT
A_23_P101253	A_23_P101253	FALSE	NM_025040	NM_025040	80110	ZNF614	zinc finger protein 614	Hs.292336	ENST00000270649		ref|NM_025040|ens|ENST00000270649|gb|AK025594|gb|BC022246	chr19:52519080-52519021	hs|19q13.41	Homo sapiens zinc finger protein 614 (ZNF614), mRNA [NM_025040]	GO:0003676(nucleic acid binding)|GO:0003677(DNA binding)|GO:0005622(intracellular)|GO:0005634(nucleus)|GO:0006355(regulation of transcription, DNA-dependent)|GO:0008270(zinc ion binding)|GO:0046872(metal ion binding)	GAAAACCCTACTAGTGCCGTGACTATGGAAATGCCTTTTGTGGCAACTCAGACTTCATTA
A_23_P101258	A_23_P101258	FALSE	NM_025040	NM_025040	80110	ZNF614	zinc finger protein 614	Hs.292336	ENST00000270649		ref|NM_025040|ens|ENST00000270649|gb|AK025594|gb|BC022246	chr19:52519373-52519314	hs|19q13.41	Homo sapiens zinc finger protein 614 (ZNF614), mRNA [NM_025040]	GO:0003676(nucleic acid binding)|GO:0003677(DNA binding)|GO:0005622(intracellular)|GO:0005634(nucleus)|GO:0006355(regulation of transcription, DNA-dependent)|GO:0008270(zinc ion binding)|GO:0046872(metal ion binding)	CACACAAATATGGCCTCATTACCCATCAGAGAATTCACACAGGAGAGAAACCTTATGAGT
A_23_P10127	A_23_P10127	FALSE	NM_003012	NM_003012	6422	SFRP1	secreted frizzled-related protein 1	Hs.213424	ENST00000220772		ref|NM_003012|ens|ENST00000220772|gb|AK127331|gb|AF056087	chr8:41119724-41119665	hs|8p11.21	Homo sapiens secreted frizzled-related protein 1 (SFRP1), mRNA [NM_003012]	GO:0001649(osteoblast differentiation)|GO:0001657(ureteric bud development)|GO:0001756(somitogenesis)|GO:0001843(neural tube closure)|GO:0001944(vasculature development)|GO:0001954(positive regulation of cell-matrix adhesion)|GO:0002244(hemopoietic progenitor cell differentiation)|GO:0004197(cysteine-type endopeptidase activity)|GO:0005109(frizzled binding)|GO:0005576(extracellular region)|GO:0005578(proteinaceous extracellular matrix)|GO:0005615(extracellular space)|GO:0005622(intracellular)|GO:0005829(cytosol)|GO:0005886(plasma membrane)|GO:0006309(DNA fragmentation involved in apoptotic nuclear change)|GO:0007420(brain development)|GO:0008144(drug binding)|GO:0008201(heparin binding)|GO:0008284(positive regulation of cell proliferation)|GO:0008285(negative regulation of cell proliferation)|GO:0008406(gonad development)|GO:0008584(male gonad development)|GO:0008585(female gonad development)|GO:0009267(cellular response to starvation)|GO:0009790(embryo development)|GO:0009950(dorsal/ventral axis specification)|GO:0009986(cell surface)|GO:0010564(regulation of cell cycle process)|GO:0010629(negative regulation of gene expression)|GO:0010719(negative regulation of epithelial to mesenchymal transition)|GO:0014034(neural crest cell fate commitment)|GO:0014070(response to organic cyclic compound)|GO:0017147(Wnt-protein binding)|GO:0021915(neural tube development)|GO:0022601(menstrual cycle phase)|GO:0030165(PDZ domain binding)|GO:0030177(positive regulation of Wnt receptor signaling pathway)|GO:0030178(negative regulation of Wnt receptor signaling pathway)|GO:0030279(negative regulation of ossification)|GO:0030307(positive regulation of cell growth)|GO:0030308(negative regulation of cell growth)|GO:0030336(negative regulation of cell migration)|GO:0030514(negative regulation of BMP signaling pathway)|GO:0031012(extracellular matrix)|GO:0032855(positive regulation of Rac GTPase activity)|GO:0033689(negative regulation of osteoblast proliferation)|GO:0035019(somatic stem cell maintenance)|GO:0042493(response to drug)|GO:0042802(identical protein binding)|GO:0042813(Wnt receptor activity)|GO:0042995(cell projection)|GO:0043065(positive regulation of apoptosis)|GO:0043066(negative regulation of apoptosis)|GO:0044344(cellular response to fibroblast growth factor stimulus)|GO:0044345(stromal-epithelial cell signaling involved in prostate gland development)|GO:0045578(negative regulation of B cell differentiation)|GO:0045600(positive regulation of fat cell differentiation)|GO:0045668(negative regulation of osteoblast differentiation)|GO:0045671(negative regulation of osteoclast differentiation)|GO:0045765(regulation of angiogenesis)|GO:0045880(positive regulation of smoothened signaling pathway)|GO:0045892(negative regulation of transcription, DNA-dependent)|GO:0045893(positive regulation of transcription, DNA-dependent)|GO:0046676(negative regulation of insulin secretion)|GO:0046851(negative regulation of bone remodeling)|GO:0048147(negative regulation of fibroblast proliferation)|GO:0050679(positive regulation of epithelial cell proliferation)|GO:0050680(negative regulation of epithelial cell proliferation)	CGTTTCCTCTAGTTTCTTCCTGTAGTACTCCTCTTTTAGATCCTAAGTCTCTTACAAAAG
A_23_P101272	A_23_P101272	FALSE	NM_017908	NM_017908	55663	ZNF446	zinc finger protein 446	Hs.710284	ENST00000391694		ref|NM_017908|ens|ENST00000391694|ens|ENST00000335841|ens|ENST00000540481	chr19:58992465-58992524	hs|19q13.43	Homo sapiens zinc finger protein 446 (ZNF446), mRNA [NM_017908]	GO:0003677(DNA binding)|GO:0003700(sequence-specific DNA binding transcription factor activity)|GO:0005622(intracellular)|GO:0005634(nucleus)|GO:0008270(zinc ion binding)|GO:0016032(viral reproduction)|GO:0046872(metal ion binding)	TCGTCTGTGCAGAGGCTGGGCCTGAGGTCTCAGTGTGGAGAGCAGCAGAAGACCCAGGAA
A_23_P101281	A_23_P101281	FALSE	NM_032828	NM_032828	84914	ZNF587	zinc finger protein 587	Hs.658251	ENST00000339656		ref|NM_032828|ref|NM_001204817|ens|ENST00000339656|gb|AK000820	chr19:58376178-58376237	hs|19q13.43	Homo sapiens zinc finger protein 587 (ZNF587), transcript variant 1, mRNA [NM_032828]	GO:0003677(DNA binding)|GO:0005622(intracellular)|GO:0005634(nucleus)|GO:0006355(regulation of transcription, DNA-dependent)|GO:0008270(zinc ion binding)|GO:0046872(metal ion binding)	ACACAAAACCTTTGTAATCAGGGGGAATTAAAGAGCCTTCCTGGAAAATGGAGGTTGCAA
A_23_P101297	A_23_P101297	FALSE	NM_012155	NM_012155	24139	EML2	echinoderm microtubule associated protein like 2	Hs.24178			ref|NM_012155|ref|NM_001193268|ref|NM_001193269|ref|NR_034098	chr19:46117910-46116918	hs|19q13.32	Homo sapiens echinoderm microtubule associated protein like 2 (EML2), transcript variant 2, mRNA [NM_012155]	GO:0003824(catalytic activity)|GO:0005737(cytoplasm)|GO:0005856(cytoskeleton)|GO:0005874(microtubule)|GO:0005875(microtubule associated complex)|GO:0007601(visual perception)|GO:0007605(sensory perception of sound)|GO:0043231(intracellular membrane-bounded organelle)	ACATGGAATGGGCCACAGCTACTTGTGTCCTAGGGTTTGGGGTGTTTGGGATCTGGTCTG
A_23_P101303	A_23_P101303	FALSE	NM_019121	NM_019121	284352	PPP1R37	protein phosphatase 1, regulatory subunit 37	Hs.285363	ENST00000221462		ref|NM_019121|ens|ENST00000221462|ens|ENST00000540059|ens|ENST00000422370	chr19:45650297-45650356	hs|19q13.32	Homo sapiens protein phosphatase 1, regulatory subunit 37 (PPP1R37), mRNA [NM_019121]	GO:0010923(negative regulation of phosphatase activity)|GO:0019902(phosphatase binding)	GGGAGCAGAGGATCAGAGCTTTCTTTTTCTCAAGTGCAATAAATCTATCAGGGAGCTGGG
A_23_P101308	A_23_P101308	FALSE	NM_019121	NM_019121	284352	PPP1R37	protein phosphatase 1, regulatory subunit 37	Hs.285363	ENST00000221462		ref|NM_019121|ens|ENST00000221462|ens|ENST00000540059|gb|BC039061	chr19:45649736-45649885	hs|19q13.32	Homo sapiens protein phosphatase 1, regulatory subunit 37 (PPP1R37), mRNA [NM_019121]	GO:0010923(negative regulation of phosphatase activity)|GO:0019902(phosphatase binding)	TAGTTCCCTTTTTCCGGTCGGTCTGCGATGAGCTGAGGCCAGAGCCATGAGAATCTGCTC
A_23_P101319	A_23_P101319	FALSE	NM_152354	NM_152354	26974	ZNF285	zinc finger protein 285	Hs.709428			ref|NM_152354|gb|BC069384|gb|BC143984|gb|BC117300	chr19:44890444-44890385	hs|19q13.31	Homo sapiens zinc finger protein 285 (ZNF285), mRNA [NM_152354]	GO:0003677(DNA binding)|GO:0005622(intracellular)|GO:0005634(nucleus)|GO:0006355(regulation of transcription, DNA-dependent)|GO:0008270(zinc ion binding)|GO:0046872(metal ion binding)	TCAACTGCTGTATGCTACAATGGCAAAGAGGTTACTTTTGACAAATGGGTGGTTTGTGGT
A_23_P101321	A_23_P101321	FALSE	NM_199002	NM_199002	9138	ARHGEF1	Rho guanine nucleotide exchange factor (GEF) 1	Hs.631550	ENST00000337665		ref|NM_199002|ref|NM_004706|ref|NM_198977|ens|ENST00000337665	chr19:42410949-42411309	hs|19q13.2	Homo sapiens Rho guanine nucleotide exchange factor (GEF) 1 (ARHGEF1), transcript variant 1, mRNA [NM_199002]	GO:0005085(guanyl-nucleotide exchange factor activity)|GO:0005089(Rho guanyl-nucleotide exchange factor activity)|GO:0005096(GTPase activator activity)|GO:0005515(protein binding)|GO:0005622(intracellular)|GO:0005737(cytoplasm)|GO:0005829(cytosol)|GO:0005886(plasma membrane)|GO:0007266(Rho protein signal transduction)|GO:0008283(cell proliferation)|GO:0035023(regulation of Rho protein signal transduction)|GO:0048011(nerve growth factor receptor signaling pathway)|GO:0050770(regulation of axonogenesis)|GO:0050771(negative regulation of axonogenesis)|GO:0050772(positive regulation of axonogenesis)	CAGGAAGGCCTTTTGCAAGAAGGAGAGGAATGGGGGAGAGGACGTGAGGGACCACCCCCA
A_23_P101332	A_23_P101332	FALSE	NM_023008	NM_023008	65095	KRI1	KRI1 homolog (S. cerevisiae)	Hs.709967	ENST00000478863		ref|NM_023008|ens|ENST00000478863|ens|ENST00000537363|ens|ENST00000536689	chr19:10664573-10664514	hs|19p13.2	Homo sapiens KRI1 homolog (S. cerevisiae) (KRI1), mRNA [NM_023008]		ACAGGTCTCGCACCCACAAGTACTATCTGCTGCAGAGATCCTCTCATCTGTGGCCAGGCA
A_23_P101342	A_23_P101342	FALSE	NM_032885	NM_032885	84971	ATG4D	ATG4 autophagy related 4 homolog D (S. cerevisiae)	Hs.512799	ENST00000309469		ref|NM_032885|ens|ENST00000309469|ens|ENST00000540862|gb|AK294676	chr19:10663725-10663784	hs|19p13.2	Homo sapiens ATG4 autophagy related 4 homolog D (S. cerevisiae) (ATG4D), mRNA [NM_032885]	GO:0004197(cysteine-type endopeptidase activity)|GO:0005737(cytoplasm)|GO:0006508(proteolysis)|GO:0006914(autophagy)|GO:0008233(peptidase activity)|GO:0008234(cysteine-type peptidase activity)|GO:0015031(protein transport)	GGACTTTGTGTTTTTATAAAGGGAGGGGATGAGGGGAAAGATACAACACTATTTATTTTT
A_23_P10135	A_23_P10135	FALSE	NM_001001349	NM_001001349	28511	NKIRAS2	NFKB inhibitor interacting Ras-like 2	Hs.632252			ref|NM_001001349|ref|NM_001144927|ref|NM_017595|ref|NM_001144929	chr17:40176199-40176258	hs|17q21.2	Homo sapiens NFKB inhibitor interacting Ras-like 2 (NKIRAS2), transcript variant 1, mRNA [NM_001001349]	GO:0000166(nucleotide binding)|GO:0003924(GTPase activity)|GO:0005525(GTP binding)|GO:0005575(cellular_component)|GO:0005737(cytoplasm)|GO:0006184(GTP catabolic process)|GO:0007165(signal transduction)|GO:0007249(I-kappaB kinase/NF-kappaB cascade)|GO:0007264(small GTPase mediated signal transduction)|GO:0016020(membrane)	CCCAGACAGGAAGCAGAGTCACCACGCAGCAGTGTCCCTTCTTGGGTCTGAGTTCCTATT
A_23_P101351	A_23_P101351	FALSE	NM_024106	NM_024106	79088	ZNF426	zinc finger protein 426	Hs.594011	ENST00000535489		ref|NM_024106|ens|ENST00000535489|ens|ENST00000253115|ens|ENST00000545189	chr19:9639038-9638979	hs|19p13.2	Homo sapiens zinc finger protein 426 (ZNF426), mRNA [NM_024106]	GO:0003677(DNA binding)|GO:0005622(intracellular)|GO:0005634(nucleus)|GO:0006355(regulation of transcription, DNA-dependent)|GO:0008270(zinc ion binding)|GO:0046872(metal ion binding)	AATAAATGTGGGAAAGCTCTCATTTGTTCCAGTTCACTTTAAAGACATGAATGAACTCAC
A_23_P101374	A_23_P101374	FALSE	NM_030622	NM_030622	29785	CYP2S1	cytochrome P450, family 2, subfamily S, polypeptide 1	Hs.98370	ENST00000310054		ref|NM_030622|ens|ENST00000310054|gb|AK027605|gb|AY358603	chr19:41713082-41713141	hs|19q13.2	Homo sapiens cytochrome P450, family 2, subfamily S, polypeptide 1 (CYP2S1), mRNA [NM_030622]	GO:0004497(monooxygenase activity)|GO:0005783(endoplasmic reticulum)|GO:0005789(endoplasmic reticulum membrane)|GO:0005792(microsome)|GO:0006805(xenobiotic metabolic process)|GO:0009055(electron carrier activity)|GO:0016020(membrane)|GO:0020037(heme binding)|GO:0046872(metal ion binding)|GO:0055114(oxidation-reduction process)|GO:0070330(aromatase activity)	AGTCACCCCTTTTTAAGCACCCTGATTCTACCAAATGCAAACACATCTGGGTCTGCGATT
A_23_P101380	A_23_P101380	FALSE	NM_198540	NM_198540	374907	B3GNT8	UDP-GlcNAc:betaGal beta-1,3-N-acetylglucosaminyltransferase 8	Hs.441681	ENST00000321702		ref|NM_198540|ens|ENST00000321702|gb|AY277592|tc|THC2480452	chr19:41931342-41931283	hs|19q13.2	Homo sapiens UDP-GlcNAc:betaGal beta-1,3-N-acetylglucosaminyltransferase 8 (B3GNT8), mRNA [NM_198540]	GO:0000139(Golgi membrane)|GO:0005794(Golgi apparatus)|GO:0006486(protein glycosylation)|GO:0008378(galactosyltransferase activity)|GO:0016020(membrane)|GO:0016021(integral to membrane)|GO:0016262(protein N-acetylglucosaminyltransferase activity)|GO:0016757(transferase activity, transferring glycosyl groups)|GO:0030311(poly-N-acetyllactosamine biosynthetic process)	GGCCTGGGCAGGAAAGATGGGGTGGTGGACTGTTTTTGCCTACTTTTTGTTTTTGAAAAA
A_23_P101392	A_23_P101392	FALSE	NM_024074	NM_024074	79041	TMEM38A	transmembrane protein 38A	Hs.436068	ENST00000187762		ref|NM_024074|ens|ENST00000187762|gb|AK025981|gb|BC001195	chr19:16799430-16799489	hs|19p13.11	Homo sapiens transmembrane protein 38A (TMEM38A), mRNA [NM_024074]	GO:0005267(potassium channel activity)|GO:0005634(nucleus)|GO:0006811(ion transport)|GO:0006813(potassium ion transport)|GO:0016020(membrane)|GO:0016021(integral to membrane)|GO:0031965(nuclear membrane)|GO:0033017(sarcoplasmic reticulum membrane)|GO:0071805(potassium ion transmembrane transport)	TTCACAGAATCCTGGCAGCAGCTCCAGTCAAGAATGTCACTGGTTGGCATGATATTCTTA
A_23_P1014	A_23_P1014	FALSE	NR_026761	NR_026761	84791	LINC00467	long intergenic non-protein coding RNA 467				ref|NR_026761|gb|AK130858|gb|AK130857|gb|BC005997	chr1:211605740-211605799	hs|1q32.3	Homo sapiens long intergenic non-protein coding RNA 467 (LINC00467), non-coding RNA [NR_026761]		CCAGCACTGTGAAGCCTACAAAAACATTGATGCGCTGGCTTGGGGATTTGAATTTGAACA
A_23_P101407	A_23_P101407	FALSE	NM_000064	NM_000064	718	C3	complement component 3	Hs.529053	ENST00000467528		ref|NM_000064|ens|ENST00000467528|ens|ENST00000245907|gb|K02765	chr19:6679434-6679177	hs|19p13.3	Homo sapiens complement component 3 (C3), mRNA [NM_000064]	GO:0001798(positive regulation of type IIa hypersensitivity)|GO:0001970(positive regulation of activation of membrane attack complex)|GO:0004866(endopeptidase inhibitor activity)|GO:0005102(receptor binding)|GO:0005515(protein binding)|GO:0005576(extracellular region)|GO:0005615(extracellular space)|GO:0006954(inflammatory response)|GO:0006955(immune response)|GO:0006956(complement activation)|GO:0006957(complement activation, alternative pathway)|GO:0006958(complement activation, classical pathway)|GO:0007165(signal transduction)|GO:0007186(G-protein coupled receptor protein signaling pathway)|GO:0010575(positive regulation vascular endothelial growth factor production)|GO:0045087(innate immune response)|GO:0045766(positive regulation of angiogenesis)|GO:0050766(positive regulation of phagocytosis)|GO:0050776(regulation of immune response)	GTGCCGCTGTGCTGAGGAGAATTGCTTCATACAAAAGTCGGATGACAAGGTCACCCTGGA
A_23_P101427	A_23_P101427	FALSE	NM_145245	NM_145245	115704	EVI5L	ecotropic viral integration site 5-like	Hs.26870	ENST00000270530		ref|NM_145245|ref|NM_001159944|ens|ENST00000270530|ens|ENST00000538904	chr19:7929059-7929118	hs|19p13.2	Homo sapiens ecotropic viral integration site 5-like (EVI5L), transcript variant 2, mRNA [NM_145245]	GO:0005096(GTPase activator activity)|GO:0005097(Rab GTPase activator activity)|GO:0005515(protein binding)|GO:0005622(intracellular)	AACACTCCTCGGGATGAAGTGACCCTTGACTAGCCCCTGGCCATCTCTAGGGGAGTCAGG
A_23_P101434	A_23_P101434	FALSE	NM_033297	NM_033297	91662	NLRP12	NLR family, pyrin domain containing 12	Hs.631573	ENST00000391773		ref|NM_033297|ref|NM_144687|ens|ENST00000391773|ens|ENST00000345770	chr19:54297367-54297308	hs|19q13.42	Homo sapiens NLR family, pyrin domain containing 12 (NLRP12), transcript variant 1, mRNA [NM_033297]	GO:0000166(nucleotide binding)|GO:0005515(protein binding)|GO:0005524(ATP binding)|GO:0005737(cytoplasm)|GO:0006919(activation of caspase activity)|GO:0007165(signal transduction)|GO:0008588(release of cytoplasmic sequestered NF-kappaB)|GO:0008656(caspase activator activity)|GO:0009968(negative regulation of signal transduction)|GO:0031953(negative regulation of protein autophosphorylation)|GO:0043124(negative regulation of I-kappaB kinase/NF-kappaB cascade)|GO:0045381(regulation of interleukin-18 biosynthetic process)|GO:0045409(negative regulation of interleukin-6 biosynthetic process)|GO:0045751(negative regulation of Toll signaling pathway)|GO:0050710(negative regulation of cytokine secretion)|GO:0050711(negative regulation of interleukin-1 secretion)|GO:0050718(positive regulation of interleukin-1 beta secretion)|GO:0050729(positive regulation of inflammatory response)	AAATGACCCACAGTAGGTTGGCAGCGCTTCGAGTAACAAAACCTTATTTGGACATTGGCT
A_23_P101461	A_23_P101461	FALSE	NM_030818	NM_030818	81576	CCDC130	coiled-coil domain containing 130	Hs.24998	ENST00000221554		ref|NM_030818|ens|ENST00000221554|gb|AK098262|gb|AF250306	chr19:13874029-13874088	hs|19p13.2	Homo sapiens coiled-coil domain containing 130 (CCDC130), mRNA [NM_030818]	GO:0005515(protein binding)|GO:0005575(cellular_component)|GO:0009615(response to virus)	GTGGAGTTATTTATTTGGTCCTGGTGAGGGTGTTTGTGCCTTGTGAGACTCCGTACATTA
A_23_P101476	A_23_P101476	FALSE	NM_030824	NM_030824	79973	ZNF442	zinc finger protein 442	Hs.253193	ENST00000242804		ref|NM_030824|ens|ENST00000242804|gb|AK295923|gb|AK024418	chr19:12460558-12460499	hs|19p13.2	Homo sapiens zinc finger protein 442 (ZNF442), mRNA [NM_030824]	GO:0003677(DNA binding)|GO:0005622(intracellular)|GO:0005634(nucleus)|GO:0006355(regulation of transcription, DNA-dependent)|GO:0008270(zinc ion binding)|GO:0046872(metal ion binding)	CCTTGCATAGACATAAAAGGACTCACTGGAGAGATACTCTATAAATGTGGAAAAGCATTC
A_23_P101480	A_23_P101480	FALSE	NM_014975	NM_014975	22983	MAST1	microtubule associated serine/threonine kinase 1	Hs.227489	ENST00000251472		ref|NM_014975|ens|ENST00000251472|gb|AB023190|gb|BC027985	chr19:12985699-12985758	hs|19p13.2	Homo sapiens microtubule associated serine/threonine kinase 1 (MAST1), mRNA [NM_014975]	GO:0000166(nucleotide binding)|GO:0000287(magnesium ion binding)|GO:0004674(protein serine/threonine kinase activity)|GO:0005524(ATP binding)|GO:0005737(cytoplasm)|GO:0005856(cytoskeleton)|GO:0005886(plasma membrane)|GO:0006468(protein phosphorylation)|GO:0007010(cytoskeleton organization)|GO:0007243(intracellular protein kinase cascade)	GGCCCCGCGCTGTACAGCCTCCGTATACATATGTACACATATAAATAAAGTGCGTCCGTG
A_23_P101505	A_23_P101505	FALSE	NM_144947	NM_144947	11012	KLK11	kallikrein-related peptidase 11	Hs.57771			ref|NM_144947|ref|NM_001167605|ref|NM_006853|ref|NM_001136032	chr19:51525685-51525626	hs|19q13.41	Homo sapiens kallikrein-related peptidase 11 (KLK11), transcript variant 2, mRNA [NM_144947]	GO:0004252(serine-type endopeptidase activity)|GO:0005576(extracellular region)|GO:0006508(proteolysis)|GO:0008233(peptidase activity)|GO:0008236(serine-type peptidase activity)	TCCTGGACTACAGGAGATGCTGTCACTTAATAATCAACCTGGGGTTCGAAATCAGTGAGA
A_23_P101516	A_23_P101516	FALSE	NM_004977	NM_004977	3748	KCNC3	potassium voltage-gated channel, Shaw-related subfamily, member 3	Hs.467146	ENST00000443843		ref|NM_004977|ens|ENST00000443843|ens|ENST00000477616|gb|BC156302	chr19:50826632-50826573	hs|19q13.33	Homo sapiens potassium voltage-gated channel, Shaw-related subfamily, member 3 (KCNC3), mRNA [NM_004977]	GO:0005244(voltage-gated ion channel activity)|GO:0005249(voltage-gated potassium channel activity)|GO:0005886(plasma membrane)|GO:0006811(ion transport)|GO:0006813(potassium ion transport)|GO:0007268(synaptic transmission)|GO:0008076(voltage-gated potassium channel complex)|GO:0008219(cell death)|GO:0016021(integral to membrane)|GO:0030673(axolemma)|GO:0031594(neuromuscular junction)|GO:0032590(dendrite membrane)|GO:0032809(neuronal cell body membrane)|GO:0043679(axon terminus)|GO:0046928(regulation of neurotransmitter secretion)|GO:0055085(transmembrane transport)	GGGGGTGCTGACCATCGCCATGCCTGTGCCCGTCATTGTCAACAACTTTGGCATGTACTA
A_23_P101521	A_23_P101521	FALSE	NM_152358	NM_152358	126123	IZUMO2	IZUMO family member 2	Hs.414175	ENST00000486050		ref|NM_152358|ens|ENST00000486050|ens|ENST00000377000|ens|ENST00000293405	chr19:50657886-50655879	hs|19q13.33	Homo sapiens IZUMO family member 2 (IZUMO2), mRNA [NM_152358]	GO:0016020(membrane)|GO:0016021(integral to membrane)	TGTCTTTGTCTTCGTGGTCATCGTGGTCTCGGCTTGTACATACAGACAAAACCGAAAACT
A_23_P101532	A_23_P101532	FALSE	NM_001015	NM_001015	6205	RPS11	ribosomal protein S11	Hs.433529	ENST00000270625		ref|NM_001015|ens|ENST00000270625|gb|AK311809|gb|DQ893225	chr19:50001265-50002789	hs|19q13.33	Homo sapiens ribosomal protein S11 (RPS11), mRNA [NM_001015]	GO:0003735(structural constituent of ribosome)|GO:0005622(intracellular)|GO:0005829(cytosol)|GO:0005840(ribosome)|GO:0006412(translation)|GO:0006414(translational elongation)|GO:0006415(translational termination)|GO:0010467(gene expression)|GO:0016032(viral reproduction)|GO:0016070(RNA metabolic process)|GO:0016071(mRNA metabolic process)|GO:0019058(viral infectious cycle)|GO:0019083(viral transcription)|GO:0019843(rRNA binding)|GO:0022627(cytosolic small ribosomal subunit)|GO:0031018(endocrine pancreas development)|GO:0044267(cellular protein metabolic process)	CCACAAGAACATGTCTGTACACCTGTCCCCCTGCTTCAGGGACGTCCAGATCGGTGACAT
A_23_P101551	A_23_P101551	FALSE	NM_001190	NM_001190	587	BCAT2	branched chain amino-acid transaminase 2, mitochondrial	Hs.512670			ref|NM_001190|ref|NM_001164773|ref|NR_028450|ref|NR_028451	chr19:49298622-49298563	hs|19q13.33	Homo sapiens branched chain amino-acid transaminase 2, mitochondrial (BCAT2), nuclear gene encoding mitochondrial protein, transcript variant a, mRNA [NM_001190]	GO:0004084(branched-chain-amino-acid transaminase activity)|GO:0005634(nucleus)|GO:0005737(cytoplasm)|GO:0005739(mitochondrion)|GO:0005759(mitochondrial matrix)|GO:0006550(isoleucine catabolic process)|GO:0006573(valine metabolic process)|GO:0007595(lactation)|GO:0009082(branched chain family amino acid biosynthetic process)|GO:0009083(branched chain family amino acid catabolic process)|GO:0009098(leucine biosynthetic process)|GO:0010817(regulation of hormone levels)|GO:0016740(transferase activity)|GO:0034641(cellular nitrogen compound metabolic process)|GO:0052654(L-leucine transaminase activity)|GO:0052655(L-valine transaminase activity)|GO:0052656(L-isoleucine transaminase activity)	TCCCTACCAATGACTCACCTGAAGTGCAATACGAAATAAAAGGCCAGCGGGCGGCGTCTG
A_23_P10156	A_23_P10156	FALSE	NM_024591	NM_024591	79643	CHMP6	charged multivesicular body protein 6	Hs.514560	ENST00000325167		ref|NM_024591|ens|ENST00000325167|gb|AK021811|gb|AK223187	chr17:78973508-78973567	hs|17q25.3	Homo sapiens charged multivesicular body protein 6 (CHMP6), mRNA [NM_024591]	GO:0005768(endosome)|GO:0005829(cytosol)|GO:0012505(endomembrane system)|GO:0015031(protein transport)|GO:0016020(membrane)|GO:0016044(cellular membrane organization)|GO:0016197(endosome transport)|GO:0031902(late endosome membrane)|GO:0047485(protein N-terminus binding)	CCAGTTTGAAGGTGGCGGGCCAGGGGCTTTCTTGCTGAATTGACGACTCCGAGAGCCCTG
A_23_P101564	A_23_P101564	FALSE	NM_019113	NM_019113	26291	FGF21	fibroblast growth factor 21	Hs.283015	ENST00000222157		ref|NM_019113|ens|ENST00000222157|gb|AB021975|gb|AB590410	chr19:49260204-49260263	hs|19q13.33	Homo sapiens fibroblast growth factor 21 (FGF21), mRNA [NM_019113]	GO:0005515(protein binding)|GO:0005576(extracellular region)|GO:0005625(soluble fraction)|GO:0007165(signal transduction)|GO:0007267(cell-cell signaling)|GO:0008083(growth factor activity)|GO:0046326(positive regulation of glucose import)|GO:0070374(positive regulation of ERK1 and ERK2 cascade)	TGAAGCCGGGAGTTATTCAAATCTTGGGAGTCAAGACATCCAGGTTCCTGTGCCAGCGGC
A_23_P101573	A_23_P101573	FALSE	NM_133498	NM_133498	171169	SPACA4	sperm acrosome associated 4	Hs.122599	ENST00000321762		ref|NM_133498|ens|ENST00000321762|gb|FV218237|gb|FV220595	chr19:49110598-49110657	hs|19q13.33	Homo sapiens sperm acrosome associated 4 (SPACA4), mRNA [NM_133498]	GO:0001669(acrosomal vesicle)|GO:0005886(plasma membrane)|GO:0007155(cell adhesion)|GO:0031225(anchored to membrane)|GO:0031410(cytoplasmic vesicle)	ACGTTTGCTGTGACCAACAGGGAGGACAGGGCCTGGGACTGTTCTCCCAGATCCGCCACT
A_23_P101615	A_23_P101615	FALSE	NM_001042474	NM_001042474	147929	ZNF565	zinc finger protein 565	Hs.596338	ENST00000355114		ref|NM_001042474|ref|NM_152477|ens|ENST00000355114|ens|ENST00000392173	chr19:36673518-36673459	hs|19q13.12	Homo sapiens zinc finger protein 565 (ZNF565), transcript variant 1, mRNA [NM_001042474]	GO:0003677(DNA binding)|GO:0005622(intracellular)|GO:0005634(nucleus)|GO:0006355(regulation of transcription, DNA-dependent)|GO:0008270(zinc ion binding)|GO:0046872(metal ion binding)	GGAGTGTGGAATGGCCTTTATTCGTAGTTCACAACTTACCGAACATCAGAGAATTCATCC
A_23_P101623	A_23_P101623	FALSE	NM_022103	NM_022103	63934	ZNF667	zinc finger protein 667	Hs.676605	ENST00000360227		ref|NM_022103|ref|NR_030740|ens|ENST00000360227|ens|ENST00000452518	chr19:56952634-56952575	hs|19q13.43	Homo sapiens zinc finger protein 667 (ZNF667), transcript variant 1, mRNA [NM_022103]	GO:0003677(DNA binding)|GO:0005622(intracellular)|GO:0005634(nucleus)|GO:0006355(regulation of transcription, DNA-dependent)|GO:0008270(zinc ion binding)|GO:0046872(metal ion binding)	ATTCTTCAGAGAAACCCTATGAATGTAGTAAATGTGGGAAGGCATATGGTCGGAGTTCAT
A_23_P101636	A_23_P101636	FALSE	NM_006737	NM_006737	3812	KIR3DL2	killer cell immunoglobulin-like receptor, three domains, long cytoplasmic tail, 2	Hs.645228	ENST00000402254		ref|NM_006737|ref|NM_001242867|ens|ENST00000402254|ens|ENST00000326321	chr19:55378212-55378271	hs|19q13.42	Homo sapiens killer cell immunoglobulin-like receptor, three domains, long cytoplasmic tail, 2 (KIR3DL2), transcript variant 1, mRNA [NM_006737]	GO:0004872(receptor activity)|GO:0005886(plasma membrane)|GO:0005887(integral to plasma membrane)|GO:0006968(cellular defense response)|GO:0050776(regulation of immune response)	CAGGTTGCCAGATCCAATGAACCAGCAGCTGGAATCTGAAGGCATCAGTCTGCATCTTAG
A_23_P101642	A_23_P101642	FALSE	NM_002842	NM_002842	5794	PTPRH	protein tyrosine phosphatase, receptor type, H	Hs.179770	ENST00000376350		ref|NM_002842|ref|NM_001161440|ens|ENST00000376350|ens|ENST00000263434	chr19:55692827-55692768	hs|19q13.42	Homo sapiens protein tyrosine phosphatase, receptor type, H (PTPRH), transcript variant 1, mRNA [NM_002842]	GO:0005001(transmembrane receptor protein tyrosine phosphatase activity)|GO:0005515(protein binding)|GO:0005634(nucleus)|GO:0005730(nucleolus)|GO:0005737(cytoplasm)|GO:0005739(mitochondrion)|GO:0005887(integral to plasma membrane)|GO:0006470(protein dephosphorylation)|GO:0006915(apoptosis)|GO:0016020(membrane)|GO:0016787(hydrolase activity)	TCTGAGGCAGGAAGGAATTTGGGTCTGGAGTTCTGGCTACTTGAGGACCAAAGGCAGGAA
A_23_P101655	A_23_P101655	FALSE	NM_004924	NM_004924	81	ACTN4	actinin, alpha 4	Hs.270291	ENST00000445727		ref|NM_004924|ens|ENST00000445727|gb|AK304554|gb|U48734	chr19:39220305-39220364	hs|19q13.2	Homo sapiens actinin, alpha 4 (ACTN4), mRNA [NM_004924]	GO:0001666(response to hypoxia)|GO:0001725(stress fiber)|GO:0001882(nucleoside binding)|GO:0002576(platelet degranulation)|GO:0003779(actin binding)|GO:0005178(integrin binding)|GO:0005509(calcium ion binding)|GO:0005515(protein binding)|GO:0005576(extracellular region)|GO:0005634(nucleus)|GO:0005737(cytoplasm)|GO:0007596(blood coagulation)|GO:0015031(protein transport)|GO:0030168(platelet activation)|GO:0030529(ribonucleoprotein complex)|GO:0030863(cortical cytoskeleton)|GO:0031093(platelet alpha granule lumen)|GO:0031143(pseudopodium)|GO:0032417(positive regulation of sodium:hydrogen antiporter activity)|GO:0042803(protein homodimerization activity)|GO:0042981(regulation of apoptosis)|GO:0043234(protein complex)|GO:0047485(protein N-terminus binding)|GO:0048471(perinuclear region of cytoplasm)|GO:0048549(positive regulation of pinocytosis)|GO:0051015(actin filament binding)|GO:0051017(actin filament bundle assembly)|GO:0051271(negative regulation of cellular component movement)|GO:0051272(positive regulation of cellular component movement)	TAAATATGTATGATGTGTTGTGCTTTTTTAACCAAGGAGGGGCCAGTGGATTCCCACAGC
A_23_P101671	A_23_P101671	FALSE	NM_033064	NM_033064	85300	ATCAY	ataxia, cerebellar, Cayman type	Hs.418055	ENST00000450849		ref|NM_033064|ens|ENST00000450849|gb|AB058775|gb|BC014884	chr19:3927951-3928010	hs|19p13.3	Homo sapiens ataxia, cerebellar, Cayman type (ATCAY), mRNA [NM_033064]	GO:0005515(protein binding)|GO:0006810(transport)	CAACGATGAGTTTTGCGGTTTTTCAGAACAGAAATGATCACTACGATTGACGACGGTCGT
A_23_P101683	A_23_P101683	FALSE	NM_001828	NM_001828	1178	CLC	Charcot-Leyden crystal protein	Hs.889	ENST00000221804		ref|NM_001828|ens|ENST00000221804|gb|FJ613335|gb|FJ613334	chr19:40222060-40222001	hs|19q13.2	Homo sapiens Charcot-Leyden crystal protein (CLC), mRNA [NM_001828]	GO:0004091(carboxylesterase activity)|GO:0004622(lysophospholipase activity)|GO:0005529(sugar binding)|GO:0007275(multicellular organismal development)|GO:0016042(lipid catabolic process)|GO:0016787(hydrolase activity)	TCTCCCTGACCAAATTTAATGTCAGCTATTTAAAGAGATAACCAGACTTCATGTTGCCAA
A_23_P101699	A_23_P101699	FALSE	NM_032631	NM_032631	84717	HDGFRP2	hepatoma-derived growth factor-related protein 2	Hs.43071	ENST00000301284		ref|NM_032631|ref|NM_001001520|ens|ENST00000301284|gb|DQ892175	chr19:4498020-4498353	hs|19p13.3	Homo sapiens hepatoma-derived growth factor-related protein 2 (HDGFRP2), transcript variant 2, mRNA [NM_032631]	GO:0003677(DNA binding)|GO:0005634(nucleus)|GO:0006351(transcription, DNA-dependent)	AGAAGAAAGAGCCCTCCGTGGAGGAGAAGCTGCAGAAGCTGCACAGTGAGATCAAGTTTG
A_23_P101707	A_23_P101707	FALSE	NM_005817	NM_005817	10226	PLIN3	perilipin 3	Hs.140452	ENST00000221957		ref|NM_005817|ref|NM_001164194|ref|NM_001164189|ens|ENST00000221957	chr19:4839174-4839115	hs|19p13.3	Homo sapiens perilipin 3 (PLIN3), transcript variant 1, mRNA [NM_005817]	GO:0005515(protein binding)|GO:0005737(cytoplasm)|GO:0005768(endosome)|GO:0005794(Golgi apparatus)|GO:0005811(lipid particle)|GO:0010008(endosome membrane)|GO:0016020(membrane)|GO:0016192(vesicle-mediated transport)|GO:0043231(intracellular membrane-bounded organelle)	TCTCTATAATGCAGCTGTGCTCTGGAGTCCTCAACCCGGGGCTCATTTCAAACTTATTTT
A_23_P10172	A_23_P10172	FALSE	NM_013270	NM_013270	29122	PRSS50	protease, serine, 50	Hs.120365	ENST00000460241		ref|NM_013270|ens|ENST00000460241|ens|ENST00000315170|ens|ENST00000494779	chr3:46754430-46753953	hs|3p21.31	Homo sapiens protease, serine, 50 (PRSS50), mRNA [NM_013270]	GO:0004252(serine-type endopeptidase activity)|GO:0004298(threonine-type endopeptidase activity)|GO:0005737(cytoplasm)|GO:0005783(endoplasmic reticulum)|GO:0006508(proteolysis)|GO:0008233(peptidase activity)	GATGTGTGCGGAGGACACCCACAGGGAGAAGTTCTGCTATGAGCTAACTGGAGAGCCCTT
A_23_P101737	A_23_P101737	FALSE	NM_032482	NM_032482	84444	DOT1L	DOT1-like, histone H3 methyltransferase (S. cerevisiae)	Hs.713641	ENST00000398665		ref|NM_032482|ens|ENST00000398665|gb|AL080221|gb|BC032803	chr19:2232170-2232229	hs|19p13.3	Homo sapiens DOT1-like, histone H3 methyltransferase (S. cerevisiae) (DOT1L), mRNA [NM_032482]	GO:0003677(DNA binding)|GO:0005515(protein binding)|GO:0005634(nucleus)|GO:0008168(methyltransferase activity)|GO:0016568(chromatin modification)|GO:0016740(transferase activity)|GO:0018024(histone-lysine N-methyltransferase activity)|GO:0034968(histone lysine methylation)	CGGGCGGCGCCTGGGAGTGGCTCTTGCTCAGGAATTGATAGGAACCCTAAAAACTAGGAT
A_23_P101742	A_23_P101742	FALSE	NM_172251	NM_172251	116541	MRPL54	mitochondrial ribosomal protein L54	Hs.356578	ENST00000330133		ref|NM_172251|ens|ENST00000330133|gb|HQ448643|gb|BC065273	chr19:3765301-3767289	hs|19p13.3	Homo sapiens mitochondrial ribosomal protein L54 (MRPL54), nuclear gene encoding mitochondrial protein, mRNA [NM_172251]	GO:0005739(mitochondrion)|GO:0005840(ribosome)	CTGAAACCGGATGCTGAGTACCCTGAATGGCTGTTCGAGATGAACTTGGGTCCCCCAAAG
A_23_P101759	A_23_P101759	FALSE	NM_002034	NM_002034	2527	FUT5	fucosyltransferase 5 (alpha (1,3) fucosyltransferase)	Hs.631843			ref|NM_002034|ref|NM_000149|ref|NM_001097639|ref|NM_001097640	chr19:5866319-5866260	hs|19p13.3	Homo sapiens fucosyltransferase 5 (alpha (1,3) fucosyltransferase) (FUT5), mRNA [NM_002034]	GO:0005794(Golgi apparatus)|GO:0005975(carbohydrate metabolic process)|GO:0006486(protein glycosylation)|GO:0008417(fucosyltransferase activity)|GO:0016020(membrane)|GO:0016021(integral to membrane)|GO:0016757(transferase activity, transferring glycosyl groups)|GO:0017060(3-galactosyl-N-acetylglucosaminide 4-alpha-L-fucosyltransferase activity)|GO:0032580(Golgi cisterna membrane)|GO:0042355(L-fucose catabolic process)|GO:0046920(alpha(1,3)-fucosyltransferase activity)	CACCTACTGAGGATCTCGGCTGTTGGGGACTTTACCTGCTGGGACCTGCTCCCAGAGACC
A_23_P101761	A_23_P101761	FALSE	NM_032551	NM_032551	84634	KISS1R	KISS1 receptor	Hs.208229	ENST00000234371		ref|NM_032551|ens|ENST00000234371|gb|AJ309020|gb|EU883577	chr19:920619-920678	hs|19p13.3	Homo sapiens KISS1 receptor (KISS1R), mRNA [NM_032551]	GO:0000186(activation of MAPKK activity)|GO:0004871(signal transducer activity)|GO:0004872(receptor activity)|GO:0005515(protein binding)|GO:0005886(plasma membrane)|GO:0007186(G-protein coupled receptor protein signaling pathway)|GO:0007218(neuropeptide signaling pathway)|GO:0007610(behavior)|GO:0008188(neuropeptide receptor activity)|GO:0008285(negative regulation of cell proliferation)|GO:0009986(cell surface)|GO:0016021(integral to membrane)|GO:0019722(calcium-mediated signaling)|GO:0042923(neuropeptide binding)|GO:0046887(positive regulation of hormone secretion)|GO:0050482(arachidonic acid secretion)|GO:0050806(positive regulation of synaptic transmission)|GO:0051496(positive regulation of stress fiber assembly)	CGCAGCCCCACACGCGGAGCTGCTCCGCCTGGGGTCCCACCCGGCCCCCGCCAGGGCGCA
A_23_P101774	A_23_P101774	FALSE	NM_000453	NM_000453	6528	SLC5A5	solute carrier family 5 (sodium iodide symporter), member 5	Hs.584804	ENST00000222248		ref|NM_000453|ens|ENST00000222248|gb|BC105047|gb|BC105049	chr19:18001750-18001809	hs|19p13.11	Homo sapiens solute carrier family 5 (sodium iodide symporter), member 5 (SLC5A5), mRNA [NM_000453]	GO:0005215(transporter activity)|GO:0005634(nucleus)|GO:0005886(plasma membrane)|GO:0006810(transport)|GO:0006811(ion transport)|GO:0006814(sodium ion transport)|GO:0008507(sodium:iodide symporter activity)|GO:0015111(iodide transmembrane transporter activity)|GO:0015293(symporter activity)|GO:0015705(iodide transport)|GO:0016021(integral to membrane)|GO:0034641(cellular nitrogen compound metabolic process)|GO:0042446(hormone biosynthetic process)|GO:0055085(transmembrane transport)|GO:0071320(cellular response to cAMP)|GO:0071371(cellular response to gonadotropin stimulus)	GCAGACAGCATCAGTGGCCCCCAAGGAAGAAGTGGCCATCCTGGATGACAACTTGGTCAA
A_23_P101783	A_23_P101783	FALSE	NM_005535	NM_005535	3594	IL12RB1	interleukin 12 receptor, beta 1	Hs.567294	ENST00000430026		ref|NM_005535|ens|ENST00000430026|gb|BC137406|gb|EU832511	chr19:18174697-18173040	hs|19p13.11	Homo sapiens interleukin 12 receptor, beta 1 (IL12RB1), transcript variant 1, mRNA [NM_005535]	GO:0001916(positive regulation of T cell mediated cytotoxicity)|GO:0002230(positive regulation of defense response to virus by host)|GO:0002827(positive regulation of T-helper 1 type immune response)|GO:0004872(receptor activity)|GO:0004896(cytokine receptor activity)|GO:0005143(interleukin-12 receptor binding)|GO:0007165(signal transduction)|GO:0009897(external side of plasma membrane)|GO:0016020(membrane)|GO:0016021(integral to membrane)|GO:0016517(interleukin-12 receptor activity)|GO:0018108(peptidyl-tyrosine phosphorylation)|GO:0019221(cytokine-mediated signaling pathway)|GO:0032729(positive regulation of interferon-gamma production)|GO:0035722(interleukin-12-mediated signaling pathway)|GO:0042019(interleukin-23 binding)|GO:0042020(interleukin-23 receptor activity)|GO:0042022(interleukin-12 receptor complex)|GO:0042104(positive regulation of activated T cell proliferation)|GO:0043382(positive regulation of memory T cell differentiation)|GO:0071346(cellular response to interferon-gamma)|GO:0072536(interleukin-23 receptor complex)|GO:2000318(positive regulation of T-helper 17 type immune response)|GO:2000330(positive regulation of T-helper 17 cell lineage commitment)	GCTTCAGCATCGAAGTGCAGGTTTCTGATTGGCTCATCTTCTTCGCCTCCCTGGGGAGCT
A_23_P101796	A_23_P101796	FALSE	NM_033025	NM_033025	85360	SYDE1	synapse defective 1, Rho GTPase, homolog 1 (C. elegans)	Hs.528701	ENST00000342784		ref|NM_033025|ens|ENST00000342784|gb|AK023573|gb|AK128870	chr19:15225033-15225092	hs|19p13.12	Homo sapiens synapse defective 1, Rho GTPase, homolog 1 (C. elegans) (SYDE1), mRNA [NM_033025]	GO:0005096(GTPase activator activity)|GO:0005100(Rho GTPase activator activity)|GO:0005622(intracellular)|GO:0005829(cytosol)|GO:0007165(signal transduction)|GO:0007264(small GTPase mediated signal transduction)|GO:0032862(activation of Rho GTPase activity)|GO:0051056(regulation of small GTPase mediated signal transduction)	GGGCTTCCCCTTTTGTTGCCAAAAAGGTAGTTCTCGCGCTTGCTAGGCTGGCCTCTCTTG
A_23_P101806	A_23_P101806	FALSE	NM_182983	NM_182983	3249	HPN	hepsin	Hs.182385	ENST00000262626		ref|NM_182983|ref|NM_002151|ens|ENST00000262626|ens|ENST00000392226	chr19:35557261-35557319	hs|19q13.12	Homo sapiens hepsin (HPN), transcript variant 1, mRNA [NM_182983]	GO:0004252(serine-type endopeptidase activity)|GO:0005044(scavenger receptor activity)|GO:0005737(cytoplasm)|GO:0005886(plasma membrane)|GO:0005887(integral to plasma membrane)|GO:0006508(proteolysis)|GO:0008233(peptidase activity)|GO:0008236(serine-type peptidase activity)|GO:0070008(serine-type exopeptidase activity)	GAGGATGGGACGTTTTTCTTCTTGGGCCCGGTCCACAGGTCCAAGGACACCCTCCCTCCA
A_23_P101811	A_23_P101811	FALSE	NM_021030	NM_021030	7561	ZNF14	zinc finger protein 14	Hs.659932	ENST00000344099		ref|NM_021030|ens|ENST00000344099|gb|AB021644|gb|AK074832	chr19:19821542-19821483	hs|19p13.11	Homo sapiens zinc finger protein 14 (ZNF14), mRNA [NM_021030]	GO:0003677(DNA binding)|GO:0005622(intracellular)|GO:0005634(nucleus)|GO:0006355(regulation of transcription, DNA-dependent)|GO:0008270(zinc ion binding)|GO:0046872(metal ion binding)	TATGAAAGGAGTCAGAGTGGGGTGAAAGTCTATAAATGTAAGACATTTGGGAAAGCCTTC
A_23_P10182	A_23_P10182	FALSE	NM_003500	NM_003500	8309	ACOX2	acyl-CoA oxidase 2, branched chain	Hs.444959	ENST00000460921		ref|NM_003500|ens|ENST00000460921|ens|ENST00000302819|ens|ENST00000467738	chr3:58490967-58490908	hs|3p14.3	Homo sapiens acyl-CoA oxidase 2, branched chain (ACOX2), mRNA [NM_003500]	GO:0003995(acyl-CoA dehydrogenase activity)|GO:0003997(acyl-CoA oxidase activity)|GO:0005504(fatty acid binding)|GO:0005777(peroxisome)|GO:0005782(peroxisomal matrix)|GO:0006631(fatty acid metabolic process)|GO:0006699(bile acid biosynthetic process)|GO:0008206(bile acid metabolic process)|GO:0016402(pristanoyl-CoA oxidase activity)|GO:0033540(fatty acid beta-oxidation using acyl-CoA oxidase)|GO:0033791(3alpha,7alpha,12alpha-trihydroxy-5beta-cholestanoyl-CoA 24-hydroxylase activity)|GO:0044255(cellular lipid metabolic process)|GO:0050660(flavin adenine dinucleotide binding)	GGAGATCCAAGCTATGAAATAACCAACAGTATTCAAGAAGCAACCAGCACCATCATGTGA
A_23_P101829	A_23_P101829	FALSE	NM_004720	NM_004720	9170	LPAR2	lysophosphatidic acid receptor 2	Hs.122575	ENST00000542587		ref|NM_004720|ens|ENST00000542587|ens|ENST00000407877|gb|AK316573	chr19:19735330-19735271	hs|19p13.11	Homo sapiens lysophosphatidic acid receptor 2 (LPAR2), mRNA [NM_004720]	GO:0000187(activation of MAPK activity)|GO:0004871(signal transducer activity)|GO:0004872(receptor activity)|GO:0004930(G-protein coupled receptor activity)|GO:0005515(protein binding)|GO:0005886(plasma membrane)|GO:0005887(integral to plasma membrane)|GO:0007186(G-protein coupled receptor protein signaling pathway)|GO:0007202(activation of phospholipase C activity)|GO:0007204(elevation of cytosolic calcium ion concentration)|GO:0008289(lipid binding)|GO:0009986(cell surface)|GO:0030139(endocytic vesicle)|GO:0030165(PDZ domain binding)|GO:0030274(LIM domain binding)|GO:0035025(positive regulation of Rho protein signal transduction)|GO:0043410(positive regulation of MAPKKK cascade)	ATGGTTTAGGCTGTGAGTCCTGCAATGTCCTGGCTGTAGAAAAGTACTTCCTACTGTTGG
A_23_P101871	A_23_P101871	FALSE	NM_024907	NM_024907	115290	FBXO17	F-box protein 17	Hs.531770	ENST00000292852		ref|NM_024907|ref|NM_148169|ens|ENST00000292852|ens|ENST00000392076	chr19:39432700-39432641	hs|19q13.2	Homo sapiens F-box protein 17 (FBXO17), transcript variant 2, mRNA [NM_024907]	GO:0001948(glycoprotein binding)|GO:0005515(protein binding)|GO:0019005(SCF ubiquitin ligase complex)|GO:0030163(protein catabolic process)	CCTGCAAATTTTCTTCTCCTGCAAGGATCTCGGTGGACTCAGTCACAAAACAAAGGCTAA
A_23_P101893	A_23_P101893	FALSE	NM_032447	NM_032447	84467	FBN3	fibrillin 3	Hs.370362	ENST00000341066		ref|NM_032447|ens|ENST00000341066|ens|ENST00000270509|gb|AB384635	chr19:8137024-8136965	hs|19p13.2	Homo sapiens fibrillin 3 (FBN3), mRNA [NM_032447]	GO:0005201(extracellular matrix structural constituent)|GO:0005488(binding)|GO:0005509(calcium ion binding)|GO:0005576(extracellular region)|GO:0005578(proteinaceous extracellular matrix)	GAGCTGCTCTCGTCTGAAGCCTGCTACGAATGCAAGATCAATGGCCTCTCCCCTCGGGAC
A_23_P101905	A_23_P101905	FALSE	NM_005883	NM_005883	10297	APC2	adenomatosis polyposis coli 2	Hs.446376	ENST00000233607		ref|NM_005883|ens|ENST00000233607|ens|ENST00000238483|ens|ENST00000535453	chr19:1473181-1473240	hs|19p13.3	Homo sapiens adenomatosis polyposis coli 2 (APC2), mRNA [NM_005883]	GO:0000139(Golgi membrane)|GO:0005515(protein binding)|GO:0005737(cytoplasm)|GO:0005794(Golgi apparatus)|GO:0005856(cytoskeleton)|GO:0005881(cytoplasmic microtubule)|GO:0005884(actin filament)|GO:0005886(plasma membrane)|GO:0008013(beta-catenin binding)|GO:0008017(microtubule binding)|GO:0016055(Wnt receptor signaling pathway)|GO:0016342(catenin complex)|GO:0031258(lamellipodium membrane)|GO:0035414(negative regulation of catenin import into nucleus)|GO:0048471(perinuclear region of cytoplasm)|GO:0090090(negative regulation of canonical Wnt receptor signaling pathway)	TAAGGACGACACCGTCAGCTGTCCGACTCGCACACATTTAATAAACTGAGCTCTTGCATT
A_23_P101908	A_23_P101908	FALSE	NM_005883	NM_005883	10297	APC2	adenomatosis polyposis coli 2	Hs.446376	ENST00000535453		ref|NM_005883|ens|ENST00000535453|ens|ENST00000233607|ens|ENST00000238483	chr19:1473121-1473180	hs|19p13.3	Homo sapiens adenomatosis polyposis coli 2 (APC2), mRNA [NM_005883]	GO:0000139(Golgi membrane)|GO:0005515(protein binding)|GO:0005737(cytoplasm)|GO:0005794(Golgi apparatus)|GO:0005856(cytoskeleton)|GO:0005881(cytoplasmic microtubule)|GO:0005884(actin filament)|GO:0005886(plasma membrane)|GO:0008013(beta-catenin binding)|GO:0008017(microtubule binding)|GO:0016055(Wnt receptor signaling pathway)|GO:0016342(catenin complex)|GO:0031258(lamellipodium membrane)|GO:0035414(negative regulation of catenin import into nucleus)|GO:0048471(perinuclear region of cytoplasm)|GO:0090090(negative regulation of canonical Wnt receptor signaling pathway)	TAAATAGTGGTAAATAGTGAAAGCCTGTCCTTCCCTAAATGTAAAGCCATCTGTCCGGCG
A_23_P10194	A_23_P10194	FALSE	NM_201575	NM_201575	26470	SEZ6L2	seizure related 6 homolog (mouse)-like 2	Hs.6314			ref|NM_201575|ref|NM_001243332|ref|NM_001243333|ref|NM_012410	chr16:29882918-29882859	hs|16p11.2	Homo sapiens seizure related 6 homolog (mouse)-like 2 (SEZ6L2), transcript variant 2, mRNA [NM_201575]	GO:0005783(endoplasmic reticulum)|GO:0005789(endoplasmic reticulum membrane)|GO:0005886(plasma membrane)|GO:0016021(integral to membrane)	CTGGCTGTGTAAATAGTCTCCCTATCCCACGAGGGGGCTTTGATGGCCCTGGAGATCCTA
A_23_P101943	A_23_P101943	FALSE	NM_012097	NM_012097	26225	ARL5A	ADP-ribosylation factor-like 5A	Hs.470233	ENST00000452215		ref|NM_012097|ref|NM_001037174|ref|NM_177985|ens|ENST00000452215	chr2:152659464-152659405	hs|2q23.3	Homo sapiens ADP-ribosylation factor-like 5A (ARL5A), transcript variant 1, mRNA [NM_012097]	GO:0000166(nucleotide binding)|GO:0005525(GTP binding)|GO:0005622(intracellular)|GO:0007264(small GTPase mediated signal transduction)	AACCCTCCCTAGTTGAATGTTATTTTCTTCTTGTTCCATTAAGTCAGAATACAAATCAGC
A_23_P101950	A_23_P101950	FALSE	NM_005917	NM_005917	4190	MDH1	malate dehydrogenase 1, NAD (soluble)	Hs.526521	ENST00000539945		ref|NM_005917|ref|NM_001199111|ref|NM_001199112|ens|ENST00000539945	chr2:63834237-63834296	hs|2p15	Homo sapiens malate dehydrogenase 1, NAD (soluble) (MDH1), transcript variant 2, mRNA [NM_005917]	GO:0004470(malic enzyme activity)|GO:0005625(soluble fraction)|GO:0005737(cytoplasm)|GO:0005739(mitochondrion)|GO:0005813(centrosome)|GO:0005829(cytosol)|GO:0005975(carbohydrate metabolic process)|GO:0006006(glucose metabolic process)|GO:0006094(gluconeogenesis)|GO:0006099(tricarboxylic acid cycle)|GO:0006107(oxaloacetate metabolic process)|GO:0006108(malate metabolic process)|GO:0006734(NADH metabolic process)|GO:0016491(oxidoreductase activity)|GO:0030060(L-malate dehydrogenase activity)|GO:0044262(cellular carbohydrate metabolic process)|GO:0051287(NAD binding)	TTAAAGATTACGTGCTTCTTGGTACAGGTTTGTGAATGACAGTTTATCGTCATGCTGTTA
A_23_P101960	A_23_P101960	FALSE	NM_006887	NM_006887	678	ZFP36L2	zinc finger protein 36, C3H type-like 2	Hs.503093	ENST00000282388		ref|NM_006887|ens|ENST00000282388|gb|BC005010|tc|THC2485818	chr2:43451215-43451156	hs|2p21	Homo sapiens zinc finger protein 36, C3H type-like 2 (ZFP36L2), mRNA [NM_006887]	GO:0000288(nuclear-transcribed mRNA catabolic process, deadenylation-dependent decay)|GO:0003677(DNA binding)|GO:0003700(sequence-specific DNA binding transcription factor activity)|GO:0003723(RNA binding)|GO:0005634(nucleus)|GO:0005737(cytoplasm)|GO:0006355(regulation of transcription, DNA-dependent)|GO:0008270(zinc ion binding)|GO:0008283(cell proliferation)|GO:0043488(regulation of mRNA stability)|GO:0046872(metal ion binding)	AGCAAAAAAGTCGAACTTTTTCTGTTGAACAAAATATTCACAACAGGGCAGTTGTGATAC
A_23_P101972	A_23_P101972	FALSE	NM_144575	NM_144575	92291	CAPN13	calpain 13	Hs.660911	ENST00000534090		ref|NM_144575|ens|ENST00000534090|ens|ENST00000295055|ens|ENST00000450650	chr2:30945827-30945768	hs|2p23.1	Homo sapiens calpain 13 (CAPN13), mRNA [NM_144575]	GO:0004198(calcium-dependent cysteine-type endopeptidase activity)|GO:0005509(calcium ion binding)|GO:0005622(intracellular)|GO:0006508(proteolysis)|GO:0008233(peptidase activity)|GO:0008234(cysteine-type peptidase activity)	CTCTGAGTCCCCTGTCACCAGTTGGATTCATTTCTTGGAAGAGCCAGAATGAGCCACTTT
A_23_P101992	A_23_P101992	FALSE	NM_006770	NM_006770	8685	MARCO	macrophage receptor with collagenous structure	Hs.67726	ENST00000541757		ref|NM_006770|ens|ENST00000541757|ens|ENST00000494979|ens|ENST00000327097	chr2:119751977-119752036	hs|2q14.2	Homo sapiens macrophage receptor with collagenous structure (MARCO), mRNA [NM_006770]	GO:0002221(pattern recognition receptor signaling pathway)|GO:0004888(transmembrane receptor activity)|GO:0005044(scavenger receptor activity)|GO:0005581(collagen)|GO:0005887(integral to plasma membrane)|GO:0007166(cell surface receptor linked signaling pathway)|GO:0008329(pattern recognition receptor activity)|GO:0016020(membrane)|GO:0045087(innate immune response)	TGGCTGGATAATGTTCAGTGTCGGGGCACGGAGAGTACCCTGTGGAGCTGCACCAAGAAT
A_23_P102000	A_23_P102000	FALSE	NM_001008540	NM_001008540	7852	CXCR4	chemokine (C-X-C motif) receptor 4	Hs.593413	ENST00000241393		ref|NM_001008540|ref|NM_003467|ens|ENST00000241393|ens|ENST00000409817	chr2:136872012-136871953	hs|2q22.1	Homo sapiens chemokine (C-X-C motif) receptor 4 (CXCR4), transcript variant 1, mRNA [NM_001008540]	GO:0000187(activation of MAPK activity)|GO:0001666(response to hypoxia)|GO:0002407(dendritic cell chemotaxis)|GO:0003779(actin binding)|GO:0004871(signal transducer activity)|GO:0004872(receptor activity)|GO:0004930(G-protein coupled receptor activity)|GO:0005515(protein binding)|GO:0005737(cytoplasm)|GO:0005886(plasma membrane)|GO:0006915(apoptosis)|GO:0006954(inflammatory response)|GO:0007186(G-protein coupled receptor protein signaling pathway)|GO:0007204(elevation of cytosolic calcium ion concentration)|GO:0009615(response to virus)|GO:0009986(cell surface)|GO:0015026(coreceptor activity)|GO:0016021(integral to membrane)|GO:0016023(cytoplasmic membrane-bounded vesicle)|GO:0016032(viral reproduction)|GO:0016494(C-X-C chemokine receptor activity)|GO:0019059(initiation of viral infection)|GO:0019722(calcium-mediated signaling)|GO:0030260(entry into host cell)|GO:0031252(cell leading edge)|GO:0031410(cytoplasmic vesicle)|GO:0031625(ubiquitin protein ligase binding)|GO:0032027(myosin light chain binding)|GO:0043130(ubiquitin binding)|GO:0043217(myelin maintenance)|GO:0044419(interspecies interaction between organisms)|GO:0048714(positive regulation of oligodendrocyte differentiation)|GO:0050920(regulation of chemotaxis)	TGCTGGTTTTTCAGTTTTCAGGAGTGGGTTGATTTCAGCACCTACAGTGTACAGTCTTGT
A_23_P102017	A_23_P102017	FALSE	NM_020711	NM_020711	57471	ERMN	ermin, ERM-like protein	Hs.443894	ENST00000397283		ref|NM_020711|ref|NM_001009959|ens|ENST00000397283|ens|ENST00000410096	chr2:158175610-158175551	hs|2q24.1	Homo sapiens ermin, ERM-like protein (ERMN), transcript variant 2, mRNA [NM_020711]	GO:0001763(morphogenesis of a branching structure)|GO:0005737(cytoplasm)|GO:0005856(cytoskeleton)|GO:0007015(actin filament organization)|GO:0008360(regulation of cell shape)|GO:0030175(filopodium)|GO:0031344(regulation of cell projection organization)|GO:0033269(internode region of axon)|GO:0033270(paranode region of axon)|GO:0043025(neuronal cell body)|GO:0043209(myelin sheath)|GO:0051015(actin filament binding)	TGAAAGCCACAGAGTTAAGTGACCTCAGGTAACATAATGGTGATGGTTGGCCATTTGAGT
A_23_P102037	A_23_P102037	FALSE	NM_025147	NM_025147	80219	COQ10B	coenzyme Q10 homolog B (S. cerevisiae)	Hs.606592	ENST00000545340		ref|NM_025147|ens|ENST00000545340|ens|ENST00000263960|gb|AK294093	chr2:198338889-198338948	hs|2q33.1	Homo sapiens coenzyme Q10 homolog B (S. cerevisiae) (COQ10B), nuclear gene encoding mitochondrial protein, mRNA [NM_025147]	GO:0005739(mitochondrion)|GO:0005743(mitochondrial inner membrane)|GO:0016020(membrane)	CATCACCATTGCTAGAATACTGGCATGATTCTTCTGAGCAGAAGTTGAAACTGTAAATTT
A_23_P102058	A_23_P102058	FALSE	NM_002381	NM_002381	4148	MATN3	matrilin 3	Hs.656199	ENST00000407540		ref|NM_002381|ens|ENST00000407540|gb|Y13341|gb|AJ224741	chr2:20192429-20192370	hs|2p24.1	Homo sapiens matrilin 3 (MATN3), mRNA [NM_002381]	GO:0001501(skeletal system development)|GO:0005201(extracellular matrix structural constituent)|GO:0005509(calcium ion binding)|GO:0005515(protein binding)|GO:0005576(extracellular region)|GO:0005578(proteinaceous extracellular matrix)	TCATATAACTGAGATGAATGTAATTTTGAACTGTTTAACACTTTTTGTTTTTTGCTTATT
A_23_P10206	A_23_P10206	FALSE	NM_005328	NM_005328	3037	HAS2	hyaluronan synthase 2	Hs.159226			ref|NM_005328|gb|BC109071|gb|BC109072|gb|U54804	chr8:122626146-122626087	hs|8q24.13	Homo sapiens hyaluronan synthase 2 (HAS2), mRNA [NM_005328]	GO:0005887(integral to plasma membrane)|GO:0016020(membrane)|GO:0016021(integral to membrane)|GO:0050501(hyaluronan synthase activity)	ATTTCTATGAAAATGGGATGAATTCTTTGTTTATGCACTTTTTCCTTACTGTGCATCCGC
A_23_P102060	A_23_P102060	FALSE	NM_006751	NM_006751	6744	SSFA2	sperm specific antigen 2	Hs.196983	ENST00000491720		ref|NM_006751|ref|NM_001130445|ens|ENST00000491720|ens|ENST00000440623	chr2:182795035-182795094	hs|2q31.3	Homo sapiens sperm specific antigen 2 (SSFA2), transcript variant 2, mRNA [NM_006751]	GO:0003779(actin binding)|GO:0005737(cytoplasm)|GO:0005886(plasma membrane)	GTATCATCCAAATAATGGGGCCTATGACTTGAATGAATAGAAATGAATAAGCTGGTGTTT
A_23_P102071	A_23_P102071	FALSE		AK027315							gb|AK027315|tc|THC2486284	chr2:201735838-201735779	hs|2q33.1	Homo sapiens cDNA FLJ14409 fis, clone HEMBA1004408, moderately similar to PEPTIDYL-PROLYL CIS-TRANS ISOMERASE 10 (EC 5.2.1.8). [AK027315]		GACCCGCTATGAGGATTCCATATGGCTCTCATATCATTCCATTCCATCTCTGCCAAGATT
A_23_P102083	A_23_P102083	FALSE	NM_033030	NM_033030	66037	BOLL	bol, boule-like (Drosophila)	Hs.169797	ENST00000433157		ref|NM_033030|ref|NM_197970|ens|ENST00000433157|ens|ENST00000282278	chr2:198621157-198607830	hs|2q33.1	Homo sapiens bol, boule-like (Drosophila) (BOLL), transcript variant 2, mRNA [NM_033030]	GO:0000166(nucleotide binding)|GO:0003723(RNA binding)|GO:0005515(protein binding)|GO:0005737(cytoplasm)|GO:0006417(regulation of translation)|GO:0007126(meiosis)|GO:0007275(multicellular organismal development)|GO:0007283(spermatogenesis)|GO:0008494(translation activator activity)|GO:0030154(cell differentiation)|GO:0045948(positive regulation of translational initiation)	CCAGAGCCTTATTCTGATCATGGAGTTCAAGCAACATATCACCAGGTTTATGCTCCAAGT
A_23_P102109	A_23_P102109	FALSE	NM_006000	NM_006000	7277	TUBA4A	tubulin, alpha 4a	Hs.75318	ENST00000490341		ref|NM_006000|ref|NR_003063|ens|ENST00000490341|ens|ENST00000248437	chr2:220115206-220115147	hs|2q35	Homo sapiens tubulin, alpha 4a (TUBA4A), mRNA [NM_006000]	GO:0000086(G2/M transition of mitotic cell cycle)|GO:0000166(nucleotide binding)|GO:0000278(mitotic cell cycle)|GO:0002576(platelet degranulation)|GO:0003924(GTPase activity)|GO:0005198(structural molecule activity)|GO:0005525(GTP binding)|GO:0005576(extracellular region)|GO:0005737(cytoplasm)|GO:0005829(cytosol)|GO:0005856(cytoskeleton)|GO:0005874(microtubule)|GO:0006457(protein folding)|GO:0007018(microtubule-based movement)|GO:0007596(blood coagulation)|GO:0030168(platelet activation)|GO:0044267(cellular protein metabolic process)|GO:0051084(de novo' posttranslational protein folding)|GO:0051258(protein polymerization)	GCACTGATATGTGGGTGAGGGCATGGAGGAGGGTGAGTTCTCCAAGGCCCATGAGGATAT
A_23_P10211	A_23_P10211	FALSE	NM_052885	NM_052885	114134	SLC2A13	solute carrier family 2 (facilitated glucose transporter), member 13	Hs.558595	ENST00000280871		ref|NM_052885|ens|ENST00000280871|gb|AJ315644|tc|THC2474684	chr12:40152963-40152904	hs|12q12	Homo sapiens solute carrier family 2 (facilitated glucose transporter), member 13 (SLC2A13), mRNA [NM_052885]	GO:0005886(plasma membrane)|GO:0016021(integral to membrane)|GO:0022891(substrate-specific transmembrane transporter activity)|GO:0055085(transmembrane transport)	GTCAGTTTTTGTTCATGCCCAAATCACTACACCTTCCTCATTGGCCTTGGAGTCCTACTA
A_23_P102113	A_23_P102113	FALSE	NM_025216	NM_025216	80326	WNT10A	wingless-type MMTV integration site family, member 10A	Hs.121540	ENST00000258411		ref|NM_025216|ens|ENST00000258411|gb|AK024363|gb|BC052234	chr2:219758474-219758533	hs|2q35	Homo sapiens wingless-type MMTV integration site family, member 10A (WNT10A), mRNA [NM_025216]	GO:0001664(G-protein-coupled receptor binding)|GO:0001942(hair follicle development)|GO:0005576(extracellular region)|GO:0005578(proteinaceous extracellular matrix)|GO:0005615(extracellular space)|GO:0005886(plasma membrane)|GO:0007275(multicellular organismal development)|GO:0008585(female gonad development)|GO:0009798(axis specification)|GO:0009952(anterior/posterior pattern formation)|GO:0010628(positive regulation of gene expression)|GO:0014033(neural crest cell differentiation)|GO:0031069(hair follicle morphogenesis)|GO:0042476(odontogenesis)|GO:0042487(regulation of odontogenesis of dentine-containing tooth)|GO:0043586(tongue development)|GO:0043588(skin development)|GO:0048730(epidermis morphogenesis)|GO:0048733(sebaceous gland development)|GO:0060070(canonical Wnt receptor signaling pathway)|GO:0071560(cellular response to transforming growth factor beta stimulus)	AACAAATATTTATTTTGCACTCTCTTTGCGGCACTCTGGGGGCGGTGGGGTGCGTGGGGG
A_23_P102117	A_23_P102117	FALSE	NM_025216	NM_025216	80326	WNT10A	wingless-type MMTV integration site family, member 10A	Hs.121540	ENST00000258411		ref|NM_025216|ens|ENST00000258411|gb|AK024363|gb|BC052234	chr2:219758393-219758452	hs|2q35	Homo sapiens wingless-type MMTV integration site family, member 10A (WNT10A), mRNA [NM_025216]	GO:0001664(G-protein-coupled receptor binding)|GO:0001942(hair follicle development)|GO:0005576(extracellular region)|GO:0005578(proteinaceous extracellular matrix)|GO:0005615(extracellular space)|GO:0005886(plasma membrane)|GO:0007275(multicellular organismal development)|GO:0008585(female gonad development)|GO:0009798(axis specification)|GO:0009952(anterior/posterior pattern formation)|GO:0010628(positive regulation of gene expression)|GO:0014033(neural crest cell differentiation)|GO:0031069(hair follicle morphogenesis)|GO:0042476(odontogenesis)|GO:0042487(regulation of odontogenesis of dentine-containing tooth)|GO:0043586(tongue development)|GO:0043588(skin development)|GO:0048730(epidermis morphogenesis)|GO:0048733(sebaceous gland development)|GO:0060070(canonical Wnt receptor signaling pathway)|GO:0071560(cellular response to transforming growth factor beta stimulus)	AAGAAATAGACATAACTGAGCTGAAGTAATTCCATAAAGGGCCCAGACAGCCTCCTCCAC
A_23_P102122	A_23_P102122	FALSE	NM_152862	NM_152862	10109	ARPC2	actin related protein 2/3 complex, subunit 2, 34kDa	Hs.529303	ENST00000470146		ref|NM_152862|ref|NM_005731|ens|ENST00000470146|ens|ENST00000477992	chr2:219118658-219118717	hs|2q35	Homo sapiens actin related protein 2/3 complex, subunit 2, 34kDa (ARPC2), transcript variant 1, mRNA [NM_152862]	GO:0003779(actin binding)|GO:0005200(structural constituent of cytoskeleton)|GO:0005515(protein binding)|GO:0005737(cytoplasm)|GO:0005794(Golgi apparatus)|GO:0005885(Arp2/3 protein complex)|GO:0005925(focal adhesion)|GO:0006928(cellular component movement)|GO:0015629(actin cytoskeleton)|GO:0030838(positive regulation of actin filament polymerization)|GO:0031252(cell leading edge)|GO:0042995(cell projection)	AAGCGGCTGGCAACTGAAGGCTGGAACACTTGCTACTGGATAATCGTAGCTTTTAATGTT
A_23_P102160	A_23_P102160	FALSE	NM_001170792	NM_001170792	151393	FAM82A1	family with sequence similarity 82, member A1	Hs.591566	ENST00000417700		ref|NM_001170792|ref|NM_001170791|ref|NM_001170793|ens|ENST00000417700	chr2:38244477-38244536	hs|2p22.2	Homo sapiens family with sequence similarity 82, member A1 (FAM82A1), transcript variant 2, mRNA [NM_001170792]	GO:0000922(spindle pole)|GO:0005488(binding)|GO:0005737(cytoplasm)|GO:0005856(cytoskeleton)|GO:0005874(microtubule)|GO:0016020(membrane)|GO:0016021(integral to membrane)	GGGTATTGTGCTTAGATTTGAAGGTAAAGCCATGTTTCTGCAGAATGCATTCCACTAGTA
A_23_P102172	A_23_P102172	FALSE	NM_173077	NM_173077	130749	CPO	carboxypeptidase O	Hs.684103	ENST00000272852		ref|NM_173077|ens|ENST00000272852|gb|AJ422118|gb|BC112076	chr2:207833058-207833943	hs|2q33.3	Homo sapiens carboxypeptidase O (CPO), mRNA [NM_173077]	GO:0004181(metallocarboxypeptidase activity)|GO:0005576(extracellular region)|GO:0006508(proteolysis)|GO:0008233(peptidase activity)|GO:0008237(metallopeptidase activity)|GO:0008270(zinc ion binding)|GO:0046872(metal ion binding)	TGCAGATATTTTATATGCCTCATCAGGGTCTTCAAGAGATTGGGCCCGAGACATTGGGAT
A_23_P102183	A_23_P102183	FALSE		L48692				Hs.262858			gb|L48692|gb|AK291715|gb|AF164799|gb|AF349314	chr2:68401956-68402015	hs|2p14	Homo sapiens (clone p5-23-3) mRNA. [L48692]		TCTTGCCTTTGGACTCTGGTGAAAAATACTTTACAGTGGTCGGTCACAAGAAACCATCTG
A_23_P102192	A_23_P102192	FALSE	NM_145686	NM_145686	9448	MAP4K4	mitogen-activated protein kinase kinase kinase kinase 4	Hs.730600			ref|NM_145686|ref|NM_001242560|ref|NM_001242559|ref|NM_145687	chr2:102493547-102493606	hs|2q11.2	Homo sapiens mitogen-activated protein kinase kinase kinase kinase 4 (MAP4K4), transcript variant 2, mRNA [NM_145686]	GO:0000166(nucleotide binding)|GO:0004674(protein serine/threonine kinase activity)|GO:0005083(small GTPase regulator activity)|GO:0005515(protein binding)|GO:0005524(ATP binding)|GO:0005737(cytoplasm)|GO:0006468(protein phosphorylation)|GO:0006950(response to stress)|GO:0007243(intracellular protein kinase cascade)|GO:0046328(regulation of JNK cascade)	CCGAAGACGATTTCAACAAATGGACGTACTTGAGGGCTTGAATGTCTTGGTGACAATATC
A_23_P102202	A_23_P102202	FALSE	NM_000179	NM_000179	2956	MSH6	mutS homolog 6 (E. coli)	Hs.445052	ENST00000543270		ref|NM_000179|ens|ENST00000543270|ens|ENST00000538136|ens|ENST00000540021	chr2:48033919-48033978	hs|2p16.3	Homo sapiens mutS homolog 6 (E. coli) (MSH6), mRNA [NM_000179]	GO:0000166(nucleotide binding)|GO:0000228(nuclear chromosome)|GO:0000287(magnesium ion binding)|GO:0000400(four-way junction DNA binding)|GO:0000710(meiotic mismatch repair)|GO:0000790(nuclear chromatin)|GO:0003682(chromatin binding)|GO:0003684(damaged DNA binding)|GO:0003690(double-stranded DNA binding)|GO:0005515(protein binding)|GO:0005524(ATP binding)|GO:0005634(nucleus)|GO:0006200(ATP catabolic process)|GO:0006281(DNA repair)|GO:0006298(mismatch repair)|GO:0007131(reciprocal meiotic recombination)|GO:0008094(DNA-dependent ATPase activity)|GO:0008340(determination of adult lifespan)|GO:0008629(induction of apoptosis by intracellular signals)|GO:0008630(DNA damage response, signal transduction resulting in induction of apoptosis)|GO:0009411(response to UV)|GO:0016446(somatic hypermutation of immunoglobulin genes)|GO:0016447(somatic recombination of immunoglobulin gene segments)|GO:0016887(ATPase activity)|GO:0030983(mismatched DNA binding)|GO:0032137(guanine/thymine mispair binding)|GO:0032142(single guanine insertion binding)|GO:0032143(single thymine insertion binding)|GO:0032301(MutSalpha complex)|GO:0032357(oxidized purine DNA binding)|GO:0032405(MutLalpha complex binding)|GO:0042803(protein homodimerization activity)|GO:0043531(ADP binding)|GO:0043570(maintenance of DNA repeat elements)|GO:0045190(isotype switching)|GO:0045910(negative regulation of DNA recombination)|GO:0051096(positive regulation of helicase activity)	GAAGTTTGCCTGGCTAGTGAAAGGTCAACTGTAGATGCTGAAGCTGTCCATAAATTGCTG
A_23_P102235	A_23_P102235	FALSE	NM_003096	NM_003096	6637	SNRPG	small nuclear ribonucleoprotein polypeptide G	Hs.516076	ENST00000429728		ref|NM_003096|ens|ENST00000429728|ens|ENST00000272348|ens|ENST00000418788	chr2:70515224-70508782	hs|2p13.3	Homo sapiens small nuclear ribonucleoprotein polypeptide G (SNRPG), mRNA [NM_003096]	GO:0000245(spliceosome assembly)|GO:0000387(spliceosomal snRNP assembly)|GO:0000398(nuclear mRNA splicing, via spliceosome)|GO:0003723(RNA binding)|GO:0005515(protein binding)|GO:0005634(nucleus)|GO:0005654(nucleoplasm)|GO:0005681(spliceosomal complex)|GO:0005683(U7 snRNP)|GO:0005689(U12-type spliceosomal complex)|GO:0005829(cytosol)|GO:0006366(transcription from RNA polymerase II promoter)|GO:0006369(termination of RNA polymerase II transcription)|GO:0006397(mRNA processing)|GO:0008334(histone mRNA metabolic process)|GO:0008380(RNA splicing)|GO:0010467(gene expression)|GO:0016070(RNA metabolic process)|GO:0030532(small nuclear ribonucleoprotein complex)|GO:0034660(ncRNA metabolic process)|GO:0071013(catalytic step 2 spliceosome)	ACAACAGAACAATATTGGAATGGTGGTAATACGAGGAAATAGTATCATCATGTTAGAAGC
A_23_P102242	A_23_P102242	FALSE	NM_022826	NM_022826	64844	MARCH7	membrane-associated ring finger (C3HC4) 7	Hs.529272	ENST00000409175		ref|NM_022826|ens|ENST00000409175|ens|ENST00000539065|ens|ENST00000478396	chr2:160623821-160623880	hs|2q24.2	Homo sapiens membrane-associated ring finger (C3HC4) 7 (MARCH7), mRNA [NM_022826]	GO:0008270(zinc ion binding)|GO:0016874(ligase activity)|GO:0046872(metal ion binding)	GGAGACCATAACAGGACATTTGATATTGCCTAACTTCATATAAGACAGATGGATGATCTG
A_23_P102258	A_23_P102258	FALSE	NM_053050	NM_053050	116540	MRPL53	mitochondrial ribosomal protein L53	Hs.534527	ENST00000468875		ref|NM_053050|ens|ENST00000468875|ens|ENST00000467349|ens|ENST00000454193	chr2:74699266-74699207	hs|2p13.1	Homo sapiens mitochondrial ribosomal protein L53 (MRPL53), nuclear gene encoding mitochondrial protein, mRNA [NM_053050]	GO:0005739(mitochondrion)|GO:0005840(ribosome)	GGCGCTGATACTGGTCGCTGACAGCGCCAAAGAGACCAACAAGATGATTTTAGCGTGGAC
A_23_P102262	A_23_P102262	FALSE	NM_014763	NM_014763	9801	MRPL19	mitochondrial ribosomal protein L19	Hs.44024	ENST00000393909		ref|NM_014763|ens|ENST00000393909|gb|AK291250|gb|D14660	chr2:75882659-75882718	hs|2p12	Homo sapiens mitochondrial ribosomal protein L19 (MRPL19), nuclear gene encoding mitochondrial protein, mRNA [NM_014763]	GO:0003735(structural constituent of ribosome)|GO:0005622(intracellular)|GO:0005634(nucleus)|GO:0005739(mitochondrion)|GO:0005840(ribosome)|GO:0006412(translation)|GO:0031965(nuclear membrane)	CATCACCAGAATGGTCTTTAATGAGCATGGAACCTGAGCAAAGGGAATAGGTGGGATGAA
A_23_P102278	A_23_P102278	FALSE	NM_020868	NM_020868	57628	DPP10	dipeptidyl-peptidase 10 (non-functional)	Hs.580539			ref|NM_020868|ref|NM_001178037|ref|NM_001178036|ref|NM_001004360	chr2:116593749-116593808	hs|2q14.1	Homo sapiens dipeptidyl-peptidase 10 (non-functional) (DPP10), transcript variant 1, mRNA [NM_020868]	GO:0005624(membrane fraction)|GO:0006508(proteolysis)|GO:0008236(serine-type peptidase activity)|GO:0008239(dipeptidyl-peptidase activity)|GO:0016020(membrane)|GO:0016021(integral to membrane)	TTGCATCAATGATCTTAAAATCAGATGAAAAGCTTTTTAAATGTGGATCCGTGGTTGCAC
A_23_P102286	A_23_P102286	FALSE	NM_000233	NM_000233	3973	LHCGR	luteinizing hormone/choriogonadotropin receptor	Hs.468490	ENST00000401907		ref|NM_000233|ens|ENST00000401907|ens|ENST00000405626|ens|ENST00000294954	chr2:48915141-48915082	hs|2p16.3	Homo sapiens luteinizing hormone/choriogonadotropin receptor (LHCGR), mRNA [NM_000233]	GO:0001541(ovarian follicle development)|GO:0004871(signal transducer activity)|GO:0004872(receptor activity)|GO:0004964(luteinizing hormone receptor activity)|GO:0005615(extracellular space)|GO:0005634(nucleus)|GO:0005737(cytoplasm)|GO:0005764(lysosome)|GO:0005768(endosome)|GO:0005783(endoplasmic reticulum)|GO:0005886(plasma membrane)|GO:0005887(integral to plasma membrane)|GO:0006622(protein targeting to lysosome)|GO:0007186(G-protein coupled receptor protein signaling pathway)|GO:0007187(G-protein signaling, coupled to cyclic nucleotide second messenger)|GO:0007188(G-protein signaling, coupled to cAMP nucleotide second messenger)|GO:0007190(activation of adenylate cyclase activity)|GO:0007200(activation of phospholipase C activity by G-protein coupled receptor protein signaling pathway coupled to IP3 second messenger)|GO:0007283(spermatogenesis)|GO:0007417(central nervous system development)|GO:0008528(peptide receptor activity, G-protein coupled)|GO:0008584(male gonad development)|GO:0009755(hormone-mediated signaling pathway)|GO:0017046(peptide hormone binding)|GO:0030539(male genitalia development)|GO:0031233(intrinsic to external side of plasma membrane)|GO:0035472(choriogonadotropin hormone receptor activity)|GO:0042493(response to drug)|GO:0042803(protein homodimerization activity)|GO:0043235(receptor complex)|GO:0046544(development of secondary male sexual characteristics)|GO:0046886(positive regulation of hormone biosynthetic process)|GO:0050482(arachidonic acid secretion)|GO:0050850(positive regulation of calcium-mediated signaling)|GO:0051117(ATPase binding)|GO:0051281(positive regulation of release of sequestered calcium ion into cytosol)|GO:0060065(uterus development)|GO:0072520(seminiferous tubule development)|GO:0090030(regulation of steroid hormone biosynthetic process)	ATCACAGTAACCAACTCTAAAGTTTTACTGGTTCTTTTTTATCCCATCAATTCTTGTGCC
A_23_P10232	A_23_P10232	FALSE	NM_017935	NM_017935	55024	BANK1	B-cell scaffold protein with ankyrin repeats 1	Hs.480400	ENST00000322953		ref|NM_017935|ref|NM_001083907|ref|NM_001127507|ens|ENST00000322953	chr4:102995573-102995632	hs|4q24	Homo sapiens B-cell scaffold protein with ankyrin repeats 1 (BANK1), transcript variant 1, mRNA [NM_017935]	GO:0042113(B cell activation)	GCACATTTTTGCTTTTTAAGTAGCTGGTTCATTTTCTGAATTTCTCACATTCAGAGTTCC
A_23_P102320	A_23_P102320	FALSE	NM_138285	NM_138285	129401	NUP35	nucleoporin 35kDa	Hs.180591	ENST00000479162		ref|NM_138285|ens|ENST00000479162|ens|ENST00000295119|gb|BC047029	chr2:184026315-184026374	hs|2q32.1	Homo sapiens nucleoporin 35kDa (NUP35), mRNA [NM_138285]	GO:0005634(nucleus)|GO:0005635(nuclear envelope)|GO:0005643(nuclear pore)|GO:0005730(nucleolus)|GO:0005886(plasma membrane)|GO:0005975(carbohydrate metabolic process)|GO:0008645(hexose transport)|GO:0010827(regulation of glucose transport)|GO:0015031(protein transport)|GO:0015758(glucose transport)|GO:0016032(viral reproduction)|GO:0031965(nuclear membrane)|GO:0043231(intracellular membrane-bounded organelle)|GO:0045111(intermediate filament cytoskeleton)|GO:0051028(mRNA transport)|GO:0055085(transmembrane transport)	ATGTCCTGTCACAGAGTGTCCTCTTGGTGTATTCTAAAACGAGCATTCTTTTAAAAAACC
A_23_P102331	A_23_P102331	FALSE	NM_002976	NM_002976	6332	SCN7A	sodium channel, voltage-gated, type VII, alpha	Hs.635368	ENST00000409855		ref|NM_002976|ens|ENST00000409855|gb|BQ716254|tc|THC2506900	chr2:167260754-167260695	hs|2q24.3	Homo sapiens sodium channel, voltage-gated, type VII, alpha (SCN7A), mRNA [NM_002976]	GO:0001518(voltage-gated sodium channel complex)|GO:0005244(voltage-gated ion channel activity)|GO:0005248(voltage-gated sodium channel activity)|GO:0006811(ion transport)|GO:0006814(sodium ion transport)|GO:0006936(muscle contraction)|GO:0016020(membrane)|GO:0016021(integral to membrane)|GO:0055085(transmembrane transport)	TGTAGTTTGAGATTCTGAGAGTTATTCCAACTTTATGAAGATTGATTTCAATGTGCCTGC
A_23_P102351	A_23_P102351	FALSE	NM_004854	NM_004854	9486	CHST10	carbohydrate sulfotransferase 10	Hs.516370	ENST00000264249		ref|NM_004854|ens|ENST00000264249|gb|BC010441|gb|AF070594	chr2:101009420-101009361	hs|2q11.2	Homo sapiens carbohydrate sulfotransferase 10 (CHST10), mRNA [NM_004854]	GO:0000139(Golgi membrane)|GO:0005624(membrane fraction)|GO:0005794(Golgi apparatus)|GO:0007155(cell adhesion)|GO:0007612(learning)|GO:0007616(long-term memory)|GO:0008146(sulfotransferase activity)|GO:0016020(membrane)|GO:0016021(integral to membrane)|GO:0016051(carbohydrate biosynthetic process)|GO:0016232(HNK-1 sulfotransferase activity)|GO:0016740(transferase activity)	ACAGCCCAGCAGGGAGGAAGCATCACACAGCGTTAGGAGCCGTTTCCTTCAGGTGTTAAG
A_23_P102364	A_23_P102364	FALSE	NM_019850	NM_019850	25791	NGEF	neuronal guanine nucleotide exchange factor	Hs.97316	ENST00000264051		ref|NM_019850|ref|NM_001114090|ens|ENST00000264051|gb|BC031573	chr2:233743527-233743468	hs|2q37.1	Homo sapiens neuronal guanine nucleotide exchange factor (NGEF), transcript variant 1, mRNA [NM_019850]	GO:0005085(guanyl-nucleotide exchange factor activity)|GO:0005089(Rho guanyl-nucleotide exchange factor activity)|GO:0005622(intracellular)|GO:0005737(cytoplasm)|GO:0005829(cytosol)|GO:0005886(plasma membrane)|GO:0006915(apoptosis)|GO:0007264(small GTPase mediated signal transduction)|GO:0007275(multicellular organismal development)|GO:0007399(nervous system development)|GO:0008624(induction of apoptosis by extracellular signals)|GO:0009987(cellular process)|GO:0030154(cell differentiation)|GO:0030426(growth cone)|GO:0035023(regulation of Rho protein signal transduction)|GO:0042995(cell projection)|GO:0043087(regulation of GTPase activity)|GO:0048011(nerve growth factor receptor signaling pathway)|GO:0048013(ephrin receptor signaling pathway)|GO:0051056(regulation of small GTPase mediated signal transduction)|GO:0061002(negative regulation of dendritic spine morphogenesis)	AGGAGCCCAGGTGTTTTAAGGAATGAATTGGTCACTGCATCTTGTATCGATTATGGTTCT
A_23_P102391	A_23_P102391	FALSE	NM_014585	NM_014585	30061	SLC40A1	solute carrier family 40 (iron-regulated transporter), member 1	Hs.643005	ENST00000544056		ref|NM_014585|ens|ENST00000544056|ens|ENST00000261024|gb|AK223236	chr2:190425809-190425750	hs|2q32.2	Homo sapiens solute carrier family 40 (iron-regulated transporter), member 1 (SLC40A1), mRNA [NM_014585]	GO:0002260(lymphocyte homeostasis)|GO:0003158(endothelium development)|GO:0005381(iron ion transmembrane transporter activity)|GO:0005515(protein binding)|GO:0005737(cytoplasm)|GO:0005886(plasma membrane)|GO:0005887(integral to plasma membrane)|GO:0006811(ion transport)|GO:0006879(cellular iron ion homeostasis)|GO:0006915(apoptosis)|GO:0008021(synaptic vesicle)|GO:0009653(anatomical structure morphogenesis)|GO:0016021(integral to membrane)|GO:0034755(iron ion transmembrane transport)|GO:0055085(transmembrane transport)|GO:0060345(spleen trabecula formation)|GO:0060586(multicellular organismal iron ion homeostasis)	CTCATGTTATCATCATTAGTGATCTGTGTTGTAGAACATGAGGGTGTAAGCCTTCAGCCT
A_23_P102404	A_23_P102404	FALSE	NM_006429	NM_006429	10574	CCT7	chaperonin containing TCP1, subunit 7 (eta)	Hs.368149			ref|NM_006429|ref|NM_001166285|ref|NM_001166284|ref|NM_001009570	chr2:73479769-73479828	hs|2p13.2	Homo sapiens chaperonin containing TCP1, subunit 7 (eta) (CCT7), transcript variant 1, mRNA [NM_006429]	GO:0000166(nucleotide binding)|GO:0005524(ATP binding)|GO:0005737(cytoplasm)|GO:0005739(mitochondrion)|GO:0005829(cytosol)|GO:0005832(chaperonin-containing T-complex)|GO:0006457(protein folding)|GO:0042802(identical protein binding)|GO:0044267(cellular protein metabolic process)|GO:0051082(unfolded protein binding)|GO:0051084(de novo' posttranslational protein folding)	GGGGTACATGGTATGGAGTAGACATCAACAACGAGGACATTGCTGACAACTTTGAAGCTT
A_23_P102412	A_23_P102412	FALSE	NM_019091	NM_019091	65977	PLEKHA3	pleckstrin homology domain containing, family A (phosphoinositide binding specific) member 3	Hs.41086	ENST00000234453		ref|NM_019091|ens|ENST00000234453|gb|FV158658|gb|BC044567	chr2:179369325-179369384	hs|2q31.2	Homo sapiens pleckstrin homology domain containing, family A (phosphoinositide binding specific) member 3 (PLEKHA3), mRNA [NM_019091]	GO:0005543(phospholipid binding)|GO:0005545(1-phosphatidylinositol binding)|GO:0005575(cellular_component)|GO:0005737(cytoplasm)|GO:0008150(biological_process)|GO:0016020(membrane)	TACGTTGTTCTTTACGTTGTTCTAGAAAAGAGATTTTAATGCTGTAGTGACTTTGCTCAC
A_23_P102420	A_23_P102420	FALSE	NM_006430	NM_006430	10575	CCT4	chaperonin containing TCP1, subunit 4 (delta)	Hs.421509	ENST00000544079		ref|NM_006430|ens|ENST00000544079|ens|ENST00000394440|gb|AK290538	chr2:62095734-62095675	hs|2p15	Homo sapiens chaperonin containing TCP1, subunit 4 (delta) (CCT4), mRNA [NM_006430]	GO:0000166(nucleotide binding)|GO:0005524(ATP binding)|GO:0005634(nucleus)|GO:0005730(nucleolus)|GO:0005737(cytoplasm)|GO:0005815(microtubule organizing center)|GO:0005829(cytosol)|GO:0005832(chaperonin-containing T-complex)|GO:0005856(cytoskeleton)|GO:0006457(protein folding)|GO:0042470(melanosome)|GO:0044267(cellular protein metabolic process)|GO:0051082(unfolded protein binding)|GO:0051084(de novo' posttranslational protein folding)	CCTCTGAATTTCTGGGCTTGGTCTTCCAGTTGGCATTTGCCTGAAGTTGTATTGAAACAA
A_23_P102439	A_23_P102439	FALSE	NM_001002036	NM_001002036	431705	ASTL	astacin-like metallo-endopeptidase (M12 family)	Hs.447993	ENST00000342380		ref|NM_001002036|ens|ENST00000342380|gb|AJ537600|gb|BC107127	chr2:96789870-96789811	hs|2q11.1	Homo sapiens astacin-like metallo-endopeptidase (M12 family) (ASTL), mRNA [NM_001002036]	GO:0004222(metalloendopeptidase activity)|GO:0006508(proteolysis)|GO:0008233(peptidase activity)|GO:0008270(zinc ion binding)|GO:0046872(metal ion binding)	CCTGGGGAGAGCCCACATGGGTGGGAGTCCCCTGCCCTGAAAAAGCTCAGTGCAGAGGCC
A_23_P102454	A_23_P102454	FALSE	NM_016133	NM_016133	51141	INSIG2	insulin induced gene 2	Hs.7089	ENST00000411929		ref|NM_016133|ens|ENST00000411929|ens|ENST00000467223|ens|ENST00000479999	chr2:118864711-118865861	hs|2q14.2	Homo sapiens insulin induced gene 2 (INSIG2), mRNA [NM_016133]	GO:0005515(protein binding)|GO:0005783(endoplasmic reticulum)|GO:0005789(endoplasmic reticulum membrane)|GO:0006641(triglyceride metabolic process)|GO:0006695(cholesterol biosynthetic process)|GO:0006991(response to sterol depletion)|GO:0008134(transcription factor binding)|GO:0008202(steroid metabolic process)|GO:0010894(negative regulation of steroid biosynthetic process)|GO:0016020(membrane)|GO:0016021(integral to membrane)|GO:0030967(ER-nuclear sterol response pathway)|GO:0032868(response to insulin stimulus)|GO:0032937(SREBP-SCAP-Insig complex)|GO:0042472(inner ear morphogenesis)|GO:0042474(middle ear morphogenesis)|GO:0045717(negative regulation of fatty acid biosynthetic process)|GO:0060021(palate development)|GO:0060363(cranial suture morphogenesis)|GO:0070542(response to fatty acid)	TATATTTTTTGCTGGAGGCATAACAATGGGAAACATTGGTCGACAACTGGCAATGTACGA
A_23_P102462	A_23_P102462	FALSE	NM_153214	NM_153214	129804	FBLN7	fibulin 7	Hs.437696	ENST00000331203		ref|NM_153214|ref|NM_001128165|ens|ENST00000331203|gb|BC126987	chr2:112945026-112945085	hs|2q13	Homo sapiens fibulin 7 (FBLN7), transcript variant 1, mRNA [NM_153214]	GO:0005509(calcium ion binding)|GO:0005576(extracellular region)|GO:0005578(proteinaceous extracellular matrix)|GO:0007155(cell adhesion)|GO:0008201(heparin binding)	CTTCCAGGCCAACCACGTGTCCAAGGTCACCATCTTTGTATCCCCCTATGACTTCTGAGG
A_23_P102471	A_23_P102471	FALSE	NM_000251	NM_000251	4436	MSH2	mutS homolog 2, colon cancer, nonpolyposis type 1 (E. coli)	Hs.597656	ENST00000543555		ref|NM_000251|ens|ENST00000543555|ens|ENST00000413880|ens|ENST00000233146	chr2:47710161-47710220	hs|2p21	Homo sapiens mutS homolog 2, colon cancer, nonpolyposis type 1 (E. coli) (MSH2), mRNA [NM_000251]	GO:0000166(nucleotide binding)|GO:0000228(nuclear chromosome)|GO:0000287(magnesium ion binding)|GO:0000400(four-way junction DNA binding)|GO:0000403(Y-form DNA binding)|GO:0000404(loop DNA binding)|GO:0000406(double-strand/single-strand DNA junction binding)|GO:0000710(meiotic mismatch repair)|GO:0001701(in utero embryonic development)|GO:0003677(DNA binding)|GO:0003684(damaged DNA binding)|GO:0003690(double-stranded DNA binding)|GO:0003697(single-stranded DNA binding)|GO:0005515(protein binding)|GO:0005524(ATP binding)|GO:0005634(nucleus)|GO:0006119(oxidative phosphorylation)|GO:0006200(ATP catabolic process)|GO:0006281(DNA repair)|GO:0006298(mismatch repair)|GO:0006301(postreplication repair)|GO:0006302(double-strand break repair)|GO:0006311(meiotic gene conversion)|GO:0007050(cell cycle arrest)|GO:0007281(germ cell development)|GO:0007283(spermatogenesis)|GO:0008022(protein C-terminus binding)|GO:0008094(DNA-dependent ATPase activity)|GO:0008340(determination of adult lifespan)|GO:0008584(male gonad development)|GO:0010165(response to X-ray)|GO:0010224(response to UV-B)|GO:0014070(response to organic cyclic compound)|GO:0016446(somatic hypermutation of immunoglobulin genes)|GO:0016447(somatic recombination of immunoglobulin gene segments)|GO:0016887(ATPase activity)|GO:0019237(centromeric DNA binding)|GO:0019724(B cell mediated immunity)|GO:0019899(enzyme binding)|GO:0019901(protein kinase binding)|GO:0030183(B cell differentiation)|GO:0030983(mismatched DNA binding)|GO:0031573(intra-S DNA damage checkpoint)|GO:0032137(guanine/thymine mispair binding)|GO:0032139(dinucleotide insertion or deletion binding)|GO:0032142(single guanine insertion binding)|GO:0032143(single thymine insertion binding)|GO:0032181(dinucleotide repeat insertion binding)|GO:0032301(MutSalpha complex)|GO:0032302(MutSbeta complex)|GO:0032357(oxidized purine DNA binding)|GO:0032405(MutLalpha complex binding)|GO:0042493(response to drug)|GO:0042771(DNA damage response, signal transduction by p53 class mediator resulting in induction of apoptosis)|GO:0042803(protein homodimerization activity)|GO:0043200(response to amino acid stimulus)|GO:0043524(negative regulation of neuron apoptosis)|GO:0043531(ADP binding)|GO:0043570(maintenance of DNA repeat elements)|GO:0045128(negative regulation of reciprocal meiotic recombination)|GO:0045190(isotype switching)|GO:0045910(negative regulation of DNA recombination)|GO:0051096(positive regulation of helicase activity)	AACCCTTTTTCCATAGTGTTAACTGTCAGTGCCCATGGGCTATCAACTTAATAAGATATT
A_23_P102481	A_23_P102481	FALSE	NM_005214	NM_005214	1493	CTLA4	cytotoxic T-lymphocyte-associated protein 4	Hs.247824	ENST00000302823		ref|NM_005214|ref|NM_001037631|ens|ENST00000302823|ens|ENST00000295854	chr2:204736207-204737486	hs|2q33.2	Homo sapiens cytotoxic T-lymphocyte-associated protein 4 (CTLA4), transcript variant 1, mRNA [NM_005214]	GO:0005515(protein binding)|GO:0005794(Golgi apparatus)|GO:0005886(plasma membrane)|GO:0005887(integral to plasma membrane)|GO:0006955(immune response)|GO:0006974(response to DNA damage stimulus)|GO:0009897(external side of plasma membrane)|GO:0016020(membrane)|GO:0030889(negative regulation of B cell proliferation)|GO:0031295(T cell costimulation)|GO:0043065(positive regulation of apoptosis)|GO:0045334(clathrin-coated endocytic vesicle)|GO:0045590(negative regulation of regulatory T cell differentiation)|GO:0048471(perinuclear region of cytoplasm)|GO:0050853(B cell receptor signaling pathway)	AATGCTAAAGAAAAGAAGCCCTCTTACAACAGGGGTCTATGTGAAAATGCCCCCAACAGA
A_23_P102494	A_23_P102494	FALSE	NM_017877	NM_017877	54978	C2orf18	chromosome 2 open reading frame 18	Hs.516034	ENST00000416475		ref|NM_017877|ens|ENST00000416475|ens|ENST00000429494|ens|ENST00000414029	chr2:27001493-27001552	hs|2p23.3	Homo sapiens chromosome 2 open reading frame 18 (C2orf18), mRNA [NM_017877]	GO:0005634(nucleus)|GO:0005730(nucleolus)|GO:0005737(cytoplasm)|GO:0005765(lysosomal membrane)|GO:0005794(Golgi apparatus)|GO:0016020(membrane)|GO:0016021(integral to membrane)|GO:0043231(intracellular membrane-bounded organelle)	CTGCAGAACCCCCAGGGCAGCTGCTGCCACAGAAGATAACAACACCCAAGTCCTCTTTTT
A_23_P102508	A_23_P102508	FALSE	NM_021095	NM_021095	8884	SLC5A6	solute carrier family 5 (sodium-dependent vitamin transporter), member 6	Hs.435735	ENST00000488743		ref|NM_021095|ref|NR_028323|ens|ENST00000488743|ens|ENST00000310574	chr2:27423111-27423052	hs|2p23.3	Homo sapiens solute carrier family 5 (sodium-dependent vitamin transporter), member 6 (SLC5A6), transcript variant 1, mRNA [NM_021095]	GO:0005215(transporter activity)|GO:0005624(membrane fraction)|GO:0005886(plasma membrane)|GO:0005887(integral to plasma membrane)|GO:0006766(vitamin metabolic process)|GO:0006767(water-soluble vitamin metabolic process)|GO:0006768(biotin metabolic process)|GO:0006810(transport)|GO:0006811(ion transport)|GO:0006814(sodium ion transport)|GO:0008523(sodium-dependent multivitamin transmembrane transporter activity)|GO:0012506(vesicle membrane)|GO:0015293(symporter activity)|GO:0015878(biotin transport)|GO:0015887(pantothenate transmembrane transport)|GO:0015939(pantothenate metabolic process)|GO:0031526(brush border membrane)|GO:0055085(transmembrane transport)	TTTTTCTCGTCGCTTGCCAATCTGTTTTTTAAAGGATCAGGCTCGTAGGGAGCAGGATCA
A_23_P102517	A_23_P102517	FALSE	NM_002601	NM_002601	5147	PDE6D	phosphodiesterase 6D, cGMP-specific, rod, delta	Hs.516808	ENST00000287600		ref|NM_002601|ens|ENST00000287600|gb|AF022912|gb|BC004322	chr2:232597716-232597657	hs|2q37.1	Homo sapiens phosphodiesterase 6D, cGMP-specific, rod, delta (PDE6D), mRNA [NM_002601]	GO:0004114(3',5'-cyclic-nucleotide phosphodiesterase activity)|GO:0005095(GTPase inhibitor activity)|GO:0005515(protein binding)|GO:0007601(visual perception)|GO:0033124(regulation of GTP catabolic process)|GO:0050896(response to stimulus)	TTTTGACGACGATCTTCTTGTAAGCACATCCAGAGTGAGACTTTTCTATGTTTGAAAGAA
A_23_P102523	A_23_P102523	FALSE	NM_003128	NM_003128	6711	SPTBN1	spectrin, beta, non-erythrocytic 1	Hs.503178	ENST00000467371		ref|NM_003128|ens|ENST00000467371|ens|ENST00000356805|gb|AB209748	chr2:54894746-54895509	hs|2p16.2	Homo sapiens spectrin, beta, non-erythrocytic 1 (SPTBN1), transcript variant 1, mRNA [NM_003128]	GO:0003779(actin binding)|GO:0005200(structural constituent of cytoskeleton)|GO:0005515(protein binding)|GO:0005516(calmodulin binding)|GO:0005634(nucleus)|GO:0005730(nucleolus)|GO:0005737(cytoplasm)|GO:0005829(cytosol)|GO:0005886(plasma membrane)|GO:0007182(common-partner SMAD protein phosphorylation)|GO:0007184(SMAD protein import into nucleus)|GO:0007411(axon guidance)|GO:0008091(spectrin)|GO:0030863(cortical cytoskeleton)|GO:0031430(M band)|GO:0032437(cuticular plate)|GO:0051693(actin filament capping)	ATGATGGCAATGAGTACCTCTTCCAAGCCAAAGACGATGAGGAAATGAACACATGGATCC
A_23_P102542	A_23_P102542	FALSE	NM_203437	NM_203437	54812	AFTPH	aftiphilin	Hs.655167	ENST00000422803		ref|NM_203437|ref|NM_017657|ref|NM_001002243|ens|ENST00000422803	chr2:64819947-64820006	hs|2p14	Homo sapiens aftiphilin (AFTPH), transcript variant 1, mRNA [NM_203437]	GO:0005634(nucleus)|GO:0005730(nucleolus)|GO:0005737(cytoplasm)|GO:0005794(Golgi apparatus)|GO:0005829(cytosol)|GO:0015031(protein transport)|GO:0030121(AP-1 adaptor complex)|GO:0030276(clathrin binding)|GO:0043231(intracellular membrane-bounded organelle)	TAGATTGCTATGGTTTAGGCTGTATATACAGTGAAAACTATGGGTTTTAAATGTTTGGGG
A_23_P102551	A_23_P102551	FALSE	NM_005434	NM_005434	7851	MALL	mal, T-cell differentiation protein-like	Hs.185055	ENST00000272462		ref|NM_005434|ens|ENST00000272462|ref|XM_002342264|gb|AK311353	chr2:110843072-110843013	hs|2q13	Homo sapiens mal, T-cell differentiation protein-like (MALL), mRNA [NM_005434]	GO:0000139(Golgi membrane)|GO:0005515(protein binding)|GO:0005886(plasma membrane)|GO:0016021(integral to membrane)|GO:0016023(cytoplasmic membrane-bounded vesicle)|GO:0030136(clathrin-coated vesicle)|GO:0042632(cholesterol homeostasis)|GO:0045121(membrane raft)	AGGAAGCTTTTCTTTTTCCTGGGAAAACAACTGTCTCTTGGAATTATCTGACCATGAACT
A_23_P102571	A_23_P102571	FALSE	NM_020062	NM_020062	56731	SLC2A4RG	SLC2A4 regulator	Hs.435126	ENST00000266077		ref|NM_020062|ens|ENST00000266077|ens|ENST00000493772|ens|ENST00000473157	chr20:62374774-62374833	hs|20q13.33	Homo sapiens SLC2A4 regulator (SLC2A4RG), mRNA [NM_020062]	GO:0003677(DNA binding)|GO:0003700(sequence-specific DNA binding transcription factor activity)|GO:0005622(intracellular)|GO:0005634(nucleus)|GO:0005737(cytoplasm)|GO:0006355(regulation of transcription, DNA-dependent)|GO:0008270(zinc ion binding)|GO:0046872(metal ion binding)	CATGTTTGTTTTTGAAGCTCAGGTGTCTCACGTCTGGGCTGCACCAGGCGAAGAGAGAAA
A_23_P102575	A_23_P102575	FALSE	NM_020062	NM_020062	56731	SLC2A4RG	SLC2A4 regulator	Hs.435126	ENST00000266077		ref|NM_020062|ens|ENST00000266077|ens|ENST00000493772|ens|ENST00000473157	chr20:62374531-62374590	hs|20q13.33	Homo sapiens SLC2A4 regulator (SLC2A4RG), mRNA [NM_020062]	GO:0003677(DNA binding)|GO:0003700(sequence-specific DNA binding transcription factor activity)|GO:0005622(intracellular)|GO:0005634(nucleus)|GO:0005737(cytoplasm)|GO:0006355(regulation of transcription, DNA-dependent)|GO:0008270(zinc ion binding)|GO:0046872(metal ion binding)	ACCACTCAAAGTGCCTCTAAAGAAACCAGCTTTTTGCACTAAAGCCAAACCACACCGCTG
A_23_P102582	A_23_P102582	FALSE	NM_018840	NM_018840	55969	C20orf24	chromosome 20 open reading frame 24	Hs.584985			ref|NM_018840|ref|NM_001199535|ref|NM_001199534|ref|NM_199483	chr20:35240817-35240876	hs|20q11.23	Homo sapiens chromosome 20 open reading frame 24 (C20orf24), transcript variant 1, mRNA [NM_018840]	GO:0003674(molecular_function)|GO:0005575(cellular_component)|GO:0005739(mitochondrion)|GO:0008150(biological_process)	TAAACTATCAATGGCATTTCAAGTCTTCTGAAACAGCATGGCTGTATGTGCGTGGTCCAT
A_23_P102607	A_23_P102607	FALSE		BC039860	84181	CHD6	chromodomain helicase DNA binding protein 6	Hs.730855	ENST00000373222		ens|ENST00000373222|ens|ENST00000470470|gb|BC039860|gb|BC040016	chr20:40126054-40125995	hs|20q12	chromodomain helicase DNA binding protein 6 [Source:HGNC Symbol;Acc:19057] [ENST00000373222]	GO:0000166(nucleotide binding)|GO:0003677(DNA binding)|GO:0003682(chromatin binding)|GO:0004386(helicase activity)|GO:0005524(ATP binding)|GO:0005634(nucleus)|GO:0006338(chromatin remodeling)|GO:0006355(regulation of transcription, DNA-dependent)|GO:0007399(nervous system development)|GO:0008026(ATP-dependent helicase activity)|GO:0016817(hydrolase activity, acting on acid anhydrides)	ACAAGCCCAGATGAAGCACATTTTTACGGAGGTGAAGCAATATTTACTGACTCATTTGAC
A_23_P102611	A_23_P102611	FALSE	NM_003881	NM_003881	8839	WISP2	WNT1 inducible signaling pathway protein 2	Hs.592145	ENST00000372868		ref|NM_003881|ens|ENST00000372868|ens|ENST00000372865|ens|ENST00000190983	chr20:43356347-43356406	hs|20q13.12	Homo sapiens WNT1 inducible signaling pathway protein 2 (WISP2), mRNA [NM_003881]	GO:0001558(regulation of cell growth)|GO:0005520(insulin-like growth factor binding)|GO:0005576(extracellular region)|GO:0005625(soluble fraction)|GO:0005737(cytoplasm)|GO:0005886(plasma membrane)|GO:0007155(cell adhesion)|GO:0007165(signal transduction)|GO:0007267(cell-cell signaling)|GO:0008285(negative regulation of cell proliferation)|GO:0009986(cell surface)	CATTTTTCTGGGGGTAGGATGAAGAGAAGGCACACAGAGATTCTGGATCTCCTGCTGCCT
A_23_P102622	A_23_P102622	FALSE	NM_003833	NM_003833	8785	MATN4	matrilin 4	Hs.278489	ENST00000537548		ref|NM_003833|ref|NM_030590|ref|NM_030592|ens|ENST00000537548	chr20:43922263-43922204	hs|20q13.12	Homo sapiens matrilin 4 (MATN4), transcript variant 1, mRNA [NM_003833]	GO:0005509(calcium ion binding)|GO:0005515(protein binding)|GO:0005576(extracellular region)	TTGAGCTGAGTTGGCCTCGCCCGGACCATTAGGCGGACTGCGGCGTCAGGGGGATAGCGG
A_23_P102634	A_23_P102634	FALSE	NM_080827	NM_080827	140870	WFDC6	WAP four-disulfide core domain 6	Hs.673237	ENST00000372670		ref|NM_080827|ens|ENST00000372670|gb|BC101600|gb|BC101604	chr20:44166622-44163105	hs|20q13.12	Homo sapiens WAP four-disulfide core domain 6 (WFDC6), mRNA [NM_080827]	GO:0004867(serine-type endopeptidase inhibitor activity)|GO:0005576(extracellular region)|GO:0030414(peptidase inhibitor activity)	AATGTTTAGACTTCAGAAAGGTCAGCCTTACTTTATACCATAAGGAGGAGCTTGAATAAC
A_23_P102681	A_23_P102681	FALSE	XR_109628	XR_109628	79160	MGC4294	uncharacterized MGC4294	Hs.280135			ref|XR_109628|ref|XR_112170|gb|BC002831|tc|THC2483328	chr20:57210641-57210700	hs|20q13.32	PREDICTED: Homo sapiens hypothetical MGC4294 (MGC4294), miscRNA [XR_109628]		ACTGACAAATCGAGTGGGCAAACGGCTTACTCAAAGGCCAGGAGCAGCTACCCGATGACT
A_23_P102694	A_23_P102694	FALSE	NM_080831	NM_080831	140881	DEFB129	defensin, beta 129	Hs.112087	ENST00000246105		ref|NM_080831|ens|ENST00000246105|gb|AY122480|gb|AF525931	chr20:210130-210189	hs|20p13	Homo sapiens defensin, beta 129 (DEFB129), mRNA [NM_080831]	GO:0005576(extracellular region)|GO:0042742(defense response to bacterium)	TGCTGTGATACAAAGAAAACATATTTTATCTGTTCTCCCCCAAATCAAAAGCACTAGCTT
A_23_P102706	A_23_P102706	FALSE	NM_014723	NM_014723	9751	SNPH	syntaphilin	Hs.323833	ENST00000381867		ref|NM_014723|ens|ENST00000381867|ens|ENST00000381873|gb|AB002372	chr20:1289612-1289671	hs|20p13	Homo sapiens syntaphilin (SNPH), mRNA [NM_014723]	GO:0005575(cellular_component)|GO:0005739(mitochondrion)|GO:0007269(neurotransmitter secretion)|GO:0016020(membrane)|GO:0016021(integral to membrane)|GO:0016081(synaptic vesicle docking involved in exocytosis)|GO:0017075(syntaxin-1 binding)|GO:0019717(synaptosome)|GO:0030054(cell junction)|GO:0045202(synapse)	TAGATTTCTCCCAAGGGGATCACTTAGCTTCTCACTGACACACCCTTCCCAATTGCCACA
A_23_P102731	A_23_P102731	FALSE	NM_175839	NM_175839	54498	SMOX	spermine oxidase	Hs.433337			ref|NM_175839|ref|NM_175842|ref|NM_175840|ref|NM_175841	chr20:4168300-4168359	hs|20p13	Homo sapiens spermine oxidase (SMOX), transcript variant 1, mRNA [NM_175839]	GO:0005634(nucleus)|GO:0005737(cytoplasm)|GO:0005829(cytosol)|GO:0006595(polyamine metabolic process)|GO:0006596(polyamine biosynthetic process)|GO:0006805(xenobiotic metabolic process)|GO:0016491(oxidoreductase activity)|GO:0034641(cellular nitrogen compound metabolic process)|GO:0046208(spermine catabolic process)|GO:0046592(polyamine oxidase activity)	CTGCCTTGTTATTGTAAGTGCCTTCAATACTTTGCATTTTGGGATAATAAAAAAGGCTCC
A_23_P102743	A_23_P102743	FALSE	NM_015939	NM_015939	51605	TRMT6	tRNA methyltransferase 6 homolog (S. cerevisiae)	Hs.128791	ENST00000453074		ref|NM_015939|ens|ENST00000453074|ens|ENST00000203001|ens|ENST00000473131	chr20:5923336-5923277	hs|20p12.3	Homo sapiens tRNA methyltransferase 6 homolog (S. cerevisiae) (TRMT6), mRNA [NM_015939]	GO:0003743(translation initiation factor activity)|GO:0005634(nucleus)|GO:0006446(regulation of translational initiation)|GO:0008033(tRNA processing)	ATGAATTCCCTCTCAACAAAGTGGACAGTCTTCTACATGGAACATTTTCTGCCAAGATGT
A_23_P102759	A_23_P102759	FALSE	NM_014962	NM_014962	22903	BTBD3	BTB (POZ) domain containing 3	Hs.709366	ENST00000378226		ref|NM_014962|ref|NM_181443|ens|ENST00000378226|ens|ENST00000405977	chr20:11904376-11904435	hs|20p12.2	Homo sapiens BTB (POZ) domain containing 3 (BTBD3), transcript variant 1, mRNA [NM_014962]		GCTTAGCTCATCTGCAAATATGTGATCAGTGCCGGTAATTTGTAATGAATGAAGCGGTAG
A_23_P102769	A_23_P102769	FALSE	NM_052865	NM_052865	92667	C20orf72	chromosome 20 open reading frame 72	Hs.320823	ENST00000467391		ref|NM_052865|ens|ENST00000467391|ens|ENST00000377704|ens|ENST00000377710	chr20:17950939-17950998	hs|20p11.23	Homo sapiens chromosome 20 open reading frame 72 (C20orf72), mRNA [NM_052865]	GO:0005739(mitochondrion)	TTTTCTTGTTGGAGAGGTGGAAACAGCGGATGATTCTGGAACTGGGAGAAGATGGCTTTA
A_23_P102770	A_23_P102770	FALSE	NM_016100	NM_016100	51126	NAA20	N(alpha)-acetyltransferase 20, NatB catalytic subunit	Hs.368783	ENST00000334982		ref|NM_016100|ref|NM_181527|ref|NM_181528|ens|ENST00000334982	chr20:20013859-20013918	hs|20p11.23	Homo sapiens N(alpha)-acetyltransferase 20, NatB catalytic subunit (NAA20), transcript variant 1, mRNA [NM_016100]	GO:0004596(peptide alpha-N-acetyltransferase activity)|GO:0005622(intracellular)|GO:0005634(nucleus)|GO:0005737(cytoplasm)|GO:0008080(N-acetyltransferase activity)|GO:0008152(metabolic process)|GO:0016746(transferase activity, transferring acyl groups)	CTCTAGATGCTTTATGGACAATATTATTTTCATTGGATGATTCTGGAGCTCTATTAGGAG
A_23_P102816	A_23_P102816	FALSE		BX647159				Hs.375468			gb|BX647159|tc|THC2609588	chr20:30775033-30774974	hs|20q11.21	Homo sapiens mRNA; cDNA DKFZp686H14196 (from clone DKFZp686H14196). [BX647159]		GTGTATGCCACCATGCCCAGCTTTTTAAAAAACATTTTTGTAGAGACGGGGGTCTCGCTA
A_23_P102832	A_23_P102832	FALSE	NM_007186	NM_007186	11190	CEP250	centrosomal protein 250kDa	Hs.443976	ENST00000342580		ref|NM_007186|ens|ENST00000342580|ens|ENST00000397527|gb|FV104716	chr20:34099581-34099640	hs|20q11.22	Homo sapiens centrosomal protein 250kDa (CEP250), mRNA [NM_007186]	GO:0000086(G2/M transition of mitotic cell cycle)|GO:0000278(mitotic cell cycle)|GO:0005515(protein binding)|GO:0005737(cytoplasm)|GO:0005813(centrosome)|GO:0005814(centriole)|GO:0005815(microtubule organizing center)|GO:0005829(cytosol)|GO:0005856(cytoskeleton)|GO:0005929(cilium)|GO:0005932(microtubule basal body)|GO:0008022(protein C-terminus binding)|GO:0008104(protein localization)|GO:0010457(centriole-centriole cohesion)|GO:0019901(protein kinase binding)|GO:0030997(regulation of centriole-centriole cohesion)|GO:0043234(protein complex)|GO:0048471(perinuclear region of cytoplasm)	TGTTCCCAGGAAGAGGAAGTAAATCTGCAACCCTGGGGAGGACCCCAACTCACCTGGGAA
A_23_P102842	A_23_P102842	FALSE	NM_021100	NM_021100	9054	NFS1	NFS1 nitrogen fixation 1 homolog (S. cerevisiae)	Hs.194692	ENST00000440385		ref|NM_021100|ref|NM_001198989|ref|NR_037570|ens|ENST00000440385	chr20:34257106-34257047	hs|20q11.22	Homo sapiens NFS1 nitrogen fixation 1 homolog (S. cerevisiae) (NFS1), nuclear gene encoding mitochondrial protein, transcript variant 1, mRNA [NM_021100]	GO:0000096(sulfur amino acid metabolic process)|GO:0003824(catalytic activity)|GO:0005515(protein binding)|GO:0005634(nucleus)|GO:0005737(cytoplasm)|GO:0005739(mitochondrion)|GO:0005759(mitochondrial matrix)|GO:0005829(cytosol)|GO:0006461(protein complex assembly)|GO:0006534(cysteine metabolic process)|GO:0006766(vitamin metabolic process)|GO:0006767(water-soluble vitamin metabolic process)|GO:0006777(Mo-molybdopterin cofactor biosynthetic process)|GO:0016740(transferase activity)|GO:0018283(iron incorporation into metallo-sulfur cluster)|GO:0030170(pyridoxal phosphate binding)|GO:0031071(cysteine desulfurase activity)|GO:0032324(molybdopterin cofactor biosynthetic process)|GO:0042803(protein homodimerization activity)	TTTTCTGTAGCTCCAAAGGCTATCTCTTCATATTGACTGCAGACAGACTGAATGGACAGT
A_23_P102864	A_23_P102864	FALSE	NM_002772	NM_002772	5651	TMPRSS15	transmembrane protease, serine 15	Hs.149473	ENST00000284885		ref|NM_002772|ens|ENST00000284885|gb|BC111749|gb|U09860	chr21:19647550-19642419	hs|21q21.1	Homo sapiens transmembrane protease, serine 15 (TMPRSS15), mRNA [NM_002772]	GO:0004252(serine-type endopeptidase activity)|GO:0005044(scavenger receptor activity)|GO:0005903(brush border)|GO:0006508(proteolysis)|GO:0008233(peptidase activity)|GO:0016020(membrane)|GO:0016021(integral to membrane)	TGCAGGCTATGAAGAAGGAGGAATAGATTCTTGTCAGGGGGATTCAGGAGGACCATTAAT
A_23_P102876	A_23_P102876	FALSE	NM_006585	NM_006585	10694	CCT8	chaperonin containing TCP1, subunit 8 (theta)	Hs.125113	ENST00000542732		ref|NM_006585|ens|ENST00000542732|ens|ENST00000540844|ens|ENST00000286788	chr21:30433728-30433669	hs|21q21.3	Homo sapiens chaperonin containing TCP1, subunit 8 (theta) (CCT8), mRNA [NM_006585]	GO:0000166(nucleotide binding)|GO:0005524(ATP binding)|GO:0005737(cytoplasm)|GO:0005815(microtubule organizing center)|GO:0005829(cytosol)|GO:0006457(protein folding)|GO:0016235(aggresome)|GO:0042623(ATPase activity, coupled)|GO:0044267(cellular protein metabolic process)|GO:0045111(intermediate filament cytoskeleton)|GO:0051082(unfolded protein binding)|GO:0051084(de novo' posttranslational protein folding)	GACTTGAACAGTATGCTATTAAGAAGTTTGCTGAGGCATTTGAAGCTATTCCCCGCGCAC
A_23_P102884	A_23_P102884	FALSE	NM_203446	NM_203446	8867	SYNJ1	synaptojanin 1	Hs.473632			ref|NM_203446|ref|NM_003895|ref|NM_001160302|ref|NM_001160306	chr21:34003702-34003643	hs|21q22.11	Homo sapiens synaptojanin 1 (SYNJ1), transcript variant 2, mRNA [NM_203446]	GO:0000166(nucleotide binding)|GO:0003723(RNA binding)|GO:0004439(phosphatidylinositol-4,5-bisphosphate 5-phosphatase activity)|GO:0004445(inositol-polyphosphate 5-phosphatase activity)|GO:0005737(cytoplasm)|GO:0006796(phosphate metabolic process)|GO:0006836(neurotransmitter transport)|GO:0007420(brain development)|GO:0007612(learning)|GO:0008022(protein C-terminus binding)|GO:0014015(positive regulation of gliogenesis)|GO:0016082(synaptic vesicle priming)|GO:0016191(synaptic vesicle uncoating)|GO:0016787(hydrolase activity)|GO:0017124(SH3 domain binding)|GO:0019717(synaptosome)|GO:0030117(membrane coat)|GO:0032403(protein complex binding)|GO:0032526(response to retinoic acid)|GO:0034097(response to cytokine stimulus)|GO:0042578(phosphoric ester hydrolase activity)|GO:0046856(phosphatidylinositol dephosphorylation)|GO:0048260(positive regulation of receptor-mediated endocytosis)|GO:0048488(synaptic vesicle endocytosis)	CTTCTCTGCAGCCTCTTGGTCATAACAAAAGCAGGGCTTCATCTTCACTTGATGGCTTTA
A_23_P102890	A_23_P102890	FALSE	NM_032476	NM_032476	64968	MRPS6	mitochondrial ribosomal protein S6	Hs.302742	ENST00000483977		ref|NM_032476|ens|ENST00000483977|ens|ENST00000482679|ens|ENST00000477091	chr21:35515227-35515286	hs|21q22.11	Homo sapiens mitochondrial ribosomal protein S6 (MRPS6), nuclear gene encoding mitochondrial protein, mRNA [NM_032476]	GO:0003735(structural constituent of ribosome)|GO:0005739(mitochondrion)|GO:0006412(translation)|GO:0015935(small ribosomal subunit)|GO:0019843(rRNA binding)	GTGAGCTAGTCATTCAGCCTGTGTAACCATGTGGAAATAAAAATTGACGACCAATGTATT
A_23_P1029	A_23_P1029	FALSE	NM_017459	NM_017459	4237	MFAP2	microfibrillar-associated protein 2	Hs.389137			ref|NM_017459|ref|NM_002403|ref|NM_001135248|ref|NM_001135247	chr1:17302197-17302138	hs|1p36.13	Homo sapiens microfibrillar-associated protein 2 (MFAP2), transcript variant 1, mRNA [NM_017459]	GO:0001527(microfibril)|GO:0001968(fibronectin binding)|GO:0005576(extracellular region)|GO:0005578(proteinaceous extracellular matrix)|GO:0030220(platelet formation)|GO:0070051(fibrinogen binding)	CCGCCTCTACTCCATACACAGGCCTTGCAAACAGTGTCTCAACGAGGTCTGCTTCTACAG
A_23_P10291	A_23_P10291	FALSE	NM_001910	NM_001910	1510	CTSE	cathepsin E	Hs.644082	ENST00000360218		ref|NM_001910|ref|NM_148964|ens|ENST00000360218|ens|ENST00000361052	chr1:206332029-206332088	hs|1q32.1	Homo sapiens cathepsin E (CTSE), transcript variant 1, mRNA [NM_001910]	GO:0004190(aspartic-type endopeptidase activity)|GO:0005768(endosome)|GO:0006508(proteolysis)|GO:0007586(digestion)|GO:0008233(peptidase activity)|GO:0019886(antigen processing and presentation of exogenous peptide antigen via MHC class II)	TATTGGTAATGTTAAGACTGCTGGGTGGGTTTGGAGTTCTTGGCTTTAATCATTCATTAC
A_23_P102917	A_23_P102917	FALSE	NM_033173	NM_033173	10317	B3GALT5	UDP-Gal:betaGlcNAc beta 1,3-galactosyltransferase, polypeptide 5	Hs.655094			ref|NM_033173|ref|NM_033171|ref|NM_006057|ref|NM_033172	chr21:41034019-41034078	hs|21q22.2	Homo sapiens UDP-Gal:betaGlcNAc beta 1,3-galactosyltransferase, polypeptide 5 (B3GALT5), transcript variant 5, mRNA [NM_033173]	GO:0000139(Golgi membrane)|GO:0005783(endoplasmic reticulum)|GO:0005794(Golgi apparatus)|GO:0006486(protein glycosylation)|GO:0008378(galactosyltransferase activity)|GO:0008499(UDP-galactose:beta-N-acetylglucosamine beta-1,3-galactosyltransferase activity)|GO:0016020(membrane)|GO:0016021(integral to membrane)|GO:0016757(transferase activity, transferring glycosyl groups)	ATTGAGTCCATGTTATCGGCTCGGTACTCAACACAACCCAAGTTTCATCCGAGGAAATGT
A_23_P102919	A_23_P102919	FALSE	NM_033173	NM_033173	10317	B3GALT5	UDP-Gal:betaGlcNAc beta 1,3-galactosyltransferase, polypeptide 5	Hs.655094			ref|NM_033173|ref|NM_033171|ref|NM_006057|ref|NM_033172	chr21:41033636-41033695	hs|21q22.2	Homo sapiens UDP-Gal:betaGlcNAc beta 1,3-galactosyltransferase, polypeptide 5 (B3GALT5), transcript variant 5, mRNA [NM_033173]	GO:0000139(Golgi membrane)|GO:0005783(endoplasmic reticulum)|GO:0005794(Golgi apparatus)|GO:0006486(protein glycosylation)|GO:0008378(galactosyltransferase activity)|GO:0008499(UDP-galactose:beta-N-acetylglucosamine beta-1,3-galactosyltransferase activity)|GO:0016020(membrane)|GO:0016021(integral to membrane)|GO:0016757(transferase activity, transferring glycosyl groups)	GTTTGACATACACCTGGATTTTTGCATTTCAGGGGTCAGTATCCTATGACATGATGGGTG
A_23_P102925	A_23_P102925	FALSE	NM_005049	NM_005049	5822	PWP2	PWP2 periodic tryptophan protein homolog (yeast)	Hs.449076	ENST00000291576		ref|NM_005049|ens|ENST00000291576|gb|AK314184|gb|U53346	chr21:45550593-45550652	hs|21q22.3	Homo sapiens PWP2 periodic tryptophan protein homolog (yeast) (PWP2), mRNA [NM_005049]	GO:0004871(signal transducer activity)|GO:0005634(nucleus)|GO:0005730(nucleolus)|GO:0005737(cytoplasm)|GO:0007165(signal transduction)	TGACAGCCTGCATCTGCTTGGAGGAGGAGGCAGAGACTCAGAAGAAGAGATGCTGGCCTA
A_23_P102937	A_23_P102937	FALSE	NM_006936	NM_006936	6612	SUMO3	SMT3 suppressor of mif two 3 homolog 3 (S. cerevisiae)	Hs.474005	ENST00000332859		ref|NM_006936|ens|ENST00000332859|ens|ENST00000479153|gb|BC008420	chr21:46225999-46225940	hs|21q22.3	Homo sapiens SMT3 suppressor of mif two 3 homolog 3 (S. cerevisiae) (SUMO3), mRNA [NM_006936]	GO:0000776(kinetochore)|GO:0005515(protein binding)|GO:0005737(cytoplasm)|GO:0016925(protein sumoylation)	AAAGTAAGACTAAGTATTGCTGAATTTGCAGTTATGTTGTCGTGTATAAGAGCTACTTCC
A_23_P102950	A_23_P102950	FALSE	NM_080860	NM_080860	89765	RSPH1	radial spoke head 1 homolog (Chlamydomonas)	Hs.661069	ENST00000493019		ref|NM_080860|ens|ENST00000493019|ens|ENST00000291536|gb|AB041016	chr21:43892680-43892621	hs|21q22.3	Homo sapiens radial spoke head 1 homolog (Chlamydomonas) (RSPH1), mRNA [NM_080860]	GO:0005634(nucleus)|GO:0005737(cytoplasm)|GO:0005829(cytosol)|GO:0007126(meiosis)	GGGTTTTTAGTCTTTCTTTCTCAGCTGTATGTTAAGTTGGTTGACAAATGCAAATAAACG
A_23_P102965	A_23_P102965	FALSE	NM_015367	NM_015367	23786	BCL2L13	BCL2-like 13 (apoptosis facilitator)	Hs.631672	ENST00000498133		ref|NM_015367|ens|ENST00000498133|ens|ENST00000543133|ens|ENST00000317582	chr22:18211363-18211422	hs|22q11.21	Homo sapiens BCL2-like 13 (apoptosis facilitator) (BCL2L13), nuclear gene encoding mitochondrial protein, mRNA [NM_015367]	GO:0005634(nucleus)|GO:0005739(mitochondrion)|GO:0006917(induction of apoptosis)|GO:0006919(activation of caspase activity)|GO:0008656(caspase activator activity)|GO:0016020(membrane)|GO:0016021(integral to membrane)|GO:0031966(mitochondrial membrane)|GO:0042981(regulation of apoptosis)	TTCTATGGGTCTCTTGCTAGGGGGTAAGGATTTTTATTCTTGGGCTTATAGAGCCAGTTA
A_23_P102973	A_23_P102973	FALSE	NM_022719	NM_022719	8220	DGCR14	DiGeorge syndrome critical region gene 14	Hs.517407	ENST00000472073		ref|NM_022719|ens|ENST00000472073|ens|ENST00000434568|ens|ENST00000252137	chr22:19121694-19121635	hs|22q11.21	Homo sapiens DiGeorge syndrome critical region gene 14 (DGCR14), mRNA [NM_022719]	GO:0000398(nuclear mRNA splicing, via spliceosome)|GO:0003674(molecular_function)|GO:0005634(nucleus)|GO:0007399(nervous system development)|GO:0008380(RNA splicing)|GO:0071013(catalytic step 2 spliceosome)	TGGGCTCATAGACGCTTCACAGAGCCTGCAGGGCAGCTGTACACCCAGCAGAGGACTCCA
A_23_P102988	A_23_P102988	FALSE	NM_006440	NM_006440	10587	TXNRD2	thioredoxin reductase 2	Hs.443430	ENST00000471149		ref|NM_006440|ens|ENST00000471149|ens|ENST00000542719|ens|ENST00000496545	chr22:19870974-19870915	hs|22q11.21	Homo sapiens thioredoxin reductase 2 (TXNRD2), nuclear gene encoding mitochondrial protein, mRNA [NM_006440]	GO:0000305(response to oxygen radical)|GO:0004791(thioredoxin-disulfide reductase activity)|GO:0005515(protein binding)|GO:0005737(cytoplasm)|GO:0005739(mitochondrion)|GO:0007507(heart development)|GO:0010269(response to selenium ion)|GO:0016491(oxidoreductase activity)|GO:0030097(hemopoiesis)|GO:0042803(protein homodimerization activity)|GO:0045454(cell redox homeostasis)|GO:0050660(flavin adenine dinucleotide binding)|GO:0050661(NADP binding)	AGACACCAGAAGTCTGAATTTGGAGAAGGCTGGGGTAGATACTAGCCCCGACACTCAGAA
A_23_P102994	A_23_P102994	FALSE	NM_002650	NM_002650	5297	PI4KA	phosphatidylinositol 4-kinase, catalytic, alpha	Hs.529438			ref|NM_002650|ref|NM_058004|ref|NR_003563|ref|NR_003700	chr22:21065051-21064992	hs|22q11.21	Homo sapiens phosphatidylinositol 4-kinase, catalytic, alpha (PI4KA), transcript variant 2, mRNA [NM_002650]	GO:0000166(nucleotide binding)|GO:0004430(1-phosphatidylinositol 4-kinase activity)|GO:0005515(protein binding)|GO:0005524(ATP binding)|GO:0005798(Golgi-associated vesicle)|GO:0006661(phosphatidylinositol biosynthetic process)|GO:0007165(signal transduction)|GO:0007268(synaptic transmission)|GO:0016301(kinase activity)|GO:0046854(phosphatidylinositol phosphorylation)|GO:0048015(phosphatidylinositol-mediated signaling)	AAGATGGAGGCCACACCCTTCAAGTGGTTCATGGAGATGTGTGTCCGAGGCTACCTGGCT
A_23_P103011	A_23_P103011	FALSE	NM_004914	NM_004914	9609	RAB36	RAB36, member RAS oncogene family	Hs.369557	ENST00000263116		ref|NM_004914|ens|ENST00000263116|gb|AB023061|gb|AF133588	chr22:23506428-23506487	hs|22q11.23	Homo sapiens RAB36, member RAS oncogene family (RAB36), mRNA [NM_004914]	GO:0000139(Golgi membrane)|GO:0000166(nucleotide binding)|GO:0005525(GTP binding)|GO:0005794(Golgi apparatus)|GO:0007264(small GTPase mediated signal transduction)|GO:0015031(protein transport)|GO:0016020(membrane)	GTGGGTGTGGTGTCCAGCTGTTACCAGCTTCTGAGCTAGAGCTGTACTGCCTCACGTACA
A_23_P103034	A_23_P103034	FALSE	NM_001886	NM_001886	1413	CRYBA4	crystallin, beta A4	Hs.57690	ENST00000466315		ref|NM_001886|ens|ENST00000466315|ens|ENST00000354760|gb|AB528112	chr22:27024322-27024381	hs|22q12.1	Homo sapiens crystallin, beta A4 (CRYBA4), mRNA [NM_001886]	GO:0003674(molecular_function)|GO:0005212(structural constituent of eye lens)|GO:0005625(soluble fraction)|GO:0007601(visual perception)|GO:0043010(camera-type eye development)	ATGACTATCCTTCCCTCCAGGCCATGGGATGGGAAGGCAATGAAGTAGGGTCCTTCCACG
A_23_P103041	A_23_P103041	FALSE	NM_152236	NM_152236	10634	GAS2L1	growth arrest-specific 2 like 1	Hs.322852	ENST00000491016		ref|NM_152236|ref|NM_006478|ens|ENST00000491016|ens|ENST00000341313	chr22:29706473-29706532	hs|22q12.2	Homo sapiens growth arrest-specific 2 like 1 (GAS2L1), transcript variant 2, mRNA [NM_152236]	GO:0001578(microtubule bundle formation)|GO:0001725(stress fiber)|GO:0005737(cytoplasm)|GO:0005856(cytoskeleton)|GO:0005874(microtubule)|GO:0007026(negative regulation of microtubule depolymerization)|GO:0007050(cell cycle arrest)|GO:0008017(microtubule binding)|GO:0008093(cytoskeletal adaptor activity)|GO:0009267(cellular response to starvation)|GO:0010629(negative regulation of gene expression)|GO:0030308(negative regulation of cell growth)|GO:0045647(negative regulation of erythrocyte differentiation)|GO:0046966(thyroid hormone receptor binding)|GO:0051726(regulation of cell cycle)|GO:0097067(cellular response to thyroid hormone stimulus)	CATGATCAAGGTCTCAGAGGGGAAGTACCGTGTGGGGGACTCGAGCCTGCTCATCTTTGT
A_23_P10305	A_23_P10305	FALSE	NM_175859	NM_175859	56474	CTPS2	CTP synthase II	Hs.227049	ENST00000380207		ref|NM_175859|ref|NM_001144002|ref|NM_019857|ens|ENST00000380207	chrX:16688736-16685822	hs|Xp22.2	Homo sapiens CTP synthase II (CTPS2), transcript variant 2, mRNA [NM_175859]	GO:0000166(nucleotide binding)|GO:0003883(CTP synthase activity)|GO:0005524(ATP binding)|GO:0005739(mitochondrion)|GO:0005829(cytosol)|GO:0006220(pyrimidine nucleotide metabolic process)|GO:0006221(pyrimidine nucleotide biosynthetic process)|GO:0006541(glutamine metabolic process)|GO:0015949(nucleobase, nucleoside and nucleotide interconversion)|GO:0016874(ligase activity)|GO:0055086(nucleobase, nucleoside and nucleotide metabolic process)	TCTTGGGCAAGGACAAAGAAGATTCCTTTTCTGGGAGTTTGTCTTGGGATGCAACTAGCA
A_23_P103062	A_23_P103062	FALSE	NM_152267	NM_152267	91445	RNF185	ring finger protein 185	Hs.517553			ref|NM_152267|ref|NM_001135825|ref|NR_024210|ref|NR_024209	chr22:31602509-31602568	hs|22q12.2	Homo sapiens ring finger protein 185 (RNF185), transcript variant 1, mRNA [NM_152267]	GO:0008270(zinc ion binding)|GO:0016020(membrane)|GO:0016021(integral to membrane)|GO:0046872(metal ion binding)	AAATGGGTTTCCAGAAGAATAATGAAAAGTTGTGGGTAGGAAAATGAATCATTTGGACTC
A_23_P103070	A_23_P103070	FALSE	NM_003405	NM_003405	7533	YWHAH	tyrosine 3-monooxygenase/tryptophan 5-monooxygenase activation protein, eta polypeptide	Hs.226755	ENST00000248975		ref|NM_003405|ens|ENST00000248975|ens|ENST00000471374|gb|FV087104	chr22:32353138-32353197	hs|22q12.3	Homo sapiens tyrosine 3-monooxygenase/tryptophan 5-monooxygenase activation protein, eta polypeptide (YWHAH), mRNA [NM_003405]	GO:0003779(actin binding)|GO:0005159(insulin-like growth factor receptor binding)|GO:0005515(protein binding)|GO:0005737(cytoplasm)|GO:0006713(glucocorticoid catabolic process)|GO:0006886(intracellular protein transport)|GO:0019899(enzyme binding)|GO:0019904(protein domain specific binding)|GO:0035259(glucocorticoid receptor binding)|GO:0042921(glucocorticoid receptor signaling pathway)|GO:0045664(regulation of neuron differentiation)|GO:0045893(positive regulation of transcription, DNA-dependent)|GO:0048167(regulation of synaptic plasticity)|GO:0050774(negative regulation of dendrite morphogenesis)	AGCTGATAGTGTTTCGTTAAGCAGTACATCTTGTGCATGCAAAAATGAATTCACCCCTCC
A_23_P103084	A_23_P103084	FALSE	NM_005488	NM_005488	10043	TOM1	target of myb1 (chicken)	Hs.474705			ref|NM_005488|ref|NM_001135730|ref|NM_001135732|ref|NM_001135729	chr22:35726439-35728998	hs|22q12.3	Homo sapiens target of myb1 (chicken) (TOM1), transcript variant 1, mRNA [NM_005488]	GO:0005515(protein binding)|GO:0005737(cytoplasm)|GO:0005769(early endosome)|GO:0005829(cytosol)|GO:0006886(intracellular protein transport)|GO:0006897(endocytosis)|GO:0015031(protein transport)|GO:0016020(membrane)|GO:0016197(endosome transport)	GACAATCTCAACAATGTGTTCCTGCGCCATGAACGGTTTGAACGGTTCCGAACAGGCCAG
A_23_P103099	A_23_P103099	FALSE	NM_001031695	NM_001031695	23543	RBFOX2	RNA binding protein, fox-1 homolog (C. elegans) 2	Hs.282998			ref|NM_001031695|ref|NM_014309|ref|NM_001082577|ref|NM_001082576	chr22:36174111-36164377	hs|22q12.3	Homo sapiens RNA binding protein, fox-1 homolog (C. elegans) 2 (RBFOX2), transcript variant 1, mRNA [NM_001031695]	GO:0000166(nucleotide binding)|GO:0000381(regulation of alternative nuclear mRNA splicing, via spliceosome)|GO:0003714(transcription corepressor activity)|GO:0003723(RNA binding)|GO:0005515(protein binding)|GO:0005634(nucleus)|GO:0005730(nucleolus)|GO:0005737(cytoplasm)|GO:0006397(mRNA processing)|GO:0008134(transcription factor binding)|GO:0008380(RNA splicing)|GO:0016070(RNA metabolic process)|GO:0030520(estrogen receptor signaling pathway)|GO:0042127(regulation of cell proliferation)|GO:0045892(negative regulation of transcription, DNA-dependent)	CCTAGATGTAGAAATAATCTTTAATGAACGTGGCTCTAAGGGATTCGGGTTCGTAACTTT
A_23_P103104	A_23_P103104	FALSE	NM_002405	NM_002405	4242	MFNG	MFNG O-fucosylpeptide 3-beta-N-acetylglucosaminyltransferase	Hs.517603	ENST00000356998		ref|NM_002405|ref|NM_001166343|ref|NR_029413|ens|ENST00000356998	chr22:37865384-37865325	hs|22q13.1	Homo sapiens MFNG O-fucosylpeptide 3-beta-N-acetylglucosaminyltransferase (MFNG), transcript variant 1, mRNA [NM_002405]	GO:0000139(Golgi membrane)|GO:0005615(extracellular space)|GO:0005794(Golgi apparatus)|GO:0007389(pattern specification process)|GO:0016020(membrane)|GO:0016021(integral to membrane)|GO:0016757(transferase activity, transferring glycosyl groups)|GO:0030173(integral to Golgi membrane)|GO:0033829(O-fucosylpeptide 3-beta-N-acetylglucosaminyltransferase activity)	CCAATTGTGATGATCCTTTTTGCTCATTTCCCAGCCTTTCTTGCTGTTAGGGGCTACCAT
A_23_P103110	A_23_P103110	FALSE	NM_012323	NM_012323	23764	MAFF	v-maf musculoaponeurotic fibrosarcoma oncogene homolog F (avian)	Hs.517617			ref|NM_012323|ref|NM_001161572|ref|NM_001161574|ref|NM_001161573	chr22:38611984-38612043	hs|22q13.1	Homo sapiens v-maf musculoaponeurotic fibrosarcoma oncogene homolog F (avian) (MAFF), transcript variant 1, mRNA [NM_012323]	GO:0003700(sequence-specific DNA binding transcription factor activity)|GO:0005634(nucleus)|GO:0005654(nucleoplasm)|GO:0006366(transcription from RNA polymerase II promoter)|GO:0006950(response to stress)|GO:0007567(parturition)|GO:0007596(blood coagulation)|GO:0043565(sequence-specific DNA binding)	CTCCCTGGGAAAAGTGGCGTATGGCCCTGAGCTGGGCTTTATATTTTATATCTGCAAATA
A_23_P103120	A_23_P103120	FALSE	NM_004286	NM_004286	9567	GTPBP1	GTP binding protein 1	Hs.276925	ENST00000216044		ref|NM_004286|ens|ENST00000216044|gb|AF077204|gb|BC001701	chr22:39129528-39129587	hs|22q13.1	Homo sapiens GTP binding protein 1 (GTPBP1), mRNA [NM_004286]	GO:0000166(nucleotide binding)|GO:0000177(cytoplasmic exosome (RNase complex))|GO:0003924(GTPase activity)|GO:0005525(GTP binding)|GO:0005737(cytoplasm)|GO:0005829(cytosol)|GO:0006184(GTP catabolic process)|GO:0006955(immune response)|GO:0007165(signal transduction)|GO:0061014(positive regulation of mRNA catabolic process)	TGGAACAAAACACCAGCCCTTTTGTAGTGGATGCAGAATAAAATTGTTAATCCAATCACC
A_23_P103131	A_23_P103131	FALSE	NM_019008	NM_019008	54471	SMCR7L	Smith-Magenis syndrome chromosome region, candidate 7-like	Hs.148677	ENST00000404569		ref|NM_019008|ens|ENST00000404569|ens|ENST00000433117|ens|ENST00000325301	chr22:39912040-39912099	hs|22q13.1	Homo sapiens Smith-Magenis syndrome chromosome region, candidate 7-like (SMCR7L), nuclear gene encoding mitochondrial protein, mRNA [NM_019008]	GO:0005515(protein binding)|GO:0005739(mitochondrion)|GO:0005741(mitochondrial outer membrane)|GO:0008053(mitochondrial fusion)|GO:0016020(membrane)|GO:0016021(integral to membrane)	CAAGGATTTCTTATGGTGGTTTCAGTTTCATTTGCATAAAGGTATTGAGAGGGAACAAAA
A_23_P103149	A_23_P103149	FALSE	NM_001098	NM_001098	50	ACO2	aconitase 2, mitochondrial	Hs.643610	ENST00000544234		ref|NM_001098|ens|ENST00000544234|ens|ENST00000216254|gb|BC026196	chr22:41924818-41924877	hs|22q13.2	Homo sapiens aconitase 2, mitochondrial (ACO2), nuclear gene encoding mitochondrial protein, mRNA [NM_001098]	GO:0003994(aconitate hydratase activity)|GO:0005506(iron ion binding)|GO:0005634(nucleus)|GO:0005739(mitochondrion)|GO:0005759(mitochondrial matrix)|GO:0006091(generation of precursor metabolites and energy)|GO:0006099(tricarboxylic acid cycle)|GO:0006101(citrate metabolic process)|GO:0006102(isocitrate metabolic process)|GO:0008152(metabolic process)|GO:0016829(lyase activity)|GO:0046872(metal ion binding)|GO:0051538(3 iron, 4 sulfur cluster binding)|GO:0051539(4 iron, 4 sulfur cluster binding)|GO:0052632(citrate hydro-lyase (cis-aconitate-forming) activity)|GO:0052633(isocitrate hydro-lyase (cis-aconitate-forming) activity)	TTTGAGTTTGGTTCAGATCTTAAGCAGCTCCATGCAACTGTATTTATTTTTGATGACAAG
A_23_P103172	A_23_P103172	FALSE	NM_138467	NM_138467	127253	TYW3	tRNA-yW synthesizing protein 3 homolog (S. cerevisiae)	Hs.348411	ENST00000479111		ref|NM_138467|ref|NM_001162916|ref|NR_027962|ens|ENST00000479111	chr1:75229980-75230039	hs|1p31.1	Homo sapiens tRNA-yW synthesizing protein 3 homolog (S. cerevisiae) (TYW3), transcript variant 1, mRNA [NM_138467]	GO:0008033(tRNA processing)|GO:0008168(methyltransferase activity)|GO:0016740(transferase activity)	AGTACCCGGCTTATCCTACGACTTCACCTGAAATGCTATAGTTATCCCTACTTTTTTACC
A_23_P103180	A_23_P103180	FALSE	NM_138467	NM_138467	127253	TYW3	tRNA-yW synthesizing protein 3 homolog (S. cerevisiae)	Hs.348411	ENST00000483990		ref|NM_138467|ref|NM_001162916|ref|NR_027962|ens|ENST00000483990	chr1:75218005-75218064	hs|1p31.1	Homo sapiens tRNA-yW synthesizing protein 3 homolog (S. cerevisiae) (TYW3), transcript variant 1, mRNA [NM_138467]	GO:0008033(tRNA processing)|GO:0008168(methyltransferase activity)|GO:0016740(transferase activity)	TCCATTAAGCCATAAGGGAAAACTGATGGTGACAGAGGAATATATTGACTTCCTGTTAAA
A_23_P103201	A_23_P103201	FALSE	NM_017761	NM_017761	55629	PNRC2	proline-rich nuclear receptor coactivator 2	Hs.512636	ENST00000400776		ref|NM_017761|ens|ENST00000400776|ens|ENST00000334351|ref|XM_003119071	chr1:24289291-24289349	hs|1p36.11	Homo sapiens proline-rich nuclear receptor coactivator 2 (PNRC2), mRNA [NM_017761]	GO:0000184(nuclear-transcribed mRNA catabolic process, nonsense-mediated decay)|GO:0000932(cytoplasmic mRNA processing body)|GO:0005515(protein binding)|GO:0005634(nucleus)|GO:0005737(cytoplasm)|GO:0006355(regulation of transcription, DNA-dependent)|GO:0031087(deadenylation-independent decapping of nuclear-transcribed mRNA)	TAAAGTTTGCCCTTGTGCTAAAGTGCCAGTGTATGTATTGTTATACTTGATTTGGTTGTA
A_23_P103226	A_23_P103226	FALSE	NM_001441	NM_001441	2166	FAAH	fatty acid amide hydrolase	Hs.720143	ENST00000493636		ref|NM_001441|ens|ENST00000493636|ens|ENST00000243167|gb|BC093632	chr1:46876491-46877307	hs|1p33	Homo sapiens fatty acid amide hydrolase (FAAH), mRNA [NM_001441]	GO:0004040(amidase activity)|GO:0005543(phospholipid binding)|GO:0005737(cytoplasm)|GO:0005856(cytoskeleton)|GO:0009062(fatty acid catabolic process)|GO:0012505(endomembrane system)|GO:0016021(integral to membrane)|GO:0016788(hydrolase activity, acting on ester bonds)|GO:0016884(carbon-nitrogen ligase activity, with glutamine as amido-N-donor)|GO:0017064(fatty acid amide hydrolase activity)|GO:0031090(organelle membrane)|GO:0042803(protein homodimerization activity)|GO:0047372(acylglycerol lipase activity)	AAGGCTGTCAGCTTTCCTCAGCAACATGAAGTCTCGTTCGGCTGGAAAACTCTGGGAACT
A_23_P103232	A_23_P103232	FALSE	NM_017823	NM_017823	54935	DUSP23	dual specificity phosphatase 23	Hs.425801	ENST00000368107		ref|NM_017823|ens|ENST00000368107|ens|ENST00000368109|ens|ENST00000368108	chr1:159752264-159752323	hs|1q23.2	Homo sapiens dual specificity phosphatase 23 (DUSP23), mRNA [NM_017823]	GO:0004725(protein tyrosine phosphatase activity)|GO:0005634(nucleus)|GO:0005730(nucleolus)|GO:0005737(cytoplasm)|GO:0005829(cytosol)|GO:0008138(protein tyrosine/serine/threonine phosphatase activity)|GO:0016787(hydrolase activity)|GO:0043231(intracellular membrane-bounded organelle)	CTGCAGGCAGGTCCTGATTGAAGGGGAGGCTTGTACTGCTTTGTTGAATAAATGAGTTTT
A_23_P103248	A_23_P103248	FALSE	NM_145167	NM_145167	93183	PIGM	phosphatidylinositol glycan anchor biosynthesis, class M	Hs.552810	ENST00000368090		ref|NM_145167|ens|ENST00000368090|gb|AB028127|gb|AK074655	chr1:160000241-160000182	hs|1q23.2	Homo sapiens phosphatidylinositol glycan anchor biosynthesis, class M (PIGM), mRNA [NM_145167]	GO:0000030(mannosyltransferase activity)|GO:0005783(endoplasmic reticulum)|GO:0005789(endoplasmic reticulum membrane)|GO:0006501(C-terminal protein lipidation)|GO:0016020(membrane)|GO:0016021(integral to membrane)|GO:0016254(preassembly of GPI anchor in ER membrane)|GO:0043687(post-translational protein modification)|GO:0044267(cellular protein metabolic process)	TCTGCTACTGTGTTACATTCTGATTGTCTTGTATGGACCAGAAGAGAGCTTTGGGACATT
A_23_P103256	A_23_P103256	FALSE	NM_021023	NM_021023	10878	CFHR3	complement factor H-related 3	Hs.709217	ENST00000367427		ref|NM_021023|ref|NM_001166624|ens|ENST00000367427|ens|ENST00000542253	chr1:196748420-196748479	hs|1q31.3	Homo sapiens complement factor H-related 3 (CFHR3), transcript variant 1, mRNA [NM_021023]	GO:0005576(extracellular region)|GO:0005615(extracellular space)	TCAGGAAGTTACTGGGATTACATTCATTGCACACAAAATGGGTGGTCACCAGCAGTACCA
A_23_P103269	A_23_P103269	FALSE		AF242772							gb|AF242772|tc|THC2489155	chr1:51421392-51421333	hs|1p32.3	Homo sapiens mesenchymal stem cell protein DSCD28 mRNA, complete cds. [AF242772]		GTAGGTACTGTGAATCATGCAGCCATAAACATTGGTGTTCAAATATATGTTCCAGCTTCT
A_23_P103276	A_23_P103276	FALSE	NM_138417	NM_138417	112970	KTI12	KTI12 homolog, chromatin associated (S. cerevisiae)	Hs.655082	ENST00000371614		ref|NM_138417|ens|ENST00000371614|gb|AF327348|gb|BC012173	chr1:52498019-52497960	hs|1p32.3	Homo sapiens KTI12 homolog, chromatin associated (S. cerevisiae) (KTI12), mRNA [NM_138417]	GO:0000166(nucleotide binding)|GO:0005524(ATP binding)	GAATTGTTTTAAAACAATTGTGAACAGAAACTGAAGATGGTACAGTTCTACATCTGCACC
A_23_P103282	A_23_P103282	FALSE	NM_004872	NM_004872	9528	TMEM59	transmembrane protein 59	Hs.523262	ENST00000470395		ref|NM_004872|ens|ENST00000470395|ens|ENST00000371338|ens|ENST00000371341	chr1:54497886-54497827	hs|1p32.3	Homo sapiens transmembrane protein 59 (TMEM59), mRNA [NM_004872]	GO:0000139(Golgi membrane)|GO:0005794(Golgi apparatus)|GO:0016020(membrane)|GO:0016021(integral to membrane)	TGAAGATCATGAAGAAGCAGGGCCTCTACCTACAAAAGTGAATCTTGCTCATTCTGAAAT
A_23_P103310	A_23_P103310	FALSE	NM_002963	NM_002963	6278	S100A7	S100 calcium binding protein A7	Hs.112408	ENST00000368723		ref|NM_002963|ens|ENST00000368723|ens|ENST00000368722|gb|CR542164	chr1:153431390-153430429	hs|1q21.3	Homo sapiens S100 calcium binding protein A7 (S100A7), mRNA [NM_002963]	GO:0000302(response to reactive oxygen species)|GO:0001525(angiogenesis)|GO:0005509(calcium ion binding)|GO:0005515(protein binding)|GO:0005576(extracellular region)|GO:0005634(nucleus)|GO:0005737(cytoplasm)|GO:0005783(endoplasmic reticulum)|GO:0005829(cytosol)|GO:0005925(focal adhesion)|GO:0008270(zinc ion binding)|GO:0008544(epidermis development)|GO:0010820(positive regulation of T cell chemotaxis)|GO:0030216(keratinocyte differentiation)|GO:0032496(response to lipopolysaccharide)|GO:0045087(innate immune response)|GO:0050786(RAGE receptor binding)|GO:0050829(defense response to Gram-negative bacterium)|GO:0051238(sequestering of metal ion)|GO:0070374(positive regulation of ERK1 and ERK2 cascade)|GO:0071624(positive regulation of granulocyte chemotaxis)|GO:0090026(positive regulation of monocyte chemotaxis)	ACGATGATGAAGGAGAACTTCCCCAACTTCCTTAGTGCCTGTGACAAAAAGGGCACAAAT
A_23_P103315	A_23_P103315	FALSE	NM_178348	NM_178348	353131	LCE1A	late cornified envelope 1A	Hs.534645	ENST00000368766		ref|NM_178348|ens|ENST00000368766|ens|ENST00000335123	chr1:152800318-152800377	hs|1q21.3	Homo sapiens late cornified envelope 1A (LCE1A), mRNA [NM_178348]	GO:0031424(keratinization)	AATGAGTGATCAAACATTTCCTCCTCACCTGTCTCCTCCTGGGCCTGCAAGAGTGGCTGA
A_23_P103328	A_23_P103328	FALSE	NM_198714	NM_198714	5733	PTGER3	prostaglandin E receptor 3 (subtype EP3)	Hs.445000			ref|NM_198714|ref|NM_198716|ref|NM_198717|ref|NR_028294	chr1:71318361-71318302	hs|1p31.1	Homo sapiens prostaglandin E receptor 3 (subtype EP3) (PTGER3), transcript variant 4, mRNA [NM_198714]	GO:0004871(signal transducer activity)|GO:0004872(receptor activity)|GO:0004879(ligand-dependent nuclear receptor activity)|GO:0004930(G-protein coupled receptor activity)|GO:0004957(prostaglandin E receptor activity)|GO:0005635(nuclear envelope)|GO:0005886(plasma membrane)|GO:0005887(integral to plasma membrane)|GO:0006351(transcription, DNA-dependent)|GO:0007186(G-protein coupled receptor protein signaling pathway)|GO:0008150(biological_process)|GO:0008219(cell death)|GO:0016021(integral to membrane)|GO:0030522(intracellular receptor mediated signaling pathway)|GO:0031622(positive regulation of fever generation)	CCTGTTTCCATACATGTTTTTGTACTTTTACTATATCTACATACATCAATTAAACTTATG
A_23_P103334	A_23_P103334	FALSE	NM_172071	NM_172071	149041	RC3H1	ring finger and CCCH-type domains 1	Hs.30258	ENST00000479099		ref|NM_172071|ens|ENST00000479099|ens|ENST00000367694|ens|ENST00000367696	chr1:173907856-173907797	hs|1q25.1	Homo sapiens ring finger and CCCH-type domains 1 (RC3H1), mRNA [NM_172071]	GO:0000932(cytoplasmic mRNA processing body)|GO:0000956(nuclear-transcribed mRNA catabolic process)|GO:0002634(regulation of germinal center formation)|GO:0002635(negative regulation of germinal center formation)|GO:0003723(RNA binding)|GO:0003730(mRNA 3'-UTR binding)|GO:0004842(ubiquitin-protein ligase activity)|GO:0005737(cytoplasm)|GO:0008270(zinc ion binding)|GO:0010494(stress granule)|GO:0010608(posttranscriptional regulation of gene expression)|GO:0016567(protein ubiquitination)|GO:0030889(negative regulation of B cell proliferation)|GO:0033962(cytoplasmic mRNA processing body assembly)|GO:0043488(regulation of mRNA stability)|GO:0045623(negative regulation of T-helper cell differentiation)|GO:0046007(negative regulation of activated T cell proliferation)|GO:0046872(metal ion binding)|GO:0050856(regulation of T cell receptor signaling pathway)	TATGAGGAGTCCTACTTTTATCTTCTGCTCCTAATCAGTTTGTCGGGCATAGGGGTAGGA
A_23_P103349	A_23_P103349	FALSE	NM_022375	NM_022375	10896	OCLM	oculomedin	Hs.679230			ref|NM_022375|gb|BC069096|gb|AF142063|tc|THC2484909	chr1:186370135-186370194	hs|1q31.1	Homo sapiens oculomedin (OCLM), mRNA [NM_022375]	GO:0007601(visual perception)	GTGTATATTATAGCTGCATTGCAGGTTTCAGGATTTGCAGGGTATGGGGATGTATCCACC
A_23_P103361	A_23_P103361	FALSE	NM_005356	NM_005356	3932	LCK	lymphocyte-specific protein tyrosine kinase	Hs.470627	ENST00000469765		ref|NM_005356|ref|NM_001042771|ens|ENST00000469765|ens|ENST00000333070	chr1:32751432-32751491	hs|1p35.1	Homo sapiens lymphocyte-specific protein tyrosine kinase (LCK), transcript variant 2, mRNA [NM_005356]	GO:0000166(nucleotide binding)|GO:0000242(pericentriolar material)|GO:0001948(glycoprotein binding)|GO:0003823(antigen binding)|GO:0004713(protein tyrosine kinase activity)|GO:0004715(non-membrane spanning protein tyrosine kinase activity)|GO:0004722(protein serine/threonine phosphatase activity)|GO:0004725(protein tyrosine phosphatase activity)|GO:0005515(protein binding)|GO:0005524(ATP binding)|GO:0005737(cytoplasm)|GO:0005794(Golgi apparatus)|GO:0005829(cytosol)|GO:0005886(plasma membrane)|GO:0006468(protein phosphorylation)|GO:0006882(cellular zinc ion homeostasis)|GO:0006917(induction of apoptosis)|GO:0006919(activation of caspase activity)|GO:0007166(cell surface receptor linked signaling pathway)|GO:0007568(aging)|GO:0007596(blood coagulation)|GO:0008022(protein C-terminus binding)|GO:0009612(response to mechanical stimulus)|GO:0010043(response to zinc ion)|GO:0016032(viral reproduction)|GO:0018108(peptidyl-tyrosine phosphorylation)|GO:0019901(protein kinase binding)|GO:0030097(hemopoiesis)|GO:0030139(endocytic vesicle)|GO:0030168(platelet activation)|GO:0030217(T cell differentiation)|GO:0031295(T cell costimulation)|GO:0032403(protein complex binding)|GO:0035335(peptidyl-tyrosine dephosphorylation)|GO:0042169(SH2 domain binding)|GO:0042493(response to drug)|GO:0042523(positive regulation of tyrosine phosphorylation of Stat5 protein)|GO:0042542(response to hydrogen peroxide)|GO:0042609(CD4 receptor binding)|GO:0042610(CD8 receptor binding)|GO:0043548(phosphatidylinositol 3-kinase binding)|GO:0044419(interspecies interaction between organisms)|GO:0045121(membrane raft)|GO:0045588(positive regulation of gamma-delta T cell differentiation)|GO:0046777(protein autophosphorylation)|GO:0050690(regulation of defense response to virus by virus)|GO:0050852(T cell receptor signaling pathway)|GO:0050853(B cell receptor signaling pathway)|GO:0050862(positive regulation of T cell receptor signaling pathway)|GO:0050870(positive regulation of T cell activation)|GO:0050900(leukocyte migration)|GO:0051117(ATPase binding)|GO:0051209(release of sequestered calcium ion into cytosol)|GO:0051249(regulation of lymphocyte activation)|GO:0070474(positive regulation of uterine smooth muscle contraction)	CCCACCCACATGTGACACATATGCACCTTGTGTCTGTACACGTGTCCTGTAGTTGCGTGG
A_23_P103371	A_23_P103371	FALSE	NM_052998	NM_052998	113451	ADC	arginine decarboxylase	Hs.101807	ENST00000341637		ref|NM_052998|ens|ENST00000341637|ens|ENST00000358680|ens|ENST00000373440	chr1:33563692-33563751	hs|1p35.1	Homo sapiens arginine decarboxylase (ADC), mRNA [NM_052998]	GO:0005739(mitochondrion)|GO:0005829(cytosol)|GO:0006591(ornithine metabolic process)|GO:0006595(polyamine metabolic process)|GO:0006596(polyamine biosynthetic process)|GO:0007283(spermatogenesis)|GO:0008792(arginine decarboxylase activity)|GO:0016829(lyase activity)|GO:0034641(cellular nitrogen compound metabolic process)	CCATCGTGTACCACCTTGATGAGGGCGTGTATGGGATCTTCAACTCAGTCCTGTTTGACA
A_23_P103398	A_23_P103398	FALSE	NM_000447	NM_000447	5664	PSEN2	presenilin 2 (Alzheimer disease 4)	Hs.25363	ENST00000366783		ref|NM_000447|ref|NM_012486|ens|ENST00000366783|ens|ENST00000496965	chr1:227083660-227083719	hs|1q42.13	Homo sapiens presenilin 2 (Alzheimer disease 4) (PSEN2), transcript variant 1, mRNA [NM_000447]	GO:0000139(Golgi membrane)|GO:0000776(kinetochore)|GO:0001666(response to hypoxia)|GO:0001708(cell fate specification)|GO:0001756(somitogenesis)|GO:0001933(negative regulation of protein phosphorylation)|GO:0001942(hair follicle development)|GO:0002244(hemopoietic progenitor cell differentiation)|GO:0002286(T cell activation involved in immune response)|GO:0002573(myeloid leukocyte differentiation)|GO:0004175(endopeptidase activity)|GO:0004190(aspartic-type endopeptidase activity)|GO:0005515(protein binding)|GO:0005624(membrane fraction)|GO:0005637(nuclear inner membrane)|GO:0005743(mitochondrial inner membrane)|GO:0005765(lysosomal membrane)|GO:0005783(endoplasmic reticulum)|GO:0005789(endoplasmic reticulum membrane)|GO:0005794(Golgi apparatus)|GO:0005813(centrosome)|GO:0005829(cytosol)|GO:0005886(plasma membrane)|GO:0005887(integral to plasma membrane)|GO:0005938(cell cortex)|GO:0006508(proteolysis)|GO:0006509(membrane protein ectodomain proteolysis)|GO:0006816(calcium ion transport)|GO:0006915(apoptosis)|GO:0006916(anti-apoptosis)|GO:0007176(regulation of epidermal growth factor receptor activity)|GO:0007219(Notch signaling pathway)|GO:0007220(Notch receptor processing)|GO:0007613(memory)|GO:0008219(cell death)|GO:0008233(peptidase activity)|GO:0008624(induction of apoptosis by extracellular signals)|GO:0009790(embryo development)|GO:0009986(cell surface)|GO:0015031(protein transport)|GO:0016324(apical plasma membrane)|GO:0016485(protein processing)|GO:0021904(dorsal/ventral neural tube patterning)|GO:0030018(Z disc)|GO:0030326(embryonic limb morphogenesis)|GO:0030424(axon)|GO:0030426(growth cone)|GO:0030900(forebrain development)|GO:0031293(membrane protein intracellular domain proteolysis)|GO:0031594(neuromuscular junction)|GO:0035253(ciliary rootlet)|GO:0035556(intracellular signal transduction)|GO:0040011(locomotion)|GO:0042640(anagen)|GO:0042987(amyloid precursor protein catabolic process)|GO:0043025(neuronal cell body)|GO:0043065(positive regulation of apoptosis)|GO:0043085(positive regulation of catalytic activity)|GO:0043198(dendritic shaft)|GO:0043234(protein complex)|GO:0045121(membrane raft)|GO:0048011(nerve growth factor receptor signaling pathway)|GO:0048167(regulation of synaptic plasticity)|GO:0048286(lung alveolus development)|GO:0048471(perinuclear region of cytoplasm)|GO:0048538(thymus development)|GO:0048854(brain morphogenesis)|GO:0050435(beta-amyloid metabolic process)|GO:0050820(positive regulation of coagulation)|GO:0050852(T cell receptor signaling pathway)|GO:0060048(cardiac muscle contraction)	GGAGTGTTCCCAATGCTTTGTCCATGATGTCCTTGTTATTTTATTGCCTTTAGAAACTGA
A_23_P103405	A_23_P103405	FALSE		AK023086				Hs.657628			gb|AK023086|tc|THC2604352	chr1:224647172-224647231	hs|1q42.12	Homo sapiens cDNA FLJ13024 fis, clone NT2RP3000865. [AK023086]		ATACCTCTCAGTAAAGAAAGAAATAACAACTTCTATCTTGGGCGAGGCATTTCTTCTGTT
A_23_P103414	A_23_P103414	FALSE	NM_016258	NM_016258	51441	YTHDF2	YTH domain family, member 2	Hs.532286	ENST00000542507		ref|NM_016258|ref|NM_001173128|ref|NM_001172828|ens|ENST00000542507	chr1:29095983-29096042	hs|1p35.3	Homo sapiens YTH domain family, member 2 (YTHDF2), transcript variant 1, mRNA [NM_016258]	GO:0006959(humoral immune response)	CAAGGTTGTGTCTTTAAGGGTGGTTCATTTTCTCTGACCTTTTGTTACTCAAAGTAAAGT
A_23_P103424	A_23_P103424	FALSE	NM_033345	NM_033345	85397	RGS8	regulator of G-protein signaling 8	Hs.458417	ENST00000367556		ref|NM_033345|ref|NM_001102450|ens|ENST00000367556|ens|ENST00000367557	chr1:182615987-182615928	hs|1q25.3	Homo sapiens regulator of G-protein signaling 8 (RGS8), transcript variant 1, mRNA [NM_033345]	GO:0004871(signal transducer activity)|GO:0005096(GTPase activator activity)|GO:0005737(cytoplasm)|GO:0005886(plasma membrane)|GO:0009968(negative regulation of signal transduction)|GO:0043547(positive regulation of GTPase activity)	CTTTGACCAAGCCCAAGGAAAAGTACACAGCCTCATGGAGAAAGACTCTTACCCCAGGTT
A_23_P103433	A_23_P103433	FALSE	NM_145047	NM_145047	127700	OSCP1	organic solute carrier partner 1	Hs.202207	ENST00000471369		ref|NM_145047|ens|ENST00000471369|ens|ENST00000235532|ens|ENST00000495222	chr1:36883674-36883615	hs|1p34.3	Homo sapiens organic solute carrier partner 1 (OSCP1), transcript variant 1, mRNA [NM_145047]	GO:0005886(plasma membrane)|GO:0006810(transport)|GO:0009925(basal plasma membrane)	CCCATGGCCCAGAATGATGCTGCTAGTTTTCTACTGAGTGAAGCCATTACGTCTATTTCT
A_23_P103442	A_23_P103442	FALSE	NM_022756	NM_022756	64769	MEAF6	MYST/Esa1-associated factor 6	Hs.17118	ENST00000487788		ref|NM_022756|ens|ENST00000487788|ens|ENST00000475828|ens|ENST00000373074	chr1:37959110-37959051	hs|1p34.3	Homo sapiens MYST/Esa1-associated factor 6 (MEAF6), mRNA [NM_022756]	GO:0005515(protein binding)|GO:0005634(nucleus)|GO:0005730(nucleolus)|GO:0005737(cytoplasm)|GO:0005813(centrosome)|GO:0006355(regulation of transcription, DNA-dependent)|GO:0016568(chromatin modification)|GO:0035267(NuA4 histone acetyltransferase complex)|GO:0043968(histone H2A acetylation)|GO:0043981(histone H4-K5 acetylation)|GO:0043982(histone H4-K8 acetylation)|GO:0043983(histone H4-K12 acetylation)|GO:0043984(histone H4-K16 acetylation)|GO:0044154(histone H3-K14 acetylation)|GO:0070776(MOZ/MORF histone acetyltransferase complex)	TAAGTAAAATGGGAAACTTGCCTCTGTTTTTTGCAAGGGGAGGTAAAGAGTGTTTAGTAA
A_23_P103454	A_23_P103454	FALSE	NM_032264	NM_032264	84224	NBPF3	neuroblastoma breakpoint family, member 3	Hs.325422			ref|NM_032264|ref|NM_183372|ref|NM_001170755|ref|NM_173638	chr1:21811065-21811124	hs|1p36.12	Homo sapiens neuroblastoma breakpoint family, member 3 (NBPF3), mRNA [NM_032264]	GO:0005737(cytoplasm)	ACTGGTTACTTGGTTAAGGAGGGGTCTAGGAGATCTGTCCCTTTTAGAGACACCTTACTT
A_23_P103465	A_23_P103465	FALSE	NM_000929	NM_000929	5322	PLA2G5	phospholipase A2, group V	Hs.319438	ENST00000465698		ref|NM_000929|ens|ENST00000465698|ens|ENST00000375108|ens|ENST00000486277	chr1:20417423-20417482	hs|1p36.12	Homo sapiens phospholipase A2, group V (PLA2G5), mRNA [NM_000929]	GO:0005509(calcium ion binding)|GO:0005576(extracellular region)|GO:0005794(Golgi apparatus)|GO:0005886(plasma membrane)|GO:0006644(phospholipid metabolic process)|GO:0006663(platelet activating factor biosynthetic process)|GO:0008201(heparin binding)|GO:0009986(cell surface)|GO:0016042(lipid catabolic process)|GO:0016787(hydrolase activity)|GO:0019370(leukotriene biosynthetic process)|GO:0034097(response to cytokine stimulus)|GO:0047498(calcium-dependent phospholipase A2 activity)|GO:0048471(perinuclear region of cytoplasm)|GO:0050482(arachidonic acid secretion)|GO:0051591(response to cAMP)	CCTCTGGTGCCAAGAGCTCTCCTCCAACTCAGGGTTGGCTGTGTCTCTTTTCTTCTCTGA
A_23_P103476	A_23_P103476	FALSE	NM_013319	NM_013319	29914	UBIAD1	UbiA prenyltransferase domain containing 1	Hs.522933	ENST00000376810		ref|NM_013319|ens|ENST00000376810|gb|AF117064|gb|BC004468	chr1:11346237-11346296	hs|1p36.22	Homo sapiens UbiA prenyltransferase domain containing 1 (UBIAD1), mRNA [NM_013319]	GO:0004659(prenyltransferase activity)|GO:0005634(nucleus)|GO:0005737(cytoplasm)|GO:0005739(mitochondrion)|GO:0005783(endoplasmic reticulum)|GO:0005789(endoplasmic reticulum membrane)|GO:0009234(menaquinone biosynthetic process)|GO:0016020(membrane)|GO:0016021(integral to membrane)|GO:0016740(transferase activity)|GO:0042371(vitamin K biosynthetic process)	TTAAAGTCAGAGTCTCTGAGGAAGGAATGTGATTTGGCAGTCAGGGTACTAAGCATGGGT
A_23_P103486	A_23_P103486	FALSE	NM_000775	NM_000775	1573	CYP2J2	cytochrome P450, family 2, subfamily J, polypeptide 2	Hs.152096	ENST00000469406		ref|NM_000775|ens|ENST00000469406|ens|ENST00000466095|ens|ENST00000492633	chr1:60359279-60359220	hs|1p32.1	Homo sapiens cytochrome P450, family 2, subfamily J, polypeptide 2 (CYP2J2), mRNA [NM_000775]	GO:0005783(endoplasmic reticulum)|GO:0005789(endoplasmic reticulum membrane)|GO:0005792(microsome)|GO:0006690(icosanoid metabolic process)|GO:0006805(xenobiotic metabolic process)|GO:0008016(regulation of heart contraction)|GO:0008392(arachidonic acid epoxygenase activity)|GO:0008404(arachidonic acid 14,15-epoxygenase activity)|GO:0008405(arachidonic acid 11,12-epoxygenase activity)|GO:0009055(electron carrier activity)|GO:0016020(membrane)|GO:0019373(epoxygenase P450 pathway)|GO:0020037(heme binding)|GO:0043651(linoleic acid metabolic process)|GO:0046872(metal ion binding)|GO:0070330(aromatase activity)|GO:0071614(linoleic acid epoxygenase activity)	CACGTGTTCTGAAACCACTGGTGTCTGCTCAGATGTGTTGGGACAAAATGAAAGTGACTT
A_23_P103496	A_23_P103496	FALSE	NM_052941	NM_052941	115361	GBP4	guanylate binding protein 4	Hs.409925	ENST00000481397		ref|NM_052941|ens|ENST00000481397|ens|ENST00000355754|gb|AK312417	chr1:89652072-89651150	hs|1p22.2	Homo sapiens guanylate binding protein 4 (GBP4), mRNA [NM_052941]	GO:0000166(nucleotide binding)|GO:0003924(GTPase activity)|GO:0005525(GTP binding)|GO:0005737(cytoplasm)	GAGGAAAGGGAAAACCTTCTCAGAGAGCATGAAAGGCTGCTAAAACACAAGCTGAAGGTA
A_23_P103503	A_23_P103503	FALSE	NM_002393	NM_002393	4194	MDM4	Mdm4 p53 binding protein homolog (mouse)	Hs.497492			ref|NM_002393|ref|NM_001204171|ref|NM_001204172|ref|NR_024171	chr1:204518623-204518682	hs|1q32.1	Homo sapiens Mdm4 p53 binding protein homolog (mouse) (MDM4), transcript variant 1, mRNA [NM_002393]	GO:0000122(negative regulation of transcription from RNA polymerase II promoter)|GO:0005515(protein binding)|GO:0005622(intracellular)|GO:0005634(nucleus)|GO:0006461(protein complex assembly)|GO:0006915(apoptosis)|GO:0008270(zinc ion binding)|GO:0008283(cell proliferation)|GO:0008284(positive regulation of cell proliferation)|GO:0008285(negative regulation of cell proliferation)|GO:0019899(enzyme binding)|GO:0042177(negative regulation of protein catabolic process)|GO:0043066(negative regulation of apoptosis)|GO:0045023(G0 to G1 transition)|GO:0046872(metal ion binding)|GO:0050821(protein stabilization)|GO:0071157(negative regulation of cell cycle arrest)|GO:0071456(cellular response to hypoxia)	ATTGCCAGAATCTCTTGAAGCCATGTAGCTTATGTGAGAAAAGACCACGAGACGGGAACA
A_23_P103511	A_23_P103511	FALSE	NM_001085375	NM_001085375	400793	C1orf226	chromosome 1 open reading frame 226	Hs.447011	ENST00000458626		ref|NM_001085375|ens|ENST00000458626|gb|AK125122|gb|AK023199	chr1:162356483-162356542	hs|1q23.3	Homo sapiens chromosome 1 open reading frame 226 (C1orf226), transcript variant 2, mRNA [NM_001085375]		GTTCTGAGGAGGAGGAGGAAGATTACAGATCTATTCTGAGTATTTTTTAGAGAGTTAATA
A_23_P103522	A_23_P103522	FALSE	NM_000655	NM_000655	6402	SELL	selectin L	Hs.728756	ENST00000463108		ref|NM_000655|ref|NR_029467|ens|ENST00000463108|ens|ENST00000236147	chr1:169672408-169670783	hs|1q24.2	Homo sapiens selectin L (SELL), transcript variant 1, mRNA [NM_000655]	GO:0002020(protease binding)|GO:0005515(protein binding)|GO:0005529(sugar binding)|GO:0005886(plasma membrane)|GO:0005887(integral to plasma membrane)|GO:0007155(cell adhesion)|GO:0007596(blood coagulation)|GO:0008201(heparin binding)|GO:0009897(external side of plasma membrane)|GO:0030246(carbohydrate binding)|GO:0033198(response to ATP)|GO:0043208(glycosphingolipid binding)|GO:0050776(regulation of immune response)|GO:0050839(cell adhesion molecule binding)|GO:0050900(leukocyte migration)	CCAATATGTCAAAAATTGGACAAAAGTTTCTCAATGATTAAGGAGGGTGATTATAACCCC
A_23_P103532	A_23_P103532	FALSE	NM_153832	NM_153832	23432	GPR161	G protein-coupled receptor 161	Hs.632453	ENST00000493800		ref|NM_153832|ens|ENST00000493800|ens|ENST00000367835|ens|ENST00000361697	chr1:168065891-168065832	hs|1q24.2	Homo sapiens G protein-coupled receptor 161 (GPR161), transcript variant 2, mRNA [NM_153832]	GO:0004871(signal transducer activity)|GO:0004872(receptor activity)|GO:0004930(G-protein coupled receptor activity)|GO:0005886(plasma membrane)|GO:0007275(multicellular organismal development)|GO:0016021(integral to membrane)	CTGCCACCCCCTGATCTATGGACTCTGGAACAAGACAGTTCGCAAAGAACTACTGGGCAT
A_23_P10356	A_23_P10356	FALSE	NM_021777	NM_021777	10863	ADAM28	ADAM metallopeptidase domain 28	Hs.174030	ENST00000540823		ref|NM_021777|ens|ENST00000540823|ens|ENST00000437154|gb|AK293382	chr8:24193253-24193312	hs|8p21.2	Homo sapiens ADAM metallopeptidase domain 28 (ADAM28), transcript variant 3, mRNA [NM_021777]	GO:0004222(metalloendopeptidase activity)|GO:0005576(extracellular region)|GO:0005886(plasma membrane)|GO:0006508(proteolysis)|GO:0007283(spermatogenesis)|GO:0008233(peptidase activity)|GO:0008237(metallopeptidase activity)|GO:0008270(zinc ion binding)|GO:0016021(integral to membrane)|GO:0046872(metal ion binding)	CTTAGAAGCTTCGAACTCAAAATCATGGAAAGGTTTTAAGATTTGAGGTTGGTTTTAGGG
A_23_P103561	A_23_P103561	FALSE	NM_020443	NM_020443	89796	NAV1	neuron navigator 1	Hs.585374	ENST00000367301		ref|NM_020443|ref|NM_001167738|ens|ENST00000367301|ens|ENST00000367296	chr1:201789541-201789600	hs|1q32.1	Homo sapiens neuron navigator 1 (NAV1), transcript variant 1, mRNA [NM_020443]	GO:0000166(nucleotide binding)|GO:0001578(microtubule bundle formation)|GO:0001764(neuron migration)|GO:0005737(cytoplasm)|GO:0005874(microtubule)|GO:0007275(multicellular organismal development)|GO:0007399(nervous system development)|GO:0017111(nucleoside-triphosphatase activity)|GO:0030154(cell differentiation)	TCCTCCCCCAGAGATCTGGCTGGAGCCCAGAAAAAGAAGCATGTGGTTTAAAAAATGTTT
A_23_P103571	A_23_P103571	FALSE	NM_006699	NM_006699	10905	MAN1A2	mannosidase, alpha, class 1A, member 2	Hs.435938	ENST00000356554		ref|NM_006699|ens|ENST00000356554|gb|AF027156|gb|BC063300	chr1:118065781-118065840	hs|1p12	Homo sapiens mannosidase, alpha, class 1A, member 2 (MAN1A2), mRNA [NM_006699]	GO:0000139(Golgi membrane)|GO:0004571(mannosyl-oligosaccharide 1,2-alpha-mannosidase activity)|GO:0005509(calcium ion binding)|GO:0005624(membrane fraction)|GO:0005730(nucleolus)|GO:0005794(Golgi apparatus)|GO:0006491(N-glycan processing)|GO:0007585(respiratory gaseous exchange)|GO:0008152(metabolic process)|GO:0009100(glycoprotein metabolic process)|GO:0016020(membrane)|GO:0016021(integral to membrane)|GO:0016798(hydrolase activity, acting on glycosyl bonds)|GO:0018279(protein N-linked glycosylation via asparagine)|GO:0043687(post-translational protein modification)|GO:0044267(cellular protein metabolic process)|GO:0048286(lung alveolus development)	ATATGTGTAGGACAGAGACCTGGATGTGCTTTGATCGTTAATGAGGTGGTCACATGAGAA
A_23_P103588	A_23_P103588	FALSE	NM_005518	NM_005518	3158	HMGCS2	3-hydroxy-3-methylglutaryl-CoA synthase 2 (mitochondrial)	Hs.59889	ENST00000544913		ref|NM_005518|ref|NM_001166107|ens|ENST00000544913|ens|ENST00000369406	chr1:120295988-120295929	hs|1p12	Homo sapiens 3-hydroxy-3-methylglutaryl-CoA synthase 2 (mitochondrial) (HMGCS2), nuclear gene encoding mitochondrial protein, transcript variant 1, mRNA [NM_005518]	GO:0001822(kidney development)|GO:0001889(liver development)|GO:0004421(hydroxymethylglutaryl-CoA synthase activity)|GO:0005739(mitochondrion)|GO:0005743(mitochondrial inner membrane)|GO:0005759(mitochondrial matrix)|GO:0006695(cholesterol biosynthetic process)|GO:0007420(brain development)|GO:0007494(midgut development)|GO:0007584(response to nutrient)|GO:0008299(isoprenoid biosynthetic process)|GO:0009266(response to temperature stimulus)|GO:0009617(response to bacterium)|GO:0010038(response to metal ion)|GO:0016740(transferase activity)|GO:0030324(lung development)|GO:0032869(cellular response to insulin stimulus)|GO:0032870(cellular response to hormone stimulus)|GO:0033555(multicellular organismal response to stress)|GO:0033574(response to testosterone stimulus)|GO:0033762(response to glucagon stimulus)|GO:0034014(response to triglyceride)|GO:0034284(response to monosaccharide stimulus)|GO:0034696(response to prostaglandin F stimulus)|GO:0042493(response to drug)|GO:0042594(response to starvation)|GO:0043441(acetoacetic acid biosynthetic process)|GO:0044255(cellular lipid metabolic process)|GO:0045471(response to ethanol)|GO:0046950(cellular ketone body metabolic process)|GO:0046951(ketone body biosynthetic process)|GO:0051591(response to cAMP)|GO:0060416(response to growth hormone stimulus)|GO:0060612(adipose tissue development)|GO:0070543(response to linoleic acid)|GO:0071222(cellular response to lipopolysaccharide)|GO:0071230(cellular response to amino acid stimulus)|GO:0071385(cellular response to glucocorticoid stimulus)|GO:0071398(cellular response to fatty acid)|GO:0071407(cellular response to organic cyclic compound)	TGGCTCCAGGATTGGTGCCTTCTCTTATGGCTCTGGTTTAGCAGCAAGTTTCTTTTCATT
A_23_P103601	A_23_P103601	FALSE	NM_020379	NM_020379	57134	MAN1C1	mannosidase, alpha, class 1C, member 1	Hs.197043	ENST00000263979		ref|NM_020379|ens|ENST00000263979|ens|ENST00000374329|ens|ENST00000374331	chr1:26110835-26110894	hs|1p36.11	Homo sapiens mannosidase, alpha, class 1C, member 1 (MAN1C1), mRNA [NM_020379]	GO:0000139(Golgi membrane)|GO:0004571(mannosyl-oligosaccharide 1,2-alpha-mannosidase activity)|GO:0005509(calcium ion binding)|GO:0005794(Golgi apparatus)|GO:0006487(protein N-linked glycosylation)|GO:0008152(metabolic process)|GO:0016020(membrane)|GO:0016021(integral to membrane)|GO:0016798(hydrolase activity, acting on glycosyl bonds)|GO:0018279(protein N-linked glycosylation via asparagine)|GO:0030173(integral to Golgi membrane)|GO:0043687(post-translational protein modification)|GO:0044267(cellular protein metabolic process)	GGGGTTTCCCTTTGGGCCTCAGTGTTACAAATTACTAGTGCTATTTTCATTATTATTGTA
A_23_P103617	A_23_P103617	FALSE	NM_003568	NM_003568	8416	ANXA9	annexin A9	Hs.728894	ENST00000368947		ref|NM_003568|ens|ENST00000368947|gb|AJ009985|gb|BC005830	chr1:150967943-150968002	hs|1q21.3	Homo sapiens annexin A9 (ANXA9), mRNA [NM_003568]	GO:0001786(phosphatidylserine binding)|GO:0005509(calcium ion binding)|GO:0005543(phospholipid binding)|GO:0005544(calcium-dependent phospholipid binding)|GO:0005829(cytosol)|GO:0009986(cell surface)|GO:0015464(acetylcholine receptor activity)|GO:0016337(cell-cell adhesion)|GO:0042803(protein homodimerization activity)	TTCTTTAAAATCCCTTAATTTTCCCATCTCAAAATTATATCTGTACCTGGGTCATCCAGC
A_23_P103628	A_23_P103628	FALSE	NM_018072	NM_018072	55127	HEATR1	HEAT repeat containing 1	Hs.708114	ENST00000366581		ref|NM_018072|ens|ENST00000366581|ens|ENST00000366582|gb|AB385226	chr1:236716891-236715359	hs|1q43	Homo sapiens HEAT repeat containing 1 (HEATR1), mRNA [NM_018072]	GO:0005488(binding)|GO:0005634(nucleus)|GO:0005730(nucleolus)|GO:0006364(rRNA processing)|GO:0030529(ribonucleoprotein complex)	CCTCGCCTAAGGTTCGATTTGCTGCTTTGATTACTGTGTTAGCACTGGCTGAAAAACTAA
A_23_P103631	A_23_P103631	FALSE	NM_006824	NM_006824	10969	EBNA1BP2	EBNA1 binding protein 2	Hs.346868	ENST00000236051		ref|NM_006824|ref|NM_001159936|ens|ENST00000236051|ens|ENST00000431635	chr1:43630074-43630015	hs|1p34.2	Homo sapiens EBNA1 binding protein 2 (EBNA1BP2), transcript variant 2, mRNA [NM_006824]	GO:0005624(membrane fraction)|GO:0005634(nucleus)|GO:0005730(nucleolus)|GO:0042254(ribosome biogenesis)	AAGACTCGCAATTTCACGACACACTTTGATCCCTTCTGTTGGTGTCATGTTGTAAACATT
A_23_P103661	A_23_P103661	FALSE	NM_139118	NM_139118	55249	YY1AP1	YY1 associated protein 1	Hs.584927			ref|NM_139118|ref|NM_018253|ref|NM_001198899|ref|NM_001198906	chr1:155629483-155629424	hs|1q22	Homo sapiens YY1 associated protein 1 (YY1AP1), transcript variant 2, mRNA [NM_139118]	GO:0005515(protein binding)|GO:0005634(nucleus)|GO:0005730(nucleolus)|GO:0005737(cytoplasm)|GO:0006355(regulation of transcription, DNA-dependent)|GO:0051726(regulation of cell cycle)	GAAGATGCTACAGAGGAAATCAGTGGATTTCTTTGAGCTAGGAGAATAAGAGTCTGGAGA
A_23_P103672	A_23_P103672	FALSE	NM_006617	NM_006617	10763	NES	nestin	Hs.527971	ENST00000368223		ref|NM_006617|ens|ENST00000368223|gb|AB073350|gb|AF086454	chr1:156638900-156638841	hs|1q23.1	Homo sapiens nestin (NES), mRNA [NM_006617]	GO:0000086(G2/M transition of mitotic cell cycle)|GO:0003674(molecular_function)|GO:0005198(structural molecule activity)|GO:0005622(intracellular)|GO:0005737(cytoplasm)|GO:0005882(intermediate filament)|GO:0007275(multicellular organismal development)|GO:0007417(central nervous system development)|GO:0007420(brain development)|GO:0010212(response to ionizing radiation)|GO:0019215(intermediate filament binding)|GO:0030844(positive regulation of intermediate filament depolymerization)|GO:0031076(embryonic camera-type eye development)|GO:0031667(response to nutrient levels)|GO:0031730(CCR5 chemokine receptor binding)|GO:0042493(response to drug)|GO:0043066(negative regulation of apoptosis)|GO:0045111(intermediate filament cytoskeleton)|GO:0048858(cell projection morphogenesis)|GO:0072089(stem cell proliferation)|GO:2000179(positive regulation of neural precursor cell proliferation)	GCAAAGGGAATCTCTTGCCTGCTCCATCTCATAGGCTAAGTCAGCTGAATCCCGATAGTA
A_23_P103690	A_23_P103690	FALSE	NM_006589	NM_006589	10712	FAM189B	family with sequence similarity 189, member B	Hs.348308	ENST00000487649		ref|NM_006589|ref|NM_198264|ens|ENST00000487649|ens|ENST00000361361	chr1:155217344-155217285	hs|1q22	Homo sapiens family with sequence similarity 189, member B (FAM189B), transcript variant 1, mRNA [NM_006589]	GO:0008150(biological_process)|GO:0016020(membrane)|GO:0016021(integral to membrane)|GO:0050699(WW domain binding)	ATGCCCCTTCTTATAGCACTGGAGGAGGAAAACAAATTCTTGTCCCCCTCAGAATGAGAG
A_23_P103698	A_23_P103698	FALSE	NM_014017	NM_014017	28956	LAMTOR2	late endosomal/lysosomal adaptor, MAPK and MTOR activator 2	Hs.632483	ENST00000487106		ref|NM_014017|ens|ENST00000487106|ens|ENST00000368305|ens|ENST00000368302	chr1:156025186-156027797	hs|1q22	Homo sapiens late endosomal/lysosomal adaptor, MAPK and MTOR activator 2 (LAMTOR2), transcript variant 1, mRNA [NM_014017]	GO:0000186(activation of MAPKK activity)|GO:0005515(protein binding)|GO:0005765(lysosomal membrane)|GO:0005770(late endosome)|GO:0016020(membrane)|GO:0016049(cell growth)|GO:0032008(positive regulation of TOR signaling cascade)|GO:0034613(cellular protein localization)|GO:0071230(cellular response to amino acid stimulus)|GO:0071986(Ragulator complex)	CAATCTCAAATTCATCCTCATGGACTGCATGGAGGGCCGTGTAGCCATCACCCGAGTGGC
A_23_P103703	A_23_P103703	FALSE	NM_014424	NM_014424	27129	HSPB7	heat shock 27kDa protein family, member 7 (cardiovascular)	Hs.502612	ENST00000375714		ref|NM_014424|ens|ENST00000375714|ens|ENST00000311890|ens|ENST00000442459	chr1:16341448-16341389	hs|1p36.13	Homo sapiens heat shock 27kDa protein family, member 7 (cardiovascular) (HSPB7), mRNA [NM_014424]	GO:0005515(protein binding)|GO:0005634(nucleus)|GO:0005737(cytoplasm)|GO:0005739(mitochondrion)|GO:0006950(response to stress)|GO:0006986(response to unfolded protein)|GO:0008016(regulation of heart contraction)|GO:0008022(protein C-terminus binding)|GO:0009408(response to heat)|GO:0015030(Cajal body)	TATATAGATGGGGTTTTTCCAATACAGCTGGTTCGTGATAAACTGCATGAAACTCCTGCC
A_23_P103720	A_23_P103720	FALSE	NM_024758	NM_024758	79814	AGMAT	agmatine ureohydrolase (agmatinase)	Hs.567583	ENST00000375826		ref|NM_024758|ens|ENST00000375826|gb|BC005090|gb|AY057097	chr1:15900155-15900096	hs|1p36.21	Homo sapiens agmatine ureohydrolase (agmatinase) (AGMAT), mRNA [NM_024758]	GO:0005739(mitochondrion)|GO:0006595(polyamine metabolic process)|GO:0008295(spermidine biosynthetic process)|GO:0008783(agmatinase activity)|GO:0009446(putrescine biosynthetic process)|GO:0016787(hydrolase activity)|GO:0034641(cellular nitrogen compound metabolic process)|GO:0046872(metal ion binding)	AACCGTCTGAGTCTTGTGCTCTTCAAGACAAAACAGATTGCGTCGCTGACAAGTTCTCAA
A_23_P10374	A_23_P10374	FALSE	NM_014925	NM_014925	22864	R3HDM2	R3H domain containing 2	Hs.443673	ENST00000358907		ref|NM_014925|ens|ENST00000358907|ens|ENST00000347140|ens|ENST00000393811	chr12:57647721-57647662	hs|12q13.3	Homo sapiens R3H domain containing 2 (R3HDM2), mRNA [NM_014925]	GO:0003676(nucleic acid binding)|GO:0005634(nucleus)	TGTTTGTTTGAGGTTCGTGCCGCAGTAACAGACACAGTATTTAATTGCACATACAGATGT
A_23_P103743	A_23_P103743	FALSE		AF118066				Hs.708172			gb|AF118066|gb|BC069739|gb|BC069719|gb|BC069656	chr1:110887295-110887236	hs|1p13.3	Homo sapiens PRO1575 mRNA, complete cds. [AF118066]		TATGAACCTGCACAAAAGAATGGGCAGTACAAATATGAGGTTCATGTGGACTATGGCACT
A_23_P103756	A_23_P103756	FALSE	NM_002557	NM_002557	5016	OVGP1	oviductal glycoprotein 1, 120kDa	Hs.1154	ENST00000434331		ref|NM_002557|ens|ENST00000434331|ens|ENST00000369728|ens|ENST00000369732	chr1:111957328-111957269	hs|1p13.2	Homo sapiens oviductal glycoprotein 1, 120kDa (OVGP1), mRNA [NM_002557]	GO:0003824(catalytic activity)|GO:0004568(chitinase activity)|GO:0005975(carbohydrate metabolic process)|GO:0006032(chitin catabolic process)|GO:0007338(single fertilization)|GO:0007565(female pregnancy)|GO:0030133(transport vesicle)|GO:0031410(cytoplasmic vesicle)|GO:0043169(cation binding)	TCTGAGGTGGGCACTCACCCCAGGATGGGTAACTTGGGTCTTCAGATGGAAGCTGAAAAC
A_23_P103765	A_23_P103765	FALSE	NM_002001	NM_002001	2205	FCER1A	Fc fragment of IgE, high affinity I, receptor for; alpha polypeptide	Hs.897	ENST00000368115		ref|NM_002001|ens|ENST00000368115|gb|AB590166|gb|DQ893131	chr1:159276034-159277595	hs|1q23.2	Homo sapiens Fc fragment of IgE, high affinity I, receptor for; alpha polypeptide (FCER1A), mRNA [NM_002001]	GO:0001812(positive regulation of type I hypersensitivity)|GO:0001820(serotonin secretion)|GO:0004872(receptor activity)|GO:0005886(plasma membrane)|GO:0005887(integral to plasma membrane)|GO:0007166(cell surface receptor linked signaling pathway)|GO:0007257(activation of JUN kinase activity)|GO:0009897(external side of plasma membrane)|GO:0019370(leukotriene biosynthetic process)|GO:0019863(IgE binding)|GO:0043306(positive regulation of mast cell degranulation)|GO:0045401(positive regulation of interleukin-3 biosynthetic process)|GO:0045425(positive regulation of granulocyte macrophage colony-stimulating factor biosynthetic process)|GO:0050731(positive regulation of peptidyl-tyrosine phosphorylation)|GO:0050850(positive regulation of calcium-mediated signaling)	AGCTCCGCGTGAGAAGTACTGGCTACAATTTTTTATCCCATTGTTGGTGGTGATTCTGTT
A_23_P103775	A_23_P103775	FALSE	NM_032270	NM_032270	84230	LRRC8C	leucine rich repeat containing 8 family, member C	Hs.412836	ENST00000370454		ref|NM_032270|ens|ENST00000370454|gb|AB081509|gb|BC113973	chr1:90180324-90180383	hs|1p22.2	Homo sapiens leucine rich repeat containing 8 family, member C (LRRC8C), mRNA [NM_032270]	GO:0005783(endoplasmic reticulum)|GO:0005789(endoplasmic reticulum membrane)|GO:0016020(membrane)|GO:0016021(integral to membrane)	AAACTCTGAAGATTGGAAAAAACAGCCTATCTGTACTTTCACCGAAAATTGGAAATTTGC
A_23_P103787	A_23_P103787	FALSE	NM_198268	NM_198268	204851	HIPK1	homeodomain interacting protein kinase 1	Hs.532363	ENST00000369553		ref|NM_198268|ref|NM_198269|ref|NM_181358|ens|ENST00000369553	chr1:114516289-114516348	hs|1p13.2	Homo sapiens homeodomain interacting protein kinase 1 (HIPK1), transcript variant 1, mRNA [NM_198268]	GO:0000166(nucleotide binding)|GO:0001654(eye development)|GO:0003677(DNA binding)|GO:0004674(protein serine/threonine kinase activity)|GO:0005515(protein binding)|GO:0005524(ATP binding)|GO:0005634(nucleus)|GO:0005737(cytoplasm)|GO:0006355(regulation of transcription, DNA-dependent)|GO:0006915(apoptosis)|GO:0010803(regulation of tumor necrosis factor-mediated signaling pathway)|GO:0045766(positive regulation of angiogenesis)|GO:0060216(definitive hemopoiesis)	GGGGAACCTGTCTCAGTGTTGACTGCATTGTTGTAGTCTTCTCAAAGTTTGCCCTATTTT
A_23_P103795	A_23_P103795	FALSE	NM_138959	NM_138959	81839	VANGL1	vang-like 1 (van gogh, Drosophila)	Hs.515130	ENST00000369510		ref|NM_138959|ref|NM_001172411|ref|NM_001172412|ens|ENST00000369510	chr1:116235932-116235991	hs|1p13.1	Homo sapiens vang-like 1 (van gogh, Drosophila) (VANGL1), transcript variant 1, mRNA [NM_138959]	GO:0005515(protein binding)|GO:0007275(multicellular organismal development)|GO:0016020(membrane)|GO:0016021(integral to membrane)	TGTGTCAGAGGTTGCTACGTCATGGATACAGTGCAGTTCCAAGTGCCATAAGTGTATGTA
A_23_P1038	A_23_P1038	FALSE	NM_006618	NM_006618	10765	KDM5B	lysine (K)-specific demethylase 5B	Hs.443650	ENST00000543924		ref|NM_006618|ens|ENST00000543924|ens|ENST00000491153|ens|ENST00000472822	chr1:202701053-202700994	hs|1q32.1	Homo sapiens lysine (K)-specific demethylase 5B (KDM5B), mRNA [NM_006618]	GO:0003677(DNA binding)|GO:0003700(sequence-specific DNA binding transcription factor activity)|GO:0003714(transcription corepressor activity)|GO:0005515(protein binding)|GO:0005622(intracellular)|GO:0005634(nucleus)|GO:0005730(nucleolus)|GO:0006355(regulation of transcription, DNA-dependent)|GO:0008270(zinc ion binding)|GO:0016491(oxidoreductase activity)|GO:0016568(chromatin modification)|GO:0016702(oxidoreductase activity, acting on single donors with incorporation of molecular oxygen, incorporation of two atoms of oxygen)|GO:0016706(oxidoreductase activity, acting on paired donors, with incorporation or reduction of molecular oxygen, 2-oxoglutarate as one donor, and incorporation of one atom each of oxygen into both donors)|GO:0034647(histone demethylase activity (H3-trimethyl-K4 specific))|GO:0034648(histone demethylase activity (H3-dimethyl-K4 specific))|GO:0034720(histone H3-K4 demethylation)|GO:0034721(histone H3-K4 demethylation, trimethyl-H3-K4-specific)|GO:0043231(intracellular membrane-bounded organelle)|GO:0045892(negative regulation of transcription, DNA-dependent)|GO:0046872(metal ion binding)	TGGCACAACATCATTTTCTTTGCCTGATGACTGGGACAACAGAACCTCATATTTGCACTC
A_23_P103803	A_23_P103803	FALSE	NM_052939	NM_052939	115352	FCRL3	Fc receptor-like 3	Hs.292449	ENST00000368186		ref|NM_052939|ens|ENST00000368186|ens|ENST00000473231|ens|ENST00000480682	chr1:157648742-157648598	hs|1q23.1	Homo sapiens Fc receptor-like 3 (FCRL3), mRNA [NM_052939]	GO:0004872(receptor activity)|GO:0005886(plasma membrane)|GO:0016021(integral to membrane)	AAGAGCATGAGGAACTTACAGTCCTCTATTCAGAACTGAAGAAGACACACCCAGACGACT
A_23_P103812	A_23_P103812	FALSE	NM_199051	NM_199051	339479	FAM5C	family with sequence similarity 5, member C	Hs.65765	ENST00000534846		ref|NM_199051|ens|ENST00000534846|ens|ENST00000367462|ens|ENST00000484105	chr1:190067299-190067240	hs|1q31.1	Homo sapiens family with sequence similarity 5, member C (FAM5C), mRNA [NM_199051]	GO:0005576(extracellular region)|GO:0005737(cytoplasm)|GO:0007399(nervous system development)|GO:0045786(negative regulation of cell cycle)	GTCAGCGTCGTCTAGATCTTTTCTCTTGCTTGCTTCGTCATAGACTCAAGCTGTCTACTA
A_23_P103824	A_23_P103824	FALSE	NM_001198773	NM_001198773	5298	PI4KB	phosphatidylinositol 4-kinase, catalytic, beta	Hs.632465			ref|NM_001198773|ref|NM_002651|ref|NM_001198774|ref|NM_001198775	chr1:151264395-151264336	hs|1q21.3	Homo sapiens phosphatidylinositol 4-kinase, catalytic, beta (PI4KB), transcript variant 2, mRNA [NM_001198773]	GO:0000166(nucleotide binding)|GO:0004430(1-phosphatidylinositol 4-kinase activity)|GO:0005524(ATP binding)|GO:0005737(cytoplasm)|GO:0005739(mitochondrion)|GO:0005741(mitochondrial outer membrane)|GO:0005768(endosome)|GO:0005783(endoplasmic reticulum)|GO:0005794(Golgi apparatus)|GO:0006661(phosphatidylinositol biosynthetic process)|GO:0006898(receptor-mediated endocytosis)|GO:0007165(signal transduction)|GO:0012505(endomembrane system)|GO:0016020(membrane)|GO:0016301(kinase activity)|GO:0030867(rough endoplasmic reticulum membrane)|GO:0046854(phosphatidylinositol phosphorylation)|GO:0048015(phosphatidylinositol-mediated signaling)|GO:0048471(perinuclear region of cytoplasm)	AAGAGAGGCCTGAATGGAGATTCGACCACAAACAGTTTTAATGGTCTGGTTTTCTCCCTA
A_23_P103837	A_23_P103837	FALSE	NM_001127320	NM_001127320	9898	UBAP2L	ubiquitin associated protein 2-like	Hs.490551	ENST00000475373		ref|NM_001127320|ens|ENST00000475373|ens|ENST00000343815|gb|D63478	chr1:154234145-154235609	hs|1q21.3	Homo sapiens ubiquitin associated protein 2-like (UBAP2L), transcript variant 2, mRNA [NM_001127320]	GO:0005515(protein binding)|GO:0005671(Ada2/Gcn5/Ada3 transcription activator complex)|GO:0007339(binding of sperm to zona pellucida)	TGGATATGGGTCTCATGGATACAACACTGGAAGAAAATATCCACCCCCTTACAAGCATTT
A_23_P10385	A_23_P10385	FALSE	NM_016448	NM_016448	51514	DTL	denticleless homolog (Drosophila)	Hs.656473	ENST00000475419		ref|NM_016448|ens|ENST00000475419|ens|ENST00000366991|gb|AK027651	chr1:212277852-212277911	hs|1q32.3	Homo sapiens denticleless homolog (Drosophila) (DTL), mRNA [NM_016448]	GO:0000209(protein polyubiquitination)|GO:0004842(ubiquitin-protein ligase activity)|GO:0005515(protein binding)|GO:0005634(nucleus)|GO:0005737(cytoplasm)|GO:0005813(centrosome)|GO:0005856(cytoskeleton)|GO:0006260(DNA replication)|GO:0006511(ubiquitin-dependent protein catabolic process)|GO:0006513(protein monoubiquitination)|GO:0006974(response to DNA damage stimulus)|GO:0009411(response to UV)|GO:0016020(membrane)|GO:0019985(translesion synthesis)|GO:0031464(Cul4A-RING ubiquitin ligase complex)|GO:0031465(Cul4B-RING ubiquitin ligase complex)|GO:0031572(G2/M transition DNA damage checkpoint)|GO:0031965(nuclear membrane)|GO:0051726(regulation of cell cycle)	GGAAGATGTTATTTATGACCAATATCTGCCAGTAACGCTGTTTATCTCACTTGCTTTGAA
A_23_P103864	A_23_P103864	FALSE	NM_024525	NM_024525	79573	TTC13	tetratricopeptide repeat domain 13	Hs.424788	ENST00000414259		ref|NM_024525|ref|NM_001122835|ens|ENST00000414259|ens|ENST00000366661	chr1:231042303-231042244	hs|1q42.2	Homo sapiens tetratricopeptide repeat domain 13 (TTC13), transcript variant 1, mRNA [NM_024525]	GO:0005488(binding)	AGGAGTGTTTGTATTCCTTTAGAGATCTGGATATTTTTCAAAGACTTGCTTTTTACGCAC
A_23_P103877	A_23_P103877	FALSE	NM_001010847	NM_001010847	126755	LRRC38	leucine rich repeat containing 38	Hs.657356	ENST00000376085		ref|NM_001010847|ens|ENST00000376085|gb|BC016048|tc|THC2492428	chr1:13801828-13801769	hs|1p36.21	Homo sapiens leucine rich repeat containing 38 (LRRC38), mRNA [NM_001010847]	GO:0016020(membrane)|GO:0016021(integral to membrane)	ATATAATAGGCCTCAGCAACCTTGGGATGTTATACTGGGAACTAATAAACTCGTGTGCAA
A_23_P103885	A_23_P103885	FALSE	NM_017900	NM_017900	54998	AURKAIP1	aurora kinase A interacting protein 1	Hs.632515	ENST00000378853		ref|NM_017900|ref|NM_001127230|ref|NM_001127229|ens|ENST00000378853	chr1:1309426-1309270	hs|1p36.33	Homo sapiens aurora kinase A interacting protein 1 (AURKAIP1), transcript variant 1, mRNA [NM_017900]	GO:0005515(protein binding)|GO:0005634(nucleus)|GO:0005730(nucleolus)|GO:0005739(mitochondrion)|GO:0043231(intracellular membrane-bounded organelle)|GO:0045839(negative regulation of mitosis)|GO:0045862(positive regulation of proteolysis)	GGTTCCTGCGGAGGAAGGTCCAGGAGGGACGCCTGAGACGCAAGCAGATCAAGTTCGAGA
A_23_P103897	A_23_P103897	FALSE		XM_003118960				Hs.584956	ENST00000431031		ens|ENST00000431031|ens|ENST00000490879|ens|ENST00000460286|ens|ENST00000263717	chr1:85009909-85009968	hs|1p22.3	spermatogenesis associated 1 [Source:HGNC Symbol;Acc:14682] [ENST00000431031]		CTACCAGATCACCCTTCACTTCCTTGTCAACCTGTTCTTTCTTCAGGAATAACTGATATA
A_23_P103905	A_23_P103905	FALSE	NM_016406	NM_016406	51506	UFC1	ubiquitin-fold modifier conjugating enzyme 1	Hs.301412	ENST00000467540		ref|NM_016406|ens|ENST00000467540|ens|ENST00000368003|gb|AB154405	chr1:161127456-161127942	hs|1q23.3	Homo sapiens ubiquitin-fold modifier conjugating enzyme 1 (UFC1), mRNA [NM_016406]	GO:0005515(protein binding)|GO:0071568(UFM1 conjugating enzyme activity)|GO:0071569(protein ufmylation)	TGGATGGAAAGACAGCAAAGATGTACAGGGGTGGCAAAATATGCCTGACGGATCATTTCA
A_23_P10391	A_23_P10391	FALSE	NM_000393	NM_000393	1290	COL5A2	collagen, type V, alpha 2	Hs.445827	ENST00000452536		ref|NM_000393|ens|ENST00000452536|ens|ENST00000374866|gb|Y14690	chr2:189898910-189898851	hs|2q32.2	Homo sapiens collagen, type V, alpha 2 (COL5A2), mRNA [NM_000393]	GO:0001501(skeletal system development)|GO:0003674(molecular_function)|GO:0005201(extracellular matrix structural constituent)|GO:0005576(extracellular region)|GO:0005581(collagen)|GO:0005588(collagen type V)|GO:0007411(axon guidance)|GO:0030199(collagen fibril organization)|GO:0031012(extracellular matrix)|GO:0043588(skin development)|GO:0046332(SMAD binding)|GO:0048592(eye morphogenesis)|GO:0071230(cellular response to amino acid stimulus)	TGAATATAGAACACAGAATGTGGCACGCTTGCCCATCATAGATCTTGCTCCTGTGGATGT
A_23_P103919	A_23_P103919	FALSE	NM_003779	NM_003779	8703	B4GALT3	UDP-Gal:betaGlcNAc beta 1,4- galactosyltransferase, polypeptide 3	Hs.321231	ENST00000367998		ref|NM_003779|ref|NM_001199873|ref|NM_001199874|ens|ENST00000367998	chr1:161141406-161141347	hs|1q23.3	Homo sapiens UDP-Gal:betaGlcNAc beta 1,4- galactosyltransferase, polypeptide 3 (B4GALT3), transcript variant 2, mRNA [NM_003779]	GO:0000139(Golgi membrane)|GO:0003831(beta-N-acetylglucosaminylglycopeptide beta-1,4-galactosyltransferase activity)|GO:0003945(N-acetyllactosamine synthase activity)|GO:0005737(cytoplasm)|GO:0005794(Golgi apparatus)|GO:0005975(carbohydrate metabolic process)|GO:0008378(galactosyltransferase activity)|GO:0016020(membrane)|GO:0016021(integral to membrane)|GO:0016757(transferase activity, transferring glycosyl groups)|GO:0018279(protein N-linked glycosylation via asparagine)|GO:0032580(Golgi cisterna membrane)|GO:0043687(post-translational protein modification)|GO:0044267(cellular protein metabolic process)|GO:0046872(metal ion binding)	TGTAGGGCTTATGACTGTGAATCCTTGATGTCATGATTTTATGTGACGATTCCTAGGAGT
A_23_P103923	A_23_P103923	FALSE	NM_014864	NM_014864	9917	FAM20B	family with sequence similarity 20, member B	Hs.730715	ENST00000263733		ref|NM_014864|ens|ENST00000263733|gb|AK289989|gb|BC046441	chr1:179041235-179041294	hs|1q25.2	Homo sapiens family with sequence similarity 20, member B (FAM20B), mRNA [NM_014864]	GO:0000139(Golgi membrane)|GO:0000166(nucleotide binding)|GO:0005524(ATP binding)|GO:0005794(Golgi apparatus)|GO:0016020(membrane)|GO:0016021(integral to membrane)|GO:0016301(kinase activity)|GO:0016740(transferase activity)|GO:0016773(phosphotransferase activity, alcohol group as acceptor)	GACACAGTACTGGTGGAAGACAGGATGCCTCTCTCACACTTGTAATTCTCGACACAAAAT
A_23_P103932	A_23_P103932	FALSE	NM_001042747	NM_001042747	2268	FGR	Gardner-Rasheed feline sarcoma viral (v-fgr) oncogene homolog	Hs.1422	ENST00000374004		ref|NM_001042747|ref|NM_005248|ref|NM_001042729|ens|ENST00000374004	chr1:27938897-27938838	hs|1p36.11	Homo sapiens Gardner-Rasheed feline sarcoma viral (v-fgr) oncogene homolog (FGR), transcript variant 2, mRNA [NM_001042747]	GO:0000166(nucleotide binding)|GO:0001784(phosphotyrosine binding)|GO:0002768(immune response-regulating cell surface receptor signaling pathway)|GO:0004713(protein tyrosine kinase activity)|GO:0004715(non-membrane spanning protein tyrosine kinase activity)|GO:0005524(ATP binding)|GO:0005737(cytoplasm)|GO:0005739(mitochondrion)|GO:0005743(mitochondrial inner membrane)|GO:0005758(mitochondrial intermembrane space)|GO:0005829(cytosol)|GO:0005856(cytoskeleton)|GO:0005886(plasma membrane)|GO:0006468(protein phosphorylation)|GO:0007229(integrin-mediated signaling pathway)|GO:0007596(blood coagulation)|GO:0008360(regulation of cell shape)|GO:0009615(response to virus)|GO:0014068(positive regulation of phosphatidylinositol 3-kinase cascade)|GO:0015629(actin cytoskeleton)|GO:0018108(peptidyl-tyrosine phosphorylation)|GO:0019901(protein kinase binding)|GO:0030168(platelet activation)|GO:0030335(positive regulation of cell migration)|GO:0032587(ruffle membrane)|GO:0034987(immunoglobulin receptor binding)|GO:0034988(Fc-gamma receptor I complex binding)|GO:0042995(cell projection)|GO:0043306(positive regulation of mast cell degranulation)|GO:0043552(positive regulation of phosphatidylinositol 3-kinase activity)|GO:0045088(regulation of innate immune response)|GO:0045859(regulation of protein kinase activity)|GO:0046777(protein autophosphorylation)|GO:0050715(positive regulation of cytokine secretion)|GO:0050764(regulation of phagocytosis)|GO:0050830(defense response to Gram-positive bacterium)	TTGCAGAGCACTTCCCACCTCTCTGAATAGTGTGTATGTGTTGGTTTATTGATTCTGTAA
A_23_P103942	A_23_P103942	FALSE	NM_018198	NM_018198	55735	DNAJC11	DnaJ (Hsp40) homolog, subfamily C, member 11	Hs.462640	ENST00000377577		ref|NM_018198|ens|ENST00000377577|ens|ENST00000465508|ens|ENST00000349363	chr1:6694234-6694205	hs|1p36.31	Homo sapiens DnaJ (Hsp40) homolog, subfamily C, member 11 (DNAJC11), mRNA [NM_018198]	GO:0005739(mitochondrion)|GO:0005743(mitochondrial inner membrane)|GO:0006457(protein folding)|GO:0031072(heat shock protein binding)|GO:0051082(unfolded protein binding)	CTGTAACATTCATCTCCATTTTTTAAAAAAGGTTTCTCTGACGGCCCCACGGCCCGAGCC
A_23_P103951	A_23_P103951	FALSE										unmapped				ATTTTCATCTTTCCTTCGGGTTGGCAAAATATTTTAGGGGTAAAACATGCTGGTGCCCCG
A_23_P103968	A_23_P103968	FALSE	NM_012067	NM_012067	22977	AKR7A3	aldo-keto reductase family 7, member A3 (aflatoxin aldehyde reductase)	Hs.6980	ENST00000361640		ref|NM_012067|ens|ENST00000361640|gb|AF040639|gb|EU176235	chr1:19611233-19610614	hs|1p36.13	Homo sapiens aldo-keto reductase family 7, member A3 (aflatoxin aldehyde reductase) (AKR7A3), mRNA [NM_012067]	GO:0004033(aldo-keto reductase (NADP) activity)|GO:0005737(cytoplasm)|GO:0005829(cytosol)|GO:0006081(cellular aldehyde metabolic process)|GO:0009055(electron carrier activity)|GO:0016491(oxidoreductase activity)	ACAGCCTGTGGGCCGCTTCTTTGGGAATACCTGGGCAGAGATGTACAGGAATCGCTACTG
A_23_P103971	A_23_P103971	FALSE	NM_178134	NM_178134	199974	CYP4Z1	cytochrome P450, family 4, subfamily Z, polypeptide 1	Hs.176588	ENST00000334194		ref|NM_178134|ens|ENST00000334194|gb|AK292175|gb|AY358631	chr1:47583883-47583942	hs|1p33	Homo sapiens cytochrome P450, family 4, subfamily Z, polypeptide 1 (CYP4Z1), mRNA [NM_178134]	GO:0004497(monooxygenase activity)|GO:0005783(endoplasmic reticulum)|GO:0005789(endoplasmic reticulum membrane)|GO:0005792(microsome)|GO:0009055(electron carrier activity)|GO:0016020(membrane)|GO:0016021(integral to membrane)|GO:0016705(oxidoreductase activity, acting on paired donors, with incorporation or reduction of molecular oxygen)|GO:0020037(heme binding)|GO:0046872(metal ion binding)|GO:0070330(aromatase activity)	AGTTTGATCAAAACTCCACTCAGTATCTGCATTACTTTTATCTCTGCAAATATCTGCATG
A_23_P103981	A_23_P103981	FALSE	NM_001040874	NM_001040874	723790	HIST2H2AA4	histone cluster 2, H2aa4	Hs.731339	ENST00000369159		ref|NM_001040874|ref|NM_003516|ens|ENST00000369159|ens|ENST00000369161	chr1:149823105-149823161	hs|1q21.2	Homo sapiens histone cluster 2, H2aa4 (HIST2H2AA4), mRNA [NM_001040874]	GO:0000786(nucleosome)|GO:0003677(DNA binding)|GO:0005634(nucleus)|GO:0005694(chromosome)|GO:0006334(nucleosome assembly)	GGCCCGCGTCTCGAAGGGGCACCTGTGAACTCAAAAGGCTCTTTTCAGAGCCACCCACGT
A_23_P103996	A_23_P103996	FALSE	NM_002061	NM_002061	2730	GCLM	glutamate-cysteine ligase, modifier subunit	Hs.315562			ref|NM_002061|gb|AK290449|gb|L35546|gb|BC041809	chr1:94354593-94354534	hs|1p22.1	Homo sapiens glutamate-cysteine ligase, modifier subunit (GCLM), mRNA [NM_002061]	GO:0004357(glutamate-cysteine ligase activity)|GO:0005625(soluble fraction)|GO:0005829(cytosol)|GO:0006534(cysteine metabolic process)|GO:0006536(glutamate metabolic process)|GO:0006750(glutathione biosynthetic process)|GO:0006805(xenobiotic metabolic process)|GO:0006979(response to oxidative stress)|GO:0017109(glutamate-cysteine ligase complex)|GO:0035226(glutamate-cysteine ligase catalytic subunit binding)|GO:0035229(positive regulation of glutamate-cysteine ligase activity)|GO:0042493(response to drug)|GO:0043524(negative regulation of neuron apoptosis)|GO:0046982(protein heterodimerization activity)|GO:0050880(regulation of blood vessel size)|GO:0051409(response to nitrosative stress)|GO:0051900(regulation of mitochondrial depolarization)	ATCAAATCAAAAGGCTACATTTTACAAGCTAAAAGAAGGGGTTCTTAACTGACTTAGGAG
A_23_P10401	A_23_P10401	FALSE	NM_002718	NM_002718	5523	PPP2R3A	protein phosphatase 2, regulatory subunit B'', alpha	Hs.518155	ENST00000264977		ref|NM_002718|ref|NM_181897|ref|NM_001190447|ens|ENST00000264977	chr3:135864425-135864484	hs|3q22.3	Homo sapiens protein phosphatase 2, regulatory subunit B'', alpha (PPP2R3A), transcript variant 1, mRNA [NM_002718]	GO:0000159(protein phosphatase type 2A complex)|GO:0005509(calcium ion binding)|GO:0005515(protein binding)|GO:0006470(protein dephosphorylation)|GO:0008601(protein phosphatase type 2A regulator activity)	TCTGGAACTTGAAAAAGTAGTAAGGGCCTCCAGAATTGACTTAGCCCTAGTAATAAAAGC
A_23_P104012	A_23_P104012	FALSE									tc|THC2478726|tc|THC2776665	chr1:110145905-110145846	hs|1p13.3	Q5T697_HUMAN (Q5T697) Guanine nucleotide binding protein (G protein), alpha transducing activity polypeptide 2, complete [THC2478726]	GO:0000166(nucleotide binding)|GO:0003924(GTPase activity)|GO:0004871(signal transducer activity)|GO:0005525(GTP binding)|GO:0005624(membrane fraction)|GO:0005737(cytoplasm)|GO:0005794(Golgi apparatus)|GO:0005834(heterotrimeric G-protein complex)|GO:0007165(signal transduction)|GO:0007186(G-protein coupled receptor protein signaling pathway)|GO:0007199(G-protein signaling, coupled to cGMP nucleotide second messenger)|GO:0007600(sensory perception)|GO:0007601(visual perception)|GO:0007602(phototransduction)|GO:0008016(regulation of heart contraction)|GO:0008283(cell proliferation)|GO:0019001(guanyl nucleotide binding)	TAGTCAATATACCATGACATGAAGAATGAATCCATTCTTTGGAGATGGAGTATACATGAC
A_23_P104022	A_23_P104022	FALSE	NM_052965	NM_052965	116461	TSEN15	tRNA splicing endonuclease 15 homolog (S. cerevisiae)	Hs.548197	ENST00000423085		ref|NM_052965|ref|NM_001127394|ref|NR_023349|ens|ENST00000423085	chr1:184043157-184043216	hs|1q25.3	Homo sapiens tRNA splicing endonuclease 15 homolog (S. cerevisiae) (TSEN15), transcript variant 1, mRNA [NM_052965]	GO:0005634(nucleus)|GO:0005730(nucleolus)|GO:0006397(mRNA processing)|GO:0008033(tRNA processing)	GCAAGACGGAAAAGTGTATAAGTGGGTGTAATCATGGCTGAAATAACAGACCAAGCATAT
A_23_P104025	A_23_P104025	FALSE	NM_052965	NM_052965	116461	TSEN15	tRNA splicing endonuclease 15 homolog (S. cerevisiae)	Hs.548197	ENST00000462677		ref|NM_052965|ref|NM_001127394|ref|NR_023349|ens|ENST00000462677	chr1:184042890-184042949	hs|1q25.3	Homo sapiens tRNA splicing endonuclease 15 homolog (S. cerevisiae) (TSEN15), transcript variant 1, mRNA [NM_052965]	GO:0005634(nucleus)|GO:0005730(nucleolus)|GO:0006397(mRNA processing)|GO:0008033(tRNA processing)	TTTTAGGTTTTTAAACCTACTGTCTCTGTCATAACTTGTCAACACTGCTGTATGAAGCAC
A_23_P104046	A_23_P104046	FALSE	NM_006085	NM_006085	10380	BPNT1	3'(2'), 5'-bisphosphate nucleotidase 1	Hs.406134	ENST00000302686		ref|NM_006085|ens|ENST00000302686|ens|ENST00000414869|ens|ENST00000544404	chr1:220233109-220233050	hs|1q41	Homo sapiens 3'(2'), 5'-bisphosphate nucleotidase 1 (BPNT1), mRNA [NM_006085]	GO:0000287(magnesium ion binding)|GO:0005829(cytosol)|GO:0006139(nucleobase, nucleoside, nucleotide and nucleic acid metabolic process)|GO:0006805(xenobiotic metabolic process)|GO:0007399(nervous system development)|GO:0008441(3'(2'),5'-bisphosphate nucleotidase activity)|GO:0016787(hydrolase activity)|GO:0050427(3'-phosphoadenosine 5'-phosphosulfate metabolic process)	GCCTCTGCTTATGTATTTGCAAGTCCTGGTTGTAAGAAGTGGGATACTTGTGCTCCAGAA
A_23_P104054	A_23_P104054	FALSE	NM_016227	NM_016227	51430	C1orf9	chromosome 1 open reading frame 9	Hs.626306	ENST00000367723		ref|NM_016227|ref|NM_014283|ens|ENST00000367723|ens|ENST00000263688	chr1:172580756-172580815	hs|1q24.3	Homo sapiens chromosome 1 open reading frame 9 (C1orf9), transcript variant 2, mRNA [NM_016227]	GO:0001503(ossification)|GO:0005783(endoplasmic reticulum)|GO:0007275(multicellular organismal development)|GO:0016020(membrane)|GO:0016021(integral to membrane)|GO:0030867(rough endoplasmic reticulum membrane)	TAAATTTCTTTCCTGTCTGCACAATTAGCTATTCAGAGCAAGAGGGCCTGATTTTATAGA
A_23_P104065	A_23_P104065	FALSE	NM_012405	NM_012405	23463	ICMT	isoprenylcysteine carboxyl methyltransferase	Hs.515688	ENST00000535068		ref|NM_012405|ens|ENST00000535068|ens|ENST00000489498|ens|ENST00000483852	chr1:6284050-6283991	hs|1p36.31	Homo sapiens isoprenylcysteine carboxyl methyltransferase (ICMT), mRNA [NM_012405]	GO:0001701(in utero embryonic development)|GO:0001889(liver development)|GO:0003880(protein C-terminal carboxyl O-methyltransferase activity)|GO:0004671(protein C-terminal S-isoprenylcysteine carboxyl O-methyltransferase activity)|GO:0005624(membrane fraction)|GO:0005783(endoplasmic reticulum)|GO:0005789(endoplasmic reticulum membrane)|GO:0006464(protein modification process)|GO:0006481(C-terminal protein methylation)|GO:0006612(protein targeting to membrane)|GO:0008104(protein localization)|GO:0008140(cAMP response element binding protein binding)|GO:0008168(methyltransferase activity)|GO:0008284(positive regulation of cell proliferation)|GO:0016020(membrane)|GO:0016021(integral to membrane)|GO:0016740(transferase activity)|GO:0035264(multicellular organism growth)|GO:0046498(S-adenosylhomocysteine metabolic process)|GO:0046499(S-adenosylmethioninamine metabolic process)|GO:0046578(regulation of Ras protein signal transduction)	AACTAAGATTCAGTCAGTATGTTTGTTTTGCAAGTTTGGGAGAGTAAGTTGGCTTTGAGT
A_23_P104073	A_23_P104073	FALSE	NM_002960	NM_002960	6274	S100A3	S100 calcium binding protein A3	Hs.557609	ENST00000368712		ref|NM_002960|ens|ENST00000368712|ens|ENST00000368713|gb|Z18948	chr1:153520057-153519998	hs|1q21.3	Homo sapiens S100 calcium binding protein A3 (S100A3), mRNA [NM_002960]	GO:0005509(calcium ion binding)	GGTCTTCTGCGATCAGTTAACCCATTTTACCTAGGAGGCCCAGAGATGTGAGGGCTCCTT
A_23_P104086	A_23_P104086	FALSE	NM_014675	NM_014675	9696	CROCC	ciliary rootlet coiled-coil, rootletin	Hs.309403	ENST00000465291		ref|NM_014675|ens|ENST00000465291|ens|ENST00000445545|ens|ENST00000375541	chr1:17297186-17297245	hs|1p36.13	Homo sapiens ciliary rootlet coiled-coil, rootletin (CROCC), mRNA [NM_014675]	GO:0005198(structural molecule activity)|GO:0005515(protein binding)|GO:0005737(cytoplasm)|GO:0005813(centrosome)|GO:0005814(centriole)|GO:0005886(plasma membrane)|GO:0007049(cell cycle)|GO:0008104(protein localization)|GO:0015629(actin cytoskeleton)|GO:0019894(kinesin binding)|GO:0030030(cell projection organization)|GO:0035253(ciliary rootlet)|GO:0051297(centrosome organization)	AGGGCCGCCTGGACCGCACCCTCACGGGGGCTGAGCTGGAGCTGGCAGAGGCGCAGAGGC
A_23_P104098	A_23_P104098	FALSE	NM_177402	NM_177402	127833	SYT2	synaptotagmin II	Hs.25422	ENST00000367267		ref|NM_177402|ref|NM_001136504|ens|ENST00000367267|ens|ENST00000367268	chr1:202565898-202565839	hs|1q32.1	Homo sapiens synaptotagmin II (SYT2), transcript variant 1, mRNA [NM_177402]	GO:0005215(transporter activity)|GO:0005509(calcium ion binding)|GO:0005515(protein binding)|GO:0005544(calcium-dependent phospholipid binding)|GO:0005886(plasma membrane)|GO:0007269(neurotransmitter secretion)|GO:0016021(integral to membrane)|GO:0030054(cell junction)|GO:0030666(endocytic vesicle membrane)|GO:0030672(synaptic vesicle membrane)|GO:0031410(cytoplasmic vesicle)|GO:0042584(chromaffin granule membrane)|GO:0042598(vesicular fraction)|GO:0043231(intracellular membrane-bounded organelle)|GO:0045202(synapse)	GCAAGAACAAGTAGACAGCAGCGGCTGGGACCCCACACCTTTCACGGACACTGACAAGAT
A_23_P104109	A_23_P104109	FALSE	NM_012424	NM_012424	26750	RPS6KC1	ribosomal protein S6 kinase, 52kDa, polypeptide 1	Hs.591416			ref|NM_012424|ref|NM_001136138|gb|AK122989|gb|AK122921	chr1:213446224-213446283	hs|1q32.3	Homo sapiens ribosomal protein S6 kinase, 52kDa, polypeptide 1 (RPS6KC1), transcript variant 1, mRNA [NM_012424]	GO:0000166(nucleotide binding)|GO:0004674(protein serine/threonine kinase activity)|GO:0005515(protein binding)|GO:0005524(ATP binding)|GO:0005737(cytoplasm)|GO:0005769(early endosome)|GO:0007165(signal transduction)|GO:0016020(membrane)|GO:0035091(phosphatidylinositol binding)	CATTTGGTGTTGCAGATGAGTTGTAAAGCCAACTGAAAGAGTTCCTTCAAGAAGTTCCTC
A_23_P104116	A_23_P104116	FALSE	NM_005105	NM_005105	9939	RBM8A	RNA binding motif protein 8A	Hs.591455	ENST00000369307		ref|NM_005105|ens|ENST00000369307|ens|ENST00000330165|gb|AF182415	chr1:145509245-145509304	hs|1q21.1	Homo sapiens RNA binding motif protein 8A (RBM8A), mRNA [NM_005105]	GO:0000166(nucleotide binding)|GO:0000184(nuclear-transcribed mRNA catabolic process, nonsense-mediated decay)|GO:0000398(nuclear mRNA splicing, via spliceosome)|GO:0003723(RNA binding)|GO:0003729(mRNA binding)|GO:0005515(protein binding)|GO:0005634(nucleus)|GO:0005654(nucleoplasm)|GO:0005730(nucleolus)|GO:0005737(cytoplasm)|GO:0005829(cytosol)|GO:0006366(transcription from RNA polymerase II promoter)|GO:0006369(termination of RNA polymerase II transcription)|GO:0006406(mRNA export from nucleus)|GO:0006417(regulation of translation)|GO:0006810(transport)|GO:0008380(RNA splicing)|GO:0010467(gene expression)|GO:0016070(RNA metabolic process)|GO:0016071(mRNA metabolic process)|GO:0016607(nuclear speck)|GO:0031124(mRNA 3'-end processing)|GO:0035145(exon-exon junction complex)|GO:0071013(catalytic step 2 spliceosome)	ATTCCATTTGACCATGCAGCCTTGGACAAATAGGACTGGGGTGGAACTTGCTGTGTTTAT
A_23_P104138	A_23_P104138	FALSE	NM_178549	NM_178549	339500	ZNF678	zinc finger protein 678	Hs.30323			ref|NM_178549|ref|NR_033184|gb|BC007286|tc|THC2475810	chr1:227849729-227849788	hs|1q42.13	Homo sapiens zinc finger protein 678 (ZNF678), transcript variant 1, mRNA [NM_178549]	GO:0003677(DNA binding)|GO:0005622(intracellular)|GO:0005634(nucleus)|GO:0006355(regulation of transcription, DNA-dependent)|GO:0008270(zinc ion binding)|GO:0046872(metal ion binding)	ACATCAGTGCATGTGGAGGACATGAGTATTTAAGGAGAAGGTTCTAGGCTTCCGAAGTAA
A_23_P104146	A_23_P104146	FALSE	NM_005095	NM_005095	9202	ZMYM4	zinc finger, MYM-type 4	Hs.269211	ENST00000373297		ref|NM_005095|ens|ENST00000373297|ens|ENST00000314607|ens|ENST00000457946	chr1:35887010-35887069	hs|1p34.3	Homo sapiens zinc finger, MYM-type 4 (ZMYM4), mRNA [NM_005095]	GO:0003677(DNA binding)|GO:0007010(cytoskeleton organization)|GO:0007275(multicellular organismal development)|GO:0008270(zinc ion binding)|GO:0022604(regulation of cell morphogenesis)|GO:0046872(metal ion binding)	TTGGATTGTCTGATAAGTCTGCCAATAAACTATCCAGAAATAGCAAGTGTAATAGTCCCC
A_23_P104151	A_23_P104151	FALSE	NM_016486	NM_016486	51249	TMEM69	transmembrane protein 69	Hs.436502	ENST00000496366		ref|NM_016486|ens|ENST00000496366|ens|ENST00000372025|gb|BC121117	chr1:46159443-46159502	hs|1p34.1	Homo sapiens transmembrane protein 69 (TMEM69), mRNA [NM_016486]	GO:0016020(membrane)|GO:0016021(integral to membrane)	TTACCACATTATCCCAACTGGTTTAAAGCCCTGAGGATAGTAGTCACTTTATTGGCCACT
A_23_P104188	A_23_P104188	FALSE	NM_004433	NM_004433	1999	ELF3	E74-like factor 3 (ets domain transcription factor, epithelial-specific )	Hs.730618	ENST00000475698		ref|NM_004433|ref|NM_001114309|ens|ENST00000475698|ens|ENST00000310044	chr1:201984429-201984488	hs|1q32.1	Homo sapiens E74-like factor 3 (ets domain transcription factor, epithelial-specific ) (ELF3), transcript variant 1, mRNA [NM_004433]	GO:0001824(blastocyst development)|GO:0003700(sequence-specific DNA binding transcription factor activity)|GO:0003713(transcription coactivator activity)|GO:0005515(protein binding)|GO:0005634(nucleus)|GO:0005730(nucleolus)|GO:0005737(cytoplasm)|GO:0005794(Golgi apparatus)|GO:0006355(regulation of transcription, DNA-dependent)|GO:0006366(transcription from RNA polymerase II promoter)|GO:0006954(inflammatory response)|GO:0007275(multicellular organismal development)|GO:0008544(epidermis development)|GO:0009653(anatomical structure morphogenesis)|GO:0009790(embryo development)|GO:0030198(extracellular matrix organization)|GO:0030855(epithelial cell differentiation)|GO:0043565(sequence-specific DNA binding)|GO:0045892(negative regulation of transcription, DNA-dependent)|GO:0045893(positive regulation of transcription, DNA-dependent)|GO:0060056(mammary gland involution)	AGGTTCTCCAGAGTCGGAACTGAGGGTTGGAACTATACCCGGGACCAAACTCACGGACCA
A_23_P104193	A_23_P104193	FALSE	NM_133376	NM_133376	3688	ITGB1	integrin, beta 1 (fibronectin receptor, beta polypeptide, antigen CD29 includes MDF2, MSK12)	Hs.643813	ENST00000494395		ref|NM_133376|ref|NM_002211|ref|NM_033668|ens|ENST00000494395	chr10:33197458-33197399	hs|10p11.22	Homo sapiens integrin, beta 1 (fibronectin receptor, beta polypeptide, antigen CD29 includes MDF2, MSK12) (ITGB1), transcript variant 1E, mRNA [NM_133376]	GO:0000082(G1/S transition of mitotic cell cycle)|GO:0001669(acrosomal vesicle)|GO:0001701(in utero embryonic development)|GO:0001708(cell fate specification)|GO:0001726(ruffle)|GO:0001894(tissue homeostasis)|GO:0001948(glycoprotein binding)|GO:0001968(fibronectin binding)|GO:0002020(protease binding)|GO:0002042(cell migration involved in sprouting angiogenesis)|GO:0003779(actin binding)|GO:0004872(receptor activity)|GO:0005178(integrin binding)|GO:0005515(protein binding)|GO:0005518(collagen binding)|GO:0005604(basement membrane)|GO:0005886(plasma membrane)|GO:0005911(cell-cell junction)|GO:0005912(adherens junction)|GO:0005925(focal adhesion)|GO:0006874(cellular calcium ion homeostasis)|GO:0006968(cellular defense response)|GO:0007155(cell adhesion)|GO:0007156(homophilic cell adhesion)|GO:0007159(leukocyte cell-cell adhesion)|GO:0007160(cell-matrix adhesion)|GO:0007229(integrin-mediated signaling pathway)|GO:0007275(multicellular organismal development)|GO:0007411(axon guidance)|GO:0007596(blood coagulation)|GO:0008277(regulation of G-protein coupled receptor protein signaling pathway)|GO:0008284(positive regulation of cell proliferation)|GO:0008285(negative regulation of cell proliferation)|GO:0008305(integrin complex)|GO:0008354(germ cell migration)|GO:0009986(cell surface)|GO:0010811(positive regulation of cell-substrate adhesion)|GO:0010976(positive regulation of neuron projection development)|GO:0014704(intercalated disc)|GO:0014823(response to activity)|GO:0016021(integral to membrane)|GO:0016477(cell migration)|GO:0019717(synaptosome)|GO:0019901(protein kinase binding)|GO:0019904(protein domain specific binding)|GO:0030056(hemidesmosome)|GO:0030183(B cell differentiation)|GO:0030335(positive regulation of cell migration)|GO:0031345(negative regulation of cell projection organization)|GO:0031594(neuromuscular junction)|GO:0031667(response to nutrient levels)|GO:0032154(cleavage furrow)|GO:0032587(ruffle membrane)|GO:0032594(protein transport within lipid bilayer)|GO:0033631(cell-cell adhesion mediated by integrin)|GO:0034329(cell junction assembly)|GO:0034667(alpha3-beta1 integrin complex)|GO:0034679(alpha9-beta1 integrin complex)|GO:0034698(response to gonadotropin stimulus)|GO:0042277(peptide binding)|GO:0042383(sarcolemma)|GO:0042470(melanosome)|GO:0042493(response to drug)|GO:0043065(positive regulation of apoptosis)|GO:0043209(myelin sheath)|GO:0043236(laminin binding)|GO:0043410(positive regulation of MAPKKK cascade)|GO:0044419(interspecies interaction between organisms)|GO:0045121(membrane raft)|GO:0045214(sarcomere organization)|GO:0045665(negative regulation of neuron differentiation)|GO:0045666(positive regulation of neuron differentiation)|GO:0045807(positive regulation of endocytosis)|GO:0046982(protein heterodimerization activity)|GO:0050731(positive regulation of peptidyl-tyrosine phosphorylation)|GO:0050776(regulation of immune response)|GO:0050900(leukocyte migration)|GO:0051393(alpha-actinin binding)|GO:0051726(regulation of cell cycle)	TCCCACTGGTCCAGACATCATTCCAATTGTAGCTGGTGTGGTTGCTGGAATTGTTCTTAT
A_23_P104199	A_23_P104199	FALSE	NM_133376	NM_133376	3688	ITGB1	integrin, beta 1 (fibronectin receptor, beta polypeptide, antigen CD29 includes MDF2, MSK12)	Hs.643813	ENST00000494395		ref|NM_133376|ref|NM_002211|ref|NM_033668|ens|ENST00000494395	chr10:33200566-33200507	hs|10p11.22	Homo sapiens integrin, beta 1 (fibronectin receptor, beta polypeptide, antigen CD29 includes MDF2, MSK12) (ITGB1), transcript variant 1E, mRNA [NM_133376]	GO:0000082(G1/S transition of mitotic cell cycle)|GO:0001669(acrosomal vesicle)|GO:0001701(in utero embryonic development)|GO:0001708(cell fate specification)|GO:0001726(ruffle)|GO:0001894(tissue homeostasis)|GO:0001948(glycoprotein binding)|GO:0001968(fibronectin binding)|GO:0002020(protease binding)|GO:0002042(cell migration involved in sprouting angiogenesis)|GO:0003779(actin binding)|GO:0004872(receptor activity)|GO:0005178(integrin binding)|GO:0005515(protein binding)|GO:0005518(collagen binding)|GO:0005604(basement membrane)|GO:0005886(plasma membrane)|GO:0005911(cell-cell junction)|GO:0005912(adherens junction)|GO:0005925(focal adhesion)|GO:0006874(cellular calcium ion homeostasis)|GO:0006968(cellular defense response)|GO:0007155(cell adhesion)|GO:0007156(homophilic cell adhesion)|GO:0007159(leukocyte cell-cell adhesion)|GO:0007160(cell-matrix adhesion)|GO:0007229(integrin-mediated signaling pathway)|GO:0007275(multicellular organismal development)|GO:0007411(axon guidance)|GO:0007596(blood coagulation)|GO:0008277(regulation of G-protein coupled receptor protein signaling pathway)|GO:0008284(positive regulation of cell proliferation)|GO:0008285(negative regulation of cell proliferation)|GO:0008305(integrin complex)|GO:0008354(germ cell migration)|GO:0009986(cell surface)|GO:0010811(positive regulation of cell-substrate adhesion)|GO:0010976(positive regulation of neuron projection development)|GO:0014704(intercalated disc)|GO:0014823(response to activity)|GO:0016021(integral to membrane)|GO:0016477(cell migration)|GO:0019717(synaptosome)|GO:0019901(protein kinase binding)|GO:0019904(protein domain specific binding)|GO:0030056(hemidesmosome)|GO:0030183(B cell differentiation)|GO:0030335(positive regulation of cell migration)|GO:0031345(negative regulation of cell projection organization)|GO:0031594(neuromuscular junction)|GO:0031667(response to nutrient levels)|GO:0032154(cleavage furrow)|GO:0032587(ruffle membrane)|GO:0032594(protein transport within lipid bilayer)|GO:0033631(cell-cell adhesion mediated by integrin)|GO:0034329(cell junction assembly)|GO:0034667(alpha3-beta1 integrin complex)|GO:0034679(alpha9-beta1 integrin complex)|GO:0034698(response to gonadotropin stimulus)|GO:0042277(peptide binding)|GO:0042383(sarcolemma)|GO:0042470(melanosome)|GO:0042493(response to drug)|GO:0043065(positive regulation of apoptosis)|GO:0043209(myelin sheath)|GO:0043236(laminin binding)|GO:0043410(positive regulation of MAPKKK cascade)|GO:0044419(interspecies interaction between organisms)|GO:0045121(membrane raft)|GO:0045214(sarcomere organization)|GO:0045665(negative regulation of neuron differentiation)|GO:0045666(positive regulation of neuron differentiation)|GO:0045807(positive regulation of endocytosis)|GO:0046982(protein heterodimerization activity)|GO:0050731(positive regulation of peptidyl-tyrosine phosphorylation)|GO:0050776(regulation of immune response)|GO:0050900(leukocyte migration)|GO:0051393(alpha-actinin binding)|GO:0051726(regulation of cell cycle)	TGCAACCCCAACTACACTGGCAGTGCATGTGACTGTTCTTTGGATACTAGTACTTGTGAA
A_23_P104201	A_23_P104201	FALSE	NM_139312	NM_139312	10730	YME1L1	YME1-like 1 (S. cerevisiae)	Hs.499145	ENST00000375969		ref|NM_139312|ref|NM_014263|ens|ENST00000375969|ens|ENST00000375972	chr10:27400808-27400749	hs|10p12.1	Homo sapiens YME1-like 1 (S. cerevisiae) (YME1L1), nuclear gene encoding mitochondrial protein, transcript variant 1, mRNA [NM_139312]	GO:0000166(nucleotide binding)|GO:0004222(metalloendopeptidase activity)|GO:0005524(ATP binding)|GO:0005739(mitochondrion)|GO:0006508(proteolysis)|GO:0008233(peptidase activity)|GO:0016020(membrane)|GO:0017111(nucleoside-triphosphatase activity)|GO:0030163(protein catabolic process)|GO:0046872(metal ion binding)	TGGTGTAATTGAAGGGTGTGAAATGCTTTGTCAATCATTTGTCACATTTATCCAGTTTGG
A_23_P104224	A_23_P104224	FALSE	NM_138933	NM_138933	29974	A1CF	APOBEC1 complementation factor	Hs.282795			ref|NM_138933|ref|NM_001198819|ref|NM_001198820|ref|NM_001198818	chr10:52570857-52569801	hs|10q11.23	Homo sapiens APOBEC1 complementation factor (A1CF), transcript variant 3, mRNA [NM_138933]	GO:0000166(nucleotide binding)|GO:0003676(nucleic acid binding)|GO:0003723(RNA binding)|GO:0003725(double-stranded RNA binding)|GO:0003727(single-stranded RNA binding)|GO:0003729(mRNA binding)|GO:0004131(cytosine deaminase activity)|GO:0005515(protein binding)|GO:0005622(intracellular)|GO:0005634(nucleus)|GO:0005654(nucleoplasm)|GO:0005720(nuclear heterochromatin)|GO:0005737(cytoplasm)|GO:0005783(endoplasmic reticulum)|GO:0006397(mRNA processing)|GO:0016554(cytidine to uridine editing)|GO:0016556(mRNA modification)|GO:0030895(apolipoprotein B mRNA editing enzyme complex)|GO:0050821(protein stabilization)	GACAGCTATTCTTGTACAAAATAACTATTCCTGCTCTAGCCAGCCAGAATCCTGCAATCC
A_23_P104237	A_23_P104237	FALSE	NM_020918	NM_020918	57678	GPAM	glycerol-3-phosphate acyltransferase, mitochondrial	Hs.42586	ENST00000423155		ref|NM_020918|ref|NM_001244949|ens|ENST00000423155|ens|ENST00000348367	chr10:113914415-113913394	hs|10q25.2	Homo sapiens glycerol-3-phosphate acyltransferase, mitochondrial (GPAM), nuclear gene encoding mitochondrial protein, transcript variant 2, mRNA [NM_020918]	GO:0004366(glycerol-3-phosphate O-acyltransferase activity)|GO:0005739(mitochondrion)|GO:0005741(mitochondrial outer membrane)|GO:0005743(mitochondrial inner membrane)|GO:0006631(fatty acid metabolic process)|GO:0006637(acyl-CoA metabolic process)|GO:0006650(glycerophospholipid metabolic process)|GO:0008152(metabolic process)|GO:0008654(phospholipid biosynthetic process)|GO:0009749(response to glucose stimulus)|GO:0009750(response to fructose stimulus)|GO:0010867(positive regulation of triglyceride biosynthetic process)|GO:0014823(response to activity)|GO:0016020(membrane)|GO:0016021(integral to membrane)|GO:0016746(transferase activity, transferring acyl groups)|GO:0019432(triglyceride biosynthetic process)|GO:0031667(response to nutrient levels)|GO:0032869(cellular response to insulin stimulus)|GO:0040018(positive regulation of multicellular organism growth)|GO:0042104(positive regulation of activated T cell proliferation)|GO:0044255(cellular lipid metabolic process)|GO:0046686(response to cadmium ion)|GO:0050707(regulation of cytokine secretion)|GO:0051607(defense response to virus)|GO:0055089(fatty acid homeostasis)|GO:0055091(phospholipid homeostasis)|GO:0070236(negative regulation of activation-induced cell death of T cells)|GO:0070970(interleukin-2 secretion)	ATGCTGTGAAAATGTTTAAGGATATTGGGGTTTTCAAGGAGACCAAACAAAAGAGAGTGT
A_23_P104252	A_23_P104252	FALSE	NM_030569	NM_030569	80760	ITIH5	inter-alpha-trypsin inhibitor heavy chain family, member 5	Hs.498586	ENST00000298441		ref|NM_030569|ref|NM_032817|ens|ENST00000298441|ens|ENST00000256861	chr10:7604505-7604446	hs|10p14	Homo sapiens inter-alpha-trypsin inhibitor heavy chain family, member 5 (ITIH5), transcript variant 1, mRNA [NM_030569]	GO:0004867(serine-type endopeptidase inhibitor activity)|GO:0005576(extracellular region)|GO:0030212(hyaluronan metabolic process)|GO:0030414(peptidase inhibitor activity)	CCATACATTTGATCGTTGTAAACCATGAAGTCTTTTCTTGCAAGACGTTTTTCTTCTGCT
A_23_P104275	A_23_P104275	FALSE	NM_213606	NM_213606	387700	SLC16A12	solute carrier family 16, member 12 (monocarboxylic acid transporter 12)	Hs.530338	ENST00000371790		ref|NM_213606|ens|ENST00000371790|ens|ENST00000341233|gb|AK127303	chr10:91190066-91190051	hs|10q23.31	Homo sapiens solute carrier family 16, member 12 (monocarboxylic acid transporter 12) (SLC16A12), mRNA [NM_213606]	GO:0005886(plasma membrane)|GO:0015293(symporter activity)|GO:0016021(integral to membrane)|GO:0055085(transmembrane transport)	CCTTCTCATTTGGGATTTGTGCTCATAACTGAACTCGTATCTTTGGTCAATGGGCATAGC
A_23_P104282	A_23_P104282	FALSE	NM_018121	NM_018121	55719	FAM178A	family with sequence similarity 178, member A	Hs.447458	ENST00000238961		ref|NM_018121|ens|ENST00000238961|gb|AK001374|gb|AL832383	chr10:102722326-102722385	hs|10q24.31	Homo sapiens family with sequence similarity 178, member A (FAM178A), transcript variant 1, mRNA [NM_018121]		AGGAAGAGGTTAAGCTGTAAAGTAGTGGCCCTGTTTTGATGCCAGAACATTCATATGCTG
A_23_P104295	A_23_P104295	FALSE	NM_022039	NM_022039	6468	FBXW4	F-box and WD repeat domain containing 4	Hs.500822	ENST00000457105		ref|NM_022039|ens|ENST00000457105|ens|ENST00000389046|ens|ENST00000331272	chr10:103427675-103384541	hs|10q24.32	Homo sapiens F-box and WD repeat domain containing 4 (FBXW4), mRNA [NM_022039]	GO:0000151(ubiquitin ligase complex)|GO:0002053(positive regulation of mesenchymal cell proliferation)|GO:0003674(molecular_function)|GO:0006511(ubiquitin-dependent protein catabolic process)|GO:0007275(multicellular organismal development)|GO:0016055(Wnt receptor signaling pathway)|GO:0030326(embryonic limb morphogenesis)|GO:0042733(embryonic digit morphogenesis)|GO:0051216(cartilage development)|GO:0060173(limb development)	AGTCTGGTCCATTGCTATCAGCCCATTACTCAGCTCTTTTGTGACAGGGACGGCTTGTTG
A_23_P1043	A_23_P1043	FALSE	NM_018265	NM_018265	55765	C1orf106	chromosome 1 open reading frame 106	Hs.518997	ENST00000465162		ref|NM_018265|ref|NM_001142569|ens|ENST00000465162|ens|ENST00000367342	chr1:200884343-200884402	hs|1q32.1	Homo sapiens chromosome 1 open reading frame 106 (C1orf106), transcript variant 1, mRNA [NM_018265]		TTCCAAGAACTCTGGTGTCTGACCTAGAAGAGGCACAGTTCTCTCTACTGGAAAGAAAAC
A_23_P104318	A_23_P104318	FALSE	NM_019058	NM_019058	54541	DDIT4	DNA-damage-inducible transcript 4	Hs.523012	ENST00000307365		ref|NM_019058|ens|ENST00000307365|gb|AY090097|gb|JA482131	chr10:74035363-74035422	hs|10q22.1	Homo sapiens DNA-damage-inducible transcript 4 (DDIT4), mRNA [NM_019058]	GO:0001666(response to hypoxia)|GO:0005622(intracellular)|GO:0005737(cytoplasm)|GO:0005739(mitochondrion)|GO:0006915(apoptosis)|GO:0032007(negative regulation of TOR signaling cascade)|GO:0043241(protein complex disassembly)|GO:0045820(negative regulation of glycolysis)|GO:0071889(14-3-3 protein binding)|GO:0072593(reactive oxygen species metabolic process)	TCGTGGAGGTGGTTTGTGTATCTTACTGGTCTGAAGGGACCAAGTGTGTTTGTTGTTTGT
A_23_P104323	A_23_P104323	FALSE	NM_002412	NM_002412	4255	MGMT	O-6-methylguanine-DNA methyltransferase	Hs.501522			ref|NM_002412|gb|BT006714|gb|AB528701|gb|DQ890723	chr10:131506282-131557499	hs|10q26.3	Homo sapiens O-6-methylguanine-DNA methyltransferase (MGMT), mRNA [NM_002412]	GO:0003677(DNA binding)|GO:0003908(methylated-DNA-[protein]-cysteine S-methyltransferase activity)|GO:0005509(calcium ion binding)|GO:0005634(nucleus)|GO:0005654(nucleoplasm)|GO:0006266(DNA ligation)|GO:0006281(DNA repair)|GO:0006306(DNA methylation)|GO:0006307(DNA dealkylation involved in DNA repair)|GO:0008168(methyltransferase activity)|GO:0009008(DNA-methyltransferase activity)|GO:0009636(response to toxin)|GO:0016740(transferase activity)|GO:0032259(methylation)|GO:0034599(cellular response to oxidative stress)|GO:0042493(response to drug)|GO:0043281(regulation of caspase activity)|GO:0045471(response to ethanol)|GO:0045739(positive regulation of DNA repair)|GO:0051593(response to folic acid)|GO:0060548(negative regulation of cell death)|GO:0060644(mammary gland epithelial cell differentiation)|GO:0071407(cellular response to organic cyclic compound)|GO:0071479(cellular response to ionizing radiation)	TCTTCACCATCCCGTTTTCCAGCAAGAGTCGTTCACCAGACAGGTGTTATGGAAGCTGCT
A_23_P104335	A_23_P104335	FALSE		U79304	220965	FAM13C	family with sequence similarity 13, member C	Hs.607594	ENST00000422313		ens|ENST00000422313|gb|U79304|tc|THC2733885	chr10:61014017-61013958	hs|10q21.1	family with sequence similarity 13, member C [Source:HGNC Symbol;Acc:19371] [ENST00000422313]		CATGGCAGTATATACTGCAAACAAGGCTAGTTGTCATTTCAAAAAGTGAAAATTTGGTCT
A_23_P104346	A_23_P104346	FALSE	NM_005028	NM_005028	5305	PIP4K2A	phosphatidylinositol-5-phosphate 4-kinase, type II, alpha	Hs.57079	ENST00000545335		ref|NM_005028|ens|ENST00000545335|ens|ENST00000323883|ens|ENST00000376573	chr10:22830767-22828979	hs|10p12.2	Homo sapiens phosphatidylinositol-5-phosphate 4-kinase, type II, alpha (PIP4K2A), mRNA [NM_005028]	GO:0000166(nucleotide binding)|GO:0005524(ATP binding)|GO:0005575(cellular_component)|GO:0005634(nucleus)|GO:0005737(cytoplasm)|GO:0005886(plasma membrane)|GO:0016308(1-phosphatidylinositol-4-phosphate 5-kinase activity)|GO:0016309(1-phosphatidylinositol-5-phosphate 4-kinase activity)|GO:0016310(phosphorylation)|GO:0016740(transferase activity)	GAACATCGACGTCTATGGAATTAAGTGCCATGAAAACTCGCCTAGGAAGGAGGTGTACTT
A_23_P104351	A_23_P104351	FALSE	NM_207009	NM_207009	404636	FAM45A	family with sequence similarity 45, member A	Hs.730780	ENST00000489936		ref|NM_207009|ref|NR_027141|ens|ENST00000489936|ens|ENST00000498549	chr10:120896605-120896664	hs|10q26.11	Homo sapiens family with sequence similarity 45, member A (FAM45A), mRNA [NM_207009]		TGAGCCAAACTGCTAATTTTCTGCGGAACTGTCTAGAAGATCATTCAAGAGACCCTGCAG
A_23_P104362	A_23_P104362	FALSE	NM_004092	NM_004092	1892	ECHS1	enoyl CoA hydratase, short chain, 1, mitochondrial	Hs.76394	ENST00000368547		ref|NM_004092|ens|ENST00000368547|gb|BC013264|gb|BC008906	chr10:135176314-135176255	hs|10q26.3	Homo sapiens enoyl CoA hydratase, short chain, 1, mitochondrial (ECHS1), nuclear gene encoding mitochondrial protein, mRNA [NM_004092]	GO:0004300(enoyl-CoA hydratase activity)|GO:0005515(protein binding)|GO:0005625(soluble fraction)|GO:0005739(mitochondrion)|GO:0005759(mitochondrial matrix)|GO:0006631(fatty acid metabolic process)|GO:0006635(fatty acid beta-oxidation)|GO:0016829(lyase activity)|GO:0044255(cellular lipid metabolic process)	TTTTAGAAGCAAGTAAATCATCCTCTTTTCAAGAGCAGTGTCCGTGGTGTGCAGTTCCTC
A_23_P104372	A_23_P104372	FALSE	NM_015190	NM_015190	23234	DNAJC9	DnaJ (Hsp40) homolog, subfamily C, member 9	Hs.408577	ENST00000372950		ref|NM_015190|ens|ENST00000372950|gb|AK094162|gb|AF327347	chr10:75002733-75002674	hs|10q22.2	Homo sapiens DnaJ (Hsp40) homolog, subfamily C, member 9 (DNAJC9), mRNA [NM_015190]	GO:0006457(protein folding)|GO:0031072(heat shock protein binding)|GO:0051082(unfolded protein binding)	CCAGTTTACATTTGGTCTTAATGATCTTGAATAGATCCTCTCTTCATTTTACTCAGCCAG
A_23_P104387	A_23_P104387	FALSE	NM_014394	NM_014394	27069	GHITM	growth hormone inducible transmembrane protein	Hs.352656	ENST00000339736		ref|NM_014394|ens|ENST00000339736|ens|ENST00000372134|ens|ENST00000436406	chr10:85912268-85912327	hs|10q23.1	Homo sapiens growth hormone inducible transmembrane protein (GHITM), mRNA [NM_014394]	GO:0003674(molecular_function)|GO:0005739(mitochondrion)|GO:0005743(mitochondrial inner membrane)|GO:0006915(apoptosis)|GO:0008150(biological_process)|GO:0016020(membrane)|GO:0016021(integral to membrane)	TTTTCTGGAGAATAAATGCAGTAATCCTCTCCCAAATAAGCACACACATTTTCAATTCTC
A_23_P104413	A_23_P104413	FALSE	NM_033178	NM_033178	22947	DUX4	double homeobox 4	Hs.553518			ref|NM_033178|ref|NM_001127386|ref|NM_001127387|ref|NM_001127388	chrUn_gl000228:77218-77276		Homo sapiens double homeobox 4 (DUX4), mRNA [NM_033178]	GO:0000976(transcription regulatory region sequence-specific DNA binding)|GO:0005634(nucleus)	CCGGGGCAGCTCCACCTCCCCAGCCCGCGCCCCCGGGACGCCTCCGCCTCCGCGCGGCAG
A_23_P10442	A_23_P10442	FALSE	NM_080597	NM_080597	114876	OSBPL1A	oxysterol binding protein-like 1A	Hs.370725	ENST00000319481		ref|NM_080597|ref|NM_018030|ref|NM_001242508|ens|ENST00000319481	chr18:21742185-21742126	hs|18q11.2	Homo sapiens oxysterol binding protein-like 1A (OSBPL1A), transcript variant 2, mRNA [NM_080597]	GO:0005543(phospholipid binding)|GO:0005622(intracellular)|GO:0005634(nucleus)|GO:0005730(nucleolus)|GO:0005737(cytoplasm)|GO:0006869(lipid transport)|GO:0008203(cholesterol metabolic process)|GO:0016192(vesicle-mediated transport)	GCACATTCATCTTAAATCTTATAGTATTTATCCACCCAAACCCCAGACTGAGATACTGCT
A_23_P104438	A_23_P104438	FALSE	NM_032578	NM_032578	84665	MYPN	myopalladin	Hs.55205	ENST00000354393		ref|NM_032578|ens|ENST00000354393|ens|ENST00000540630|ens|ENST00000542332	chr10:69970993-69971052	hs|10q21.3	Homo sapiens myopalladin (MYPN), mRNA [NM_032578]	GO:0003779(actin binding)|GO:0005515(protein binding)|GO:0005634(nucleus)|GO:0005737(cytoplasm)|GO:0015630(microtubule cytoskeleton)|GO:0017124(SH3 domain binding)|GO:0030018(Z disc)|GO:0031674(I band)|GO:0045214(sarcomere organization)|GO:0051371(muscle alpha-actinin binding)|GO:0051419(nebulin binding)	AAAGAAATCCTCTGTGGGGTCACTTTAAAAACTACTAGCTTCAACTACCACTTACAAAAT
A_23_P104445	A_23_P104445	FALSE	NM_152309	NM_152309	118788	PIK3AP1	phosphoinositide-3-kinase adaptor protein 1	Hs.310456	ENST00000371109		ref|NM_152309|ens|ENST00000371109|ens|ENST00000371110|ens|ENST00000339364	chr10:98355289-98355230	hs|10q24.1	Homo sapiens phosphoinositide-3-kinase adaptor protein 1 (PIK3AP1), mRNA [NM_152309]	GO:0005737(cytoplasm)|GO:0005886(plasma membrane)	AGTCTTCAGCCTGTTAATGATGTCTTCATGTTGAGTTTTATAGCATGACTGTTGACCTTA
A_23_P104451	A_23_P104451	FALSE	NM_024045	NM_024045	79009	DDX50	DEAD (Asp-Glu-Ala-Asp) box polypeptide 50	Hs.522984	ENST00000541832		ref|NM_024045|ens|ENST00000541832|ens|ENST00000373585|gb|AF334103	chr10:70706451-70706510	hs|10q22.1	Homo sapiens DEAD (Asp-Glu-Ala-Asp) box polypeptide 50 (DDX50), mRNA [NM_024045]	GO:0000166(nucleotide binding)|GO:0003723(RNA binding)|GO:0004386(helicase activity)|GO:0005524(ATP binding)|GO:0005634(nucleus)|GO:0005730(nucleolus)|GO:0005886(plasma membrane)|GO:0008026(ATP-dependent helicase activity)|GO:0016787(hydrolase activity)	CCAAAAATTAGGTCATCATAGTTGAGGTATGTGTCTGCTATTTGCAAAGAAGTTGGTCGT
A_23_P104464	A_23_P104464	FALSE	NM_000698	NM_000698	240	ALOX5	arachidonate 5-lipoxygenase	Hs.89499	ENST00000374391		ref|NM_000698|ens|ENST00000374391|gb|J03600|gb|J03571	chr10:45941417-45941476	hs|10q11.21	Homo sapiens arachidonate 5-lipoxygenase (ALOX5), mRNA [NM_000698]	GO:0002526(acute inflammatory response)|GO:0002540(leukotriene production involved in inflammatory response)|GO:0004051(arachidonate 5-lipoxygenase activity)|GO:0005506(iron ion binding)|GO:0005515(protein binding)|GO:0005625(soluble fraction)|GO:0005634(nucleus)|GO:0005635(nuclear envelope)|GO:0005641(nuclear envelope lumen)|GO:0005737(cytoplasm)|GO:0005829(cytosol)|GO:0006691(leukotriene metabolic process)|GO:0006692(prostanoid metabolic process)|GO:0007584(response to nutrient)|GO:0016020(membrane)|GO:0016165(lipoxygenase activity)|GO:0016363(nuclear matrix)|GO:0016491(oxidoreductase activity)|GO:0019233(sensory perception of pain)|GO:0019369(arachidonic acid metabolic process)|GO:0019370(leukotriene biosynthetic process)|GO:0019372(lipoxygenase pathway)|GO:0030425(dendrite)|GO:0031965(nuclear membrane)|GO:0042383(sarcolemma)|GO:0045907(positive regulation of vasoconstriction)|GO:0046872(metal ion binding)|GO:0055093(response to hyperoxia)	GATGTCTATTCTTGTTGGAGACATGGGATGATTATTTTCTGTTCTATTTGTGCTTAGTCC
A_23_P104471	A_23_P104471	FALSE	NM_001007271	NM_001007271	51207	DUSP13	dual specificity phosphatase 13	Hs.178170			ref|NM_001007271|ref|NM_001007273|ref|NM_001007272|ref|NM_016364	chr10:76854275-76854216	hs|10q22.2	Homo sapiens dual specificity phosphatase 13 (DUSP13), transcript variant 1, mRNA [NM_001007271]	GO:0004725(protein tyrosine phosphatase activity)|GO:0005737(cytoplasm)|GO:0006470(protein dephosphorylation)|GO:0007126(meiosis)|GO:0007283(spermatogenesis)|GO:0008138(protein tyrosine/serine/threonine phosphatase activity)|GO:0016787(hydrolase activity)	GATTTCCCTGACCCAATTCAGAGATTCTTTATGCAAAAGTGAGTTCAGTCCATCTCTATA
A_23_P104484	A_23_P104484	FALSE	NM_181745	NM_181745	338557	O3FAR1	omega-3 fatty acid receptor 1	Hs.661022	ENST00000371483		ref|NM_181745|ref|NM_001195755|ens|ENST00000371483|ens|ENST00000371481	chr10:95347358-95347417	hs|10q23.33	Homo sapiens omega-3 fatty acid receptor 1 (O3FAR1), transcript variant 1, mRNA [NM_181745]	GO:0004871(signal transducer activity)|GO:0004872(receptor activity)|GO:0004930(G-protein coupled receptor activity)|GO:0005504(fatty acid binding)|GO:0005886(plasma membrane)|GO:0010827(regulation of glucose transport)|GO:0016021(integral to membrane)|GO:0030139(endocytic vesicle)|GO:0046879(hormone secretion)|GO:0050710(negative regulation of cytokine secretion)|GO:0050728(negative regulation of inflammatory response)	TCTGGCTAATTTTTCTTTATAGCAGAGTTTCTCACACCTGGCGAGCTGTGGCATGCTTTT
A_23_P104493	A_23_P104493	FALSE	NM_001015880	NM_001015880	9060	PAPSS2	3'-phosphoadenosine 5'-phosphosulfate synthase 2	Hs.524491	ENST00000427144		ref|NM_001015880|ref|NM_004670|ens|ENST00000427144|ens|ENST00000456849	chr10:89504960-89505619	hs|10q23.31	Homo sapiens 3'-phosphoadenosine 5'-phosphosulfate synthase 2 (PAPSS2), transcript variant 2, mRNA [NM_001015880]	GO:0000103(sulfate assimilation)|GO:0000166(nucleotide binding)|GO:0001501(skeletal system development)|GO:0004020(adenylylsulfate kinase activity)|GO:0004781(sulfate adenylyltransferase (ATP) activity)|GO:0005524(ATP binding)|GO:0005829(cytosol)|GO:0006805(xenobiotic metabolic process)|GO:0016779(nucleotidyltransferase activity)|GO:0050427(3'-phosphoadenosine 5'-phosphosulfate metabolic process)|GO:0050428(3'-phosphoadenosine 5'-phosphosulfate biosynthetic process)	AAAGCCATGGACTTCTATGATCCAGCAAGGCACAATGAGTTTGACTTCATCTCAGGAACT
A_23_P104509	A_23_P104509	FALSE	NM_014661	NM_014661	9679	FAM53B	family with sequence similarity 53, member B	Hs.129195	ENST00000494792		ref|NM_014661|ens|ENST00000494792|ens|ENST00000392754|ens|ENST00000337318	chr10:126370389-126370330	hs|10q26.13	Homo sapiens family with sequence similarity 53, member B (FAM53B), mRNA [NM_014661]	GO:0003674(molecular_function)|GO:0005575(cellular_component)|GO:0008150(biological_process)	CTCACATGAGCAGTTTTCCTTTGTGGAATACTGTCCTCCCTCAGCCAACAGCACACCTGC
A_23_P104522	A_23_P104522	FALSE	NM_006393	NM_006393	10529	NEBL	nebulette	Hs.5025	ENST00000417816		ref|NM_006393|ref|NM_213569|ref|NM_001173484|ens|ENST00000417816	chr10:21074439-21074380	hs|10p12.31	Homo sapiens nebulette (NEBL), transcript variant 1, mRNA [NM_006393]	GO:0003779(actin binding)|GO:0005515(protein binding)|GO:0008270(zinc ion binding)|GO:0008307(structural constituent of muscle)|GO:0030832(regulation of actin filament length)|GO:0046872(metal ion binding)	TGTGTTCATGGTTTCCTTTGATTGGCTATTGAACCCTTCTGGGAAATGTATTTTTGTAGA
A_23_P104555	A_23_P104555	FALSE	NM_020349	NM_020349	26287	ANKRD2	ankyrin repeat domain 2 (stretch responsive muscle)	Hs.73708	ENST00000307518		ref|NM_020349|ens|ENST00000307518|ens|ENST00000370655|gb|AK314763	chr10:99342098-99342157	hs|10q24.2	Homo sapiens ankyrin repeat domain 2 (stretch responsive muscle) (ANKRD2), transcript variant 1, mRNA [NM_020349]	GO:0006936(muscle contraction)|GO:0007517(muscle organ development)|GO:0008307(structural constituent of muscle)|GO:0031674(I band)	AGTCCGGACAGGGCAGGTGGAGATTGTGGAGCACTTTCTATCCCTGGGCCTGGAAATCAA
A_23_P104563	A_23_P104563	FALSE	NM_001031847	NM_001031847	1374	CPT1A	carnitine palmitoyltransferase 1A (liver)	Hs.503043	ENST00000539743		ref|NM_001031847|ens|ENST00000539743|ens|ENST00000376618|ens|ENST00000540367	chr11:68527122-68527063	hs|11q13.3	Homo sapiens carnitine palmitoyltransferase 1A (liver) (CPT1A), nuclear gene encoding mitochondrial protein, transcript variant 2, mRNA [NM_001031847]	GO:0001676(long-chain fatty acid metabolic process)|GO:0004095(carnitine O-palmitoyltransferase activity)|GO:0005739(mitochondrion)|GO:0005741(mitochondrial outer membrane)|GO:0005743(mitochondrial inner membrane)|GO:0005792(microsome)|GO:0006006(glucose metabolic process)|GO:0006635(fatty acid beta-oxidation)|GO:0006641(triglyceride metabolic process)|GO:0006810(transport)|GO:0006853(carnitine shuttle)|GO:0014070(response to organic cyclic compound)|GO:0016020(membrane)|GO:0016021(integral to membrane)|GO:0016746(transferase activity, transferring acyl groups)|GO:0032000(positive regulation of fatty acid beta-oxidation)|GO:0042493(response to drug)|GO:0042755(eating behavior)|GO:0042802(identical protein binding)|GO:0044255(cellular lipid metabolic process)|GO:0046320(regulation of fatty acid oxidation)|GO:0050796(regulation of insulin secretion)|GO:0051260(protein homooligomerization)	ATGACGGCTATGGTGTGTCGTACATCCTTGTGGGAGAGAACCTCATCAATTTCCACATTT
A_23_P104579	A_23_P104579	FALSE	NM_005851	NM_005851	10263	CDK2AP2	cyclin-dependent kinase 2 associated protein 2	Hs.523835	ENST00000531178		ref|NM_005851|ens|ENST00000531178|ens|ENST00000525402|ens|ENST00000301488	chr11:67274854-67274443	hs|11q13.2	Homo sapiens cyclin-dependent kinase 2 associated protein 2 (CDK2AP2), mRNA [NM_005851]		ATGGAGCGCCTGAAGAGAGGTATCATCCATGCCCGGGCCCTAGTCAGAGAGTGCCTGGCA
A_23_P10458	A_23_P10458	FALSE	NM_018280	NM_018280	55267	C22orf26	chromosome 22 open reading frame 26	Hs.567529	ENST00000333761		ref|NM_018280|ens|ENST00000333761|gb|AK001807|tc|THC2485776	chr22:46446864-46446805	hs|22q13.31	Homo sapiens chromosome 22 open reading frame 26 (C22orf26), mRNA [NM_018280]		CCAGGTGTGACCTTGTAGATGGCCTCTATTCTGGATTCACAGCTGCTGAGGAGGAGGAAG
A_23_P104583	A_23_P104583	FALSE	NM_020441	NM_020441	57175	CORO1B	coronin, actin binding protein, 1B	Hs.6191	ENST00000537042		ref|NM_020441|ref|NM_001018070|ens|ENST00000537042|ens|ENST00000341356	chr11:67207834-67207704	hs|11q13.2	Homo sapiens coronin, actin binding protein, 1B (CORO1B), transcript variant 1, mRNA [NM_020441]	GO:0005515(protein binding)|GO:0005737(cytoplasm)|GO:0015629(actin cytoskeleton)|GO:0030036(actin cytoskeleton organization)|GO:0051015(actin filament binding)	ACACCAGTGTGGTCTACGTCTGCGGCAAGGGTGACTCCAGCATCCGGTACTTTGAGATCA
A_23_P104594	A_23_P104594	FALSE	NM_021920	NM_021920	6343	SCT	secretin	Hs.632324	ENST00000176195		ref|NM_021920|ens|ENST00000176195|gb|BC146571|gb|BC152725	chr11:626770-626711	hs|11p15.5	Homo sapiens secretin (SCT), mRNA [NM_021920]	GO:0005179(hormone activity)|GO:0005575(cellular_component)|GO:0005576(extracellular region)|GO:0030157(pancreatic juice secretion)	AGCATGGCCTGGACCAGGCTCAGCGCGGGTCTGCTCTGCCCGTCAGGGTCCAACATGCCC
A_23_P104607	A_23_P104607	FALSE	NM_002804	NM_002804	5702	PSMC3	proteasome (prosome, macropain) 26S subunit, ATPase, 3	Hs.250758	ENST00000298852		ref|NM_002804|ens|ENST00000298852|gb|CR456731|gb|DQ892981	chr11:47444493-47444434	hs|11p11.2	Homo sapiens proteasome (prosome, macropain) 26S subunit, ATPase, 3 (PSMC3), mRNA [NM_002804]	GO:0000075(cell cycle checkpoint)|GO:0000082(G1/S transition of mitotic cell cycle)|GO:0000084(S phase of mitotic cell cycle)|GO:0000166(nucleotide binding)|GO:0000209(protein polyubiquitination)|GO:0000216(M/G1 transition of mitotic cell cycle)|GO:0000278(mitotic cell cycle)|GO:0000502(proteasome complex)|GO:0001824(blastocyst development)|GO:0002474(antigen processing and presentation of peptide antigen via MHC class I)|GO:0003713(transcription coactivator activity)|GO:0003714(transcription corepressor activity)|GO:0005515(protein binding)|GO:0005524(ATP binding)|GO:0005634(nucleus)|GO:0005654(nucleoplasm)|GO:0005737(cytoplasm)|GO:0005829(cytosol)|GO:0006521(regulation of cellular amino acid metabolic process)|GO:0006915(apoptosis)|GO:0006977(DNA damage response, signal transduction by p53 class mediator resulting in cell cycle arrest)|GO:0016032(viral reproduction)|GO:0016070(RNA metabolic process)|GO:0016071(mRNA metabolic process)|GO:0016787(hydrolase activity)|GO:0017111(nucleoside-triphosphatase activity)|GO:0030163(protein catabolic process)|GO:0031145(anaphase-promoting complex-dependent proteasomal ubiquitin-dependent protein catabolic process)|GO:0034641(cellular nitrogen compound metabolic process)|GO:0042981(regulation of apoptosis)|GO:0044419(interspecies interaction between organisms)|GO:0051436(negative regulation of ubiquitin-protein ligase activity involved in mitotic cell cycle)|GO:0051437(positive regulation of ubiquitin-protein ligase activity involved in mitotic cell cycle)|GO:0051439(regulation of ubiquitin-protein ligase activity involved in mitotic cell cycle)	ACAAGGAGAAGTTTGAGAACTTGGGGATCCAACCTCCAAAAGGGGTGCTGATGTATGGGC
A_23_P104617	A_23_P104617	FALSE	NM_152312	NM_152312	120071	GYLTL1B	glycosyltransferase-like 1B	Hs.86543	ENST00000530437		ref|NM_152312|ens|ENST00000530437|ens|ENST00000531526|ens|ENST00000325468	chr11:45950427-45950486	hs|11p11.2	Homo sapiens glycosyltransferase-like 1B (GYLTL1B), mRNA [NM_152312]	GO:0000139(Golgi membrane)|GO:0005794(Golgi apparatus)|GO:0016020(membrane)|GO:0016021(integral to membrane)|GO:0016757(transferase activity, transferring glycosyl groups)|GO:0046716(muscle cell homeostasis)	ATTGGGCAGACACCAGGGCAACCTGCCCTCCGCCATCCCTGCTATTTAAATTATTTAAGG
A_23_P104624	A_23_P104624	FALSE	NM_015036	NM_015036	23052	ENDOD1	endonuclease domain containing 1	Hs.167115	ENST00000278505		ref|NM_015036|ens|ENST00000278505|gb|AB020637|gb|AF131747	chr11:94865592-94865651	hs|11q21	Homo sapiens endonuclease domain containing 1 (ENDOD1), mRNA [NM_015036]	GO:0003676(nucleic acid binding)|GO:0004519(endonuclease activity)|GO:0005576(extracellular region)|GO:0016787(hydrolase activity)|GO:0046872(metal ion binding)	GGAGAGAACACATGGTACAATCGTAACACATGAAGGACAAGTAAGTGCTGCAGTAAAGGT
A_23_P10463	A_23_P10463	FALSE	NM_004552	NM_004552	4725	NDUFS5	NADH dehydrogenase (ubiquinone) Fe-S protein 5, 15kDa (NADH-coenzyme Q reductase)	Hs.632385	ENST00000372969		ref|NM_004552|ref|NM_001184979|ens|ENST00000372969|ens|ENST00000372967	chr1:39500182-39500241	hs|1p34.3	Homo sapiens NADH dehydrogenase (ubiquinone) Fe-S protein 5, 15kDa (NADH-coenzyme Q reductase) (NDUFS5), nuclear gene encoding mitochondrial protein, transcript variant 1, mRNA [NM_004552]	GO:0005739(mitochondrion)|GO:0005743(mitochondrial inner membrane)|GO:0005747(mitochondrial respiratory chain complex I)|GO:0005758(mitochondrial intermembrane space)|GO:0006120(mitochondrial electron transport, NADH to ubiquinone)|GO:0006810(transport)|GO:0008137(NADH dehydrogenase (ubiquinone) activity)|GO:0016020(membrane)|GO:0022904(respiratory electron transport chain)|GO:0032981(mitochondrial respiratory chain complex I assembly)|GO:0070469(respiratory chain)	TGATGTCTGGAGGCTGATTTTCCTGTTCTCTGTTCTCCACTGGAAAGGTTGTTTACGACA
A_23_P104641	A_23_P104641	FALSE	NM_013265	NM_013265	738	C11orf2	chromosome 11 open reading frame 2	Hs.277517	ENST00000534591		ref|NM_013265|ens|ENST00000534591|ens|ENST00000533827|ens|ENST00000527646	chr11:64878902-64878961	hs|11q13.1	Homo sapiens chromosome 11 open reading frame 2 (C11orf2), mRNA [NM_013265]	GO:0003674(molecular_function)|GO:0005794(Golgi apparatus)|GO:0006869(lipid transport)|GO:0008150(biological_process)|GO:0015031(protein transport)|GO:0016021(integral to membrane)	ACTGCCACTTTCTGCAGCTCTACCTGTGGCGTTTTGTGGCCGACGAAGAACTCGTGCACT
A_23_P104651	A_23_P104651	FALSE	NM_080668	NM_080668	113130	CDCA5	cell division cycle associated 5	Hs.434886	ENST00000275517		ref|NM_080668|ens|ENST00000275517|gb|AK093670|gb|AX748254	chr11:64845055-64844996	hs|11q13.1	Homo sapiens cell division cycle associated 5 (CDCA5), mRNA [NM_080668]	GO:0000082(G1/S transition of mitotic cell cycle)|GO:0000790(nuclear chromatin)|GO:0003682(chromatin binding)|GO:0005515(protein binding)|GO:0005634(nucleus)|GO:0005694(chromosome)|GO:0005730(nucleolus)|GO:0005737(cytoplasm)|GO:0005886(plasma membrane)|GO:0006302(double-strand break repair)|GO:0007049(cell cycle)|GO:0007064(mitotic sister chromatid cohesion)|GO:0007067(mitosis)|GO:0007076(mitotic chromosome condensation)|GO:0007080(mitotic metaphase plate congression)|GO:0008278(cohesin complex)|GO:0051301(cell division)|GO:0051329(interphase of mitotic cell cycle)|GO:0071922(regulation of cohesin localization to chromatin)	TCACCAGATGATGCAGAGTTGAGATCATCATTGCAAAGTTCTCTGTTCCTGAGGAACTAA
A_23_P104676	A_23_P104676	FALSE	NM_005877	NM_005877	10291	SF3A1	splicing factor 3a, subunit 1, 120kDa	Hs.406277	ENST00000536049		ref|NM_005877|ref|NM_001005409|ens|ENST00000536049|ens|ENST00000215793	chr22:30730385-30730326	hs|22q12.2	Homo sapiens splicing factor 3a, subunit 1, 120kDa (SF3A1), transcript variant 1, mRNA [NM_005877]	GO:0000389(nuclear mRNA 3'-splice site recognition)|GO:0000398(nuclear mRNA splicing, via spliceosome)|GO:0003723(RNA binding)|GO:0005515(protein binding)|GO:0005634(nucleus)|GO:0005654(nucleoplasm)|GO:0005681(spliceosomal complex)|GO:0005684(U2-type spliceosomal complex)|GO:0005730(nucleolus)|GO:0006397(mRNA processing)|GO:0008380(RNA splicing)|GO:0010467(gene expression)|GO:0071013(catalytic step 2 spliceosome)	TTCTAAGCCACTCTCTGGAATCTCTTTGTGTTAGGGTCTCGATTTGAGGACATTCATTTC
A_23_P104689	A_23_P104689	FALSE	NM_021975	NM_021975	5970	RELA	v-rel reticuloendotheliosis viral oncogene homolog A (avian)	Hs.502875			ref|NM_021975|ref|NM_001145138|ref|NM_001243984|ref|NM_001243985	chr11:65421710-65421651	hs|11q13.1	Homo sapiens v-rel reticuloendotheliosis viral oncogene homolog A (avian) (RELA), transcript variant 1, mRNA [NM_021975]	GO:0001889(liver development)|GO:0001942(hair follicle development)|GO:0002224(toll-like receptor signaling pathway)|GO:0002755(MyD88-dependent toll-like receptor signaling pathway)|GO:0002756(MyD88-independent toll-like receptor signaling pathway)|GO:0003677(DNA binding)|GO:0003682(chromatin binding)|GO:0003700(sequence-specific DNA binding transcription factor activity)|GO:0003705(sequence-specific enhancer binding RNA polymerase II transcription factor activity)|GO:0005515(protein binding)|GO:0005634(nucleus)|GO:0005654(nucleoplasm)|GO:0005667(transcription factor complex)|GO:0005737(cytoplasm)|GO:0005829(cytosol)|GO:0006117(acetaldehyde metabolic process)|GO:0006916(anti-apoptosis)|GO:0006954(inflammatory response)|GO:0006968(cellular defense response)|GO:0007568(aging)|GO:0008063(Toll signaling pathway)|GO:0008134(transcription factor binding)|GO:0008284(positive regulation of cell proliferation)|GO:0009612(response to mechanical stimulus)|GO:0009617(response to bacterium)|GO:0009887(organ morphogenesis)|GO:0010033(response to organic substance)|GO:0010035(response to inorganic substance)|GO:0010224(response to UV-B)|GO:0014040(positive regulation of Schwann cell differentiation)|GO:0014070(response to organic cyclic compound)|GO:0019221(cytokine-mediated signaling pathway)|GO:0019901(protein kinase binding)|GO:0031293(membrane protein intracellular domain proteolysis)|GO:0031625(ubiquitin protein ligase binding)|GO:0032332(positive regulation of chondrocyte differentiation)|GO:0032495(response to muramyl dipeptide)|GO:0032570(response to progesterone stimulus)|GO:0032868(response to insulin stimulus)|GO:0033590(response to cobalamin)|GO:0033613(activating transcription factor binding)|GO:0034130(toll-like receptor 1 signaling pathway)|GO:0034134(toll-like receptor 2 signaling pathway)|GO:0034138(toll-like receptor 3 signaling pathway)|GO:0034142(toll-like receptor 4 signaling pathway)|GO:0042177(negative regulation of protein catabolic process)|GO:0042301(phosphate binding)|GO:0042493(response to drug)|GO:0042542(response to hydrogen peroxide)|GO:0042802(identical protein binding)|GO:0043066(negative regulation of apoptosis)|GO:0043123(positive regulation of I-kappaB kinase/NF-kappaB cascade)|GO:0043200(response to amino acid stimulus)|GO:0043278(response to morphine)|GO:0043565(sequence-specific DNA binding)|GO:0044212(transcription regulatory region DNA binding)|GO:0044419(interspecies interaction between organisms)|GO:0045084(positive regulation of interleukin-12 biosynthetic process)|GO:0045087(innate immune response)|GO:0045892(negative regulation of transcription, DNA-dependent)|GO:0045893(positive regulation of transcription, DNA-dependent)|GO:0045944(positive regulation of transcription from RNA polymerase II promoter)|GO:0046627(negative regulation of insulin receptor signaling pathway)|GO:0047485(protein N-terminus binding)|GO:0048011(nerve growth factor receptor signaling pathway)|GO:0050727(regulation of inflammatory response)|GO:0050852(T cell receptor signaling pathway)|GO:0051059(NF-kappaB binding)	TTATTCTTTTATTGTCAGTATCTGTATCTCTCTCTCTTTTTGGAGGTGCTTAAGCAGAAG
A_23_P104692	A_23_P104692	FALSE	NM_145065	NM_145065	246330	PELI3	pellino homolog 3 (Drosophila)	Hs.656875			ref|NM_145065|ref|NM_001098510|ref|NM_001243136|ref|NM_001243135	chr11:66244673-66244732	hs|11q13.2	Homo sapiens pellino homolog 3 (Drosophila) (PELI3), transcript variant 1, mRNA [NM_145065]	GO:0005829(cytosol)|GO:0016874(ligase activity)	CAAAGGGAGGAGAGAGGACTCACTGGTCAAGAGTGTCGGCTGTGACACAAGGGCCATCAT
A_23_P104705	A_23_P104705	FALSE	NM_001532	NM_001532	3177	SLC29A2	solute carrier family 29 (nucleoside transporters), member 2	Hs.569017	ENST00000546034		ref|NM_001532|ens|ENST00000546034|ens|ENST00000541567|ens|ENST00000357440	chr11:66131783-66131724	hs|11q13.2	Homo sapiens solute carrier family 29 (nucleoside transporters), member 2 (SLC29A2), mRNA [NM_001532]	GO:0005337(nucleoside transmembrane transporter activity)|GO:0005634(nucleus)|GO:0005730(nucleolus)|GO:0005886(plasma membrane)|GO:0005887(integral to plasma membrane)|GO:0006139(nucleobase, nucleoside, nucleotide and nucleic acid metabolic process)|GO:0007595(lactation)|GO:0008283(cell proliferation)|GO:0015853(adenine transport)|GO:0015854(guanine transport)|GO:0015858(nucleoside transport)|GO:0015862(uridine transport)|GO:0016323(basolateral plasma membrane)|GO:0031965(nuclear membrane)|GO:0032869(cellular response to insulin stimulus)|GO:0035344(hypoxanthine transport)|GO:0035364(thymine transport)|GO:0055085(transmembrane transport)|GO:0055086(nucleobase, nucleoside and nucleotide metabolic process)	CACAGGATGCCTACTTCATCACCTTCATGCTGCTCTTTGCCGTTTCTAATGGCTACCTGG
A_23_P104734	A_23_P104734	FALSE	NM_152713	NM_152713	3703	STT3A	STT3, subunit of the oligosaccharyltransferase complex, homolog A (S. cerevisiae)	Hs.504237	ENST00000525946		ref|NM_152713|ens|ENST00000525946|ens|ENST00000392708|gb|BT007100	chr11:125489999-125490703	hs|11q24.2	Homo sapiens STT3, subunit of the oligosaccharyltransferase complex, homolog A (S. cerevisiae) (STT3A), mRNA [NM_152713]	GO:0004579(dolichyl-diphosphooligosaccharide-protein glycotransferase activity)|GO:0005624(membrane fraction)|GO:0005783(endoplasmic reticulum)|GO:0005789(endoplasmic reticulum membrane)|GO:0006486(protein glycosylation)|GO:0008250(oligosaccharyltransferase complex)|GO:0016020(membrane)|GO:0016021(integral to membrane)|GO:0016740(transferase activity)|GO:0018279(protein N-linked glycosylation via asparagine)|GO:0043687(post-translational protein modification)|GO:0044267(cellular protein metabolic process)	ATTGGCTGGTCAGGATATACAAGGTAAAGGACCTGGATAATCGAGGCTTGTCAAGGACAT
A_23_P104741	A_23_P104741	FALSE	NM_032531	NM_032531	84623	KIRREL3	kin of IRRE like 3 (Drosophila)	Hs.376015	ENST00000525144		ref|NM_032531|ens|ENST00000525144|gb|AY358760|gb|BC042432	chr11:126293470-126293411	hs|11q24.2	Homo sapiens kin of IRRE like 3 (Drosophila) (KIRREL3), transcript variant 1, mRNA [NM_032531]	GO:0005515(protein binding)|GO:0005576(extracellular region)|GO:0005886(plasma membrane)|GO:0016020(membrane)|GO:0016021(integral to membrane)|GO:0030097(hemopoiesis)|GO:0030424(axon)|GO:0043198(dendritic shaft)	TCCACGAGAAGAGAGGAAGTATATCTACACCTCAACCCTCCTAGTCACCACCTGAAATAA
A_23_P104762	A_23_P104762	FALSE	NM_006106	NM_006106	10413	YAP1	Yes-associated protein 1	Hs.503692			ref|NM_006106|ref|NM_001130145|ref|NM_001195044|ref|NM_001195045	chr11:102100584-102100643	hs|11q22.2	Homo sapiens Yes-associated protein 1 (YAP1), transcript variant 2, mRNA [NM_006106]	GO:0003713(transcription coactivator activity)|GO:0003714(transcription corepressor activity)|GO:0005515(protein binding)|GO:0005634(nucleus)|GO:0005737(cytoplasm)|GO:0006355(regulation of transcription, DNA-dependent)|GO:0006974(response to DNA damage stimulus)|GO:0008283(cell proliferation)|GO:0035329(hippo signaling cascade)|GO:0044212(transcription regulatory region DNA binding)|GO:0060242(contact inhibition)|GO:0071480(cellular response to gamma radiation)	AGCTTTGAGTTCTGACATCCTTAATGACATGGAGTCTGTTTTGGCTGCCACCAAGCTAGA
A_23_P104798	A_23_P104798	FALSE	NM_001562	NM_001562	3606	IL18	interleukin 18 (interferon-gamma-inducing factor)	Hs.83077	ENST00000528832		ref|NM_001562|ref|NM_001243211|ens|ENST00000528832|ens|ENST00000525547	chr11:112020870-112020811	hs|11q23.1	Homo sapiens interleukin 18 (interferon-gamma-inducing factor) (IL18), transcript variant 1, mRNA [NM_001562]	GO:0001525(angiogenesis)|GO:0001649(osteoblast differentiation)|GO:0001666(response to hypoxia)|GO:0004871(signal transducer activity)|GO:0005125(cytokine activity)|GO:0005576(extracellular region)|GO:0005615(extracellular space)|GO:0005737(cytoplasm)|GO:0005829(cytosol)|GO:0006955(immune response)|GO:0007165(signal transduction)|GO:0007267(cell-cell signaling)|GO:0009314(response to radiation)|GO:0009409(response to cold)|GO:0016324(apical plasma membrane)|GO:0030155(regulation of cell adhesion)|GO:0030324(lung development)|GO:0030431(sleep)|GO:0032722(positive regulation of chemokine production)|GO:0032725(positive regulation of granulocyte macrophage colony-stimulating factor production)|GO:0032729(positive regulation of interferon-gamma production)|GO:0032731(positive regulation of interleukin-1 beta production)|GO:0032740(positive regulation of interleukin-17 production)|GO:0032757(positive regulation of interleukin-8 production)|GO:0032760(positive regulation of tumor necrosis factor production)|GO:0032819(positive regulation of natural killer cell proliferation)|GO:0032930(positive regulation of superoxide anion generation)|GO:0032967(positive regulation of collagen biosynthetic process)|GO:0034105(positive regulation of tissue remodeling)|GO:0042033(chemokine biosynthetic process)|GO:0042088(T-helper 1 type immune response)|GO:0042092(type 2 immune response)|GO:0042094(interleukin-2 biosynthetic process)|GO:0042095(interferon-gamma biosynthetic process)|GO:0042104(positive regulation of activated T cell proliferation)|GO:0042231(interleukin-13 biosynthetic process)|GO:0042253(granulocyte macrophage colony-stimulating factor biosynthetic process)|GO:0043117(positive regulation of vascular permeability)|GO:0043525(positive regulation of neuron apoptosis)|GO:0048546(digestive tract morphogenesis)|GO:0050729(positive regulation of inflammatory response)|GO:0050966(detection of mechanical stimulus involved in sensory perception of pain)|GO:0051142(positive regulation of NK T cell proliferation)|GO:0055093(response to hyperoxia)|GO:0060312(regulation of blood vessel remodeling)|GO:0070301(cellular response to hydrogen peroxide)|GO:0071222(cellular response to lipopolysaccharide)|GO:0071260(cellular response to mechanical stimulus)|GO:0071320(cellular response to cAMP)|GO:0071346(cellular response to interferon-gamma)|GO:0071356(cellular response to tumor necrosis factor)|GO:0071374(cellular response to parathyroid hormone stimulus)|GO:0071375(cellular response to peptide hormone stimulus)|GO:2000256(positive regulation of male germ cell proliferation)	TTGAATGACCAAGTTCTCTTCATTGACCAAGGAAATCGGCCTCTATTTGAAGATATGACT
A_23_P104804	A_23_P104804	FALSE	NM_006006	NM_006006	7704	ZBTB16	zinc finger and BTB domain containing 16	Hs.591945	ENST00000539918		ref|NM_006006|ref|NM_001018011|ens|ENST00000539918|ens|ENST00000535509	chr11:114117992-114118051	hs|11q23.2	Homo sapiens zinc finger and BTB domain containing 16 (ZBTB16), transcript variant 1, mRNA [NM_006006]	GO:0001823(mesonephros development)|GO:0003677(DNA binding)|GO:0005515(protein binding)|GO:0005622(intracellular)|GO:0005634(nucleus)|GO:0006915(apoptosis)|GO:0007417(central nervous system development)|GO:0008270(zinc ion binding)|GO:0008285(negative regulation of cell proliferation)|GO:0009880(embryonic pattern specification)|GO:0009952(anterior/posterior pattern formation)|GO:0016604(nuclear body)|GO:0016605(PML body)|GO:0016607(nuclear speck)|GO:0017053(transcriptional repressor complex)|GO:0030097(hemopoiesis)|GO:0030099(myeloid cell differentiation)|GO:0032332(positive regulation of chondrocyte differentiation)|GO:0035116(embryonic hindlimb morphogenesis)|GO:0035136(forelimb morphogenesis)|GO:0042802(identical protein binding)|GO:0042803(protein homodimerization activity)|GO:0043065(positive regulation of apoptosis)|GO:0045600(positive regulation of fat cell differentiation)|GO:0045638(negative regulation of myeloid cell differentiation)|GO:0045778(positive regulation of ossification)|GO:0045892(negative regulation of transcription, DNA-dependent)|GO:0045893(positive regulation of transcription, DNA-dependent)|GO:0046872(metal ion binding)|GO:0048133(male germ-line stem cell division)|GO:0051216(cartilage development)|GO:0061036(positive regulation of cartilage development)	GCATCCACACGGGTGAGAAACCCTACGAGTGCAATGGCTGTGGCAAGAAGTTCAGCCTCA
A_23_P104819	A_23_P104819	FALSE	NM_007180	NM_007180	11181	TREH	trehalase (brush-border membrane glycoprotein)	Hs.129712	ENST00000531295		ref|NM_007180|ens|ENST00000531295|ens|ENST00000397925|ens|ENST00000525958	chr11:118531328-118531269	hs|11q23.3	Homo sapiens trehalase (brush-border membrane glycoprotein) (TREH), mRNA [NM_007180]	GO:0004555(alpha,alpha-trehalase activity)|GO:0005886(plasma membrane)|GO:0005975(carbohydrate metabolic process)|GO:0005991(trehalose metabolic process)|GO:0005993(trehalose catabolic process)|GO:0016798(hydrolase activity, acting on glycosyl bonds)|GO:0044245(polysaccharide digestion)|GO:0046658(anchored to plasma membrane)	CAAGCAAACTGGTGCCTGTTGACCTGAATGCCTTCCTATGCCAAGCAGAGGAGCTGATGA
A_23_P104845	A_23_P104845	FALSE	NM_000741	NM_000741	1132	CHRM4	cholinergic receptor, muscarinic 4	Hs.248100	ENST00000433765		ref|NM_000741|ens|ENST00000433765|gb|BC095546|gb|AF498918	chr11:46407867-46407808	hs|11p11.2	Homo sapiens cholinergic receptor, muscarinic 4 (CHRM4), mRNA [NM_000741]	GO:0004871(signal transducer activity)|GO:0004872(receptor activity)|GO:0004930(G-protein coupled receptor activity)|GO:0005085(guanyl-nucleotide exchange factor activity)|GO:0005624(membrane fraction)|GO:0005886(plasma membrane)|GO:0005887(integral to plasma membrane)|GO:0007165(signal transduction)|GO:0007166(cell surface receptor linked signaling pathway)|GO:0007197(inhibition of adenylate cyclase activity by muscarinic acetylcholine receptor signaling pathway)|GO:0007213(muscarinic acetylcholine receptor signaling pathway)|GO:0008283(cell proliferation)|GO:0010033(response to organic substance)|GO:0014069(postsynaptic density)|GO:0016907(G-protein coupled acetylcholine receptor activity)|GO:0030054(cell junction)|GO:0032279(asymmetric synapse)|GO:0042383(sarcolemma)|GO:0043025(neuronal cell body)|GO:0043679(axon terminus)|GO:0044424(intracellular part)|GO:0045211(postsynaptic membrane)	ATAGGCGCCTTCTCCATGAACCTCTACACCGTGTACATCATCAAGGGCTACTGGCCCCTG
A_23_P104853	A_23_P104853	FALSE		AF143331	7007	TECTA	tectorin alpha	Hs.248162	ENST00000392793		ens|ENST00000392793|gb|AF143331|tc|THC2607865	chr11:121061715-121061774	hs|11q23.3	tectorin alpha [Source:HGNC Symbol;Acc:11720] [ENST00000392793]	GO:0005576(extracellular region)|GO:0005578(proteinaceous extracellular matrix)|GO:0005886(plasma membrane)|GO:0007160(cell-matrix adhesion)|GO:0007605(sensory perception of sound)|GO:0031225(anchored to membrane)	CAAGCCAGTTATGGAAAGTATCTCTCTTGTGTAAAATTCCCAAACAGTTGTCACTAGAGA
A_23_P104865	A_23_P104865	FALSE		AB529259				Hs.512487			gb|AB529259|gb|X64981|tc|THC2710841	chr11:124029515-124029574	hs|11q24.2	Synthetic construct DNA, clone: pF1KE0833, Homo sapiens OLFR959 gene for olfactory receptor 959, without stop codon, in Flexi system. [AB529259]		TACACCATAATCATGAGCCACAGAGCATGTATCATCCTAGCCATGGGGACCTCATTCTTT
A_23_P104876	A_23_P104876	FALSE	NM_017425	NM_017425	53340	SPA17	sperm autoantigenic protein 17	Hs.286233	ENST00000524614		ref|NM_017425|ens|ENST00000524614|gb|BC019224|gb|AK311806	chr11:124561634-124564213	hs|11q24.2	Homo sapiens sperm autoantigenic protein 17 (SPA17), mRNA [NM_017425]	GO:0001539(ciliary or flagellar motility)|GO:0005737(cytoplasm)|GO:0007165(signal transduction)|GO:0007283(spermatogenesis)|GO:0007338(single fertilization)|GO:0007339(binding of sperm to zona pellucida)|GO:0008603(cAMP-dependent protein kinase regulator activity)|GO:0016020(membrane)|GO:0019861(flagellum)|GO:0031514(motile cilium)|GO:0072372(primary cilium)	TCTCAGATATCTGGGAAGGAGGAAGAGACATCAGTCACCATCTTAGACTCTTCTGAGGAA
A_23_P10488	A_23_P10488	FALSE		AK057704							gb|AK057704|tc|THC2488652	chr20:24912333-24912392	hs|20p11.21	Homo sapiens cDNA FLJ33142 fis, clone UTERU1000192. [AK057704]		ACTATTCCCAGTGTATTCATCAGGTCAGTGAGGTAGGACAGCAAATGAAAACAATCTTTC
A_23_P104881	A_23_P104881	FALSE	NM_019055	NM_019055	54538	ROBO4	roundabout homolog 4, magic roundabout (Drosophila)	Hs.524121	ENST00000532216		ref|NM_019055|ens|ENST00000532216|ens|ENST00000534407|gb|AK000805	chr11:124756421-124756362	hs|11q24.2	Homo sapiens roundabout homolog 4, magic roundabout (Drosophila) (ROBO4), mRNA [NM_019055]	GO:0001525(angiogenesis)|GO:0004872(receptor activity)|GO:0007275(multicellular organismal development)|GO:0009897(external side of plasma membrane)|GO:0016021(integral to membrane)|GO:0030154(cell differentiation)|GO:0030334(regulation of cell migration)|GO:0030336(negative regulation of cell migration)	AGTGGCTGTGGATAGCTTTGGTTTCGGTCTAGAGCCCAGGGAGGCAGACTGCGTCTTCAT
A_23_P104892	A_23_P104892	FALSE	NM_001418	NM_001418	1982	EIF4G2	eukaryotic translation initiation factor 4 gamma, 2	Hs.183684	ENST00000396525		ref|NM_001418|ref|NM_001172705|ref|NM_001042559|ens|ENST00000396525	chr11:10818627-10818593	hs|11p15.3	Homo sapiens eukaryotic translation initiation factor 4 gamma, 2 (EIF4G2), transcript variant 1, mRNA [NM_001418]	GO:0003743(translation initiation factor activity)|GO:0005515(protein binding)|GO:0006412(translation)|GO:0006413(translational initiation)|GO:0006446(regulation of translational initiation)|GO:0007050(cell cycle arrest)|GO:0008135(translation factor activity, nucleic acid binding)|GO:0008219(cell death)|GO:0016070(RNA metabolic process)|GO:0016281(eukaryotic translation initiation factor 4F complex)	AAGCAGAGGCAGTCTATTGCAAGGGACCTTCTTTGCTGCCAGTTATCATAGGCTGTTTTA
A_23_P104942	A_23_P104942	FALSE	NM_015959	NM_015959	51075	TMX2	thioredoxin-related transmembrane protein 2	Hs.654965			ref|NM_015959|ref|NM_001144012|ref|NR_026593|ref|NR_037645	chr11:57508264-57508323	hs|11q12.1	Homo sapiens thioredoxin-related transmembrane protein 2 (TMX2), transcript variant 1, mRNA [NM_015959]	GO:0003674(molecular_function)|GO:0005575(cellular_component)|GO:0008150(biological_process)|GO:0016020(membrane)|GO:0016021(integral to membrane)|GO:0045454(cell redox homeostasis)	AGACAATATTGAACAACCCCCTATTTTGTGGGGATTGAGAAGGGGTGAATAGAGGCTTGA
A_23_P10497	A_23_P10497	FALSE	NM_198531	NM_198531	374868	ATP9B	ATPase, class II, type 9B	Hs.465475	ENST00000543761		ref|NM_198531|ens|ENST00000543761|ens|ENST00000426216|gb|AK127634	chr18:77137941-77138000	hs|18q23	Homo sapiens ATPase, class II, type 9B (ATP9B), mRNA [NM_198531]	GO:0000166(nucleotide binding)|GO:0000287(magnesium ion binding)|GO:0004012(phospholipid-translocating ATPase activity)|GO:0005524(ATP binding)|GO:0005802(trans-Golgi network)|GO:0006812(cation transport)|GO:0015247(aminophospholipid transporter activity)|GO:0015662(ATPase activity, coupled to transmembrane movement of ions, phosphorylative mechanism)|GO:0015917(aminophospholipid transport)|GO:0016020(membrane)|GO:0016021(integral to membrane)|GO:0016787(hydrolase activity)|GO:0016820(hydrolase activity, acting on acid anhydrides, catalyzing transmembrane movement of substances)|GO:0019829(cation-transporting ATPase activity)|GO:0045332(phospholipid translocation)|GO:0048471(perinuclear region of cytoplasm)|GO:0072600(establishment of protein localization in Golgi)	CCATATTGAAGCAGCTTGAGTTTCTACTGAAAATGAGCCCGAATTATTTCACTATTACTG
A_23_P104972	A_23_P104972	FALSE	NM_023945	NM_023945	64232	MS4A5	membrane-spanning 4-domains, subfamily A, member 5	Hs.178066	ENST00000300190		ref|NM_023945|ens|ENST00000300190|ens|ENST00000531403|gb|AF237907	chr11:60215137-60215196	hs|11q12.2	Homo sapiens membrane-spanning 4-domains, subfamily A, member 5 (MS4A5), mRNA [NM_023945]	GO:0004872(receptor activity)|GO:0016020(membrane)|GO:0016021(integral to membrane)	TTGATGACTTTCAGCATTATTGAATTATTCATTTCTCTGCCTTTCTCAATTTTGGGGTGC
A_23_P104996	A_23_P104996	FALSE	NM_004183	NM_004183	7439	BEST1	bestrophin 1	Hs.712676	ENST00000524877		ref|NM_004183|ref|NM_001139443|ens|ENST00000524877|ens|ENST00000378043	chr11:61730281-61730340	hs|11q12.3	Homo sapiens bestrophin 1 (BEST1), transcript variant 1, mRNA [NM_004183]	GO:0005216(ion channel activity)|GO:0005254(chloride channel activity)|GO:0005624(membrane fraction)|GO:0005829(cytosol)|GO:0005886(plasma membrane)|GO:0006811(ion transport)|GO:0007601(visual perception)|GO:0016021(integral to membrane)|GO:0016323(basolateral plasma membrane)|GO:0030321(transepithelial chloride transport)|GO:0034707(chloride channel complex)|GO:0050896(response to stimulus)	TCAAAGAACCTTTGGAACAATCACCAACCAACATACACACTACACTCAAAGATCACATGG
A_23_P10500	A_23_P10500	FALSE	NM_198531	NM_198531	374868	ATP9B	ATPase, class II, type 9B	Hs.465475	ENST00000307671		ref|NM_198531|ens|ENST00000307671|gb|AJ006268|gb|AL096735	chr18:77134084-77137255	hs|18q23	Homo sapiens ATPase, class II, type 9B (ATP9B), mRNA [NM_198531]	GO:0000166(nucleotide binding)|GO:0000287(magnesium ion binding)|GO:0004012(phospholipid-translocating ATPase activity)|GO:0005524(ATP binding)|GO:0005802(trans-Golgi network)|GO:0006812(cation transport)|GO:0015247(aminophospholipid transporter activity)|GO:0015662(ATPase activity, coupled to transmembrane movement of ions, phosphorylative mechanism)|GO:0015917(aminophospholipid transport)|GO:0016020(membrane)|GO:0016021(integral to membrane)|GO:0016787(hydrolase activity)|GO:0016820(hydrolase activity, acting on acid anhydrides, catalyzing transmembrane movement of substances)|GO:0019829(cation-transporting ATPase activity)|GO:0045332(phospholipid translocation)|GO:0048471(perinuclear region of cytoplasm)|GO:0072600(establishment of protein localization in Golgi)	TTCTCAATGAATATTTTGGTATAGGCAGAGTGTCTTTTGGAGCTTTCTTAGATGTTGCCT
A_23_P105002	A_23_P105002	FALSE	NM_000327	NM_000327	6094	ROM1	retinal outer segment membrane protein 1	Hs.281564	ENST00000278833		ref|NM_000327|ens|ENST00000278833|gb|L07894|gb|BC008100	chr11:62382504-62382563	hs|11q12.3	Homo sapiens retinal outer segment membrane protein 1 (ROM1), mRNA [NM_000327]	GO:0005887(integral to plasma membrane)|GO:0007155(cell adhesion)|GO:0007601(visual perception)|GO:0042622(photoreceptor outer segment membrane)	AGCAAAGAACAGAGTGATGGGAAAGTGACATGAGAAGGCCTGGAGGCTGATTCTGATATA
A_23_P105012	A_23_P105012	FALSE	NM_017878	NM_017878	54979	HRASLS2	HRAS-like suppressor 2	Hs.272805	ENST00000255695		ref|NM_017878|ens|ENST00000255695|gb|AK000563|tc|THC2481921	chr11:63320383-63320324	hs|11q12.3	Homo sapiens HRAS-like suppressor 2 (HRASLS2), mRNA [NM_017878]	GO:0005737(cytoplasm)|GO:0016042(lipid catabolic process)|GO:0016746(transferase activity, transferring acyl groups)|GO:0016787(hydrolase activity)	GCCAGCAGGAGTGGAGTTTGGTTTACTGATTTTACTGTTTTGTGTTCATGAATCTTTATT
A_23_P105028	A_23_P105028	FALSE	NM_015459	NM_015459	25923	ATL3	atlastin GTPase 3	Hs.356719			ref|NM_015459|gb|AK301910|gb|AL117600|gb|BC077727	chr11:63396800-63396741	hs|11q12.3	Homo sapiens atlastin GTPase 3 (ATL3), mRNA [NM_015459]	GO:0000166(nucleotide binding)|GO:0003924(GTPase activity)|GO:0005525(GTP binding)|GO:0005783(endoplasmic reticulum)|GO:0005789(endoplasmic reticulum membrane)|GO:0006184(GTP catabolic process)|GO:0006888(ER to Golgi vesicle-mediated transport)|GO:0007029(endoplasmic reticulum organization)|GO:0016020(membrane)|GO:0016021(integral to membrane)|GO:0016787(hydrolase activity)|GO:0042802(identical protein binding)|GO:0051260(protein homooligomerization)	AGCTCAATAGCATCTTAACGTGAAGATCAAACAAGAACACAACAAGCCCCTACTGATTTC
A_23_P105044	A_23_P105044	FALSE	NM_021134	NM_021134	6150	MRPL23	mitochondrial ribosomal protein L23	Hs.3254	ENST00000381519		ref|NM_021134|ens|ENST00000381519|ens|ENST00000397298|ens|ENST00000462288	chr11:1974021-1974080	hs|11p15.5	Homo sapiens mitochondrial ribosomal protein L23 (MRPL23), nuclear gene encoding mitochondrial protein, mRNA [NM_021134]	GO:0000166(nucleotide binding)|GO:0003723(RNA binding)|GO:0003735(structural constituent of ribosome)|GO:0005622(intracellular)|GO:0005739(mitochondrion)|GO:0005762(mitochondrial large ribosomal subunit)|GO:0005840(ribosome)|GO:0006412(translation)	AGAGAAGAGATCACAGAAACGTGAGGATCAAGAAGCCGGACTACAAGGTCGCCTACGTGC
A_23_P10506	A_23_P10506	FALSE	NM_014485	NM_014485	27306	HPGDS	hematopoietic prostaglandin D synthase	Hs.128433	ENST00000295256		ref|NM_014485|ens|ENST00000295256|gb|CR541679|gb|CR541662	chr4:95220773-95220714	hs|4q22.3	Homo sapiens hematopoietic prostaglandin D synthase (HPGDS), mRNA [NM_014485]	GO:0000287(magnesium ion binding)|GO:0001516(prostaglandin biosynthetic process)|GO:0004364(glutathione transferase activity)|GO:0004667(prostaglandin-D synthase activity)|GO:0005509(calcium ion binding)|GO:0005634(nucleus)|GO:0005730(nucleolus)|GO:0005737(cytoplasm)|GO:0006633(fatty acid biosynthetic process)|GO:0006693(prostaglandin metabolic process)|GO:0007165(signal transduction)|GO:0007626(locomotory behavior)|GO:0016740(transferase activity)|GO:0016853(isomerase activity)|GO:0042803(protein homodimerization activity)	GGGAGATTTGCAGTACCACACTTTTGGTCTTTAAGCCTGACCTGTTAGACAACCATCCAA
A_23_P105066	A_23_P105066	FALSE	NM_001014795	NM_001014795	3611	ILK	integrin-linked kinase	Hs.706355	ENST00000527394		ref|NM_001014795|ref|NM_004517|ref|NM_001014794|ens|ENST00000527394	chr11:6631739-6631798	hs|11p15.4	Homo sapiens integrin-linked kinase (ILK), transcript variant 3, mRNA [NM_001014795]	GO:0000166(nucleotide binding)|GO:0001558(regulation of cell growth)|GO:0001658(branching involved in ureteric bud morphogenesis)|GO:0001725(stress fiber)|GO:0001954(positive regulation of cell-matrix adhesion)|GO:0004674(protein serine/threonine kinase activity)|GO:0004871(signal transducer activity)|GO:0005178(integrin binding)|GO:0005515(protein binding)|GO:0005524(ATP binding)|GO:0005737(cytoplasm)|GO:0005829(cytosol)|GO:0005886(plasma membrane)|GO:0005911(cell-cell junction)|GO:0005925(focal adhesion)|GO:0006468(protein phosphorylation)|GO:0006469(negative regulation of protein kinase activity)|GO:0007050(cell cycle arrest)|GO:0007160(cell-matrix adhesion)|GO:0007229(integrin-mediated signaling pathway)|GO:0007569(cell aging)|GO:0008283(cell proliferation)|GO:0008284(positive regulation of cell proliferation)|GO:0009966(regulation of signal transduction)|GO:0010667(negative regulation of cardiac muscle cell apoptosis)|GO:0014912(negative regulation of smooth muscle cell migration)|GO:0017124(SH3 domain binding)|GO:0018105(peptidyl-serine phosphorylation)|GO:0019901(protein kinase binding)|GO:0030335(positive regulation of cell migration)|GO:0030424(axon)|GO:0030513(positive regulation of BMP signaling pathway)|GO:0032288(myelin assembly)|GO:0032956(regulation of actin cytoskeleton organization)|GO:0034329(cell junction assembly)|GO:0034446(substrate adhesion-dependent cell spreading)|GO:0042327(positive regulation of phosphorylation)|GO:0043025(neuronal cell body)|GO:0043034(costamere)|GO:0043195(terminal button)|GO:0043198(dendritic shaft)|GO:0043206(fibril organization)|GO:0043234(protein complex)|GO:0043406(positive regulation of MAP kinase activity)|GO:0043410(positive regulation of MAPKKK cascade)|GO:0043524(negative regulation of neuron apoptosis)|GO:0045197(establishment or maintenance of epithelial cell apical/basal polarity)|GO:0045663(positive regulation of myoblast differentiation)|GO:0045669(positive regulation of osteoblast differentiation)|GO:0045773(positive regulation of axon extension)|GO:0045893(positive regulation of transcription, DNA-dependent)|GO:0048662(negative regulation of smooth muscle cell proliferation)|GO:0048812(neuron projection morphogenesis)|GO:0050775(positive regulation of dendrite morphogenesis)|GO:0051291(protein heterooligomerization)|GO:0051897(positive regulation of protein kinase B signaling cascade)|GO:0090263(positive regulation of canonical Wnt receptor signaling pathway)	CTCATGTGTGTAAGCTCATGAAGATCTGCATGAATGAAGACCCTGCAAAGCGACCCAAAT
A_23_P105088	A_23_P105088	FALSE	NM_005170	NM_005170	430	ASCL2	achaete-scute complex homolog 2 (Drosophila)	Hs.152475	ENST00000331289		ref|NM_005170|ens|ENST00000331289|gb|AB590776|gb|BC136567	chr11:2291451-2291392	hs|11p15.5	Homo sapiens achaete-scute complex homolog 2 (Drosophila) (ASCL2), mRNA [NM_005170]	GO:0000122(negative regulation of transcription from RNA polymerase II promoter)|GO:0001666(response to hypoxia)|GO:0001701(in utero embryonic development)|GO:0001890(placenta development)|GO:0003700(sequence-specific DNA binding transcription factor activity)|GO:0005634(nucleus)|GO:0005737(cytoplasm)|GO:0006351(transcription, DNA-dependent)|GO:0006355(regulation of transcription, DNA-dependent)|GO:0007275(multicellular organismal development)|GO:0007417(central nervous system development)|GO:0007422(peripheral nervous system development)|GO:0010626(negative regulation of Schwann cell proliferation)|GO:0030154(cell differentiation)|GO:0035019(somatic stem cell maintenance)|GO:0043565(sequence-specific DNA binding)|GO:0060708(spongiotrophoblast differentiation)|GO:0060712(spongiotrophoblast layer development)|GO:0070888(E-box binding)	CGGCGACCGGCCACCGCAGAGACCGGAGGCGGCGCAGCGGCCGTAGCGCGGCGCAATGAG
A_23_P105118	A_23_P105118	FALSE	NM_001005237	NM_001005237	79324	OR51G1	olfactory receptor, family 51, subfamily G, member 1	Hs.554541	ENST00000321961		ref|NM_001005237|ens|ENST00000321961|gb|BC136852|gb|BC136861	chr11:4945276-4945217	hs|11p15.4	Homo sapiens olfactory receptor, family 51, subfamily G, member 1 (OR51G1), mRNA [NM_001005237]	GO:0004871(signal transducer activity)|GO:0004872(receptor activity)|GO:0004930(G-protein coupled receptor activity)|GO:0004984(olfactory receptor activity)|GO:0005886(plasma membrane)|GO:0016021(integral to membrane)|GO:0050896(response to stimulus)	CTGTTTCACTCAGCTCTTCTTCATCCACACCTTGTCTTCAATGGAGTCATCAGTTCTGTT
A_23_P105138	A_23_P105138	FALSE	NM_001752	NM_001752	847	CAT	catalase	Hs.502302	ENST00000241052		ref|NM_001752|ens|ENST00000241052|gb|AK291585|gb|BC110398	chr11:34493034-34493093	hs|11p13	Homo sapiens catalase (CAT), mRNA [NM_001752]	GO:0000302(response to reactive oxygen species)|GO:0001666(response to hypoxia)|GO:0004096(catalase activity)|GO:0005758(mitochondrial intermembrane space)|GO:0005764(lysosome)|GO:0005777(peroxisome)|GO:0005778(peroxisomal membrane)|GO:0005782(peroxisomal matrix)|GO:0005783(endoplasmic reticulum)|GO:0005794(Golgi apparatus)|GO:0005829(cytosol)|GO:0005886(plasma membrane)|GO:0006144(purine base metabolic process)|GO:0006195(purine nucleotide catabolic process)|GO:0007568(aging)|GO:0009650(UV protection)|GO:0016684(oxidoreductase activity, acting on peroxide as acceptor)|GO:0020037(heme binding)|GO:0033197(response to vitamin E)|GO:0042697(menopause)|GO:0042744(hydrogen peroxide catabolic process)|GO:0042803(protein homodimerization activity)|GO:0043066(negative regulation of apoptosis)|GO:0046872(metal ion binding)|GO:0050661(NADP binding)|GO:0051262(protein tetramerization)|GO:0051781(positive regulation of cell division)|GO:0055086(nucleobase, nucleoside and nucleotide metabolic process)|GO:0055093(response to hyperoxia)|GO:0071363(cellular response to growth factor stimulus)	CTCATCACTGGATGAAGATTCTCCTGTGCTAGATGTGCAAATGCAAGCTAGTGGCTTCAA
A_23_P105144	A_23_P105144	FALSE	NM_020974	NM_020974	57758	SCUBE2	signal peptide, CUB domain, EGF-like 2	Hs.523468	ENST00000518447		ref|NM_020974|ref|NM_001170690|ens|ENST00000518447|ens|ENST00000450649	chr11:9043471-9042734	hs|11p15.4	Homo sapiens signal peptide, CUB domain, EGF-like 2 (SCUBE2), transcript variant 1, mRNA [NM_020974]	GO:0005509(calcium ion binding)|GO:0005576(extracellular region)	TCGAGATGGCAGGCTCTATGCATCTGAGAACCATCAGGAAATACTTAAGGATAAGAAACT
A_23_P10518	A_23_P10518	FALSE	NM_016521	NM_016521	51270	TFDP3	transcription factor Dp family, member 3	Hs.142908	ENST00000310125		ref|NM_016521|ens|ENST00000310125|gb|AB464736|gb|EU446842	chrX:132351715-132351656	hs|Xq26.2	Homo sapiens transcription factor Dp family, member 3 (TFDP3), mRNA [NM_016521]	GO:0000082(G1/S transition of mitotic cell cycle)|GO:0003677(DNA binding)|GO:0003700(sequence-specific DNA binding transcription factor activity)|GO:0005634(nucleus)|GO:0005667(transcription factor complex)|GO:0005737(cytoplasm)|GO:0006974(response to DNA damage stimulus)|GO:0046982(protein heterodimerization activity)	CAACTCGGCTCAGAACTGTCAGAACTTACGGGTGGAAAGACAGAAGAGACTTGAAAGAAT
A_23_P105184	A_23_P105184	FALSE	NM_001040118	NM_001040118	116985	ARAP1	ArfGAP with RhoGAP domain, ankyrin repeat and PH domain 1	Hs.503165	ENST00000393609		ref|NM_001040118|ref|NM_015242|ref|NM_001135190|ens|ENST00000393609	chr11:72396321-72396262	hs|11q13.4	Homo sapiens ArfGAP with RhoGAP domain, ankyrin repeat and PH domain 1 (ARAP1), transcript variant 3, mRNA [NM_001040118]	GO:0005100(Rho GTPase activator activity)|GO:0005515(protein binding)|GO:0005547(phosphatidylinositol-3,4,5-trisphosphate binding)|GO:0005622(intracellular)|GO:0005737(cytoplasm)|GO:0005794(Golgi apparatus)|GO:0005829(cytosol)|GO:0005886(plasma membrane)|GO:0007165(signal transduction)|GO:0007264(small GTPase mediated signal transduction)|GO:0008060(ARF GTPase activator activity)|GO:0008270(zinc ion binding)|GO:0008360(regulation of cell shape)|GO:0030037(actin filament reorganization involved in cell cycle)|GO:0032312(regulation of ARF GTPase activity)|GO:0032580(Golgi cisterna membrane)|GO:0043089(positive regulation of Cdc42 GTPase activity)|GO:0046872(metal ion binding)|GO:0051056(regulation of small GTPase mediated signal transduction)|GO:0051270(regulation of cellular component movement)|GO:0051491(positive regulation of filopodium assembly)|GO:0051497(negative regulation of stress fiber assembly)	AGAACAGCAGAAAGCGGGTGCTGTAGAGGAGCACTCAGCTCACGGGGAGGGAGCTCTTGG
A_23_P105197	A_23_P105197	FALSE	NM_004055	NM_004055	726	CAPN5	calpain 5	Hs.248153	ENST00000529629		ref|NM_004055|ens|ENST00000529629|ens|ENST00000544318|ens|ENST00000527129	chr11:76833054-76833639	hs|11q13.5	Homo sapiens calpain 5 (CAPN5), mRNA [NM_004055]	GO:0001541(ovarian follicle development)|GO:0001553(luteinization)|GO:0004198(calcium-dependent cysteine-type endopeptidase activity)|GO:0005622(intracellular)|GO:0006508(proteolysis)|GO:0007165(signal transduction)|GO:0008233(peptidase activity)|GO:0060014(granulosa cell differentiation)	TACATGTCCTGGGAGCTGCTGGCCTCAAGGACTCCCCAACAGGGGCTAACTCTTATGTGA
A_23_P105212	A_23_P105212	FALSE	NM_003251	NM_003251	7069	THRSP	thyroid hormone responsive	Hs.591969	ENST00000281030		ref|NM_003251|ens|ENST00000281030|gb|BC031989|gb|FV059286	chr11:77779291-77779350	hs|11q14.1	Homo sapiens thyroid hormone responsive (THRSP), mRNA [NM_003251]	GO:0005634(nucleus)|GO:0005730(nucleolus)|GO:0005737(cytoplasm)|GO:0005829(cytosol)|GO:0006355(regulation of transcription, DNA-dependent)|GO:0006629(lipid metabolic process)|GO:0010866(regulation of triglyceride biosynthetic process)|GO:0042803(protein homodimerization activity)|GO:0046890(regulation of lipid biosynthetic process)	GATGAGTGATTCACCCTCTTACTTGGCGACCACTGATGAGATCAACAACAGGTGAACTAT
A_23_P105227	A_23_P105227	FALSE	NM_001014811	NM_001014811	10873	ME3	malic enzyme 3, NADP(+)-dependent, mitochondrial	Hs.199743	ENST00000323418		ref|NM_001014811|ref|NM_006680|ref|NM_001161586|ens|ENST00000323418	chr11:86198388-86176193	hs|11q14.2	Homo sapiens malic enzyme 3, NADP(+)-dependent, mitochondrial (ME3), nuclear gene encoding mitochondrial protein, transcript variant 2, mRNA [NM_001014811]	GO:0004470(malic enzyme activity)|GO:0004473(malate dehydrogenase (oxaloacetate-decarboxylating) (NADP+) activity)|GO:0005739(mitochondrion)|GO:0005759(mitochondrial matrix)|GO:0006090(pyruvate metabolic process)|GO:0006108(malate metabolic process)|GO:0009060(aerobic respiration)|GO:0016491(oxidoreductase activity)|GO:0016619(malate dehydrogenase (oxaloacetate-decarboxylating) activity)|GO:0046872(metal ion binding)|GO:0048037(cofactor binding)|GO:0051287(NAD binding)|GO:0055114(oxidation-reduction process)|GO:0072592(oxygen metabolic process)	TGACAGACAAGTTTGGAATAAATTGCCTCATCCAATTTGAAGACTTCGCCAATGCCAATG
A_23_P10525	A_23_P10525	FALSE										unmapped				CGCTGATCGCATTGTTTTGGCAGGCCCATTGGGTCGTCAAGTGCGTGATGTTGGGACTTC
A_23_P105251	A_23_P105251	FALSE	NM_005269	NM_005269	2735	GLI1	GLI family zinc finger 1	Hs.632702	ENST00000546141		ref|NM_005269|ref|NM_001167609|ref|NM_001160045|ens|ENST00000546141	chr12:57865971-57866030	hs|12q13.3	Homo sapiens GLI family zinc finger 1 (GLI1), transcript variant 1, mRNA [NM_005269]	GO:0001649(osteoblast differentiation)|GO:0003677(DNA binding)|GO:0005515(protein binding)|GO:0005622(intracellular)|GO:0005634(nucleus)|GO:0005737(cytoplasm)|GO:0005829(cytosol)|GO:0007224(smoothened signaling pathway)|GO:0007275(multicellular organismal development)|GO:0008270(zinc ion binding)|GO:0008284(positive regulation of cell proliferation)|GO:0008589(regulation of smoothened signaling pathway)|GO:0009913(epidermal cell differentiation)|GO:0044212(transcription regulatory region DNA binding)|GO:0045740(positive regulation of DNA replication)|GO:0045880(positive regulation of smoothened signaling pathway)|GO:0045893(positive regulation of transcription, DNA-dependent)|GO:0045944(positive regulation of transcription from RNA polymerase II promoter)|GO:0046872(metal ion binding)|GO:0090090(negative regulation of canonical Wnt receptor signaling pathway)	ATGTATAGTCTGTATACGTTTTGAGGAGAAATTTGATAATGACACTGTTTCCTGATAATA
A_23_P105264	A_23_P105264	FALSE	NM_001987	NM_001987	2120	ETV6	ets variant 6	Hs.504765	ENST00000396373		ref|NM_001987|ens|ENST00000396373|gb|BC043399|tc|THC2472388	chr12:12044293-12044352	hs|12p13.2	Homo sapiens ets variant 6 (ETV6), mRNA [NM_001987]	GO:0003700(sequence-specific DNA binding transcription factor activity)|GO:0005515(protein binding)|GO:0005634(nucleus)|GO:0006355(regulation of transcription, DNA-dependent)|GO:0019904(protein domain specific binding)|GO:0043565(sequence-specific DNA binding)	TTTTGTTTTTGTTTTTGTTTTAAGAACCTGCAGTTTGACTCTTCATCGTTCATCTAGGGG
A_23_P105276	A_23_P105276	FALSE	NM_003428	NM_003428	7637	ZNF84	zinc finger protein 84	Hs.445019	ENST00000543758		ref|NM_003428|ref|NM_001127372|ens|ENST00000543758|ens|ENST00000539354	chrUn_gl000223:46911-46852		Homo sapiens zinc finger protein 84 (ZNF84), transcript variant 1, mRNA [NM_003428]	GO:0003677(DNA binding)|GO:0005622(intracellular)|GO:0005634(nucleus)|GO:0006355(regulation of transcription, DNA-dependent)|GO:0008270(zinc ion binding)|GO:0046872(metal ion binding)	CACAGCAAAGAAGAATCCTGTGAATGTCCAAAAGCCTTCCAGAAGTCAAGTCTCTTAAGC
A_23_P105307	A_23_P105307	FALSE	NM_201444	NM_201444	1606	DGKA	diacylglycerol kinase, alpha 80kDa	Hs.524488			ref|NM_201444|ref|NM_201445|ref|NM_001345|ref|NM_201554	chr12:56346854-56346913	hs|12q13.2	Homo sapiens diacylglycerol kinase, alpha 80kDa (DGKA), transcript variant 1, mRNA [NM_201444]	GO:0000166(nucleotide binding)|GO:0004143(diacylglycerol kinase activity)|GO:0005509(calcium ion binding)|GO:0005524(ATP binding)|GO:0005543(phospholipid binding)|GO:0005622(intracellular)|GO:0005829(cytosol)|GO:0005886(plasma membrane)|GO:0007205(activation of protein kinase C activity by G-protein coupled receptor protein signaling pathway)|GO:0007596(blood coagulation)|GO:0016740(transferase activity)|GO:0030168(platelet activation)|GO:0035556(intracellular signal transduction)	GGCTGGAGGGTGCAATTGAGATGGGCCAAATCTATACCAAGCTCAAGAATGCTGGACGTC
A_23_P105313	A_23_P105313	FALSE	NM_001414	NM_001414	1967	EIF2B1	eukaryotic translation initiation factor 2B, subunit 1 alpha, 26kDa	Hs.728874	ENST00000424014		ref|NM_001414|ens|ENST00000424014|gb|X95648|gb|BC103763	chr12:124105818-124105759	hs|12q24.31	Homo sapiens eukaryotic translation initiation factor 2B, subunit 1 alpha, 26kDa (EIF2B1), mRNA [NM_001414]	GO:0003743(translation initiation factor activity)|GO:0005085(guanyl-nucleotide exchange factor activity)|GO:0005515(protein binding)|GO:0005624(membrane fraction)|GO:0005737(cytoplasm)|GO:0005829(cytosol)|GO:0005851(eukaryotic translation initiation factor 2B complex)|GO:0005886(plasma membrane)|GO:0006412(translation)|GO:0006413(translational initiation)|GO:0006446(regulation of translational initiation)|GO:0009408(response to heat)|GO:0009749(response to glucose stimulus)|GO:0010467(gene expression)|GO:0014003(oligodendrocyte development)|GO:0043434(response to peptide hormone stimulus)|GO:0044237(cellular metabolic process)|GO:0044267(cellular protein metabolic process)|GO:0051716(cellular response to stimulus)	ACATTCCTCAGCAGGATCAAGCCAAACAGTAAAAACTACCAAGAGAACACGAGGAAGGCA
A_23_P105368	A_23_P105368	FALSE		AK001057				Hs.661642			gb|AK001057|gb|BC009492|tc|THC2482243|tc|THC2606190	chr12:129298442-129298383	hs|12q24.32	Homo sapiens cDNA FLJ10195 fis, clone HEMBA1004771. [AK001057]		TTACCCCTTATATCTGTACAGTTTTGTGAATTATGACAAACTTACTCAGGTTGTGTAACC
A_23_P105382	A_23_P105382	FALSE	NM_031435	NM_031435	83591	THAP2	THAP domain containing, apoptosis associated protein 2	Hs.245798	ENST00000308086		ref|NM_031435|ens|ENST00000308086|gb|BC008358|gb|AL136607	chr12:72070862-72070921	hs|12q21.1	Homo sapiens THAP domain containing, apoptosis associated protein 2 (THAP2), mRNA [NM_031435]	GO:0003677(DNA binding)|GO:0005730(nucleolus)|GO:0046872(metal ion binding)	AAACAGACCAAGAGTACCTTCATTTAAATTTAGCTTGCACAGAGCTTGATGCCTATCCTT
A_23_P105392	A_23_P105392	FALSE	NM_006431	NM_006431	10576	CCT2	chaperonin containing TCP1, subunit 2 (beta)	Hs.189772	ENST00000550010		ref|NM_006431|ref|NM_001198842|ens|ENST00000550010|ens|ENST00000299300	chr12:69995181-69995240	hs|12q15	Homo sapiens chaperonin containing TCP1, subunit 2 (beta) (CCT2), transcript variant 1, mRNA [NM_006431]	GO:0000166(nucleotide binding)|GO:0005524(ATP binding)|GO:0005634(nucleus)|GO:0005730(nucleolus)|GO:0005737(cytoplasm)|GO:0005829(cytosol)|GO:0005832(chaperonin-containing T-complex)|GO:0006457(protein folding)|GO:0044267(cellular protein metabolic process)|GO:0051082(unfolded protein binding)|GO:0051084(de novo' posttranslational protein folding)	CTGTGGAATCTGTTTATCGGTGCCCATTATATCCTTAAGTTTGGATATTTAGCTGACCTT
A_23_P105409	A_23_P105409	FALSE	NM_006301	NM_006301	7786	MAP3K12	mitogen-activated protein kinase kinase kinase 12	Hs.713539	ENST00000552365		ref|NM_006301|ref|NM_001193511|ens|ENST00000552365|ens|ENST00000551511	chr12:53875961-53875902	hs|12q13.13	Homo sapiens mitogen-activated protein kinase kinase kinase 12 (MAP3K12), transcript variant 2, mRNA [NM_006301]	GO:0000166(nucleotide binding)|GO:0000287(magnesium ion binding)|GO:0004672(protein kinase activity)|GO:0004674(protein serine/threonine kinase activity)|GO:0004709(MAP kinase kinase kinase activity)|GO:0005515(protein binding)|GO:0005524(ATP binding)|GO:0005624(membrane fraction)|GO:0005737(cytoplasm)|GO:0005829(cytosol)|GO:0005886(plasma membrane)|GO:0006468(protein phosphorylation)|GO:0007243(intracellular protein kinase cascade)|GO:0007254(JNK cascade)|GO:0016572(histone phosphorylation)|GO:0018105(peptidyl-serine phosphorylation)|GO:0018107(peptidyl-threonine phosphorylation)|GO:0019901(protein kinase binding)|GO:0030426(growth cone)|GO:0033267(axon part)|GO:0042803(protein homodimerization activity)|GO:0046777(protein autophosphorylation)	TCTACCTTCAGCTCAGAGAATCCATCAGATGGGGAGGAAGGCACAGCTAGTGAACCTTCC
A_23_P10542	A_23_P10542	FALSE	NM_053044	NM_053044	94031	HTRA3	HtrA serine peptidase 3	Hs.479119	ENST00000307358		ref|NM_053044|ens|ENST00000307358|gb|AB528940|gb|DQ891188	chr4:8307703-8307762	hs|4p16.1	Homo sapiens HtrA serine peptidase 3 (HTRA3), mRNA [NM_053044]	GO:0001558(regulation of cell growth)|GO:0004252(serine-type endopeptidase activity)|GO:0005520(insulin-like growth factor binding)|GO:0005576(extracellular region)|GO:0006508(proteolysis)|GO:0008233(peptidase activity)	GCATCCAAGATGGTGACATCATCGTCAAGGTCAACGGGCGTCCTCTAGTGGACTCGAGTG
A_23_P105423	A_23_P105423	FALSE	NM_001098815	NM_001098815	9840	KIAA0748	KIAA0748	Hs.33187	ENST00000316577		ref|NM_001098815|ref|NM_001136030|ens|ENST00000316577|ens|ENST00000528486	chr12:55344138-55344079	hs|12q13.2	Homo sapiens KIAA0748 (KIAA0748), mRNA [NM_001098815]		GAATTGGCTTCAAAGAAGAAACTAAAAGCCACCTCTTGCAGGAAACTGCACTGCCCTCAA
A_23_P105436	A_23_P105436	FALSE	NM_002834	NM_002834	5781	PTPN11	protein tyrosine phosphatase, non-receptor type 11	Hs.506852	ENST00000392597		ref|NM_002834|ens|ENST00000392597|ens|ENST00000351677|gb|BT007106	chr12:112915513-112915698	hs|12q24.13	Homo sapiens protein tyrosine phosphatase, non-receptor type 11 (PTPN11), mRNA [NM_002834]	GO:0004725(protein tyrosine phosphatase activity)|GO:0004726(non-membrane spanning protein tyrosine phosphatase activity)|GO:0005515(protein binding)|GO:0005737(cytoplasm)|GO:0005829(cytosol)|GO:0007173(epidermal growth factor receptor signaling pathway)|GO:0007411(axon guidance)|GO:0007596(blood coagulation)|GO:0008286(insulin receptor signaling pathway)|GO:0008543(fibroblast growth factor receptor signaling pathway)|GO:0016787(hydrolase activity)|GO:0019221(cytokine-mediated signaling pathway)|GO:0030168(platelet activation)|GO:0031295(T cell costimulation)|GO:0033628(regulation of cell adhesion mediated by integrin)|GO:0034329(cell junction assembly)|GO:0035335(peptidyl-tyrosine dephosphorylation)|GO:0048013(ephrin receptor signaling pathway)|GO:0050900(leukocyte migration)|GO:0060333(interferon-gamma-mediated signaling pathway)|GO:0060334(regulation of interferon-gamma-mediated signaling pathway)|GO:0060337(type I interferon-mediated signaling pathway)|GO:0060338(regulation of type I interferon-mediated signaling pathway)	CATCAATGCAAATATCATCATGCCTGAATTTGAAACCAAGTGCAACAATTCAAAGCCCAA
A_23_P105442	A_23_P105442	FALSE	NM_181711	NM_181711	160622	GRASP	GRP1 (general receptor for phosphoinositides 1)-associated scaffold protein	Hs.407202	ENST00000293662		ref|NM_181711|ens|ENST00000293662|ens|ENST00000380039|ens|ENST00000552049	chr12:52409560-52409619	hs|12q13.13	Homo sapiens GRP1 (general receptor for phosphoinositides 1)-associated scaffold protein (GRASP), mRNA [NM_181711]	GO:0005737(cytoplasm)|GO:0005886(plasma membrane)|GO:0007165(signal transduction)|GO:0008104(protein localization)|GO:0030054(cell junction)|GO:0030165(PDZ domain binding)|GO:0030306(ADP-ribosylation factor binding)|GO:0045202(synapse)|GO:0045211(postsynaptic membrane)|GO:0048471(perinuclear region of cytoplasm)	TTGGGAGACAGGAACTGGCGAGTTCAGGTGGGGTGGGGACAGCACAGACTGTTCCACCGT
A_23_P105453	A_23_P105453	FALSE	NM_175068	NM_175068	319101	KRT73	keratin 73	Hs.55410	ENST00000305748		ref|NM_175068|ens|ENST00000305748|ens|ENST00000546934|gb|AJ508776	chr12:53005106-53005047	hs|12q13.13	Homo sapiens keratin 73 (KRT73), mRNA [NM_175068]	GO:0005198(structural molecule activity)|GO:0045095(keratin filament)	AGCTGCAGCTAGCAGCCGGCCGGCATGGGGATGACCTGAAACACACCAAAAATGAGATCT
A_23_P105461	A_23_P105461	FALSE	NM_004072	NM_004072	1240	CMKLR1	chemokine-like receptor 1	Hs.197143			ref|NM_004072|ref|NM_001142343|ref|NM_001142344|ref|NM_001142345	chr12:108685416-108685357	hs|12q23.3	Homo sapiens chemokine-like receptor 1 (CMKLR1), transcript variant 2, mRNA [NM_004072]	GO:0001501(skeletal system development)|GO:0004871(signal transducer activity)|GO:0004872(receptor activity)|GO:0004930(G-protein coupled receptor activity)|GO:0004950(chemokine receptor activity)|GO:0005515(protein binding)|GO:0005886(plasma membrane)|GO:0005887(integral to plasma membrane)|GO:0006935(chemotaxis)|GO:0006955(immune response)|GO:0007186(G-protein coupled receptor protein signaling pathway)|GO:0010759(positive regulation of macrophage chemotaxis)|GO:0016021(integral to membrane)|GO:0032088(negative regulation of NF-kappaB transcription factor activity)|GO:0032695(negative regulation of interleukin-12 production)|GO:0050848(regulation of calcium-mediated signaling)	CCTTGGACTAGCAATTTATGCTTCTTGGGAGGCCAGCCTTGACTGACTCAAAGCAAAAAA
A_23_P105465	A_23_P105465	FALSE	NM_004072	NM_004072	1240	CMKLR1	chemokine-like receptor 1	Hs.197143			ref|NM_004072|ref|NM_001142343|ref|NM_001142344|ref|NM_001142345	chr12:108685577-108685518	hs|12q23.3	Homo sapiens chemokine-like receptor 1 (CMKLR1), transcript variant 2, mRNA [NM_004072]	GO:0001501(skeletal system development)|GO:0004871(signal transducer activity)|GO:0004872(receptor activity)|GO:0004930(G-protein coupled receptor activity)|GO:0004950(chemokine receptor activity)|GO:0005515(protein binding)|GO:0005886(plasma membrane)|GO:0005887(integral to plasma membrane)|GO:0006935(chemotaxis)|GO:0006955(immune response)|GO:0007186(G-protein coupled receptor protein signaling pathway)|GO:0010759(positive regulation of macrophage chemotaxis)|GO:0016021(integral to membrane)|GO:0032088(negative regulation of NF-kappaB transcription factor activity)|GO:0032695(negative regulation of interleukin-12 production)|GO:0050848(regulation of calcium-mediated signaling)	GGACACCCAAGGATATGTCTTCTGAAGATCAAGGCAAGAACCTCTTTAGCATCCACCAAT
A_23_P105475	A_23_P105475	FALSE	NM_019844	NM_019844	28234	SLCO1B3	solute carrier organic anion transporter family, member 1B3	Hs.504966	ENST00000381545		ref|NM_019844|ens|ENST00000381545|ens|ENST00000261196|gb|AK055874	chr12:21069220-21069279	hs|12p12.2	Homo sapiens solute carrier organic anion transporter family, member 1B3 (SLCO1B3), mRNA [NM_019844]	GO:0005215(transporter activity)|GO:0005737(cytoplasm)|GO:0005886(plasma membrane)|GO:0005887(integral to plasma membrane)|GO:0006811(ion transport)|GO:0008206(bile acid metabolic process)|GO:0008514(organic anion transmembrane transporter activity)|GO:0015711(organic anion transport)|GO:0015721(bile acid and bile salt transport)|GO:0016020(membrane)|GO:0016323(basolateral plasma membrane)|GO:0043252(sodium-independent organic anion transport)|GO:0055085(transmembrane transport)	TCCTGGTCTTTCACTGACAATTCCAACATTCTTTACTTACAGTGGACCAATGGATAAGTC
A_23_P105495	A_23_P105495	FALSE	NM_023922	NM_023922	50840	TAS2R14	taste receptor, type 2, member 14	Hs.679406	ENST00000381852		ref|NM_023922|ens|ENST00000381852|ens|ENST00000537503|gb|BC101993	chr12:11091141-11091082	hs|12p13.2	Homo sapiens taste receptor, type 2, member 14 (TAS2R14), mRNA [NM_023922]	GO:0001580(detection of chemical stimulus involved in sensory perception of bitter taste)|GO:0004871(signal transducer activity)|GO:0004872(receptor activity)|GO:0007186(G-protein coupled receptor protein signaling pathway)|GO:0008527(taste receptor activity)|GO:0016020(membrane)|GO:0016021(integral to membrane)|GO:0033038(bitter taste receptor activity)|GO:0050896(response to stimulus)|GO:0050912(detection of chemical stimulus involved in sensory perception of taste)	CAGCACCAAAGCCCACAGAGGAGTTAAAAGTGTGATCACTTTCTTCCTACTCTATGCCAT
A_23_P105519	A_23_P105519	FALSE	NM_016312	NM_016312	51729	WBP11	WW domain binding protein 11	Hs.655138	ENST00000261167		ref|NM_016312|ref|NR_003558|ens|ENST00000261167|gb|AK297410	chr12:14939934-14939875	hs|12p12.3	Homo sapiens WW domain binding protein 11 (WBP11), mRNA [NM_016312]	GO:0003697(single-stranded DNA binding)|GO:0005515(protein binding)|GO:0005634(nucleus)|GO:0005737(cytoplasm)|GO:0006364(rRNA processing)|GO:0006397(mRNA processing)|GO:0008380(RNA splicing)|GO:0008599(protein phosphatase type 1 regulator activity)|GO:0016607(nuclear speck)|GO:0050699(WW domain binding)	TAAACTTAGATGAAAGAGCTGCTTCCATTGTCAGGGTATTTTCTAATTTCAGTTCAAGGA
A_23_P105524	A_23_P105524	FALSE	NM_033123	NM_033123	89869	PLCZ1	phospholipase C, zeta 1	Hs.97542	ENST00000539875		ref|NM_033123|ens|ENST00000539875|ens|ENST00000266505|ens|ENST00000447925	chr12:18837129-18837070	hs|12p12.3	Homo sapiens phospholipase C, zeta 1 (PLCZ1), mRNA [NM_033123]	GO:0004435(phosphatidylinositol phospholipase C activity)|GO:0004871(signal transducer activity)|GO:0005509(calcium ion binding)|GO:0005634(nucleus)|GO:0005737(cytoplasm)|GO:0006629(lipid metabolic process)|GO:0006816(calcium ion transport)|GO:0007275(multicellular organismal development)|GO:0007343(egg activation)|GO:0016042(lipid catabolic process)|GO:0016787(hydrolase activity)|GO:0035556(intracellular signal transduction)|GO:0048471(perinuclear region of cytoplasm)	AAGGTTTAATAGCAGGAAATGAATTTCTTGGGCAATATACTTTGCCACTTCTATGCATGA
A_23_P105535	A_23_P105535	FALSE	NM_172240	NM_172240	282809	POC1B	POC1 centriolar protein homolog B (Chlamydomonas)	Hs.25130			ref|NM_172240|ref|NM_001199777|ref|NR_037659|ref|NR_037660	chr12:89814106-89814047	hs|12q21.33	Homo sapiens POC1 centriolar protein homolog B (Chlamydomonas) (POC1B), transcript variant 1, mRNA [NM_172240]	GO:0005737(cytoplasm)|GO:0005813(centrosome)|GO:0005814(centriole)|GO:0005856(cytoskeleton)|GO:0005932(microtubule basal body)|GO:0030030(cell projection organization)|GO:0042995(cell projection)	ACACATGCTTCAGAAATATTGTTGCTTAGGGTGATTTGGGCAGCTAAATAGTAAGTACTT
A_23_P105545	A_23_P105545	FALSE	NM_016830	NM_016830	6843	VAMP1	vesicle-associated membrane protein 1 (synaptobrevin 1)	Hs.20021	ENST00000535927		ref|NM_016830|ens|ENST00000535927|ens|ENST00000538970|ens|ENST00000544432	chr12:6575075-6575016	hs|12p13.31	Homo sapiens vesicle-associated membrane protein 1 (synaptobrevin 1) (VAMP1), transcript variant 3, mRNA [NM_016830]	GO:0005515(protein binding)|GO:0005739(mitochondrion)|GO:0005741(mitochondrial outer membrane)|GO:0005887(integral to plasma membrane)|GO:0007269(neurotransmitter secretion)|GO:0016020(membrane)|GO:0016192(vesicle-mediated transport)|GO:0019717(synaptosome)|GO:0030054(cell junction)|GO:0030666(endocytic vesicle membrane)|GO:0030672(synaptic vesicle membrane)|GO:0031410(cytoplasmic vesicle)|GO:0045202(synapse)	CAGGAGCATCACAATTTGAGAGCAGTGCTGCCAAGCTAAAGAGGAAGTATTGGTGGAAAA
A_23_P105562	A_23_P105562	FALSE	NM_000552	NM_000552	7450	VWF	von Willebrand factor	Hs.440848	ENST00000261405		ref|NM_000552|ens|ENST00000261405|gb|X02672|gb|X04385	chr12:6058242-6058183	hs|12p13.31	Homo sapiens von Willebrand factor (VWF), mRNA [NM_000552]	GO:0001889(liver development)|GO:0001890(placenta development)|GO:0001948(glycoprotein binding)|GO:0002020(protease binding)|GO:0002576(platelet degranulation)|GO:0005178(integrin binding)|GO:0005515(protein binding)|GO:0005518(collagen binding)|GO:0005576(extracellular region)|GO:0005578(proteinaceous extracellular matrix)|GO:0005783(endoplasmic reticulum)|GO:0007155(cell adhesion)|GO:0007596(blood coagulation)|GO:0007597(blood coagulation, intrinsic pathway)|GO:0007599(hemostasis)|GO:0009611(response to wounding)|GO:0009897(external side of plasma membrane)|GO:0019865(immunoglobulin binding)|GO:0030168(platelet activation)|GO:0031012(extracellular matrix)|GO:0031091(platelet alpha granule)|GO:0031093(platelet alpha granule lumen)|GO:0031589(cell-substrate adhesion)|GO:0033093(Weibel-Palade body)|GO:0042803(protein homodimerization activity)|GO:0047485(protein N-terminus binding)|GO:0051087(chaperone binding)|GO:0051260(protein homooligomerization)	TGTACCATGAGGTTCTCAATGCCATGGAGTGCAAATGCTCCCCCAGGAAGTGCAGCAAGT
A_23_P105571	A_23_P105571	FALSE	NM_020244	NM_020244	56994	CHPT1	choline phosphotransferase 1	Hs.293077	ENST00000550385		ref|NM_020244|ens|ENST00000550385|ens|ENST00000552329|ens|ENST00000229266	chr12:102110521-102110580	hs|12q23.2	Homo sapiens choline phosphotransferase 1 (CHPT1), mRNA [NM_020244]	GO:0000139(Golgi membrane)|GO:0001558(regulation of cell growth)|GO:0004142(diacylglycerol cholinephosphotransferase activity)|GO:0005792(microsome)|GO:0005794(Golgi apparatus)|GO:0006629(lipid metabolic process)|GO:0006656(phosphatidylcholine biosynthetic process)|GO:0006657(CDP-choline pathway)|GO:0006663(platelet activating factor biosynthetic process)|GO:0008654(phospholipid biosynthetic process)|GO:0016020(membrane)|GO:0016021(integral to membrane)|GO:0016740(transferase activity)|GO:0016780(phosphotransferase activity, for other substituted phosphate groups)|GO:0019992(diacylglycerol binding)|GO:0046872(metal ion binding)	AATTCAGATAGCTTTAGTGATTGTCTTTGTGTTGTCTGCATTTGGAGGAGCAACAATGTG
A_23_P105583	A_23_P105583	FALSE	NR_027363	NR_027363	83695	C12orf32	chromosome 12 open reading frame 32	Hs.198853	ENST00000500236		ref|NR_027363|ref|NR_027364|ref|NR_027365|ens|ENST00000500236	chr12:2997319-2997378	hs|12p13.33	Homo sapiens chromosome 12 open reading frame 32 (C12orf32), transcript variant 1, non-coding RNA [NR_027363]	GO:0000077(DNA damage checkpoint)|GO:0000725(recombinational repair)|GO:0005515(protein binding)|GO:0005634(nucleus)|GO:0005694(chromosome)|GO:0007049(cell cycle)|GO:0034644(cellular response to UV)|GO:0070318(positive regulation of G0 to G1 transition)|GO:0071479(cellular response to ionizing radiation)	TGGGAACATGTCAGTGCAGGCACTTCAGAGCTTACCTTATGTGTTCATTCCACCTGATAT
A_23_P10559	A_23_P10559	FALSE	NM_001080395	NM_001080395	9625	AATK	apoptosis-associated tyrosine kinase	Hs.514575	ENST00000374792		ref|NM_001080395|ref|NM_004920|ens|ENST00000374792|ens|ENST00000417379	chr17:79091254-79091195	hs|17q25.3	Homo sapiens apoptosis-associated tyrosine kinase (AATK), transcript variant 1, mRNA [NM_001080395]	GO:0000166(nucleotide binding)|GO:0004674(protein serine/threonine kinase activity)|GO:0004713(protein tyrosine kinase activity)|GO:0005515(protein binding)|GO:0005524(ATP binding)|GO:0005737(cytoplasm)|GO:0005739(mitochondrion)|GO:0006915(apoptosis)|GO:0016020(membrane)|GO:0016021(integral to membrane)|GO:0046777(protein autophosphorylation)|GO:0048471(perinuclear region of cytoplasm)	GGAAGTTGGGTGATTTTAAGTTATTGTTGCCAAAGAGATGTAAAGTTTATTGTTGCTTCG
A_23_P105592	A_23_P105592	FALSE	NM_000431	NM_000431	4598	MVK	mevalonate kinase	Hs.130607	ENST00000447878		ref|NM_000431|ref|NM_001114185|ens|ENST00000447878|ens|ENST00000228510	chr12:110034941-110035000	hs|12q24.11	Homo sapiens mevalonate kinase (MVK), transcript variant 1, mRNA [NM_000431]	GO:0000166(nucleotide binding)|GO:0004496(mevalonate kinase activity)|GO:0005524(ATP binding)|GO:0005737(cytoplasm)|GO:0005777(peroxisome)|GO:0005829(cytosol)|GO:0006695(cholesterol biosynthetic process)|GO:0008152(metabolic process)|GO:0008299(isoprenoid biosynthetic process)|GO:0016740(transferase activity)|GO:0042802(identical protein binding)	AGGGGCTGTCCCGGAGGCGGTGGGCCTGGTTAAATAAGGCAGGGTTTATATGCACTTTCT
A_23_P1056	A_23_P1056	FALSE	NM_016334	NM_016334	51463	GPR89B	G protein-coupled receptor 89B	Hs.645432			ref|NM_016334|ref|NM_001097613|ref|NM_001097612|ref|NM_001097616	chr1:147465173-147465232	hs|1q21.2	Homo sapiens G protein-coupled receptor 89B (GPR89B), mRNA [NM_016334]	GO:0000139(Golgi membrane)|GO:0005244(voltage-gated ion channel activity)|GO:0005794(Golgi apparatus)|GO:0006811(ion transport)|GO:0015031(protein transport)|GO:0016020(membrane)|GO:0016021(integral to membrane)	AGAGGCCAGTGGTTTCAAAATTTAGATATAAGAGGGGGGAAAAATGGAACCAGGGCCTGA
A_23_P10561	A_23_P10561	FALSE		AF090907							gb|AF090907|tc|THC2485425	chr3:125029941-125030000	hs|3q21.2	Homo sapiens clone HQ0245 PRO0245 mRNA, complete cds. [AF090907]		AGCTCTTCCTTCTGGATGTTACAGAAGAGTAGCTCCATGGTTTGGATTAGCTGCAAAACA
A_23_P105619	A_23_P105619	FALSE	NM_138341	NM_138341	89894	TMEM116	transmembrane protein 116	Hs.506815	ENST00000552801		ref|NM_138341|ref|NM_001193531|ref|NM_001193453|ens|ENST00000552801	chr12:112369549-112369490	hs|12q24.13	Homo sapiens transmembrane protein 116 (TMEM116), transcript variant 3, mRNA [NM_138341]	GO:0003674(molecular_function)|GO:0005575(cellular_component)|GO:0008150(biological_process)|GO:0016020(membrane)|GO:0016021(integral to membrane)	AGGCTCGGCGTGATGCAGATACCCAGACACCATTATTATGCTCACAGAAGAGATTCTATA
A_23_P105625	A_23_P105625	FALSE	NM_032314	NM_032314	84274	COQ5	coenzyme Q5 homolog, methyltransferase (S. cerevisiae)	Hs.17250	ENST00000288532		ref|NM_032314|ens|ENST00000288532|gb|AK225242|gb|EU700459	chr12:120941375-120941316	hs|12q24.31	Homo sapiens coenzyme Q5 homolog, methyltransferase (S. cerevisiae) (COQ5), nuclear gene encoding mitochondrial protein, mRNA [NM_032314]	GO:0005739(mitochondrion)|GO:0006744(ubiquinone biosynthetic process)|GO:0008168(methyltransferase activity)|GO:0016740(transferase activity)	AGGCATTTGGTCTGTATCTTTGCTCAACTGCTAATTTCTCTTGGCTGTAGGGTGTGTGGT
A_23_P10564	A_23_P10564	FALSE		AF090907							gb|AF090907|tc|THC2485425	chr3:125029373-125029432	hs|3q21.2	Homo sapiens clone HQ0245 PRO0245 mRNA, complete cds. [AF090907]		TGAATACGCTTCCACTTTAGGAAAGTAGAAAAAGAAGAGCAAATTAAATCCGAAACAAGC
A_23_P105646	A_23_P105646	FALSE	NM_005171	NM_005171	466	ATF1	activating transcription factor 1	Hs.648565	ENST00000552510		ref|NM_005171|ens|ENST00000552510|ens|ENST00000552487|ens|ENST00000539132	chr12:51207860-51207919	hs|12q13.12	Homo sapiens activating transcription factor 1 (ATF1), mRNA [NM_005171]	GO:0002224(toll-like receptor signaling pathway)|GO:0002755(MyD88-dependent toll-like receptor signaling pathway)|GO:0002756(MyD88-independent toll-like receptor signaling pathway)|GO:0003700(sequence-specific DNA binding transcription factor activity)|GO:0003705(sequence-specific enhancer binding RNA polymerase II transcription factor activity)|GO:0005634(nucleus)|GO:0005654(nucleoplasm)|GO:0005667(transcription factor complex)|GO:0006355(regulation of transcription, DNA-dependent)|GO:0008063(Toll signaling pathway)|GO:0010976(positive regulation of neuron projection development)|GO:0014070(response to organic cyclic compound)|GO:0032025(response to cobalt ion)|GO:0032403(protein complex binding)|GO:0034130(toll-like receptor 1 signaling pathway)|GO:0034134(toll-like receptor 2 signaling pathway)|GO:0034138(toll-like receptor 3 signaling pathway)|GO:0034142(toll-like receptor 4 signaling pathway)|GO:0043565(sequence-specific DNA binding)|GO:0043623(cellular protein complex assembly)|GO:0045087(innate immune response)|GO:0045740(positive regulation of DNA replication)|GO:0045944(positive regulation of transcription from RNA polymerase II promoter)|GO:0046982(protein heterodimerization activity)|GO:0048011(nerve growth factor receptor signaling pathway)|GO:0051403(stress-activated MAPK cascade)	GACATTAACCATGACAAATTCAGGCAGTACTCAGCAAGGTACAACTATTCTTCAGTATGC
A_23_P105651	A_23_P105651	FALSE	NM_013377	NM_013377	29951	PDZRN4	PDZ domain containing ring finger 4	Hs.380044	ENST00000402685		ref|NM_013377|ref|NM_001164595|ens|ENST00000402685|ens|ENST00000539469	chr12:41967742-41967801	hs|12q12	Homo sapiens PDZ domain containing ring finger 4 (PDZRN4), transcript variant 2, mRNA [NM_013377]	GO:0004842(ubiquitin-protein ligase activity)|GO:0008270(zinc ion binding)|GO:0046872(metal ion binding)	TCGGTAGAGTATGATTGCCTCGTTCAATGTGGCGTTTTTATATATATTTTGTGACTCTTT
A_23_P105664	A_23_P105664	FALSE	NM_014167	NM_014167	29080	CCDC59	coiled-coil domain containing 59	Hs.582627	ENST00000548126		ref|NM_014167|ref|NR_033192|ens|ENST00000548126|ens|ENST00000550589	chr12:82746915-82746856	hs|12q21.31	Homo sapiens coiled-coil domain containing 59 (CCDC59), transcript variant 1, mRNA [NM_014167]	GO:0005515(protein binding)|GO:0005634(nucleus)|GO:0006355(regulation of transcription, DNA-dependent)	CAGGTTAAAATATCTGCTGCCTATTAGGTTCTTCTGTGACATGTGCCTCCCAGCAGTGAA
A_23_P105691	A_23_P105691	FALSE	NM_018654	NM_018654	55507	GPRC5D	G protein-coupled receptor, family C, group 5, member D	Hs.644599	ENST00000396333		ref|NM_018654|ens|ENST00000396333|ens|ENST00000228887|gb|AB099817	chr12:13102731-13102672	hs|12p13.1	Homo sapiens G protein-coupled receptor, family C, group 5, member D (GPRC5D), mRNA [NM_018654]	GO:0004871(signal transducer activity)|GO:0004872(receptor activity)|GO:0004930(G-protein coupled receptor activity)|GO:0005886(plasma membrane)|GO:0016021(integral to membrane)	TGAGAACTGGAAGCAGCATGGAAGGCTCATCTTTATCACTGTGCTCTTCTCCATCATCAT
A_23_P105705	A_23_P105705	FALSE	NM_020996	NM_020996	2251	FGF6	fibroblast growth factor 6	Hs.166015	ENST00000228837		ref|NM_020996|ens|ENST00000228837|gb|X63454|gb|BC121097	chr12:4543407-4543348	hs|12p13.32	Homo sapiens fibroblast growth factor 6 (FGF6), mRNA [NM_020996]	GO:0001502(cartilage condensation)|GO:0001525(angiogenesis)|GO:0004713(protein tyrosine kinase activity)|GO:0005576(extracellular region)|GO:0005615(extracellular space)|GO:0007165(signal transduction)|GO:0007267(cell-cell signaling)|GO:0007275(multicellular organismal development)|GO:0008083(growth factor activity)|GO:0008283(cell proliferation)|GO:0008284(positive regulation of cell proliferation)|GO:0008286(insulin receptor signaling pathway)|GO:0008543(fibroblast growth factor receptor signaling pathway)|GO:0030154(cell differentiation)|GO:0042383(sarcolemma)|GO:0045445(myoblast differentiation)|GO:0051781(positive regulation of cell division)	GTCACTCATTTCCTTCCCAGGATCTAAGGACCCACAAAAGAAGGCTTACAGATTTAAAGC
A_23_P105730	A_23_P105730	FALSE	NM_020128	NM_020128	56890	MDM1	Mdm1 nuclear protein homolog (mouse)	Hs.655702			ref|NM_020128|ref|NM_001205029|ref|NM_001205028|ref|NM_017440	chr12:68726018-68724953	hs|12q15	Homo sapiens Mdm1 nuclear protein homolog (mouse) (MDM1), transcript variant 2, mRNA [NM_020128]	GO:0005634(nucleus)|GO:0060041(retina development in camera-type eye)	TGCGCTTCAAGGGGCTGAGTGAATACCAGAGGAACTTCCTGTGGAAAAAGTCTTATTTGT
A_23_P105732	A_23_P105732	FALSE										unmapped				GACCATGGTGGCCCGTTGCCTGTAACCCAGCTACCCAGGAAGTTTGGGGCAAATTGCTTT
A_23_P105747	A_23_P105747	FALSE	NM_018171	NM_018171	55198	APPL2	adaptor protein, phosphotyrosine interaction, PH domain and leucine zipper containing 2	Hs.506603	ENST00000547790		ref|NM_018171|ref|NM_001251905|ref|NM_001251904|ens|ENST00000547790	chr12:105568002-105567943	hs|12q23.3	Homo sapiens adaptor protein, phosphotyrosine interaction, PH domain and leucine zipper containing 2 (APPL2), transcript variant 1, mRNA [NM_018171]	GO:0005515(protein binding)|GO:0005634(nucleus)|GO:0005737(cytoplasm)|GO:0005768(endosome)|GO:0007049(cell cycle)|GO:0007165(signal transduction)|GO:0008283(cell proliferation)|GO:0010008(endosome membrane)|GO:0016020(membrane)|GO:0016581(NuRD complex)|GO:0031901(early endosome membrane)	GATTTCCGAAGGCTGACAATCGTTTGTGGAATGTAATCTTGATGCCTTGATACTGAGACT
A_23_P105753	A_23_P105753	FALSE			11137	PWP1	PWP1 homolog (S. cerevisiae)		ENST00000412830		ens|ENST00000412830|tc|THC2634595	chr12:108106811-108106870	hs|12q23.3	PWP1 homolog (S. cerevisiae) [Source:HGNC Symbol;Acc:17015] [ENST00000412830]	GO:0005634(nucleus)|GO:0006351(transcription, DNA-dependent)	ATTTCATGAATGTGACTTCAGTCATTCTAGTGTTAATACTGTGGAATGTCATTGGTGTAG
A_23_P105794	A_23_P105794	FALSE	NM_033255	NM_033255	94240	EPSTI1	epithelial stromal interaction 1 (breast)	Hs.546467	ENST00000476830		ref|NM_033255|ref|NM_001002264|ens|ENST00000476830|ens|ENST00000535677	chr13:43528115-43500538	hs|13q14.11	Homo sapiens epithelial stromal interaction 1 (breast) (EPSTI1), transcript variant 2, mRNA [NM_033255]		AGAAGAGAAGCATTTAGAGAGCATCAGCAATACAAAACCGCTGAGTTCTTGAGCAAACTG
A_23_P105803	A_23_P105803	FALSE	NM_002010	NM_002010	2254	FGF9	fibroblast growth factor 9 (glia-activating factor)	Hs.111	ENST00000382353		ref|NM_002010|ens|ENST00000382353|ens|ENST00000478546|gb|E05822	chr13:22275914-22275973	hs|13q12.11	Homo sapiens fibroblast growth factor 9 (glia-activating factor) (FGF9), mRNA [NM_002010]	GO:0001525(angiogenesis)|GO:0001649(osteoblast differentiation)|GO:0002053(positive regulation of mesenchymal cell proliferation)|GO:0002062(chondrocyte differentiation)|GO:0004713(protein tyrosine kinase activity)|GO:0005104(fibroblast growth factor receptor binding)|GO:0005576(extracellular region)|GO:0005604(basement membrane)|GO:0005615(extracellular space)|GO:0005737(cytoplasm)|GO:0006606(protein import into nucleus)|GO:0007165(signal transduction)|GO:0007267(cell-cell signaling)|GO:0008083(growth factor activity)|GO:0008201(heparin binding)|GO:0008284(positive regulation of cell proliferation)|GO:0008286(insulin receptor signaling pathway)|GO:0008543(fibroblast growth factor receptor signaling pathway)|GO:0008584(male gonad development)|GO:0010628(positive regulation of gene expression)|GO:0030178(negative regulation of Wnt receptor signaling pathway)|GO:0030238(male sex determination)|GO:0030326(embryonic limb morphogenesis)|GO:0030949(positive regulation of vascular endothelial growth factor receptor signaling pathway)|GO:0042472(inner ear morphogenesis)|GO:0043410(positive regulation of MAPKKK cascade)|GO:0045880(positive regulation of smoothened signaling pathway)|GO:0048505(regulation of timing of cell differentiation)|GO:0048566(embryonic digestive tract development)|GO:0048706(embryonic skeletal system development)|GO:0050679(positive regulation of epithelial cell proliferation)|GO:0051781(positive regulation of cell division)|GO:0060045(positive regulation of cardiac muscle cell proliferation)|GO:0060484(lung-associated mesenchyme development)|GO:0090263(positive regulation of canonical Wnt receptor signaling pathway)	CAAAAGGACTGCGGCCTGATGCATGCTGGAAAAAGACACGCTTTTCATTTCTGATCAGTT
A_23_P105815	A_23_P105815	FALSE		BC008631							gb|BC008631	chr13:20618737-20618796	hs|13q12.11	Homo sapiens cDNA clone IMAGE:4157517. [BC008631]		TTCACACATTGCATCAGTTTCTTCCTAGATAAGAAAATGAGTGTAAATTTGGACTTGTGG
A_23_P105833	A_23_P105833	FALSE	NM_017693	NM_017693	54841	BIVM	basic, immunoglobulin-like variable motif containing	Hs.288809	ENST00000257336		ref|NM_017693|ref|NM_001159596|ens|ENST00000257336|ens|ENST00000448849	chr13:103492701-103492760	hs|13q33.1	Homo sapiens basic, immunoglobulin-like variable motif containing (BIVM), transcript variant 1, mRNA [NM_017693]	GO:0005634(nucleus)|GO:0005737(cytoplasm)	ATTTCATGAGTCTAGTAGTTCTTTGATTTATAGCAGGATCTTGCTTGCCTCATTTGTTTC
A_23_P105856	A_23_P105856	FALSE	NM_181785	NM_181785	283537	SLC46A3	solute carrier family 46, member 3	Hs.117167	ENST00000266943		ref|NM_181785|ens|ENST00000266943|ens|ENST00000475385|gb|AK098426	chr13:29275603-29275544	hs|13q12.3	Homo sapiens solute carrier family 46, member 3 (SLC46A3), transcript variant 1, mRNA [NM_181785]	GO:0016020(membrane)|GO:0016021(integral to membrane)|GO:0055085(transmembrane transport)	GAATGCACATATCATATACCATGACTTCTGAAGACTATAAATGAATTCCACAATCAGTGC
A_23_P105862	A_23_P105862	FALSE	NM_023037	NM_023037	10129	FRY	furry homolog (Drosophila)	Hs.507669	ENST00000380257		ref|NM_023037|ens|ENST00000380257|ens|ENST00000267067|ens|ENST00000380250	chr13:32870558-32870617	hs|13q13.1	Homo sapiens furry homolog (Drosophila) (FRY), mRNA [NM_023037]	GO:0006355(regulation of transcription, DNA-dependent)|GO:0016020(membrane)|GO:0016021(integral to membrane)	ATATGTAAAGGGCCATTCTTAAGTTCTCTCCTTAAACTTAATGCTGTCAAGTGTTAGATG
A_23_P105873	A_23_P105873	FALSE	NM_016179	NM_016179	7223	TRPC4	transient receptor potential cation channel, subfamily C, member 4	Hs.262960			ref|NM_016179|ref|NM_003306|ref|NM_001135955|ref|NM_001135957	chr13:38211126-38211067	hs|13q13.3	Homo sapiens transient receptor potential cation channel, subfamily C, member 4 (TRPC4), transcript variant alpha, mRNA [NM_016179]	GO:0004872(receptor activity)|GO:0005216(ion channel activity)|GO:0005515(protein binding)|GO:0005886(plasma membrane)|GO:0005911(cell-cell junction)|GO:0006811(ion transport)|GO:0006816(calcium ion transport)|GO:0007411(axon guidance)|GO:0008013(beta-catenin binding)|GO:0009986(cell surface)|GO:0015279(store-operated calcium channel activity)|GO:0016020(membrane)|GO:0016021(integral to membrane)|GO:0016323(basolateral plasma membrane)|GO:0030863(cortical cytoskeleton)|GO:0034704(calcium channel complex)|GO:0045296(cadherin binding)|GO:0055085(transmembrane transport)|GO:0070509(calcium ion import)	GCAAAAGAAGAGGACTCTAGTATAGACTATGATCTAAACCTCCCAGACACAGTCACCCAC
A_23_P105886	A_23_P105886	FALSE	NM_001007537	NM_001007537	387911	C1QTNF9B	C1q and tumor necrosis factor related protein 9B	Hs.642624	ENST00000382140		ref|NM_001007537|ref|NM_178540|ens|ENST00000382140|ens|ENST00000382137	chr13:24465654-24465595	hs|13q12.12	Homo sapiens C1q and tumor necrosis factor related protein 9B (C1QTNF9B), mRNA [NM_001007537]	GO:0005576(extracellular region)|GO:0005581(collagen)	CCAGGAATGTTCAGGTGTCTTTGGTCAAAAACGGAGTAAAAATACTGCACACCAGAGATG
A_23_P105900	A_23_P105900	FALSE	NR_026983	NR_026983	690	BTF3P11	basic transcription factor 3 pseudogene 11	Hs.567241			ref|NR_026983|gb|BC106717|gb|BC106718|gb|BC115358	chr13:77502690-77502749	hs|13q22.3	Homo sapiens basic transcription factor 3 pseudogene 11 (BTF3P11), non-coding RNA [NR_026983]		AAGGAACAGTGATTCACTTTAACAACCCTGAAGTTCAGGCATCGCTGGCAGCAAACACTT
A_23_P10591	A_23_P10591	FALSE	NM_001004431	NM_001004431	284207	METRNL	meteorin, glial cell differentiation regulator-like	Hs.378821	ENST00000320095		ref|NM_001004431|ens|ENST00000320095|gb|AK093748|gb|AX748286	chr17:81052490-81052549	hs|17q25.3	Homo sapiens meteorin, glial cell differentiation regulator-like (METRNL), mRNA [NM_001004431]	GO:0005576(extracellular region)	AGCTTCCAGCCAAGGATGCCCTGGCCGATTGGAAATGCTGTAAAATGCAAACTAAGTTAT
A_23_P105923	A_23_P105923	FALSE	NM_001362	NM_001362	1735	DIO3	deiodinase, iodothyronine, type III	Hs.49322	ENST00000359323		ref|NM_001362|ens|ENST00000359323|gb|BX161470|gb|S79854	chr14:102029474-102029533	hs|14q32.31	Homo sapiens deiodinase, iodothyronine, type III (DIO3), mRNA [NM_001362]	GO:0004800(thyroxine 5'-deiodinase activity)|GO:0005768(endosome)|GO:0005886(plasma membrane)|GO:0008150(biological_process)|GO:0010008(endosome membrane)|GO:0016021(integral to membrane)|GO:0033798(thyroxine 5-deiodinase activity)|GO:0034641(cellular nitrogen compound metabolic process)|GO:0042446(hormone biosynthetic process)	AAGTTGGGGTGTCTGCTTTGGGACCAGAGGAAGATAGCTTGAGAGGCATTGGCGAGGTTC
A_23_P105939	A_23_P105939	FALSE	NM_001077594	NM_001077594	91828	EXOC3L4	exocyst complex component 3-like 4	Hs.37712	ENST00000380069		ref|NM_001077594|ens|ENST00000380069|gb|HQ258590|gb|BC113655	chr14:103571399-103573170	hs|14q32.32	Homo sapiens exocyst complex component 3-like 4 (EXOC3L4), mRNA [NM_001077594]		GAGGAGCTCAGGACCAGTCTTCTCTCCAGGTTCCCAGGAACCCAAGAGGAGCTGGAGAAG
A_23_P105957	A_23_P105957	FALSE	NM_001102	NM_001102	87	ACTN1	actinin, alpha 1	Hs.509765	ENST00000438964		ref|NM_001102|ref|NM_001130004|ref|NM_001130005|ens|ENST00000438964	chr14:69343826-69341703	hs|14q24.1	Homo sapiens actinin, alpha 1 (ACTN1), transcript variant 2, mRNA [NM_001102]	GO:0001725(stress fiber)|GO:0001726(ruffle)|GO:0002576(platelet degranulation)|GO:0003779(actin binding)|GO:0005178(integrin binding)|GO:0005509(calcium ion binding)|GO:0005515(protein binding)|GO:0005576(extracellular region)|GO:0005634(nucleus)|GO:0005737(cytoplasm)|GO:0005829(cytosol)|GO:0005856(cytoskeleton)|GO:0005886(plasma membrane)|GO:0005916(fascia adherens)|GO:0005925(focal adhesion)|GO:0007596(blood coagulation)|GO:0017166(vinculin binding)|GO:0019904(protein domain specific binding)|GO:0030018(Z disc)|GO:0030168(platelet activation)|GO:0030864(cortical actin cytoskeleton)|GO:0031093(platelet alpha granule lumen)|GO:0031143(pseudopodium)|GO:0034329(cell junction assembly)|GO:0042981(regulation of apoptosis)|GO:0048041(focal adhesion assembly)|GO:0051015(actin filament binding)|GO:0051017(actin filament bundle assembly)|GO:0051271(negative regulation of cellular component movement)	TTCCTTCAAGATCCTGGCTGGGGACAAGAACTACATTACCATGGACGAGCTGCGCCGCGA
A_23_P105963	A_23_P105963	FALSE	NM_152327	NM_152327	122481	AK7	adenylate kinase 7	Hs.667462	ENST00000267584		ref|NM_152327|ens|ENST00000267584|gb|AK057426|gb|BC035256	chr14:96953277-96953336	hs|14q32.2	Homo sapiens adenylate kinase 7 (AK7), mRNA [NM_152327]	GO:0000166(nucleotide binding)|GO:0004017(adenylate kinase activity)|GO:0004127(cytidylate kinase activity)|GO:0005524(ATP binding)|GO:0005737(cytoplasm)|GO:0005829(cytosol)|GO:0006139(nucleobase, nucleoside, nucleotide and nucleic acid metabolic process)|GO:0016740(transferase activity)|GO:0019205(nucleobase, nucleoside, nucleotide kinase activity)|GO:0030030(cell projection organization)	CTGGAGGCTCAGTCAATTCCCCTGAGAAACTATTTAATGACCTATGTGATGCCAACTCTT
A_23_P105973	A_23_P105973	FALSE	NM_001080451	NM_001080451	256394	SERPINA11	serpin peptidase inhibitor, clade A (alpha-1 antiproteinase, antitrypsin), member 11	Hs.145890	ENST00000334708		ref|NM_001080451|ens|ENST00000334708|gb|BX248259|gb|AB527616	chr14:94909539-94909480	hs|14q32.13	Homo sapiens serpin peptidase inhibitor, clade A (alpha-1 antiproteinase, antitrypsin), member 11 (SERPINA11), mRNA [NM_001080451]	GO:0004867(serine-type endopeptidase inhibitor activity)|GO:0005576(extracellular region)|GO:0010951(negative regulation of endopeptidase activity)|GO:0030162(regulation of proteolysis)|GO:0030414(peptidase inhibitor activity)	GGTTTTCAATTTCTGGAACATATAACCTGGAAGACATACTTCCCCAAATTGGTCTCACCA
A_23_P106	A_23_P106	FALSE	NM_015017	NM_015017	23032	USP33	ubiquitin specific peptidase 33	Hs.480597	ENST00000370793		ref|NM_015017|ref|NM_201624|ens|ENST00000370793|ens|ENST00000357428	chr1:78163552-78163105	hs|1p31.1	Homo sapiens ubiquitin specific peptidase 33 (USP33), transcript variant 1, mRNA [NM_015017]	GO:0001664(G-protein-coupled receptor binding)|GO:0004197(cysteine-type endopeptidase activity)|GO:0004221(ubiquitin thiolesterase activity)|GO:0004843(ubiquitin-specific protease activity)|GO:0005515(protein binding)|GO:0005737(cytoplasm)|GO:0006508(proteolysis)|GO:0006511(ubiquitin-dependent protein catabolic process)|GO:0006897(endocytosis)|GO:0007411(axon guidance)|GO:0008233(peptidase activity)|GO:0008270(zinc ion binding)|GO:0008277(regulation of G-protein coupled receptor protein signaling pathway)|GO:0016477(cell migration)|GO:0016579(protein deubiquitination)|GO:0030891(VCB complex)|GO:0043130(ubiquitin binding)|GO:0046872(metal ion binding)|GO:0048471(perinuclear region of cytoplasm)|GO:0070536(protein K63-linked deubiquitination)|GO:0071108(protein K48-linked deubiquitination)	GCAAGGAGCAGATTCTGGCCAGATTTCTGAAGAAACATGGAATTTTCTGCAGTCTATTTA
A_23_P106002	A_23_P106002	FALSE	NM_020529	NM_020529	4792	NFKBIA	nuclear factor of kappa light polypeptide gene enhancer in B-cells inhibitor, alpha	Hs.81328	ENST00000554001		ref|NM_020529|ens|ENST00000554001|ens|ENST00000216797|gb|M69043	chr14:35870847-35870788	hs|14q13.2	Homo sapiens nuclear factor of kappa light polypeptide gene enhancer in B-cells inhibitor, alpha (NFKBIA), mRNA [NM_020529]	GO:0000060(protein import into nucleus, translocation)|GO:0002224(toll-like receptor signaling pathway)|GO:0002755(MyD88-dependent toll-like receptor signaling pathway)|GO:0002756(MyD88-independent toll-like receptor signaling pathway)|GO:0005515(protein binding)|GO:0005634(nucleus)|GO:0005737(cytoplasm)|GO:0005829(cytosol)|GO:0005886(plasma membrane)|GO:0006915(apoptosis)|GO:0006916(anti-apoptosis)|GO:0007253(cytoplasmic sequestering of NF-kappaB)|GO:0008063(Toll signaling pathway)|GO:0008134(transcription factor binding)|GO:0008139(nuclear localization sequence binding)|GO:0010745(negative regulation of macrophage derived foam cell differentiation)|GO:0010875(positive regulation of cholesterol efflux)|GO:0010888(negative regulation of lipid storage)|GO:0019899(enzyme binding)|GO:0031072(heat shock protein binding)|GO:0031625(ubiquitin protein ligase binding)|GO:0031663(lipopolysaccharide-mediated signaling pathway)|GO:0032088(negative regulation of NF-kappaB transcription factor activity)|GO:0032270(positive regulation of cellular protein metabolic process)|GO:0032495(response to muramyl dipeptide)|GO:0032496(response to lipopolysaccharide)|GO:0033256(I-kappaB/NF-kappaB complex)|GO:0034130(toll-like receptor 1 signaling pathway)|GO:0034134(toll-like receptor 2 signaling pathway)|GO:0034138(toll-like receptor 3 signaling pathway)|GO:0034142(toll-like receptor 4 signaling pathway)|GO:0042127(regulation of cell proliferation)|GO:0042345(regulation of NF-kappaB import into nucleus)|GO:0042802(identical protein binding)|GO:0042994(cytoplasmic sequestering of transcription factor)|GO:0043330(response to exogenous dsRNA)|GO:0043392(negative regulation of DNA binding)|GO:0044419(interspecies interaction between organisms)|GO:0045087(innate immune response)|GO:0045638(negative regulation of myeloid cell differentiation)|GO:0045746(negative regulation of Notch signaling pathway)|GO:0045944(positive regulation of transcription from RNA polymerase II promoter)|GO:0048011(nerve growth factor receptor signaling pathway)|GO:0050852(T cell receptor signaling pathway)|GO:0051059(NF-kappaB binding)|GO:0051092(positive regulation of NF-kappaB transcription factor activity)|GO:0070417(cellular response to cold)|GO:0070427(nucleotide-binding oligomerization domain containing 1 signaling pathway)|GO:0070431(nucleotide-binding oligomerization domain containing 2 signaling pathway)	TGATGTGGGGTGAAAAGTTACTACCTGTCAAGGTTTGTGTTACCCTCCTGTAAATGGTGT
A_23_P106016	A_23_P106016	FALSE	NM_002742	NM_002742	5587	PRKD1	protein kinase D1	Hs.508999	ENST00000331968		ref|NM_002742|ens|ENST00000331968|gb|X75756|tc|THC2471926	chr14:30046087-30046028	hs|14q12	Homo sapiens protein kinase D1 (PRKD1), mRNA [NM_002742]	GO:0000166(nucleotide binding)|GO:0001938(positive regulation of endothelial cell proliferation)|GO:0004674(protein serine/threonine kinase activity)|GO:0004697(protein kinase C activity)|GO:0005515(protein binding)|GO:0005524(ATP binding)|GO:0005634(nucleus)|GO:0005737(cytoplasm)|GO:0005829(cytosol)|GO:0005886(plasma membrane)|GO:0005887(integral to plasma membrane)|GO:0005911(cell-cell junction)|GO:0005938(cell cortex)|GO:0006665(sphingolipid metabolic process)|GO:0007165(signal transduction)|GO:0007229(integrin-mediated signaling pathway)|GO:0007243(intracellular protein kinase cascade)|GO:0008283(cell proliferation)|GO:0018105(peptidyl-serine phosphorylation)|GO:0032793(positive regulation of CREB transcription factor activity)|GO:0035767(endothelial cell chemotaxis)|GO:0035924(cellular response to vascular endothelial growth factor stimulus)|GO:0043536(positive regulation of blood vessel endothelial cell migration)|GO:0045766(positive regulation of angiogenesis)|GO:0045806(negative regulation of endocytosis)|GO:0045944(positive regulation of transcription from RNA polymerase II promoter)|GO:0046777(protein autophosphorylation)|GO:0046872(metal ion binding)|GO:0048010(vascular endothelial growth factor receptor signaling pathway)	CTGTTTGGTGTGTCCCATTGGTGTTGTCATTGTAAACAAACTCTTGAAGAGTCGATTATT
A_23_P106024	A_23_P106024	FALSE	NM_002226	NM_002226	3714	JAG2	jagged 2	Hs.433445	ENST00000546616		ref|NM_002226|ref|NM_145159|ens|ENST00000546616|gb|AF029778	chr14:105608733-105608674	hs|14q32.33	Homo sapiens jagged 2 (JAG2), transcript variant 1, mRNA [NM_002226]	GO:0005112(Notch binding)|GO:0005509(calcium ion binding)|GO:0005515(protein binding)|GO:0005886(plasma membrane)|GO:0005887(integral to plasma membrane)|GO:0007049(cell cycle)|GO:0007154(cell communication)|GO:0007219(Notch signaling pathway)|GO:0007220(Notch receptor processing)|GO:0007275(multicellular organismal development)|GO:0007283(spermatogenesis)|GO:0008083(growth factor activity)|GO:0009912(auditory receptor cell fate commitment)|GO:0030154(cell differentiation)|GO:0030217(T cell differentiation)|GO:0030334(regulation of cell migration)|GO:0042127(regulation of cell proliferation)|GO:0045061(thymic T cell selection)	GCGTTTGTTACCAGAGGTTGTGCACTGTTTACAGAATCTTCCTTTTATTCCTCACTCGGG
A_23_P106042	A_23_P106042	FALSE	NM_001037288	NM_001037288	116173	CMTM5	CKLF-like MARVEL transmembrane domain containing 5	Hs.99272	ENST00000553750		ref|NM_001037288|ref|NM_138460|ens|ENST00000553750|ens|ENST00000382809	chr14:23848824-23848883	hs|14q11.2	Homo sapiens CKLF-like MARVEL transmembrane domain containing 5 (CMTM5), transcript variant 3, mRNA [NM_001037288]	GO:0005125(cytokine activity)|GO:0005615(extracellular space)|GO:0006935(chemotaxis)|GO:0016020(membrane)|GO:0016021(integral to membrane)	TGAGACGTCACTGGGGACTTATCTGTGGAGCCTGGTGCTCCAGGATGTGGCTTCTCATGA
A_23_P10605	A_23_P10605	FALSE										unmapped				GTATTCAATGGCTATCTTCACAGGTGTGATCATACCACATTCACTTCTGAAACATTTTTG
A_23_P106056	A_23_P106056	FALSE	NM_001344	NM_001344	1603	DAD1	defender against cell death 1	Hs.82890	ENST00000535847		ref|NM_001344|ens|ENST00000535847|ens|ENST00000489532|ens|ENST00000250498	chr14:23034008-23033949	hs|14q11.2	Homo sapiens defender against cell death 1 (DAD1), mRNA [NM_001344]	GO:0001824(blastocyst development)|GO:0004576(oligosaccharyl transferase activity)|GO:0004579(dolichyl-diphosphooligosaccharide-protein glycotransferase activity)|GO:0005789(endoplasmic reticulum membrane)|GO:0006486(protein glycosylation)|GO:0006915(apoptosis)|GO:0006916(anti-apoptosis)|GO:0007584(response to nutrient)|GO:0008250(oligosaccharyltransferase complex)|GO:0016020(membrane)|GO:0016021(integral to membrane)|GO:0016740(transferase activity)|GO:0018279(protein N-linked glycosylation via asparagine)|GO:0042493(response to drug)|GO:0043687(post-translational protein modification)|GO:0044267(cellular protein metabolic process)	TTCTGGAGATGGCAGCTTATTGGACACATGGATTTTCTTCAGATTTGCACTTACTGCTAG
A_23_P106069	A_23_P106069	FALSE		X58747				Hs.455888	ENST00000390428		ens|ENST00000390428|gb|X58747|gb|D13069|gb|L02827	chr14:22237165-22237224	hs|14q11.2	T cell receptor alpha variable 6 [Source:HGNC Symbol;Acc:12144] [ENST00000390428]		GAGGCCCTGTTTTCTTGCTACTCATACGTGAAAATGAGAAAGAAAAAAGGAAAGAAAGAC
A_23_P106080	A_23_P106080	FALSE	NM_032572	NM_032572	84659	RNASE7	ribonuclease, RNase A family, 7	Hs.525206	ENST00000481538		ref|NM_032572|ens|ENST00000481538|ens|ENST00000298690|gb|BC074960	chr14:21511211-21511270	hs|14q11.2	Homo sapiens ribonuclease, RNase A family, 7 (RNASE7), mRNA [NM_032572]	GO:0003676(nucleic acid binding)|GO:0004519(endonuclease activity)|GO:0004522(pancreatic ribonuclease activity)|GO:0004540(ribonuclease activity)|GO:0005576(extracellular region)|GO:0009617(response to bacterium)|GO:0016787(hydrolase activity)|GO:0042742(defense response to bacterium)|GO:0045087(innate immune response)	GGTGGCAGAGATCCCAGTCAGTGCCAAGCCCAAGGGCATGACCTCATCACAGTGGTTTAA
A_23_P106103	A_23_P106103	FALSE	NM_004857	NM_004857	9495	AKAP5	A kinase (PRKA) anchor protein 5	Hs.656683	ENST00000394718		ref|NM_004857|ens|ENST00000394718|ens|ENST00000320636|gb|AK315336	chr14:64936246-64936305	hs|14q23.3	Homo sapiens A kinase (PRKA) anchor protein 5 (AKAP5), mRNA [NM_004857]	GO:0005515(protein binding)|GO:0005516(calmodulin binding)|GO:0005829(cytosol)|GO:0005886(plasma membrane)|GO:0006112(energy reserve metabolic process)|GO:0006605(protein targeting)|GO:0007165(signal transduction)|GO:0007268(synaptic transmission)|GO:0008179(adenylate cyclase binding)|GO:0010739(positive regulation of protein kinase A signaling cascade)|GO:0030819(positive regulation of cAMP biosynthetic process)|GO:0050796(regulation of insulin secretion)|GO:0051018(protein kinase A binding)	TGGTTTTGAGGATAGAACTTCAGAACAATATGAAACACTCTTAATTGAAACAGCCTCTTC
A_23_P106117	A_23_P106117	FALSE	NM_007374	NM_007374	4990	SIX6	SIX homeobox 6	Hs.194756	ENST00000327720		ref|NM_007374|ens|ENST00000327720|gb|BC087852|gb|AJ011785	chr14:60978278-60978337	hs|14q23.1	Homo sapiens SIX homeobox 6 (SIX6), mRNA [NM_007374]	GO:0003700(sequence-specific DNA binding transcription factor activity)|GO:0005634(nucleus)|GO:0007275(multicellular organismal development)|GO:0007601(visual perception)|GO:0009887(organ morphogenesis)|GO:0043565(sequence-specific DNA binding)	CTGCCCAGATTCTCCCATGGGTATTTCACGTCGAAAGGACGCTGTTACATATGTATAACT
A_23_P106127	A_23_P106127	FALSE	NM_014749	NM_014749	9786	KIAA0586	KIAA0586	Hs.232532			ref|NM_014749|ref|NM_001244189|ref|NM_001244190|ref|NM_001244192	chr14:59014698-59014757	hs|14q23.1	Homo sapiens KIAA0586 (KIAA0586), transcript variant 5, mRNA [NM_014749]	GO:0005813(centrosome)	CATTTTACCTTGGCTTAAAACCCTCTCTCAGACTGTTTGGTTTTTGAGCATATTCTGAAA
A_23_P106131	A_23_P106131	FALSE	NM_004986	NM_004986	3895	KTN1	kinectin 1 (kinesin receptor)	Hs.509414			ref|NM_004986|ref|NM_182926|ref|NM_001079521|ref|NM_001079522	chr14:56150895-56150954	hs|14q22.3	Homo sapiens kinectin 1 (kinesin receptor) (KTN1), transcript variant 4, mRNA [NM_004986]	GO:0003674(molecular_function)|GO:0004872(receptor activity)|GO:0005624(membrane fraction)|GO:0005783(endoplasmic reticulum)|GO:0005789(endoplasmic reticulum membrane)|GO:0005887(integral to plasma membrane)|GO:0007018(microtubule-based movement)|GO:0016020(membrane)|GO:0016021(integral to membrane)	ATGTTTTCACCCTTTCTACTTTGTCAGAAACACTGAACAGAGTTTTGTCTTTTCTAATCC
A_23_P10614	A_23_P10614	FALSE	NM_002610	NM_002610	5163	PDK1	pyruvate dehydrogenase kinase, isozyme 1	Hs.470633	ENST00000466437		ref|NM_002610|ens|ENST00000466437|ens|ENST00000544863|ens|ENST00000543905	chr2:173460557-173460616	hs|2q31.1	Homo sapiens pyruvate dehydrogenase kinase, isozyme 1 (PDK1), nuclear gene encoding mitochondrial protein, mRNA [NM_002610]	GO:0000155(two-component sensor activity)|GO:0000166(nucleotide binding)|GO:0004672(protein kinase activity)|GO:0004740(pyruvate dehydrogenase (acetyl-transferring) kinase activity)|GO:0005524(ATP binding)|GO:0005739(mitochondrion)|GO:0005759(mitochondrial matrix)|GO:0005975(carbohydrate metabolic process)|GO:0006006(glucose metabolic process)|GO:0006090(pyruvate metabolic process)|GO:0006468(protein phosphorylation)|GO:0007166(cell surface receptor linked signaling pathway)|GO:0007264(small GTPase mediated signal transduction)|GO:0010510(regulation of acetyl-CoA biosynthetic process from pyruvate)|GO:0016740(transferase activity)|GO:0018106(peptidyl-histidine phosphorylation)|GO:0032403(protein complex binding)|GO:0042803(protein homodimerization activity)|GO:0045254(pyruvate dehydrogenase complex)|GO:0046982(protein heterodimerization activity)	GCTCTGTCAACAGACTCAATAGAAAGACTCCCAGTGTATAACAAAGCTGCCTGGAAGCAT
A_23_P106145	A_23_P106145	FALSE	NM_014584	NM_014584	30001	ERO1L	ERO1-like (S. cerevisiae)	Hs.592304	ENST00000555069		ref|NM_014584|ens|ENST00000555069|ens|ENST00000554019|gb|GQ129372	chr14:53113136-53112990	hs|14q22.1	Homo sapiens ERO1-like (S. cerevisiae) (ERO1L), mRNA [NM_014584]	GO:0005624(membrane fraction)|GO:0005783(endoplasmic reticulum)|GO:0005788(endoplasmic reticulum lumen)|GO:0005789(endoplasmic reticulum membrane)|GO:0005792(microsome)|GO:0006457(protein folding)|GO:0006464(protein modification process)|GO:0006467(protein thiol-disulfide exchange)|GO:0006810(transport)|GO:0009266(response to temperature stimulus)|GO:0016020(membrane)|GO:0016491(oxidoreductase activity)|GO:0016671(oxidoreductase activity, acting on a sulfur group of donors, disulfide as acceptor)|GO:0022900(electron transport chain)|GO:0030968(endoplasmic reticulum unfolded protein response)|GO:0050660(flavin adenine dinucleotide binding)|GO:0050873(brown fat cell differentiation)|GO:0051085(chaperone mediated protein folding requiring cofactor)|GO:0055114(oxidation-reduction process)	ATTGTGTTGGTTGTTTTAAATGTCGTCTGTGGGGAAAGCTTCAGACTCAGGGTTTGGGCA
A_23_P106158	A_23_P106158	FALSE	NM_024884	NM_024884	79944	L2HGDH	L-2-hydroxyglutarate dehydrogenase	Hs.256034	ENST00000261699		ref|NM_024884|ens|ENST00000261699|ens|ENST00000421284|ens|ENST00000267436	chr14:50734549-50734490	hs|14q21.3	Homo sapiens L-2-hydroxyglutarate dehydrogenase (L2HGDH), nuclear gene encoding mitochondrial protein, mRNA [NM_024884]	GO:0005739(mitochondrion)|GO:0005743(mitochondrial inner membrane)|GO:0006103(2-oxoglutarate metabolic process)|GO:0016021(integral to membrane)|GO:0016491(oxidoreductase activity)|GO:0031305(integral to mitochondrial inner membrane)|GO:0044267(cellular protein metabolic process)|GO:0047545(2-hydroxyglutarate dehydrogenase activity)	CAGTTCTTGCCTTTAAACGAGAGGGTTACAGACCCTTTGACTTCAGTGCCACAGATGTTA
A_23_P106162	A_23_P106162	FALSE	NM_018353	NM_018353	55320	MIS18BP1	MIS18 binding protein 1	Hs.437941	ENST00000555653		ref|NM_018353|ens|ENST00000555653|ens|ENST00000454990|ens|ENST00000310806	chr14:45696979-45696920	hs|14q21.2	Homo sapiens MIS18 binding protein 1 (MIS18BP1), mRNA [NM_018353]	GO:0000775(chromosome, centromeric region)|GO:0003677(DNA binding)|GO:0005634(nucleus)|GO:0005654(nucleoplasm)|GO:0005694(chromosome)|GO:0006334(nucleosome assembly)|GO:0007049(cell cycle)|GO:0007067(mitosis)|GO:0034080(CenH3-containing nucleosome assembly at centromere)|GO:0051301(cell division)	ACAGAATTAAACATGTGCCACAGTAATTGCCAAAATAAACCAACATTAAGGTTCCCAGAT
A_23_P106174	A_23_P106174	FALSE		AJ008005	5663	PSEN1	presenilin 1	Hs.3260	ENST00000394157		ens|ENST00000394157|gb|AJ008005|tc|THC2485339	chr14:73640376-73640435	hs|14q24.2	presenilin 1 [Source:HGNC Symbol;Acc:9508] [ENST00000394157]	GO:0000045(autophagic vacuole assembly)|GO:0000122(negative regulation of transcription from RNA polymerase II promoter)|GO:0000139(Golgi membrane)|GO:0000186(activation of MAPKK activity)|GO:0000776(kinetochore)|GO:0001568(blood vessel development)|GO:0001708(cell fate specification)|GO:0001756(somitogenesis)|GO:0001764(neuron migration)|GO:0001921(positive regulation of receptor recycling)|GO:0001933(negative regulation of protein phosphorylation)|GO:0001934(positive regulation of protein phosphorylation)|GO:0001947(heart looping)|GO:0002244(hemopoietic progenitor cell differentiation)|GO:0002286(T cell activation involved in immune response)|GO:0002573(myeloid leukocyte differentiation)|GO:0004175(endopeptidase activity)|GO:0004190(aspartic-type endopeptidase activity)|GO:0005262(calcium channel activity)|GO:0005515(protein binding)|GO:0005624(membrane fraction)|GO:0005634(nucleus)|GO:0005640(nuclear outer membrane)|GO:0005739(mitochondrion)|GO:0005743(mitochondrial inner membrane)|GO:0005765(lysosomal membrane)|GO:0005783(endoplasmic reticulum)|GO:0005789(endoplasmic reticulum membrane)|GO:0005790(smooth endoplasmic reticulum)|GO:0005791(rough endoplasmic reticulum)|GO:0005794(Golgi apparatus)|GO:0005813(centrosome)|GO:0005886(plasma membrane)|GO:0005887(integral to plasma membrane)|GO:0005938(cell cortex)|GO:0006469(negative regulation of protein kinase activity)|GO:0006486(protein glycosylation)|GO:0006508(proteolysis)|GO:0006509(membrane protein ectodomain proteolysis)|GO:0006816(calcium ion transport)|GO:0006839(mitochondrial transport)|GO:0006914(autophagy)|GO:0006915(apoptosis)|GO:0006916(anti-apoptosis)|GO:0006974(response to DNA damage stimulus)|GO:0006979(response to oxidative stress)|GO:0007175(negative regulation of epidermal growth factor receptor activity)|GO:0007219(Notch signaling pathway)|GO:0007220(Notch receptor processing)|GO:0007507(heart development)|GO:0007613(memory)|GO:0008013(beta-catenin binding)|GO:0008219(cell death)|GO:0008233(peptidase activity)|GO:0008624(induction of apoptosis by extracellular signals)|GO:0009790(embryo development)|GO:0009791(post-embryonic development)|GO:0009986(cell surface)|GO:0015031(protein transport)|GO:0015813(L-glutamate transport)|GO:0015871(choline transport)|GO:0016021(integral to membrane)|GO:0016080(synaptic vesicle targeting)|GO:0016324(apical plasma membrane)|GO:0016337(cell-cell adhesion)|GO:0016485(protein processing)|GO:0019717(synaptosome)|GO:0021795(cerebral cortex cell migration)|GO:0021870(Cajal-Retzius cell differentiation)|GO:0021904(dorsal/ventral neural tube patterning)|GO:0022008(neurogenesis)|GO:0030018(Z disc)|GO:0030165(PDZ domain binding)|GO:0030326(embryonic limb morphogenesis)|GO:0030424(axon)|GO:0030426(growth cone)|GO:0030900(forebrain development)|GO:0031293(membrane protein intracellular domain proteolysis)|GO:0031410(cytoplasmic vesicle)|GO:0031594(neuromuscular junction)|GO:0031965(nuclear membrane)|GO:0032436(positive regulation of proteasomal ubiquitin-dependent protein catabolic process)|GO:0032469(endoplasmic reticulum calcium ion homeostasis)|GO:0035253(ciliary rootlet)|GO:0035556(intracellular signal transduction)|GO:0040011(locomotion)|GO:0042325(regulation of phosphorylation)|GO:0042640(anagen)	TATCCTCCTGGTGGTTCTGTATAAATACAGGTGCTATAAGGTGAGCATGAGACACAGATC
A_23_P106194	A_23_P106194	FALSE	NM_005252	NM_005252	2353	FOS	FBJ murine osteosarcoma viral oncogene homolog	Hs.728079	ENST00000303562		ref|NM_005252|ens|ENST00000303562|gb|AK298659|gb|AK290907	chr14:75748214-75748273	hs|14q24.3	Homo sapiens FBJ murine osteosarcoma viral oncogene homolog (FOS), mRNA [NM_005252]	GO:0001661(conditioned taste aversion)|GO:0002224(toll-like receptor signaling pathway)|GO:0002755(MyD88-dependent toll-like receptor signaling pathway)|GO:0002756(MyD88-independent toll-like receptor signaling pathway)|GO:0003690(double-stranded DNA binding)|GO:0003700(sequence-specific DNA binding transcription factor activity)|GO:0005515(protein binding)|GO:0005634(nucleus)|GO:0005654(nucleoplasm)|GO:0005667(transcription factor complex)|GO:0005730(nucleolus)|GO:0006306(DNA methylation)|GO:0006357(regulation of transcription from RNA polymerase II promoter)|GO:0006366(transcription from RNA polymerase II promoter)|GO:0006954(inflammatory response)|GO:0007179(transforming growth factor beta receptor signaling pathway)|GO:0007399(nervous system development)|GO:0007565(female pregnancy)|GO:0007568(aging)|GO:0008063(Toll signaling pathway)|GO:0009409(response to cold)|GO:0009416(response to light stimulus)|GO:0009612(response to mechanical stimulus)|GO:0009629(response to gravity)|GO:0009636(response to toxin)|GO:0014070(response to organic cyclic compound)|GO:0019717(synaptosome)|GO:0030431(sleep)|GO:0031668(cellular response to extracellular stimulus)|GO:0032496(response to lipopolysaccharide)|GO:0032570(response to progesterone stimulus)|GO:0032870(cellular response to hormone stimulus)|GO:0034097(response to cytokine stimulus)|GO:0034130(toll-like receptor 1 signaling pathway)|GO:0034134(toll-like receptor 2 signaling pathway)|GO:0034138(toll-like receptor 3 signaling pathway)|GO:0034142(toll-like receptor 4 signaling pathway)|GO:0034614(cellular response to reactive oxygen species)|GO:0042493(response to drug)|GO:0043565(sequence-specific DNA binding)|GO:0044212(transcription regulatory region DNA binding)|GO:0045087(innate immune response)|GO:0045893(positive regulation of transcription, DNA-dependent)|GO:0045944(positive regulation of transcription from RNA polymerase II promoter)|GO:0046983(protein dimerization activity)|GO:0051090(regulation of sequence-specific DNA binding transcription factor activity)|GO:0051403(stress-activated MAPK cascade)|GO:0051412(response to corticosterone stimulus)|GO:0051591(response to cAMP)|GO:0060395(SMAD protein signal transduction)|GO:0070412(R-SMAD binding)|GO:0071277(cellular response to calcium ion)	AGAGGGTTCCTGTAGACCTAGGGAGGACCTTATCTGTGCGTGAAACACACCAGGCTGTGG
A_23_P106204	A_23_P106204	FALSE	NM_145870	NM_145870	2954	GSTZ1	glutathione transferase zeta 1	Hs.655292	ENST00000361389		ref|NM_145870|ref|NM_001513|ref|NM_145871|ens|ENST00000361389	chr14:77797434-77797493	hs|14q24.3	Homo sapiens glutathione transferase zeta 1 (GSTZ1), transcript variant 1, mRNA [NM_145870]	GO:0004364(glutathione transferase activity)|GO:0004602(glutathione peroxidase activity)|GO:0005515(protein binding)|GO:0005737(cytoplasm)|GO:0005739(mitochondrion)|GO:0005829(cytosol)|GO:0006559(L-phenylalanine catabolic process)|GO:0006572(tyrosine catabolic process)|GO:0006749(glutathione metabolic process)|GO:0009072(aromatic amino acid family metabolic process)|GO:0016034(maleylacetoacetate isomerase activity)|GO:0016740(transferase activity)|GO:0016853(isomerase activity)|GO:0034641(cellular nitrogen compound metabolic process)|GO:0042803(protein homodimerization activity)	TACCCTACCATCAGCTCCATCAACAAGAGGCTGCTGGTCTTGGAGGCCTTCCAGGTGTCT
A_23_P106226	A_23_P106226	FALSE	NM_014169	NM_014169	29082	CHMP4A	charged multivesicular body protein 4A	Hs.279761	ENST00000542700		ref|NM_014169|ens|ENST00000542700|ens|ENST00000533523|ens|ENST00000465991	chr14:24679099-24679040	hs|14q12	Homo sapiens charged multivesicular body protein 4A (CHMP4A), mRNA [NM_014169]	GO:0005768(endosome)|GO:0005829(cytosol)|GO:0008289(lipid binding)|GO:0015031(protein transport)|GO:0016020(membrane)|GO:0016044(cellular membrane organization)|GO:0016197(endosome transport)|GO:0030659(cytoplasmic vesicle membrane)|GO:0031410(cytoplasmic vesicle)|GO:0031902(late endosome membrane)	CTGAGTGGGTATCCTGATAAATCTGGGCTTGTCTTCCTAATGCTACCTTTGTTGGTCCTT
A_23_P106236	A_23_P106236	FALSE	NR_024620	NR_024620	29018	PRO1768	PRO1768	Hs.673124			ref|NR_024620|gb|BC069658|gb|BC069757|gb|BC069775	chr14:90043408-90043467	hs|14q32.11	Homo sapiens PRO1768 (PRO1768), non-coding RNA [NR_024620]		ATAAACACAGGGGAAACCTACATTTACTCACATGCCAAGGAAAATGGCACGGAAGACCCA
A_23_P106241	A_23_P106241	FALSE	NM_004239	NM_004239	9321	TRIP11	thyroid hormone receptor interactor 11	Hs.632339	ENST00000542257		ref|NM_004239|ens|ENST00000542257|gb|Y12490|gb|AF011368	chr14:92435951-92435892	hs|14q32.12	Homo sapiens thyroid hormone receptor interactor 11 (TRIP11), mRNA [NM_004239]	GO:0000042(protein targeting to Golgi)|GO:0003713(transcription coactivator activity)|GO:0005515(protein binding)|GO:0005634(nucleus)|GO:0005737(cytoplasm)|GO:0005794(Golgi apparatus)|GO:0005856(cytoskeleton)|GO:0006366(transcription from RNA polymerase II promoter)|GO:0016020(membrane)|GO:0043231(intracellular membrane-bounded organelle)	TATCACAAAGTGGCCTTTGGGGAGAAAGTCATGTATTTGTTCGCAATTATGCTTTCTCTG
A_23_P106258	A_23_P106258	FALSE	NM_207117	NM_207117	283600	SLC25A47	solute carrier family 25, member 47	Hs.108268	ENST00000361529		ref|NM_207117|ens|ENST00000361529|gb|BC144549|gb|BC137253	chr14:100796235-100796294	hs|14q32.2	Homo sapiens solute carrier family 25, member 47 (SLC25A47), nuclear gene encoding mitochondrial protein, mRNA [NM_207117]	GO:0005488(binding)|GO:0005739(mitochondrion)|GO:0005743(mitochondrial inner membrane)|GO:0016020(membrane)|GO:0016021(integral to membrane)|GO:0055085(transmembrane transport)	TTTGATGAGAGCGTTGAGTTGCATGGAGTCGGTTGTTCATCCCAGCCTCCCCATGGCCCT
A_23_P106280	A_23_P106280	FALSE	NR_026891	NR_026891	55056	FLJ10038	uncharacterized protein FLJ10038	Hs.511316			ref|NR_026891|gb|AK000900|gb|BC068063|gb|BC009935	chr15:50646330-50646271	hs|15q21.2	Homo sapiens uncharacterized protein FLJ10038 (FLJ10038), non-coding RNA [NR_026891]		TTGAATCAGCGTGCCTAGCCTCAAGGGTGCATCGTGAAAACTGAAACCAAAGGAATGATA
A_23_P106299	A_23_P106299	FALSE	NM_001018108	NM_001018108	10169	SERF2	small EDRK-rich factor 2	Hs.424126			ref|NM_001018108|ref|NM_001199877|ref|NM_001199875|ref|NM_001199876	chr15:44085932-44085991	hs|15q15.3	Homo sapiens small EDRK-rich factor 2 (SERF2), transcript variant 3, mRNA [NM_001018108]	GO:0003674(molecular_function)|GO:0005634(nucleus)|GO:0005829(cytosol)|GO:0008150(biological_process)	GCAGAAAAAGGCAAACGAGAAGAAGGAGGAACCCAAGTAGCTTTGTGGCTTCGTGTCCAA
A_23_P106322	A_23_P106322	FALSE	NM_030594	NM_030594	64506	CPEB1	cytoplasmic polyadenylation element binding protein 1	Hs.547988			ref|NM_030594|ref|NM_001079535|ref|NM_001079533|ref|NM_001079534	chr15:83213191-83213132	hs|15q25.2	Homo sapiens cytoplasmic polyadenylation element binding protein 1 (CPEB1), transcript variant 1, mRNA [NM_030594]	GO:0000166(nucleotide binding)|GO:0000932(cytoplasmic mRNA processing body)|GO:0003723(RNA binding)|GO:0005737(cytoplasm)|GO:0005886(plasma membrane)|GO:0006397(mRNA processing)|GO:0006417(regulation of translation)|GO:0014069(postsynaptic density)|GO:0030054(cell junction)|GO:0030425(dendrite)|GO:0030529(ribonucleoprotein complex)|GO:0042995(cell projection)|GO:0045202(synapse)|GO:0045211(postsynaptic membrane)	GTTTCTGCACTAATTAATGCACATTGAGTTTTGTCAGGTTTTGTTTTCAGGGGGTGTACC
A_23_P106362	A_23_P106362	FALSE	NM_020980	NM_020980	366	AQP9	aquaporin 9	Hs.104624	ENST00000219919		ref|NM_020980|ens|ENST00000219919|ens|ENST00000536493|gb|AB008775	chr15:58477884-58477943	hs|15q21.3	Homo sapiens aquaporin 9 (AQP9), mRNA [NM_020980]	GO:0005215(transporter activity)|GO:0005275(amine transmembrane transporter activity)|GO:0005345(purine base transmembrane transporter activity)|GO:0005350(pyrimidine base transmembrane transporter activity)|GO:0005372(water transmembrane transporter activity)|GO:0005792(microsome)|GO:0005886(plasma membrane)|GO:0005887(integral to plasma membrane)|GO:0006810(transport)|GO:0006833(water transport)|GO:0006863(purine base transport)|GO:0006955(immune response)|GO:0006970(response to osmotic stress)|GO:0007588(excretion)|GO:0008152(metabolic process)|GO:0010033(response to organic substance)|GO:0015166(polyol transmembrane transporter activity)|GO:0015250(water channel activity)|GO:0015254(glycerol channel activity)|GO:0015288(porin activity)|GO:0015722(canalicular bile acid transport)|GO:0015791(polyol transport)|GO:0015793(glycerol transport)|GO:0015837(amine transport)|GO:0015855(pyrimidine base transport)|GO:0016021(integral to membrane)|GO:0016323(basolateral plasma membrane)|GO:0030104(water homeostasis)|GO:0043231(intracellular membrane-bounded organelle)|GO:0046689(response to mercury ion)|GO:0046942(carboxylic acid transport)|GO:0046943(carboxylic acid transmembrane transporter activity)|GO:0055085(transmembrane transport)|GO:0071320(cellular response to cAMP)	TCTACATCAAGGGATGCACCTTCAGTCAAACTGTCAAAAAGCCCAGAATTCCCAAAGGCA
A_23_P106371	A_23_P106371	FALSE	NM_001038640	NM_001038640	342096	GOLGA6A	golgin A6 family, member A	Hs.546408			ref|NM_001038640|ref|NM_018652|ref|NM_001145224|ref|NR_027024	chr15:74362901-74362842	hs|15q24.1	Homo sapiens golgin A6 family, member A (GOLGA6A), mRNA [NM_001038640]		GAATTCAAACACACAAAGACCCACTAATTTGCACAAAACTATTCTGGCTGGTTTGGAACA
A_23_P106389	A_23_P106389	FALSE	NM_003612	NM_003612	8482	SEMA7A	semaphorin 7A, GPI membrane anchor (John Milton Hagen blood group)	Hs.24640	ENST00000543145		ref|NM_003612|ref|NM_001146029|ref|NM_001146030|ens|ENST00000543145	chr15:74702424-74702365	hs|15q24.1	Homo sapiens semaphorin 7A, GPI membrane anchor (John Milton Hagen blood group) (SEMA7A), transcript variant 1, mRNA [NM_003612]	GO:0004872(receptor activity)|GO:0005178(integrin binding)|GO:0005515(protein binding)|GO:0005886(plasma membrane)|GO:0006955(immune response)|GO:0007229(integrin-mediated signaling pathway)|GO:0007275(multicellular organismal development)|GO:0007399(nervous system development)|GO:0007411(axon guidance)|GO:0009897(external side of plasma membrane)|GO:0030154(cell differentiation)|GO:0031225(anchored to membrane)|GO:0045773(positive regulation of axon extension)|GO:0050727(regulation of inflammatory response)|GO:0060907(positive regulation of macrophage cytokine production)|GO:0070374(positive regulation of ERK1 and ERK2 cascade)	GCCTTGCATGTTTATTGAAGGATGTTTGCTTTCCGGACGGAAGGACGGAAAAAGCTCTAT
[truncated: 25,092,433 more chars]
