# Supplementary material for: Bioinformatics analysis of laryngeal squamous cell carcinoma: seeking key candidate genes and pathways
Source: PeerJ. 2021 Apr 14;9:e11259. doi: 10.7717/peerj.11259 (PMC8052978; doi:10.7717/peerj.11259)
Supplement: Supplemental Information 7 [file peerj-09-11259-s007.txt]

Category	Term	Count	%	PValue	Genes	List Total	Pop Hits	Pop Total	Fold Enrichment	Bonferroni	Benjamini	FDR
GOTERM_CC_DIRECT	GO:0000942~condensed nuclear chromosome outer kinetochore	2	0.12048192771084339	0.0012927318178954296	BUB1, NDC80	7	3	13919	1325.6190476190475	0.035571814599440366	0.035571814599440366	1.076317837369145
GOTERM_MF_DIRECT	GO:0005524~ATP binding	4	0.24096385542168677	0.0035472875003509895	KIF14, BUB1, KIF18A, AURKA	5	1146	11618	8.110296684118675	0.028028457627879533	0.028028457627879533	1.9266358432246444
GOTERM_MF_DIRECT	GO:0008574~ATP-dependent microtubule motor activity, plus-end-directed	2	0.12048192771084339	0.004812021393694187	KIF14, KIF18A	5	14	11618	331.9428571428572	0.03785401816419587	0.019109597439242898	2.6061676613195472
GOTERM_CC_DIRECT	GO:0051233~spindle midzone	2	0.12048192771084339	0.006878489032231982	KIF14, AURKA	7	16	13919	248.5535714285714	0.1757349487984078	0.09210955991287573	5.610632723916331
GOTERM_BP_DIRECT	GO:0007052~mitotic spindle organization	2	0.12048192771084339	0.01066786106813408	AURKA, NDC80	7	22	12321	160.01298701298703	0.43358827962782454	0.43358827962782454	9.935140673366538
GOTERM_BP_DIRECT	GO:0007080~mitotic metaphase plate congression	2	0.12048192771084339	0.012597245090399401	KIF14, KIF18A	7	26	12321	135.39560439560438	0.4892601632359498	0.2853393555231615	11.634247271753273
GOTERM_CC_DIRECT	GO:0005871~kinesin complex	2	0.12048192771084339	0.020093393609832987	KIF14, KIF18A	7	47	13919	84.61398176291792	0.43353745709277813	0.17258434710831394	15.617131209301316
GOTERM_BP_DIRECT	GO:0007018~microtubule-based movement	2	0.12048192771084339	0.02982104440463907	KIF14, KIF18A	7	62	12321	56.77880184331797	0.7990222176113051	0.41424498354317474	25.574786627175396
GOTERM_CC_DIRECT	GO:0016020~membrane	3	0.18072289156626506	0.04607734460400731	PRR11, BUB1, NDC80	7	837	13919	7.1269841269841265	0.733087709676135	0.28122635771843985	32.60703324706991
