# Supplementary material for: Bioinformatics analysis of laryngeal squamous cell carcinoma: seeking key candidate genes and pathways
Source: PeerJ. 2021 Apr 14;9:e11259. doi: 10.7717/peerj.11259 (PMC8052978; doi:10.7717/peerj.11259)
Supplement: Supplemental Information 8 [file peerj-09-11259-s008.xlsx]

## Sheet: Sheet1
Hep2(SiRNA)	serial number (mg/mL)	CCK8(blank group)	control group	SiRNA-NC	SiRNA-SPP1	SiRNA-SERPINE1	SiRNA-CXCL-8
	the OD value of hole①	0.237	1.099	1.041	0.878	0.953	0.962
	the OD value of hole②	0.243	1.26	1.262	0.923	1.088	1.132
	the OD value of hole③	0.261	1.3	1.225	1.043	1.147	1.124
	the OD value of hole④	0.252	1.116	1.349	0.965	0.972	0.975
	the OD value of hole⑤	0.242	1.201	1.035	0.999	1.078	1.078
	the OD value of hole⑥	0.272	1.108	1.103	1.02	0.987	0.9916
	relative growth rate(RGR)
	the OD value of hole①		1	0.932715	0.743619	0.830626	0.841067
	the OD value of hole②		1	1.00197	0.668633	0.830875	0.87414
	the OD value of hole③		1	0.927815	0.752647	0.852743	0.830606
	the OD value of hole④		1	1.26968	0.825231	0.833333	0.836806
	the OD value of hole⑤		1	0.826903	0.789364	0.871741	0.871741
	the OD value of hole⑥		1	0.994019	0.894737	0.855263	0.860766
FD-LSC-1(SiRNA)	serial number (mg/mL)	CCK8(blank group)	blank control group	negative control group	SiRNA-SPP1	SiRNA-SERPINE1	SiRNA-CXCL-8
	the OD value of hole①	0.238	0.882	0.892	0.818	0.831	0.826
	the OD value of hole②	0.231	0.964	0.916	0.898	0.861	0.918
	the OD value of hole③	0.246	0.998	0.956	0.944	0.945	0.88
	the OD value of hole④	0.237	0.966	0.943	0.916	0.957	0.918
	the OD value of hole⑤	0.235	0.992	0.984	0.93	0.922	0.92
	the OD value of hole⑥	0.275	0.911	0.922	0.883	0.856	0.889
	relative growth rate(RGR)
	the OD value of hole①		1	1.01553	0.900621	0.920807	0.913043
	the OD value of hole②		1	0.934516	0.909959	0.859482	0.937244
	the OD value of hole③		1	0.944149	0.928191	0.929521	0.843085
	the OD value of hole④		1	0.96845	0.931413	0.987654	0.934156
	the OD value of hole⑤		1	0.989432	0.918098	0.90753	0.904888
	the OD value of hole⑥		1	1.0173	0.955975	0.913522	0.965409
