# Supplementary material for: Bioinformatics analysis of laryngeal squamous cell carcinoma: seeking key candidate genes and pathways
Source: PeerJ. 2021 Apr 14;9:e11259. doi: 10.7717/peerj.11259 (PMC8052978; doi:10.7717/peerj.11259)
Supplement: Supplemental Information 9 [file peerj-09-11259-s009.zip]

Archive with 5 entries (4 files):
- Western/
- Western/MMP1.jpg
- Western/SERPINE1.jpg
- Western/SPP1.jpg
- Western/β-actin.jpg
