# Supplementary material for: Bioinformatics analysis of laryngeal squamous cell carcinoma: seeking key candidate genes and pathways
Source: PeerJ. 2021 Apr 14;9:e11259. doi: 10.7717/peerj.11259 (PMC8052978; doi:10.7717/peerj.11259)
Supplement: Supplemental Information 10 [file peerj-09-11259-s010.xlsx]

## Sheet: Sheet1
number of HEP1	SiRNA-NC group	SiRNA-MMP1 group	SiRNA-SERPINE1 group	SiRNA-SPP1 group
	417	93	298	366
	485	102	327	434
	466	91	304	419
	429	99	309	387
	449	105	337	401
	454	80	330	393
number of LSC-1	SiRNA-NC group	SiRNA-MMP1 group	SiRNA-SERPINE1 group	SiRNA-SPP1 group
	443	272	251	183
	512	308	296	197
	475	297	267	192
	496	303	288	187
	453	279	273	184
	486	281	266	197
