# Supplementary material for: Bioinformatics analysis of laryngeal squamous cell carcinoma: seeking key candidate genes and pathways
Source: PeerJ. 2021 Apr 14;9:e11259. doi: 10.7717/peerj.11259 (PMC8052978; doi:10.7717/peerj.11259)
Supplement: Supplemental Information 11 [file peerj-09-11259-s011.xlsx]

## Sheet: Sheet1
		gene name					average value					△CT=CT(target gene)-CT(reference genes)				△△CT=△CT(experimental group)-△CT(control group)				Amplification multiple=2^-△△CT
number	cell name	Actin	SPP1	SERPINE1	CXCL-8		Actin	SPP1	SERPINE1	CXCL-8		SPP1	SERPINE1	CXCL-8		SPP1	SERPINE1	CXCL-8		SPP1	SERPINE1	CXCL-8
1	Hep2	17.182	25.059	20.757	20.342							7.877	3.575	3.16		-2.383	-1.885	-1.59		5.2162	3.69353	3.01049
	Hep2	16.989	25.041	20.618	20.413		17.0303	25.063	20.6533	20.3493		8.052	3.629	3.424		-2.218	-2.041	-1.536		4.65248	4.11531	2.89989
	Hep2	16.92	25.089	20.585	20.293							8.169	3.665	3.373		-2.411	-1.915	-1.797		5.31843	3.77114	3.47497
2	LSC-1	16.559	26.155	19.737	19.706							9.596	3.178	3.147		-0.664	-2.282	-1.603		1.58447	4.86352	3.03774
	LSC-1	16.381	26.126	19.47	19.601		16.4317	26.3007	19.6427	19.6773		9.745	3.089	3.22		-0.525	-2.581	-1.74		1.43893	5.98354	3.34035
	LSC-1	16.355	26.621	19.721	19.725							10.266	3.366	3.37		-0.314	-2.214	-1.95		1.24315	4.6396	3.86375
3	HLEC	16.44	26.7	21.9	21.19							10.26	5.46	4.75		0	0	0		1	1	1
	HLEC	16.33	26.6	22	21.29		16.33	26.7	21.9	21.29		10.27	5.67	4.96		0	0	0		1	1	1
	HLEC	16.22	26.8	21.8	21.39							10.58	5.58	5.17		0	0	0		1	1	1
