# Supplementary material for: Bioinformatics analysis of laryngeal squamous cell carcinoma: seeking key candidate genes and pathways
Source: PeerJ. 2021 Apr 14;9:e11259. doi: 10.7717/peerj.11259 (PMC8052978; doi:10.7717/peerj.11259)
Supplement: Supplemental Information 12 [file peerj-09-11259-s012.xlsx]

## Sheet: Sheet1
LSC-1-NC	0h	24h		LSC-1- SiRNA-CXCL-8	0h	24h		LSC-1-SiRNA-SERPINE1	0h	24h		LSC-1-SiRNA-SPP1	0h	24h
	5230379	3723113	0.711825		9070041	4674931	0.515426		5961271	3438092	0.576738		6159197	4036241	0.655319
	5723190	3799142	0.663815		8478660	4667474	0.550497		6229716	3322565	0.533341		6285423	4146227	0.659658
	6095616	4025975	0.660471		7966377	4287874	0.538246		5751216	3349473	0.582394		6648578	4490011	0.675334
	6394283	3568879	0.558136		8170592	4543059	0.556026		5571680	3146271	0.56469		6008076	3114333	0.518358
	5638512	3740054	0.663305		8785897	4524165	0.514935		5635543	2793018	0.495608		6124632	3505968	0.572437
	5934098	2995778	0.504841		9166563	5117962	0.558329		5708936	4219226	0.739056		5681593	3677235	0.647219
Hep2-NC	0h	24h		Hep2-SiRNA-CXCL-8	0h	24h		Hep2-SiRNA-SERPINE1	0h	24h		Hep2-SiRNA-SPP1	0h	24h
	5675504	3825109	0.673968		6766893	3752789	0.554581		5560367	2773914	0.498872		5804874	2050798	0.353289
	5285027	3618535	0.684677		6219180	3375220	0.542711		5500573	2263167	0.411442		5842574	2537582	0.434326
	6601505	3914797	0.593016		6879668	3729271	0.542071		6656469	2941264	0.441865		8010917	3788289	0.472891
	6202363	3231738	0.521049		6009133	3031286	0.504446		4200811	2145039	0.510625		6008076	2912383	0.484745
	6497422	3782364	0.582133		7681481	4004315	0.521295		5413782	2441264	0.450935		8635021	4213396	0.487943
	5110326	3101786	0.606964		5962701	2572172	0.431377		5508273	2745039	0.498348		6746794	3598619	0.533382
